# Supplementary material for: A fine-scale Arabidopsis chromatin landscape reveals chromatin conformation-associated transcriptional dynamics
Source: Nat Commun. 2024 Apr 16;15:3253. doi: 10.1038/s41467-024-47678-7 (PMC11021422; doi:10.1038/s41467-024-47678-7)
Supplement: Supplementary file 4 — Supplementary Data 1 [file 41467_2024_47678_MOESM4_ESM.xlsx]

## Sheet: Mapping statistics
Mapping statistics
		CAP-C 22°C-All (rmdup & rmmulti)	CAP-C 4°C-3h-All (rmdup & rmmulti)	CAP-C 4°C-12h-All (rmdup & rmmulti)
	Total_pairs_processed	587846231	810508065	730589297
	%	100	100	100
	Unmapped_pairs	40090500	92065609	78189626
	%	6.8199	11.359	10.7023
	Low_qual_pairs	201681508	264458777	225363652
	%	34.3085	32.6288	30.8468
	Unique_paired_alignments	194214999	167658309	189879839
	%	33.0384	20.6856	25.99
	Pairs_with_singleton	151859224	286325370	237156180
	%	25.8332	35.3267	32.4609
	Reported_pairs	194214999	167658309	189879839
	%	33.0384	20.6856	25.99
	valid_interaction	194214999	167658309	189879839
	%	100	100	100
	valid_interaction_rmdup	102650173	100368823	55924520
	%	52.8539	59.8651	29.4526
	trans_interaction	24128705	47406951	20537489
	%	23.5058	47.2327	36.7236
	cis_interaction	78521468	52961872	35387031
	%	76.4942	52.7673	63.2764
	cis_shortRange(>200bp&&<20k)	67067062	31026704	24640284
	%	0.653356	0.309127	0.440599
	cis_longRange(>20k)	6447713	13191285	5561412
	%	6.28125	13.1428	9.9445
	Chromatin loops(>200bp)	507160	476457	1486788
