# Supplementary material for: A fine-scale Arabidopsis chromatin landscape reveals chromatin conformation-associated transcriptional dynamics
Source: Nat Commun. 2024 Apr 16;15:3253. doi: 10.1038/s41467-024-47678-7 (PMC11021422; doi:10.1038/s41467-024-47678-7)
Supplement: Supplementary file 5 — Supplementary Data 2 [file 41467_2024_47678_MOESM5_ESM.xlsx]

## Sheet: Sheet1
Public data used in this study
Samples	Description	GEO#	PMID#	Reference
H2A.Z	Histone marks: active	GSE34483	PMID: 23260488	Hu G, Cui K, Northrup D, Liu C et al. H2A.Z facilitates access of active and repressive complexes to chromatin in embryonic stem cell self-renewal and differentiation. Cell Stem Cell 2013 Feb 7;12(2):180-92.
H3K4me2	Histone marks: active	GSE90893	PMID: 28111071	Chronis C, Fiziev P, Papp B, Butz S et al. Cooperative Binding of Transcription Factors Orchestrates Reprogramming. Cell 2017 Jan 26;168(3):442-459.e20.
H3K4me3	Histone marks: active	GSE90893	PMID: 28111071	Chronis C, Fiziev P, Papp B, Butz S et al. Cooperative Binding of Transcription Factors Orchestrates Reprogramming. Cell 2017 Jan 26;168(3):442-459.e20.
H3K9ac	Histone marks: active	GSE90893	PMID: 28111071	Chronis C, Fiziev P, Papp B, Butz S et al. Cooperative Binding of Transcription Factors Orchestrates Reprogramming. Cell 2017 Jan 26;168(3):442-459.e20.
H3K18ac	Histone marks: active	GSE28398	PMID: 22962860	Luo C, Sidote DJ, Zhang Y, Kerstetter RA et al. Integrative analysis of chromatin states in Arabidopsis identified potential regulatory mechanisms for natural antisense transcript production. Plant J 2013 Jan;73(1):77-90.
H3K36me2	Histone marks: active	GSE28398	PMID: 22962860	Luo C, Sidote DJ, Zhang Y, Kerstetter RA et al. Integrative analysis of chromatin states in Arabidopsis identified potential regulatory mechanisms for natural antisense transcript production. Plant J 2013 Jan;73(1):77-90.
H3Panac	Histone marks: active	GSE143831	PMID: 32493925	Liu Q, Bischof S, Harris CJ, Zhong Z et al. The characterization of Mediator 12 and 13 as conditional positive gene regulators in Arabidopsis. Nat Commun 2020 Jun 3;11(1):2798.
H3K9me2	Histone marks: repressive	GSE54412	PMID: 25637356	Liu N, Zhang Z, Wu H, Jiang Y et al. Recognition of H3K9 methylation by GLP is required for efficient establishment of H3K9 methylation, rapid target gene repression, and mouse viability. Genes Dev 2015 Feb 15;29(4):379-93.
H3K27me1	Histone marks: repressive	GSE28398	PMID: 22962860	Luo C, Sidote DJ, Zhang Y, Kerstetter RA et al. Integrative analysis of chromatin states in Arabidopsis identified potential regulatory mechanisms for natural antisense transcript production. Plant J 2013 Jan;73(1):77-90.
H3K27me3	Histone marks: repressive	GSE90893	PMID: 28111071	Chronis C, Fiziev P, Papp B, Butz S et al. Cooperative Binding of Transcription Factors Orchestrates Reprogramming. Cell 2017 Jan 26;168(3):442-459.e20.
GRO-seq	Nascent RNA assay / Pol II pausing	GSE109974	PMID: 30374093	Zhu J, Liu M, Liu X, Dong Z. RNA polymerase II activity revealed by GRO-seq and pNET-seq in Arabidopsis. Nat Plants 2018 Dec;4(12):1112-1123.
pNET-seq	Nascent RNA assay / Pol II pausing	GSE117014	PMID: 30374093	Zhu J, Liu M, Liu X, Dong Z. RNA polymerase II activity revealed by GRO-seq and pNET-seq in Arabidopsis. Nat Plants 2018 Dec;4(12):1112-1123.
plaNET-seq	Nascent RNA assay / Pol II pausing	GSE131733	PMID: 31863587	Kindgren P, Ivanov M, Marquardt S. Native elongation transcript sequencing reveals temperature dependent dynamics of nascent RNAPII transcription in Arabidopsis. Nucleic Acids Res 2020 Mar 18;48(5):2332-2347.
Hi-C	3D genome organization	SRP064711	PMID: 27225844	Liu C, Wang C, Wang G, Becker C, Zaidem M, Weigel D. Genome-wide analysis of chromatin packing in Arabidopsis thaliana at single-gene resolution. Genome Res. 2016;26(8):1057-1068.
ChIP-seq	Validated transcription factor binding sites	https://remap2022.univ-amu.fr/	PMID: 34751401	Hammal F, de Langen P, Bergon A, Lopez F, Ballester B. ReMap 2022: a database of Human, Mouse, Drosophila and Arabidopsis regulatory regions from an integrative analysis of DNA-binding sequencing experiments. Nucleic Acids Res. 2022;50(D1):D316-D325.
