# Supplementary material for: A fine-scale Arabidopsis chromatin landscape reveals chromatin conformation-associated transcriptional dynamics
Source: Nat Commun. 2024 Apr 16;15:3253. doi: 10.1038/s41467-024-47678-7 (PMC11021422; doi:10.1038/s41467-024-47678-7)
Supplement: Supplementary file 6 — Supplementary Data 3 [file 41467_2024_47678_MOESM6_ESM.xlsx]

## Sheet: Sheet1
			Rs	p value
	Histone marks: active	H2A.Z	0.558839	< 2.2e-16
	Histone marks: active	H3K4me2	0.21706	< 2.2e-16
	Histone marks: active	H3K4me3	0.0347208	1.241e-08
	Histone marks: active	H3K9Ac	0.361628	< 2.2e-16
	Histone marks: active	H3K18Ac	0.673944	< 2.2e-16
	Histone marks: active	H3K36me2	0.303269	< 2.2e-16
	Histone marks: active	H3PanAc	0.33573	< 2.2e-16
	Histone marks: repressive	H3K9me2	-0.844651	< 2.2e-16
	Histone marks: repressive	H3K27me1	-0.55829	< 2.2e-16
	Histone marks: repressive	H3K27me3	-0.116958	< 2.2e-16
	Coefficient values based on Spearman's rank correlation
