# Supplementary material for: A fine-scale Arabidopsis chromatin landscape reveals chromatin conformation-associated transcriptional dynamics
Source: Nat Commun. 2024 Apr 16;15:3253. doi: 10.1038/s41467-024-47678-7 (PMC11021422; doi:10.1038/s41467-024-47678-7)
Supplement: Supplementary file 7 — Supplementary Data 4 [file 41467_2024_47678_MOESM7_ESM.xlsx]

## Sheet: Sheet1
Transcription factors in families of bHLH, NAC and WRKY used in this study
WRKY family	bHLH family	NAC family
WRKY11	BHLH121	NAC002
WRKY14	BHLH122	NAC004
WRKY15	BHLH72	NAC007
WRKY18	MYC2	NAC010
WRKY18-33-40	MYC3	NAC017
WRKY20	PIF3	NAC029
WRKY21	PIF4	NAC031
WRKY22	PIF5	NAC032
WRKY24	SPCH	NAC035
WRKY25		NAC037
WRKY27		NAC045
WRKY28		NAC053
WRKY29		NAC055
WRKY3		NAC062
WRKY30		NAC078
WRKY31		NAC101
WRKY33		NAC105
WRKY40		NAC60
WRKY42		NAC68
WRKY45		NAC69
WRKY50
WRKY6
WRKY65
WRKY70
WRKY71
WRKY8
