# Supplementary material for: A fine-scale Arabidopsis chromatin landscape reveals chromatin conformation-associated transcriptional dynamics
Source: Nat Commun. 2024 Apr 16;15:3253. doi: 10.1038/s41467-024-47678-7 (PMC11021422; doi:10.1038/s41467-024-47678-7)
Supplement: Supplementary file 8 — Supplementary Data 5 [file 41467_2024_47678_MOESM8_ESM.xlsx]

## Sheet: 22°C-4°C3h
ID	UP or Down Regulated
AT3G56400	Down-Regulated
AT1G17235	Down-Regulated
AT1G27960	Down-Regulated
AT1G56430	Down-Regulated
AT1G65486	UP-Regulated
AT2G34690	UP-Regulated
AT5G04340	UP-Regulated
AT2G41840	Down-Regulated
AT1G15040	Down-Regulated
AT2G43030	Down-Regulated
AT1G09795	Down-Regulated
AT4G23890	Down-Regulated
AT1G64690	Down-Regulated
AT5G19790	UP-Regulated
AT2G21050	UP-Regulated
AT5G49660	Down-Regulated
AT3G02730	Down-Regulated
AT1G54370	UP-Regulated
AT1G55920	Down-Regulated
AT5G03495	UP-Regulated
AT3G47730	Down-Regulated
AT1G66760	Down-Regulated
AT1G15830	Down-Regulated
AT5G10420	UP-Regulated
AT5G67190	UP-Regulated
AT4G07400	Down-Regulated
AT4G28220	UP-Regulated
AT3G59530	UP-Regulated
AT3G58730	UP-Regulated
AT5G02600	Down-Regulated
AT2G40580	Down-Regulated
AT5G64300	Down-Regulated
AT3G03870	Down-Regulated
AT5G39590	Down-Regulated
AT3G57570	Down-Regulated
AT5G09590	UP-Regulated
AT1G71190	Down-Regulated
AT1G69420	Down-Regulated
AT3G60820	Down-Regulated
AT5G16510	Down-Regulated
AT2G29210	UP-Regulated
AT1G56105	UP-Regulated
AT4G14540	Down-Regulated
AT1G06213	UP-Regulated
AT1G33260	UP-Regulated
AT5G04250	UP-Regulated
AT5G05125	UP-Regulated
AT4G29050	Down-Regulated
AT4G32605	Down-Regulated
AT1G14400	Down-Regulated
AT2G33070	Down-Regulated
AT2G15900	UP-Regulated
AT3G22800	UP-Regulated
AT1G48870	Down-Regulated
AT1G31814	Down-Regulated
AT5G17880	Down-Regulated
AT1G75360	UP-Regulated
AT4G38100	UP-Regulated
AT2G09005	UP-Regulated
AT3G27220	UP-Regulated
AT3G52850	Down-Regulated
AT3G06545	Down-Regulated
AT4G22140	Down-Regulated
AT4G00760	Down-Regulated
AT5G01235	UP-Regulated
AT1G27045	Down-Regulated
AT3G08805	UP-Regulated
AT3G22630	Down-Regulated
AT1G73710	UP-Regulated
AT5G62100	UP-Regulated
AT4G14340	Down-Regulated
AT1G52220	Down-Regulated
AT1G02400	UP-Regulated
AT4G30980	UP-Regulated
AT1G74260	UP-Regulated
AT5G54630	UP-Regulated
AT2G44580	UP-Regulated
AT3G09655	UP-Regulated
AT4G32560	UP-Regulated
AT5G67385	Down-Regulated
AT5G61600	Down-Regulated
AT5G41800	Down-Regulated
AT1G07547	UP-Regulated
AT1G60450	UP-Regulated
AT5G52230	UP-Regulated
AT3G57730	Down-Regulated
AT1G77932	Down-Regulated
AT3G01655	UP-Regulated
AT4G16430	UP-Regulated
AT3G25920	Down-Regulated
AT5G07870	UP-Regulated
AT3G21781	Down-Regulated
AT3G04275	UP-Regulated
AT3G56500	Down-Regulated
AT5G47090	Down-Regulated
AT4G24100	Down-Regulated
AT1G19140	UP-Regulated
AT1G56210	Down-Regulated
AT5G20590	Down-Regulated
AT5G08735	Down-Regulated
AT5G46510	UP-Regulated
AT2G05835	UP-Regulated
AT2G47730	Down-Regulated
AT3G61050	Down-Regulated
AT5G46260	UP-Regulated
AT2G42160	UP-Regulated
AT4G26950	UP-Regulated
AT5G62520	Down-Regulated
AT5G13850	Down-Regulated
AT5G39360	UP-Regulated
AT1G23100	UP-Regulated
AT1G21000	Down-Regulated
AT3G48526	UP-Regulated
AT4G05110	Down-Regulated
AT2G01430	Down-Regulated
AT1G25220	Down-Regulated
AT1G48230	Down-Regulated
AT5G27730	Down-Regulated
AT5G03975	Down-Regulated
AT5G04230	Down-Regulated
AT5G02660	UP-Regulated
AT5G01485	UP-Regulated
AT3G16810	UP-Regulated
AT1G06317	UP-Regulated
AT3G07745	Down-Regulated
AT4G03940	UP-Regulated
AT5G54840	Down-Regulated
AT5G02200	Down-Regulated
AT3G20541	Down-Regulated
AT1G19710	Down-Regulated
AT5G03880	Down-Regulated
AT3G46650	UP-Regulated
AT5G48490	Down-Regulated
AT5G12430	UP-Regulated
AT4G05586	UP-Regulated
AT1G73330	Down-Regulated
AT2G23230	Down-Regulated
AT3G60940	UP-Regulated
AT2G02070	Down-Regulated
AT4G26530	Down-Regulated
AT2G13320	UP-Regulated
AT4G00170	UP-Regulated
AT3G29240	Down-Regulated
AT3G03010	Down-Regulated
AT3G16460	Down-Regulated
AT4G17360	Down-Regulated
AT4G24890	Down-Regulated
AT3G51570	Down-Regulated
AT3G54740	Down-Regulated
AT1G04933	UP-Regulated
AT1G68930	Down-Regulated
AT3G06820	Down-Regulated
AT5G42960	UP-Regulated
AT4G08195	Down-Regulated
AT1G06550	UP-Regulated
AT1G67420	Down-Regulated
AT4G35970	UP-Regulated
AT3G42716	UP-Regulated
AT5G39400	UP-Regulated
AT5G01750	Down-Regulated
AT1G06720	UP-Regulated
AT4G29170	UP-Regulated
AT5G13970	Down-Regulated
AT1G16830	Down-Regulated
AT3G18845	UP-Regulated
AT1G06687	UP-Regulated
AT1G80640	Down-Regulated
AT1G21580	Down-Regulated
AT3G49850	UP-Regulated
AT5G18540	UP-Regulated
AT3G08230	Down-Regulated
AT4G03755	UP-Regulated
AT3G14120	Down-Regulated
AT1G55560	Down-Regulated
AT3G15860	Down-Regulated
AT5G41040	UP-Regulated
AT3G06190	Down-Regulated
AT2G20825	UP-Regulated
AT3G21680	UP-Regulated
AT1G06820	Down-Regulated
AT1G32390	Down-Regulated
AT4G36150	UP-Regulated
AT1G34270	UP-Regulated
AT4G32265	Down-Regulated
AT1G09603	UP-Regulated
AT1G77520	UP-Regulated
AT1G05383	Down-Regulated
AT1G33817	UP-Regulated
AT2G09575	Down-Regulated
AT4G12140	UP-Regulated
AT3G43240	Down-Regulated
AT4G17880	UP-Regulated
AT3G52450	UP-Regulated
AT1G49990	UP-Regulated
AT1G09937	Down-Regulated
AT2G40440	Down-Regulated
AT2G06040	UP-Regulated
AT3G28910	Down-Regulated
AT5G60930	UP-Regulated
AT5G07010	Down-Regulated
AT4G13180	UP-Regulated
AT3G06355	UP-Regulated
AT1G09447	UP-Regulated
AT3G62660	UP-Regulated
AT1G04097	Down-Regulated
AT2G34570	Down-Regulated
AT4G18120	UP-Regulated
AT2G18670	Down-Regulated
AT1G51440	UP-Regulated
AT5G07635	UP-Regulated
AT4G20700	UP-Regulated
AT1G32920	Down-Regulated
AT1G26160	Down-Regulated
AT1G53680	Down-Regulated
AT5G65510	Down-Regulated
AT3G57440	UP-Regulated
AT4G37580	UP-Regulated
AT2G24765	Down-Regulated
AT3G16000	UP-Regulated
AT1G45130	Down-Regulated
AT5G63510	Down-Regulated
AT5G61250	UP-Regulated
AT1G28600	UP-Regulated
AT5G66180	Down-Regulated
AT2G24060	Down-Regulated
AT1G62790	Down-Regulated
AT3G05575	UP-Regulated
AT5G07000	Down-Regulated
AT3G02910	Down-Regulated
AT1G54360	UP-Regulated
AT3G58500	UP-Regulated
AT1G24430	Down-Regulated
AT1G56150	Down-Regulated
AT5G46680	Down-Regulated
AT4G12050	UP-Regulated
AT2G05753	UP-Regulated
ATMG01400	UP-Regulated
AT4G31660	Down-Regulated
AT3G24929	UP-Regulated
AT5G63090	UP-Regulated
AT4G12390	UP-Regulated
AT3G62010	UP-Regulated
AT4G24780	Down-Regulated
AT5G05790	UP-Regulated
AT4G05190	UP-Regulated
AT5G16340	UP-Regulated
AT3G53120	Down-Regulated
AT1G74090	Down-Regulated
AT1G06757	UP-Regulated
AT3G13227	Down-Regulated
AT5G02865	Down-Regulated
AT4G17010	Down-Regulated
AT3G46110	Down-Regulated
AT1G15970	UP-Regulated
AT2G41810	Down-Regulated
AT5G21170	Down-Regulated
AT1G07260	Down-Regulated
AT3G06390	Down-Regulated
AT3G28153	UP-Regulated
AT5G49220	Down-Regulated
AT4G14980	Down-Regulated
AT4G27720	Down-Regulated
AT1G54923	UP-Regulated
AT4G38213	UP-Regulated
AT2G37990	Down-Regulated
AT4G19840	UP-Regulated
AT4G32870	UP-Regulated
AT5G56570	Down-Regulated
AT2G09589	Down-Regulated
AT5G60160	Down-Regulated
AT3G06150	UP-Regulated
AT3G48450	Down-Regulated
AT3G10140	UP-Regulated
AT2G07265	Down-Regulated
AT5G10540	UP-Regulated
AT3G50360	Down-Regulated
AT2G35935	UP-Regulated
AT3G07970	Down-Regulated
AT2G21580	UP-Regulated
AT4G32940	Down-Regulated
AT3G19740	Down-Regulated
AT3G41768	UP-Regulated
AT3G06130	Down-Regulated
AT1G09420	Down-Regulated
AT5G60408	UP-Regulated
AT4G24670	Down-Regulated
AT2G07275	Down-Regulated
AT4G10470	Down-Regulated
AT3G51470	UP-Regulated
AT3G09540	UP-Regulated
AT2G23460	UP-Regulated
AT3G19150	UP-Regulated
AT3G01770	UP-Regulated
AT3G16785	Down-Regulated
AT4G17565	Down-Regulated
AT3G57150	Down-Regulated
AT2G17530	UP-Regulated
AT5G10050	Down-Regulated
AT1G10230	Down-Regulated
AT5G02435	Down-Regulated
AT2G36580	UP-Regulated
AT1G61600	UP-Regulated
AT4G26140	Down-Regulated
AT5G45290	UP-Regulated
AT1G63960	Down-Regulated
AT1G71720	Down-Regulated
AT1G19700	UP-Regulated
AT1G60590	UP-Regulated
AT3G13710	Down-Regulated
AT2G48000	UP-Regulated
AT1G48650	UP-Regulated
AT1G49920	Down-Regulated
AT4G31510	Down-Regulated
AT2G19385	UP-Regulated
AT1G49980	Down-Regulated
AT5G05365	Down-Regulated
AT2G16810	Down-Regulated
AT5G47710	UP-Regulated
AT4G05010	Down-Regulated
AT1G47760	UP-Regulated
AT5G05865	UP-Regulated
AT2G44460	Down-Regulated
AT5G18680	UP-Regulated
AT5G20950	Down-Regulated
AT2G36300	UP-Regulated
AT4G09065	UP-Regulated
AT3G17185	Down-Regulated
AT1G76500	UP-Regulated
AT5G65980	Down-Regulated
AT3G49730	UP-Regulated
AT5G51020	Down-Regulated
AT5G64320	UP-Regulated
AT2G24420	Down-Regulated
AT4G14465	UP-Regulated
ATCG01080	Down-Regulated
AT1G22810	Down-Regulated
AT3G25610	UP-Regulated
AT2G08690	UP-Regulated
AT2G42660	Down-Regulated
AT4G14040	Down-Regulated
AT5G43130	Down-Regulated
AT1G35210	UP-Regulated
AT5G53450	Down-Regulated
AT2G46700	Down-Regulated
AT1G80710	Down-Regulated
AT2G29263	UP-Regulated
AT3G21310	UP-Regulated
AT2G46735	Down-Regulated
AT2G12461	UP-Regulated
AT2G34490	Down-Regulated
AT4G24030	UP-Regulated
AT5G17230	UP-Regulated
AT1G23840	UP-Regulated
AT2G31345	Down-Regulated
AT3G02845	Down-Regulated
AT3G03210	Down-Regulated
AT1G04883	UP-Regulated
AT5G17460	UP-Regulated
AT4G05840	UP-Regulated
AT1G02910	UP-Regulated
AT3G09725	UP-Regulated
AT3G16050	UP-Regulated
AT4G17230	UP-Regulated
AT4G31050	UP-Regulated
AT5G26590	UP-Regulated
AT5G52330	UP-Regulated
AT3G46600	UP-Regulated
AT5G50320	UP-Regulated
AT3G12770	UP-Regulated
AT5G37670	Down-Regulated
AT3G19200	UP-Regulated
AT3G30720	Down-Regulated
AT3G01160	UP-Regulated
AT5G28920	UP-Regulated
AT5G25940	Down-Regulated
AT5G39950	Down-Regulated
AT4G26730	UP-Regulated
AT4G29150	UP-Regulated
AT3G44290	Down-Regulated
AT1G80070	Down-Regulated
AT4G38120	UP-Regulated
AT2G08235	UP-Regulated
AT1G75000	UP-Regulated
AT5G10980	Down-Regulated
AT5G10965	UP-Regulated
AT2G14115	Down-Regulated
AT4G16200	Down-Regulated
AT4G00975	UP-Regulated
AT2G32910	Down-Regulated
AT1G64280	Down-Regulated
AT2G20870	Down-Regulated
ATCG01100	Down-Regulated
AT3G08465	Down-Regulated
AT4G35800	UP-Regulated
AT3G01060	UP-Regulated
AT3G49142	Down-Regulated
AT1G17710	Down-Regulated
AT3G59510	Down-Regulated
AT5G67488	Down-Regulated
AT1G14740	UP-Regulated
ATCG00640	Down-Regulated
AT2G21970	Down-Regulated
AT5G58950	Down-Regulated
AT1G12060	Down-Regulated
AT4G01355	Down-Regulated
AT3G57670	Down-Regulated
AT5G58180	Down-Regulated
AT5G63470	Down-Regulated
AT2G15120	Down-Regulated
AT3G15810	UP-Regulated
AT3G10300	Down-Regulated
AT1G07757	UP-Regulated
AT5G25460	Down-Regulated
AT5G08020	Down-Regulated
AT2G40690	UP-Regulated
AT3G02710	UP-Regulated
AT2G28105	Down-Regulated
AT5G06125	UP-Regulated
AT5G41690	Down-Regulated
AT5G51210	UP-Regulated
AT3G51410	UP-Regulated
AT1G23000	Down-Regulated
AT2G30930	Down-Regulated
AT3G56340	Down-Regulated
AT2G47390	Down-Regulated
AT1G58360	UP-Regulated
AT5G04910	Down-Regulated
AT4G14190	UP-Regulated
AT5G24380	UP-Regulated
AT5G63990	UP-Regulated
AT2G33800	Down-Regulated
AT4G01840	Down-Regulated
AT2G31141	UP-Regulated
AT1G18670	Down-Regulated
AT1G09240	UP-Regulated
AT2G44210	Down-Regulated
AT5G04405	Down-Regulated
AT5G57870	UP-Regulated
AT4G12300	UP-Regulated
AT1G29400	UP-Regulated
AT5G15390	UP-Regulated
AT3G20060	Down-Regulated
AT5G50315	Down-Regulated
AT2G18460	Down-Regulated
AT3G16070	Down-Regulated
AT5G37715	UP-Regulated
AT1G06290	Down-Regulated
AT1G09050	UP-Regulated
AT2G24050	Down-Regulated
AT5G62040	Down-Regulated
AT1G55280	Down-Regulated
AT1G21210	UP-Regulated
AT1G07820	Down-Regulated
AT1G10890	UP-Regulated
AT2G35290	UP-Regulated
AT3G14090	Down-Regulated
AT3G59070	UP-Regulated
AT2G07070	UP-Regulated
AT3G57560	UP-Regulated
AT2G02820	Down-Regulated
AT4G39620	Down-Regulated
AT4G39675	Down-Regulated
AT3G06850	Down-Regulated
AT2G30424	UP-Regulated
AT2G38695	Down-Regulated
AT4G05275	UP-Regulated
AT2G20750	Down-Regulated
AT2G13975	Down-Regulated
AT5G54585	Down-Regulated
AT1G73830	Down-Regulated
AT4G06875	UP-Regulated
AT1G53230	UP-Regulated
AT1G72500	UP-Regulated
AT1G08600	UP-Regulated
AT1G23110	UP-Regulated
AT1G58420	UP-Regulated
AT1G48920	Down-Regulated
AT2G35720	UP-Regulated
AT1G47890	Down-Regulated
AT4G26130	UP-Regulated
AT1G16860	UP-Regulated
AT3G59245	Down-Regulated
AT5G20650	Down-Regulated
AT3G52345	UP-Regulated
AT2G03630	Down-Regulated
AT2G08795	UP-Regulated
AT5G44000	Down-Regulated
AT2G09660	UP-Regulated
AT1G15310	Down-Regulated
AT3G47500	UP-Regulated
AT3G10360	UP-Regulated
AT5G08510	Down-Regulated
AT2G42120	UP-Regulated
AT1G07960	Down-Regulated
AT5G63930	UP-Regulated
AT3G06868	Down-Regulated
AT2G23808	UP-Regulated
AT1G04507	UP-Regulated
AT4G13360	Down-Regulated
AT5G59050	UP-Regulated
AT5G47370	Down-Regulated
AT1G02640	Down-Regulated
AT3G08510	UP-Regulated
AT1G05385	Down-Regulated
AT1G64910	UP-Regulated
AT2G32150	Down-Regulated
AT5G01300	Down-Regulated
AT1G09245	UP-Regulated
AT4G08915	UP-Regulated
AT2G09640	UP-Regulated
AT5G55780	Down-Regulated
AT1G21590	Down-Regulated
AT4G34680	UP-Regulated
AT2G34960	UP-Regulated
AT5G26749	Down-Regulated
AT3G12660	UP-Regulated
AT1G49620	Down-Regulated
AT3G57920	Down-Regulated
AT5G57200	Down-Regulated
AT3G01225	UP-Regulated
AT4G18070	UP-Regulated
AT1G05610	Down-Regulated
AT1G05707	UP-Regulated
AT1G78915	Down-Regulated
AT5G04170	Down-Regulated
AT5G60510	Down-Regulated
ATCG00300	Down-Regulated
AT1G62700	UP-Regulated
AT5G18110	Down-Regulated
AT5G44572	UP-Regulated
AT4G26090	UP-Regulated
AT5G19855	UP-Regulated
AT3G09855	Down-Regulated
AT2G32850	Down-Regulated
AT5G17920	UP-Regulated
AT1G18100	UP-Regulated
AT4G06880	Down-Regulated
AT1G07770	Down-Regulated
AT1G70520	Down-Regulated
AT1G29470	Down-Regulated
AT1G04190	Down-Regulated
AT2G40880	UP-Regulated
AT3G33537	UP-Regulated
AT3G19620	UP-Regulated
AT4G00030	UP-Regulated
AT1G08713	Down-Regulated
AT5G03775	Down-Regulated
AT2G32370	Down-Regulated
AT1G34040	UP-Regulated
AT3G01885	Down-Regulated
AT5G66440	UP-Regulated
AT5G38540	Down-Regulated
AT1G71090	UP-Regulated
AT1G09415	UP-Regulated
AT1G05303	UP-Regulated
AT1G72930	Down-Regulated
AT2G46500	Down-Regulated
AT3G44490	Down-Regulated
AT3G55820	Down-Regulated
AT4G37295	Down-Regulated
AT1G31420	UP-Regulated
AT2G12650	UP-Regulated
AT3G42220	UP-Regulated
AT1G73500	UP-Regulated
AT2G24010	Down-Regulated
AT3G61070	Down-Regulated
AT4G15953	Down-Regulated
AT5G10800	UP-Regulated
AT1G34110	UP-Regulated
AT5G61280	Down-Regulated
AT4G37820	Down-Regulated
AT4G33585	Down-Regulated
AT2G45570	Down-Regulated
AT2G20950	UP-Regulated
AT2G47210	Down-Regulated
AT5G10570	Down-Regulated
AT1G69130	UP-Regulated
AT2G27010	UP-Regulated
AT1G21430	Down-Regulated
AT4G22370	Down-Regulated
AT1G35410	UP-Regulated
AT2G38980	Down-Regulated
AT4G08445	Down-Regulated
AT2G38310	Down-Regulated
AT2G46210	Down-Regulated
AT2G08945	Down-Regulated
AT2G21280	Down-Regulated
AT3G61690	UP-Regulated
AT1G10620	Down-Regulated
AT4G22756	Down-Regulated
AT1G74320	Down-Regulated
AT2G02120	UP-Regulated
AT3G07305	UP-Regulated
AT5G44565	UP-Regulated
AT5G01855	UP-Regulated
AT1G20850	UP-Regulated
AT1G05830	UP-Regulated
AT1G21510	Down-Regulated
AT3G14990	UP-Regulated
AT4G00850	Down-Regulated
AT1G74160	UP-Regulated
AT4G07105	Down-Regulated
AT1G70490	Down-Regulated
AT1G10500	UP-Regulated
AT1G06840	Down-Regulated
AT4G15460	UP-Regulated
AT4G15440	UP-Regulated
AT2G39770	UP-Regulated
AT1G15370	Down-Regulated
AT5G01725	Down-Regulated
AT5G01615	UP-Regulated
AT1G14180	Down-Regulated
AT5G37430	UP-Regulated
AT2G04750	Down-Regulated
AT1G08863	UP-Regulated
AT5G40800	UP-Regulated
AT5G17345	UP-Regulated
AT1G07017	UP-Regulated
AT2G24592	UP-Regulated
AT3G05980	UP-Regulated
AT4G03811	Down-Regulated
AT1G31930	Down-Regulated
AT5G33381	Down-Regulated
AT1G54010	Down-Regulated
AT4G21510	Down-Regulated
AT1G74055	Down-Regulated
AT3G01965	Down-Regulated
AT5G12300	UP-Regulated
AT1G74420	UP-Regulated
AT2G38470	UP-Regulated
AT2G24610	Down-Regulated
AT1G04147	Down-Regulated
AT2G09605	UP-Regulated
AT1G10340	Down-Regulated
AT5G42060	UP-Regulated
AT5G57735	Down-Regulated
AT3G19640	UP-Regulated
AT5G61140	Down-Regulated
AT5G15581	UP-Regulated
AT4G00830	Down-Regulated
AT1G68990	Down-Regulated
AT4G13810	UP-Regulated
AT3G16390	Down-Regulated
AT5G13750	UP-Regulated
AT1G51570	UP-Regulated
AT5G62160	UP-Regulated
AT1G01420	UP-Regulated
AT1G22880	UP-Regulated
AT2G27850	UP-Regulated
AT4G39920	Down-Regulated
AT5G64860	UP-Regulated
AT1G70780	UP-Regulated
AT1G04635	Down-Regulated
AT2G42220	Down-Regulated
AT4G39235	Down-Regulated
AT1G09767	UP-Regulated
AT1G52942	UP-Regulated
AT5G15960	UP-Regulated
AT1G30330	UP-Regulated
AT2G24103	UP-Regulated
AT5G01790	UP-Regulated
AT5G18220	Down-Regulated
AT5G26690	UP-Regulated
AT5G61840	UP-Regulated
AT5G39030	Down-Regulated
AT2G20370	UP-Regulated
AT3G06290	UP-Regulated
AT4G13860	UP-Regulated
AT1G75670	Down-Regulated
AT5G07960	Down-Regulated
AT4G17460	Down-Regulated
AT1G22200	UP-Regulated
AT2G08100	Down-Regulated
AT1G78190	Down-Regulated
AT4G05540	Down-Regulated
AT1G17660	Down-Regulated
AT1G33055	Down-Regulated
AT3G63200	UP-Regulated
AT2G07638	UP-Regulated
AT3G05650	Down-Regulated
AT5G56340	Down-Regulated
AT4G05060	Down-Regulated
AT3G05210	UP-Regulated
AT3G16580	Down-Regulated
AT3G23930	Down-Regulated
AT3G58520	Down-Regulated
AT3G18590	UP-Regulated
AT5G18407	Down-Regulated
AT3G01510	Down-Regulated
AT1G07780	Down-Regulated
AT1G10410	UP-Regulated
AT4G30650	UP-Regulated
AT4G31240	UP-Regulated
AT3G55252	Down-Regulated
AT1G08087	Down-Regulated
AT4G38480	Down-Regulated
AT1G68490	UP-Regulated
AT3G58070	UP-Regulated
AT3G10930	Down-Regulated
AT3G46310	Down-Regulated
AT4G12617	Down-Regulated
AT2G01640	Down-Regulated
AT3G33225	UP-Regulated
AT4G13660	Down-Regulated
AT1G56242	Down-Regulated
AT5G23080	Down-Regulated
AT1G45236	UP-Regulated
AT3G58010	Down-Regulated
AT1G30810	Down-Regulated
AT3G53235	UP-Regulated
AT3G22530	Down-Regulated
AT1G73980	Down-Regulated
AT5G63540	Down-Regulated
AT4G21210	UP-Regulated
AT1G14080	Down-Regulated
AT1G80820	UP-Regulated
AT4G05760	UP-Regulated
AT1G77610	Down-Regulated
AT4G17915	UP-Regulated
AT4G18280	UP-Regulated
AT2G15270	UP-Regulated
AT5G27830	Down-Regulated
AT4G12420	Down-Regulated
AT1G01183	UP-Regulated
AT1G32130	Down-Regulated
AT3G06470	UP-Regulated
AT5G67230	Down-Regulated
AT3G23440	Down-Regulated
AT4G37260	UP-Regulated
AT5G67360	Down-Regulated
AT5G18490	Down-Regulated
AT3G01280	UP-Regulated
AT3G00975	Down-Regulated
AT1G15260	UP-Regulated
AT3G02495	UP-Regulated
AT1G73880	Down-Regulated
AT5G17980	UP-Regulated
AT2G27470	Down-Regulated
AT2G36810	Down-Regulated
AT2G29030	Down-Regulated
AT1G10960	Down-Regulated
AT1G13870	UP-Regulated
AT3G06780	Down-Regulated
AT2G30505	UP-Regulated
AT1G62860	UP-Regulated
AT2G32630	UP-Regulated
AT1G69870	UP-Regulated
AT1G17270	UP-Regulated
AT5G06300	Down-Regulated
AT3G16680	Down-Regulated
AT1G30290	UP-Regulated
AT5G37640	Down-Regulated
AT4G23250	Down-Regulated
AT5G42650	Down-Regulated
AT2G25565	Down-Regulated
AT4G37660	UP-Regulated
AT2G31350	UP-Regulated
AT5G27350	Down-Regulated
AT1G69750	Down-Regulated
AT3G56990	UP-Regulated
AT3G26935	Down-Regulated
AT4G25280	Down-Regulated
AT1G12880	UP-Regulated
AT1G69350	Down-Regulated
AT3G05741	Down-Regulated
AT1G77380	Down-Regulated
AT3G09075	Down-Regulated
AT2G05095	Down-Regulated
AT2G47800	UP-Regulated
AT3G10605	Down-Regulated
AT3G51300	Down-Regulated
AT5G06285	UP-Regulated
AT3G28730	Down-Regulated
ATCG00020	Down-Regulated
AT4G10480	Down-Regulated
AT5G09185	UP-Regulated
AT4G18050	Down-Regulated
AT3G60210	UP-Regulated
AT4G09640	Down-Regulated
AT3G33175	UP-Regulated
AT3G26744	Down-Regulated
AT3G54830	Down-Regulated
AT4G08230	Down-Regulated
AT4G07230	Down-Regulated
AT5G56280	Down-Regulated
AT3G15390	Down-Regulated
AT1G68000	Down-Regulated
AT3G07780	Down-Regulated
AT1G07370	Down-Regulated
AT2G29590	Down-Regulated
AT2G08335	UP-Regulated
AT5G07090	UP-Regulated
AT5G64501	Down-Regulated
AT2G06525	Down-Regulated
AT3G06560	UP-Regulated
AT5G50740	Down-Regulated
AT1G09257	UP-Regulated
AT1G04000	Down-Regulated
AT5G07915	Down-Regulated
AT2G31862	UP-Regulated
AT1G65845	Down-Regulated
AT5G65540	UP-Regulated
AT1G63430	Down-Regulated
AT1G78850	Down-Regulated
AT5G24313	Down-Regulated
AT1G04130	Down-Regulated
AT3G50610	Down-Regulated
AT5G60280	Down-Regulated
AT5G51630	Down-Regulated
AT5G65380	Down-Regulated
AT5G67140	Down-Regulated
AT2G35060	Down-Regulated
AT3G10800	Down-Regulated
AT1G09057	Down-Regulated
AT5G02445	UP-Regulated
AT5G27200	Down-Regulated
AT1G34210	Down-Regulated
AT1G01380	UP-Regulated
AT3G19450	UP-Regulated
AT1G76050	Down-Regulated
AT3G29095	Down-Regulated
AT4G34550	Down-Regulated
AT3G44175	UP-Regulated
AT2G27410	Down-Regulated
AT4G26080	UP-Regulated
AT3G04070	UP-Regulated
AT3G07320	Down-Regulated
AT2G37020	Down-Regulated
AT2G24830	UP-Regulated
AT2G35810	Down-Regulated
AT3G50010	Down-Regulated
AT3G61360	Down-Regulated
AT4G39240	Down-Regulated
AT1G03630	UP-Regulated
AT4G39800	UP-Regulated
AT5G27680	Down-Regulated
AT1G16190	UP-Regulated
AT1G77470	Down-Regulated
AT5G27710	UP-Regulated
AT1G09267	Down-Regulated
AT1G16360	Down-Regulated
AT3G58550	UP-Regulated
AT4G14860	Down-Regulated
AT3G11460	UP-Regulated
AT2G14240	UP-Regulated
AT1G55670	Down-Regulated
AT2G07015	Down-Regulated
AT3G41345	UP-Regulated
AT3G11020	Down-Regulated
AT4G18750	Down-Regulated
AT3G06895	UP-Regulated
AT5G04540	Down-Regulated
AT5G24680	Down-Regulated
AT4G36540	Down-Regulated
AT4G06785	UP-Regulated
AT3G56940	Down-Regulated
AT2G46870	UP-Regulated
AT3G04025	UP-Regulated
AT3G26280	UP-Regulated
AT4G02655	UP-Regulated
AT2G22770	Down-Regulated
AT5G03620	Down-Regulated
AT2G43320	Down-Regulated
AT3G28900	UP-Regulated
AT5G28335	UP-Regulated
AT3G24870	UP-Regulated
AT5G10550	UP-Regulated
AT5G43880	UP-Regulated
AT2G08545	Down-Regulated
AT1G04083	UP-Regulated
AT2G45690	UP-Regulated
AT2G47115	Down-Regulated
AT5G17070	UP-Regulated
AT3G01585	Down-Regulated
AT4G14490	Down-Regulated
AT5G04840	Down-Regulated
AT5G03668	UP-Regulated
AT1G52330	Down-Regulated
AT2G09505	UP-Regulated
AT3G28060	Down-Regulated
AT4G20140	UP-Regulated
AT1G04583	UP-Regulated
AT5G39570	UP-Regulated
AT1G09010	UP-Regulated
AT4G20325	Down-Regulated
AT4G01895	Down-Regulated
AT5G47500	Down-Regulated
AT5G02380	Down-Regulated
AT2G24590	UP-Regulated
AT2G44390	UP-Regulated
AT1G79900	UP-Regulated
AT1G51645	Down-Regulated
AT5G58420	Down-Regulated
AT4G35170	UP-Regulated
AT1G63840	Down-Regulated
AT5G20610	Down-Regulated
AT3G54190	Down-Regulated
AT2G33847	Down-Regulated
AT2G43480	Down-Regulated
AT5G65575	Down-Regulated
AT3G57072	Down-Regulated
AT5G60180	UP-Regulated
AT1G16250	Down-Regulated
AT1G32230	Down-Regulated
AT5G16250	Down-Regulated
AT5G10850	Down-Regulated
AT5G52060	UP-Regulated
AT1G04487	UP-Regulated
AT5G27850	UP-Regulated
AT1G69588	Down-Regulated
AT3G14680	UP-Regulated
AT5G14270	UP-Regulated
AT1G09430	Down-Regulated
AT4G05150	UP-Regulated
AT2G29560	Down-Regulated
AT2G32280	UP-Regulated
AT4G02940	UP-Regulated
AT1G07870	UP-Regulated
AT4G31540	Down-Regulated
AT5G59000	Down-Regulated
AT3G03320	Down-Regulated
AT1G11390	Down-Regulated
AT1G78880	Down-Regulated
AT1G30230	UP-Regulated
AT3G61570	UP-Regulated
AT5G38740	Down-Regulated
AT3G09415	UP-Regulated
AT1G35140	UP-Regulated
AT3G52820	UP-Regulated
AT5G37150	UP-Regulated
ATCG00420	UP-Regulated
AT1G31163	Down-Regulated
AT3G10195	Down-Regulated
AT4G05990	Down-Regulated
AT4G06800	Down-Regulated
AT5G26850	UP-Regulated
AT2G43375	Down-Regulated
AT3G05285	UP-Regulated
AT1G17230	Down-Regulated
ATMG00020	UP-Regulated
AT1G65485	UP-Regulated
AT1G01010	UP-Regulated
AT1G16916	Down-Regulated
AT1G72855	UP-Regulated
AT3G20290	Down-Regulated
AT2G45440	Down-Regulated
AT5G44569	Down-Regulated
AT5G49138	UP-Regulated
AT2G05075	Down-Regulated
AT3G17440	Down-Regulated
AT1G09773	UP-Regulated
AT3G62980	Down-Regulated
AT3G56640	Down-Regulated
AT5G24470	UP-Regulated
AT2G31420	UP-Regulated
AT1G27461	Down-Regulated
AT3G24160	UP-Regulated
AT4G26795	Down-Regulated
AT1G09063	UP-Regulated
AT5G24630	Down-Regulated
AT4G35480	UP-Regulated
ATCG00450	Down-Regulated
AT5G00815	UP-Regulated
AT1G31210	UP-Regulated
AT2G04465	UP-Regulated
AT2G11480	UP-Regulated
AT2G23570	UP-Regulated
AT2G28760	UP-Regulated
AT2G02740	UP-Regulated
AT4G05320	Down-Regulated
AT4G06744	UP-Regulated
AT5G40360	UP-Regulated
AT1G72020	Down-Regulated
AT3G46180	Down-Regulated
AT5G04760	Down-Regulated
AT5G24260	UP-Regulated
AT3G02700	UP-Regulated
AT1G22610	UP-Regulated
AT2G41610	UP-Regulated
AT5G07335	UP-Regulated
AT3G42806	Down-Regulated
AT5G15008	Down-Regulated
AT2G37720	UP-Regulated
AT2G26570	UP-Regulated
AT1G65385	Down-Regulated
AT5G51250	UP-Regulated
AT5G36125	UP-Regulated
AT5G28310	UP-Regulated
AT3G09860	Down-Regulated
AT5G65930	UP-Regulated
AT3G02275	UP-Regulated
AT3G03550	UP-Regulated
AT1G45165	UP-Regulated
AT3G12570	Down-Regulated
AT4G17780	UP-Regulated
AT3G07180	UP-Regulated
AT2G18780	Down-Regulated
AT5G45100	Down-Regulated
AT4G18130	UP-Regulated
AT5G09925	UP-Regulated
AT5G08390	UP-Regulated
ATCG00180	Down-Regulated
AT5G17630	UP-Regulated
AT1G16800	Down-Regulated
AT5G07015	Down-Regulated
AT1G01140	Down-Regulated
AT5G14510	UP-Regulated
AT3G10282	Down-Regulated
AT2G46630	UP-Regulated
AT5G25220	Down-Regulated
AT1G49410	UP-Regulated
AT5G23590	Down-Regulated
AT5G03200	UP-Regulated
AT1G79820	UP-Regulated
AT1G24545	UP-Regulated
AT2G15230	Down-Regulated
AT1G47300	Down-Regulated
AT4G33240	Down-Regulated
AT2G47050	UP-Regulated
AT3G13275	Down-Regulated
AT1G04053	Down-Regulated
AT5G40770	Down-Regulated
AT5G64970	UP-Regulated
AT2G08445	UP-Regulated
AT4G14830	Down-Regulated
AT3G57790	Down-Regulated
AT1G17630	Down-Regulated
AT3G04945	UP-Regulated
AT3G30765	UP-Regulated
AT4G05330	UP-Regulated
AT2G45350	UP-Regulated
AT2G04065	UP-Regulated
AT3G12915	UP-Regulated
AT3G02465	UP-Regulated
AT5G67310	UP-Regulated
AT1G13980	UP-Regulated
AT2G26980	UP-Regulated
AT3G09295	Down-Regulated
AT3G02500	Down-Regulated
AT1G50240	UP-Regulated
AT4G39865	Down-Regulated
AT5G45670	Down-Regulated
AT3G06815	Down-Regulated
AT4G34040	Down-Regulated
AT1G30630	UP-Regulated
AT4G21180	Down-Regulated
AT2G32510	UP-Regulated
AT3G10745	Down-Regulated
AT1G69240	UP-Regulated
AT2G09510	Down-Regulated
AT3G01150	Down-Regulated
AT2G18640	UP-Regulated
AT1G09663	UP-Regulated
AT3G42715	UP-Regulated
AT3G18420	Down-Regulated
AT5G07380	UP-Regulated
AT2G18700	Down-Regulated
AT1G08570	UP-Regulated
AT3G53830	Down-Regulated
AT3G02170	UP-Regulated
AT2G21320	UP-Regulated
AT5G09165	UP-Regulated
AT1G11790	Down-Regulated
AT5G59190	UP-Regulated
AT2G27320	Down-Regulated
AT5G01285	UP-Regulated
AT1G76900	Down-Regulated
AT1G23880	Down-Regulated
AT4G23750	UP-Regulated
ATMG00690	UP-Regulated
AT5G38410	Down-Regulated
AT1G60000	Down-Regulated
AT3G09780	Down-Regulated
AT3G56280	UP-Regulated
AT5G25570	UP-Regulated
AT3G47350	Down-Regulated
AT5G67590	Down-Regulated
AT3G05490	Down-Regulated
AT1G48195	Down-Regulated
AT2G09795	Down-Regulated
AT3G10740	Down-Regulated
AT2G46730	Down-Regulated
AT3G62070	Down-Regulated
AT5G06470	Down-Regulated
AT1G31290	Down-Regulated
AT1G26630	Down-Regulated
AT1G52880	UP-Regulated
AT5G02520	Down-Regulated
AT1G80080	Down-Regulated
AT3G18370	Down-Regulated
AT4G17520	UP-Regulated
AT1G22690	Down-Regulated
AT2G33300	Down-Regulated
AT3G07900	UP-Regulated
AT5G12330	UP-Regulated
AT5G18060	Down-Regulated
AT3G49080	UP-Regulated
AT4G33355	UP-Regulated
AT5G27247	UP-Regulated
AT5G49730	Down-Regulated
AT4G25630	UP-Regulated
AT4G03710	UP-Regulated
AT2G27310	UP-Regulated
AT3G57290	UP-Regulated
AT4G23630	UP-Regulated
AT3G07765	UP-Regulated
AT1G49590	UP-Regulated
AT5G28840	UP-Regulated
AT2G10605	UP-Regulated
ATMG09960	UP-Regulated
AT2G17640	Down-Regulated
AT4G25719	Down-Regulated
AT5G25050	Down-Regulated
AT4G24615	Down-Regulated
AT3G45890	UP-Regulated
AT1G09350	UP-Regulated
AT3G05030	UP-Regulated
AT3G52480	Down-Regulated
AT5G01095	UP-Regulated
AT1G78310	UP-Regulated
AT2G31500	Down-Regulated
AT2G32470	UP-Regulated
AT2G45460	Down-Regulated
AT1G36380	Down-Regulated
AT3G19290	Down-Regulated
AT1G54500	UP-Regulated
AT1G56220	Down-Regulated
AT2G43530	Down-Regulated
AT4G02030	UP-Regulated
AT2G37670	Down-Regulated
AT1G66940	Down-Regulated
AT1G29490	Down-Regulated
AT1G24320	UP-Regulated
AT4G10060	Down-Regulated
AT5G07340	Down-Regulated
AT5G64640	UP-Regulated
AT3G55710	UP-Regulated
AT4G09785	Down-Regulated
AT5G06790	UP-Regulated
AT1G15950	UP-Regulated
AT5G42390	UP-Regulated
AT3G09863	Down-Regulated
AT4G27280	Down-Regulated
AT3G05080	Down-Regulated
AT2G46100	Down-Regulated
AT1G19440	UP-Regulated
AT1G05010	Down-Regulated
AT1G08840	Down-Regulated
AT4G23635	Down-Regulated
AT2G17840	Down-Regulated
AT4G09165	UP-Regulated
AT3G07640	UP-Regulated
AT3G09790	Down-Regulated
AT3G52800	Down-Regulated
AT5G09876	UP-Regulated
AT2G30680	Down-Regulated
AT3G13010	Down-Regulated
AT1G69797	UP-Regulated
AT2G06000	UP-Regulated
AT1G49975	Down-Regulated
AT1G26830	Down-Regulated
AT1G77710	Down-Regulated
AT4G14580	UP-Regulated
AT4G15500	UP-Regulated
AT4G28085	Down-Regulated
AT3G44990	Down-Regulated
ATMG01350	UP-Regulated
AT1G60060	UP-Regulated
AT1G15290	UP-Regulated
AT4G10760	Down-Regulated
ATCG01040	Down-Regulated
AT3G15518	UP-Regulated
AT4G00400	Down-Regulated
AT2G13422	UP-Regulated
AT1G20875	UP-Regulated
AT5G04865	UP-Regulated
AT2G42760	Down-Regulated
AT3G61700	Down-Regulated
AT4G36410	Down-Regulated
AT4G04330	Down-Regulated
AT3G29090	Down-Regulated
AT4G18570	Down-Regulated
AT2G27380	UP-Regulated
AT3G19580	Down-Regulated
AT3G22910	UP-Regulated
AT3G12490	Down-Regulated
AT1G79610	UP-Regulated
AT3G50800	Down-Regulated
AT4G19100	UP-Regulated
AT5G18140	Down-Regulated
AT3G23325	Down-Regulated
AT4G04455	Down-Regulated
AT4G13900	UP-Regulated
AT2G36610	Down-Regulated
AT2G08825	UP-Regulated
AT5G11460	UP-Regulated
AT5G43860	Down-Regulated
AT1G22730	Down-Regulated
AT3G10760	UP-Regulated
AT4G04460	Down-Regulated
AT2G18260	Down-Regulated
AT3G24000	UP-Regulated
AT4G29690	UP-Regulated
AT5G54710	UP-Regulated
AT3G60160	Down-Regulated
AT1G56050	UP-Regulated
AT2G40765	Down-Regulated
AT5G47510	Down-Regulated
AT1G22380	Down-Regulated
AT2G14210	Down-Regulated
AT2G31590	Down-Regulated
AT3G62020	Down-Regulated
AT4G12580	Down-Regulated
AT5G44200	UP-Regulated
AT5G01420	UP-Regulated
AT4G24570	Down-Regulated
AT1G68120	Down-Regulated
AT3G07570	Down-Regulated
AT5G16080	UP-Regulated
AT1G12240	Down-Regulated
AT5G56180	UP-Regulated
AT1G55490	UP-Regulated
AT3G44435	UP-Regulated
AT1G80555	Down-Regulated
AT1G14890	Down-Regulated
AT4G01735	Down-Regulated
AT1G15870	Down-Regulated
AT3G58540	Down-Regulated
AT2G33400	UP-Regulated
AT1G31220	Down-Regulated
AT2G33810	UP-Regulated
AT1G06567	UP-Regulated
AT1G04770	Down-Regulated
AT1G65620	UP-Regulated
AT4G29410	Down-Regulated
AT2G45320	Down-Regulated
AT5G62540	Down-Regulated
AT4G33180	UP-Regulated
AT5G60320	UP-Regulated
AT3G13000	UP-Regulated
AT3G10810	Down-Regulated
AT4G22690	UP-Regulated
AT4G24231	Down-Regulated
AT3G05010	Down-Regulated
AT2G09300	UP-Regulated
AT2G42210	Down-Regulated
AT5G07950	Down-Regulated
AT5G53560	UP-Regulated
AT3G14730	UP-Regulated
AT3G15770	Down-Regulated
AT3G57830	Down-Regulated
AT1G06160	Down-Regulated
AT1G60650	Down-Regulated
AT4G07815	UP-Regulated
AT5G41410	UP-Regulated
AT3G06665	Down-Regulated
AT1G15440	Down-Regulated
AT5G58375	UP-Regulated
AT1G07702	UP-Regulated
AT5G01255	Down-Regulated
AT2G23250	Down-Regulated
AT5G04330	Down-Regulated
AT3G11760	Down-Regulated
AT2G44220	Down-Regulated
AT2G47400	Down-Regulated
AT5G63060	Down-Regulated
AT1G79560	UP-Regulated
AT3G21060	UP-Regulated
AT1G49350	Down-Regulated
AT1G02620	Down-Regulated
AT1G07633	Down-Regulated
AT2G26840	Down-Regulated
AT3G57580	UP-Regulated
AT1G45229	Down-Regulated
AT1G55940	Down-Regulated
AT5G45490	Down-Regulated
AT2G22280	Down-Regulated
AT1G28130	UP-Regulated
AT2G39675	Down-Regulated
AT5G10700	UP-Regulated
AT1G06660	Down-Regulated
AT5G60215	UP-Regulated
AT2G22088	UP-Regulated
AT3G03460	UP-Regulated
AT2G24280	Down-Regulated
AT2G29290	Down-Regulated
AT1G64130	UP-Regulated
AT5G26680	UP-Regulated
AT3G05760	Down-Regulated
AT4G37500	UP-Regulated
AT4G05865	Down-Regulated
AT3G55360	Down-Regulated
AT2G33820	Down-Regulated
AT5G25610	UP-Regulated
AT2G16720	UP-Regulated
AT2G37960	Down-Regulated
AT5G25585	Down-Regulated
AT5G46340	Down-Regulated
AT3G32930	Down-Regulated
AT5G23575	Down-Regulated
AT2G18400	Down-Regulated
AT2G14800	Down-Regulated
AT5G14520	UP-Regulated
AT2G28470	UP-Regulated
AT1G01450	UP-Regulated
AT2G18420	Down-Regulated
AT4G38030	Down-Regulated
AT2G39470	Down-Regulated
AT1G63420	UP-Regulated
AT5G39350	Down-Regulated
AT5G54290	Down-Regulated
AT2G05642	UP-Regulated
AT4G32480	Down-Regulated
AT5G56040	Down-Regulated
AT5G57180	Down-Regulated
AT3G05885	Down-Regulated
AT1G04997	Down-Regulated
AT5G15220	Down-Regulated
AT1G29830	Down-Regulated
AT5G05435	Down-Regulated
AT2G19700	Down-Regulated
AT5G27020	UP-Regulated
AT4G11543	UP-Regulated
AT1G27670	Down-Regulated
AT3G53480	Down-Regulated
AT1G14300	Down-Regulated
AT2G05855	UP-Regulated
AT3G01910	UP-Regulated
AT1G25500	Down-Regulated
AT5G14320	Down-Regulated
AT3G11410	Down-Regulated
AT2G14455	Down-Regulated
AT5G11510	Down-Regulated
AT3G12270	Down-Regulated
AT1G52340	Down-Regulated
AT5G63640	Down-Regulated
AT3G29050	Down-Regulated
AT4G07170	UP-Regulated
AT4G01880	Down-Regulated
AT2G45390	Down-Regulated
AT3G61750	UP-Regulated
AT3G45638	Down-Regulated
AT1G12310	Down-Regulated
AT4G27745	Down-Regulated
AT4G39403	Down-Regulated
AT3G03340	Down-Regulated
AT5G50995	Down-Regulated
AT5G03695	Down-Regulated
AT1G72980	Down-Regulated
ATCG00540	Down-Regulated
AT2G05940	Down-Regulated
AT2G35030	Down-Regulated
AT5G57567	Down-Regulated
AT4G40010	Down-Regulated
AT3G51770	UP-Regulated
AT3G21240	UP-Regulated
AT2G47885	UP-Regulated
AT3G07990	UP-Regulated
AT4G29210	Down-Regulated
AT5G05750	Down-Regulated
AT5G19440	Down-Regulated
AT2G41540	Down-Regulated
AT3G47720	Down-Regulated
AT3G33172	UP-Regulated
AT2G07662	UP-Regulated
AT3G57530	UP-Regulated
AT3G11405	Down-Regulated
AT1G06677	Down-Regulated
AT3G19570	UP-Regulated
AT3G33151	UP-Regulated
AT3G10510	UP-Regulated
AT2G04805	Down-Regulated
AT2G38430	Down-Regulated
AT5G45310	UP-Regulated
AT3G61111	UP-Regulated
AT4G02100	Down-Regulated
AT5G47010	UP-Regulated
AT5G43170	UP-Regulated
AT5G47050	Down-Regulated
AT2G47150	UP-Regulated
AT4G06534	Down-Regulated
AT4G05910	Down-Regulated
AT3G20155	UP-Regulated
AT2G41020	UP-Regulated
AT3G49520	UP-Regulated
AT5G04320	Down-Regulated
AT2G21860	UP-Regulated
AT5G56880	Down-Regulated
AT1G17810	Down-Regulated
AT5G60050	UP-Regulated
AT2G18938	Down-Regulated
AT3G61810	Down-Regulated
AT2G27830	Down-Regulated
AT2G02103	UP-Regulated
AT3G55930	UP-Regulated
AT4G23850	Down-Regulated
AT2G43290	Down-Regulated
AT5G05960	Down-Regulated
AT3G12700	UP-Regulated
AT5G22315	Down-Regulated
AT4G27980	Down-Regulated
AT4G20820	Down-Regulated
AT1G03960	Down-Regulated
AT3G22180	Down-Regulated
AT1G26930	Down-Regulated
AT5G14620	Down-Regulated
AT3G08220	Down-Regulated
AT4G22320	Down-Regulated
AT2G28930	Down-Regulated
AT5G06320	Down-Regulated
AT4G00180	Down-Regulated
AT3G23820	UP-Regulated
AT5G61370	UP-Regulated
AT5G02440	Down-Regulated
AT1G04803	UP-Regulated
AT1G52085	Down-Regulated
AT5G36000	UP-Regulated
AT1G18610	Down-Regulated
AT3G10470	UP-Regulated
AT5G12480	UP-Regulated
AT5G23520	UP-Regulated
AT5G65630	Down-Regulated
AT4G01000	Down-Regulated
ATMG00260	UP-Regulated
AT5G02605	UP-Regulated
AT2G18280	UP-Regulated
AT5G50250	UP-Regulated
AT5G22875	Down-Regulated
AT3G02285	UP-Regulated
AT2G02795	UP-Regulated
AT3G53490	Down-Regulated
AT4G16990	Down-Regulated
AT5G59662	UP-Regulated
AT1G01860	Down-Regulated
AT4G38760	UP-Regulated
AT3G01035	UP-Regulated
AT5G44510	Down-Regulated
AT3G22440	UP-Regulated
AT3G24575	UP-Regulated
AT5G32460	Down-Regulated
AT4G09432	UP-Regulated
AT1G04240	UP-Regulated
AT1G66800	Down-Regulated
AT1G56720	Down-Regulated
AT4G26540	Down-Regulated
AT1G05187	Down-Regulated
AT1G06573	UP-Regulated
AT1G07890	Down-Regulated
AT5G65683	Down-Regulated
AT1G75500	Down-Regulated
AT2G06475	UP-Regulated
AT2G04545	Down-Regulated
AT1G05773	UP-Regulated
AT5G20620	Down-Regulated
AT1G28760	UP-Regulated
AT4G14415	Down-Regulated
AT1G55140	Down-Regulated
AT5G39810	Down-Regulated
AT2G08465	Down-Regulated
AT2G45680	UP-Regulated
AT3G24600	Down-Regulated
AT2G30010	Down-Regulated
AT2G32030	UP-Regulated
AT4G06215	UP-Regulated
AT5G41060	UP-Regulated
AT4G06598	UP-Regulated
AT2G27860	UP-Regulated
AT3G03495	UP-Regulated
AT3G10040	Down-Regulated
AT2G36960	UP-Regulated
AT5G60890	Down-Regulated
AT4G31265	Down-Regulated
AT1G08370	Down-Regulated
AT1G70260	UP-Regulated
AT1G63010	Down-Regulated
AT1G72560	Down-Regulated
AT2G37200	Down-Regulated
AT4G39260	UP-Regulated
AT1G73655	UP-Regulated
AT5G42190	Down-Regulated
AT2G20110	Down-Regulated
AT2G42710	Down-Regulated
AT4G30380	Down-Regulated
AT2G47750	Down-Regulated
AT1G80970	Down-Regulated
AT1G02330	Down-Regulated
AT1G74670	Down-Regulated
AT5G28210	Down-Regulated
AT4G06860	Down-Regulated
AT5G59830	Down-Regulated
AT4G27090	Down-Regulated
AT4G05015	UP-Regulated
AT3G26520	Down-Regulated
AT3G09645	UP-Regulated
AT1G07250	UP-Regulated
AT2G24580	UP-Regulated
AT5G54062	Down-Regulated
AT2G41515	UP-Regulated
AT5G00965	UP-Regulated
AT1G02650	Down-Regulated
AT3G52748	Down-Regulated
AT3G48680	Down-Regulated
AT5G16860	UP-Regulated
AT5G03145	Down-Regulated
AT5G62300	Down-Regulated
AT3G06035	UP-Regulated
AT5G11260	UP-Regulated
AT1G20260	Down-Regulated
AT1G29760	Down-Regulated
AT2G15960	Down-Regulated
AT1G70590	Down-Regulated
AT4G32010	UP-Regulated
AT5G57980	Down-Regulated
AT3G61610	UP-Regulated
AT5G24316	Down-Regulated
AT1G52740	Down-Regulated
AT5G10750	UP-Regulated
AT5G58900	UP-Regulated
AT2G19190	Down-Regulated
AT2G06365	Down-Regulated
AT4G17180	Down-Regulated
AT1G06370	Down-Regulated
AT1G78690	UP-Regulated
AT1G24110	Down-Regulated
AT4G39960	UP-Regulated
AT5G04005	UP-Regulated
AT3G24542	UP-Regulated
AT1G09993	UP-Regulated
AT2G40700	UP-Regulated
AT3G17920	UP-Regulated
AT5G60780	UP-Regulated
AT2G25605	Down-Regulated
AT5G61960	UP-Regulated
AT5G08660	Down-Regulated
AT5G15020	Down-Regulated
AT1G50250	Down-Regulated
AT4G16390	UP-Regulated
AT3G61090	UP-Regulated
AT5G13830	Down-Regulated
AT4G24015	UP-Regulated
AT1G18710	UP-Regulated
AT2G29190	Down-Regulated
AT5G46520	UP-Regulated
AT4G24920	Down-Regulated
AT4G16110	Down-Regulated
AT5G57900	Down-Regulated
AT3G07390	UP-Regulated
AT1G52430	Down-Regulated
AT3G55485	Down-Regulated
AT4G33520	Down-Regulated
AT4G37980	UP-Regulated
AT4G25790	Down-Regulated
AT3G26990	Down-Regulated
AT4G11800	Down-Regulated
AT1G79075	Down-Regulated
AT3G47580	Down-Regulated
AT2G06605	Down-Regulated
AT3G23605	Down-Regulated
AT1G50710	Down-Regulated
AT2G22240	Down-Regulated
AT5G16060	Down-Regulated
AT3G55080	Down-Regulated
AT5G02225	UP-Regulated
AT5G04140	Down-Regulated
AT4G11980	Down-Regulated
AT1G80390	UP-Regulated
AT1G64580	Down-Regulated
AT5G03170	Down-Regulated
AT1G51550	Down-Regulated
AT5G40510	Down-Regulated
AT3G12110	UP-Regulated
AT1G16635	Down-Regulated
AT3G16150	Down-Regulated
AT5G12040	Down-Regulated
AT5G03300	Down-Regulated
AT3G02630	Down-Regulated
AT5G37478	Down-Regulated
AT5G51670	Down-Regulated
AT5G23630	UP-Regulated
AT3G33139	UP-Regulated
AT4G32260	Down-Regulated
AT2G24150	Down-Regulated
AT3G06960	Down-Regulated
AT5G01245	UP-Regulated
AT3G02570	Down-Regulated
AT1G19970	Down-Regulated
AT3G07435	Down-Regulated
AT2G43560	UP-Regulated
AT2G26360	Down-Regulated
AT3G45680	UP-Regulated
AT1G32928	Down-Regulated
AT2G39270	Down-Regulated
AT3G04250	Down-Regulated
AT1G05293	Down-Regulated
AT4G29110	UP-Regulated
AT1G09323	UP-Regulated
AT5G22880	Down-Regulated
AT5G58780	UP-Regulated
AT5G08360	UP-Regulated
AT3G52040	Down-Regulated
AT2G30615	Down-Regulated
AT1G60990	Down-Regulated
AT3G54070	Down-Regulated
AT4G12530	UP-Regulated
AT4G00236	Down-Regulated
AT5G44350	Down-Regulated
AT2G19110	UP-Regulated
AT4G31880	UP-Regulated
AT1G44780	Down-Regulated
AT2G44300	UP-Regulated
AT1G14790	UP-Regulated
AT3G53840	Down-Regulated
AT4G37320	UP-Regulated
AT1G73140	Down-Regulated
AT1G66810	Down-Regulated
AT5G46640	Down-Regulated
AT3G21790	Down-Regulated
AT5G09275	UP-Regulated
AT5G18580	Down-Regulated
AT1G55510	Down-Regulated
AT1G60920	Down-Regulated
AT1G04537	Down-Regulated
AT2G31035	UP-Regulated
ATMG01250	UP-Regulated
AT5G48650	UP-Regulated
AT1G30610	UP-Regulated
AT1G76180	UP-Regulated
AT3G48110	Down-Regulated
AT1G17510	Down-Regulated
AT3G25110	Down-Regulated
AT4G36370	Down-Regulated
AT1G04840	Down-Regulated
AT5G24030	Down-Regulated
AT2G06990	Down-Regulated
AT5G51010	UP-Regulated
AT4G38380	UP-Regulated
AT5G08550	Down-Regulated
AT1G01080	UP-Regulated
AT4G04770	UP-Regulated
AT2G39280	Down-Regulated
AT2G11410	UP-Regulated
AT1G13330	UP-Regulated
AT1G29770	UP-Regulated
AT3G06140	Down-Regulated
AT4G26520	Down-Regulated
AT1G14780	Down-Regulated
AT3G01975	Down-Regulated
AT5G18040	Down-Regulated
AT5G25370	UP-Regulated
AT2G07682	UP-Regulated
AT3G10370	UP-Regulated
AT5G20790	UP-Regulated
AT1G74730	Down-Regulated
AT5G57380	Down-Regulated
AT5G65609	UP-Regulated
AT1G30380	Down-Regulated
AT4G37090	Down-Regulated
AT3G08530	Down-Regulated
AT3G12550	Down-Regulated
AT5G47810	Down-Regulated
AT4G22010	Down-Regulated
AT1G03520	Down-Regulated
AT5G20360	Down-Regulated
AT5G61820	UP-Regulated
AT2G30115	Down-Regulated
AT2G43450	Down-Regulated
AT2G03680	Down-Regulated
AT4G05395	UP-Regulated
AT4G30410	Down-Regulated
AT3G28650	UP-Regulated
AT1G30540	UP-Regulated
AT1G17750	Down-Regulated
AT3G02155	UP-Regulated
AT4G30350	UP-Regulated
AT2G38900	UP-Regulated
AT4G07365	UP-Regulated
AT5G33382	Down-Regulated
AT3G15410	Down-Regulated
AT3G04210	Down-Regulated
AT2G40610	Down-Regulated
AT2G21187	UP-Regulated
AT2G09665	UP-Regulated
AT4G13850	UP-Regulated
AT2G28500	UP-Regulated
AT2G20230	Down-Regulated
AT4G39340	Down-Regulated
AT3G09055	Down-Regulated
AT4G29710	Down-Regulated
AT1G72545	UP-Regulated
AT2G17450	Down-Regulated
AT5G22785	Down-Regulated
AT1G02952	UP-Regulated
AT3G12500	UP-Regulated
AT3G29680	Down-Regulated
AT5G42280	UP-Regulated
AT1G69060	UP-Regulated
AT5G38820	Down-Regulated
AT2G42880	Down-Regulated
AT2G38490	Down-Regulated
AT5G59700	Down-Regulated
AT5G27460	Down-Regulated
AT2G21340	UP-Regulated
AT2G17845	Down-Regulated
AT1G62620	UP-Regulated
AT1G26840	Down-Regulated
AT4G09570	Down-Regulated
AT3G16880	Down-Regulated
AT4G27560	UP-Regulated
AT3G25990	Down-Regulated
ATCG00040	Down-Regulated
AT1G09607	UP-Regulated
AT4G31170	Down-Regulated
AT1G01470	UP-Regulated
AT4G30620	Down-Regulated
AT1G04213	Down-Regulated
AT5G10435	UP-Regulated
AT5G63890	Down-Regulated
AT3G06920	Down-Regulated
AT5G03110	UP-Regulated
AT4G34881	Down-Regulated
AT3G59140	Down-Regulated
AT3G03880	Down-Regulated
AT4G32180	Down-Regulated
AT3G17420	Down-Regulated
AT5G47880	UP-Regulated
AT4G08685	Down-Regulated
AT2G25255	Down-Regulated
AT1G29850	UP-Regulated
AT4G07925	UP-Regulated
AT2G42300	Down-Regulated
AT5G11590	UP-Regulated
AT5G26700	UP-Regulated
AT2G37800	Down-Regulated
AT2G20930	UP-Regulated
AT1G17250	UP-Regulated
AT3G07385	Down-Regulated
AT5G48740	UP-Regulated
AT1G49225	UP-Regulated
AT5G23070	Down-Regulated
AT3G12545	UP-Regulated
AT1G08510	Down-Regulated
AT1G16000	Down-Regulated
AT1G07733	Down-Regulated
AT2G42510	UP-Regulated
AT3G12640	Down-Regulated
AT1G01340	UP-Regulated
AT5G57320	UP-Regulated
AT3G03135	UP-Regulated
AT5G02425	UP-Regulated
AT1G20760	Down-Regulated
AT4G11970	Down-Regulated
AT5G26960	Down-Regulated
AT3G43723	UP-Regulated
AT5G59270	UP-Regulated
AT5G17050	UP-Regulated
AT3G01065	UP-Regulated
AT2G47840	UP-Regulated
AT3G52460	UP-Regulated
AT3G12680	UP-Regulated
AT5G41870	Down-Regulated
AT1G04847	UP-Regulated
AT1G64210	UP-Regulated
AT1G62580	Down-Regulated
AT1G64950	UP-Regulated
AT1G73050	UP-Regulated
AT5G09640	Down-Regulated
AT5G54035	UP-Regulated
AT2G27530	Down-Regulated
AT3G55990	Down-Regulated
AT1G25370	UP-Regulated
AT5G54080	UP-Regulated
AT5G55280	UP-Regulated
AT5G23680	Down-Regulated
AT3G16840	Down-Regulated
AT5G11070	Down-Regulated
AT1G72720	UP-Regulated
AT2G24160	Down-Regulated
AT4G38092	Down-Regulated
AT5G09000	Down-Regulated
AT4G16490	UP-Regulated
AT5G04415	Down-Regulated
AT3G23160	UP-Regulated
AT5G02590	Down-Regulated
AT4G38180	UP-Regulated
AT1G09270	Down-Regulated
AT2G15480	UP-Regulated
AT3G07090	Down-Regulated
AT1G26110	UP-Regulated
AT2G41870	Down-Regulated
AT1G55380	Down-Regulated
AT1G06120	Down-Regulated
AT5G22340	Down-Regulated
AT3G02510	Down-Regulated
AT3G58160	Down-Regulated
AT5G67470	UP-Regulated
AT5G42568	UP-Regulated
AT3G18680	Down-Regulated
AT3G23400	Down-Regulated
AT2G32670	UP-Regulated
AT3G10540	Down-Regulated
AT2G04355	UP-Regulated
AT5G53900	UP-Regulated
AT3G12860	Down-Regulated
AT4G34330	UP-Regulated
AT1G03220	Down-Regulated
AT4G21990	Down-Regulated
AT3G12030	Down-Regulated
AT2G06485	UP-Regulated
AT1G69970	Down-Regulated
AT5G47660	UP-Regulated
AT5G38300	Down-Regulated
AT5G24670	Down-Regulated
AT1G64840	UP-Regulated
AT2G33796	Down-Regulated
AT5G50870	Down-Regulated
AT4G09580	UP-Regulated
AT5G63290	Down-Regulated
AT3G04870	Down-Regulated
AT2G08530	Down-Regulated
AT1G25560	Down-Regulated
AT4G35740	UP-Regulated
AT1G29460	Down-Regulated
AT3G10630	UP-Regulated
AT4G37895	Down-Regulated
AT3G08000	Down-Regulated
AT5G54910	Down-Regulated
AT1G29420	Down-Regulated
AT2G03690	Down-Regulated
AT4G12780	UP-Regulated
AT1G05000	UP-Regulated
AT4G13840	Down-Regulated
AT3G16940	Down-Regulated
AT2G07787	UP-Regulated
AT4G23800	UP-Regulated
AT4G34810	Down-Regulated
AT3G55030	UP-Regulated
AT1G16740	Down-Regulated
AT4G35100	Down-Regulated
AT5G12380	UP-Regulated
AT3G54290	UP-Regulated
AT4G22770	UP-Regulated
AT5G57250	Down-Regulated
AT3G29020	UP-Regulated
AT1G04407	UP-Regulated
AT1G03580	Down-Regulated
AT1G02010	Down-Regulated
AT3G21180	Down-Regulated
AT1G05687	UP-Regulated
AT1G06083	Down-Regulated
AT1G08607	Down-Regulated
AT5G58030	Down-Regulated
AT5G10840	Down-Regulated
AT4G14140	Down-Regulated
AT2G09090	UP-Regulated
AT1G04647	UP-Regulated
AT4G20780	UP-Regulated
AT1G07693	Down-Regulated
AT1G67330	UP-Regulated
AT1G62380	Down-Regulated
AT5G67500	Down-Regulated
AT3G54210	UP-Regulated
AT3G52810	UP-Regulated
AT2G47830	UP-Regulated
AT1G14205	Down-Regulated
AT5G40440	Down-Regulated
AT1G43900	UP-Regulated
AT3G11600	Down-Regulated
AT3G48360	Down-Regulated
AT1G77765	Down-Regulated
AT2G44760	Down-Regulated
AT1G53480	UP-Regulated
AT4G08320	Down-Regulated
AT1G35730	UP-Regulated
AT5G52320	UP-Regulated
AT2G18340	UP-Regulated
ATCG00690	Down-Regulated
AT1G78260	Down-Regulated
AT1G53040	UP-Regulated
AT3G09090	Down-Regulated
AT5G04730	UP-Regulated
AT5G22450	UP-Regulated
AT1G24250	Down-Regulated
AT4G31877	UP-Regulated
AT4G33160	UP-Regulated
AT3G57430	UP-Regulated
AT3G53403	Down-Regulated
AT2G17440	Down-Regulated
AT1G21070	UP-Regulated
AT3G51290	Down-Regulated
AT3G14110	Down-Regulated
AT2G08635	UP-Regulated
AT1G70210	Down-Regulated
AT3G23200	UP-Regulated
AT4G38215	UP-Regulated
AT1G14686	UP-Regulated
AT3G21250	UP-Regulated
AT3G21670	UP-Regulated
AT1G09787	UP-Regulated
AT5G45040	UP-Regulated
AT2G47590	Down-Regulated
AT5G22400	UP-Regulated
AT5G21910	Down-Regulated
AT2G34850	Down-Regulated
AT1G09410	Down-Regulated
AT3G09060	UP-Regulated
AT5G03220	Down-Regulated
AT1G26770	UP-Regulated
AT3G46100	Down-Regulated
AT3G02080	UP-Regulated
AT5G51580	UP-Regulated
AT3G04785	UP-Regulated
AT4G08825	Down-Regulated
AT5G42880	Down-Regulated
AT4G25470	UP-Regulated
AT2G03890	Down-Regulated
AT1G05570	UP-Regulated
AT5G49160	Down-Regulated
AT2G04560	Down-Regulated
AT1G04163	UP-Regulated
AT5G17350	UP-Regulated
AT2G03050	UP-Regulated
AT4G25620	Down-Regulated
AT1G54140	UP-Regulated
AT3G60965	Down-Regulated
AT4G31530	UP-Regulated
AT5G54043	UP-Regulated
AT5G42965	Down-Regulated
AT2G05760	Down-Regulated
AT2G23755	UP-Regulated
AT3G07790	Down-Regulated
AT2G43910	Down-Regulated
AT1G08977	Down-Regulated
AT3G05700	Down-Regulated
AT5G67210	Down-Regulated
AT3G10710	Down-Regulated
AT4G19520	UP-Regulated
AT1G08443	UP-Regulated
AT1G17232	UP-Regulated
AT4G08505	Down-Regulated
AT4G05935	UP-Regulated
AT5G13510	Down-Regulated
AT1G33265	Down-Regulated
AT4G33230	Down-Regulated
AT5G65030	Down-Regulated
AT1G59570	Down-Regulated
AT1G64460	UP-Regulated
AT1G12050	Down-Regulated
AT5G01600	UP-Regulated
AT5G49945	Down-Regulated
AT4G39400	Down-Regulated
AT5G02130	UP-Regulated
AT2G42540	UP-Regulated
AT2G40165	UP-Regulated
AT3G14720	UP-Regulated
AT5G65580	UP-Regulated
AT5G15400	Down-Regulated
AT1G05047	Down-Regulated
AT1G73700	Down-Regulated
AT1G15730	Down-Regulated
AT1G68980	UP-Regulated
AT4G12860	Down-Regulated
AT2G38365	Down-Regulated
AT3G20050	Down-Regulated
AT1G22180	Down-Regulated
AT3G29641	UP-Regulated
AT3G12930	Down-Regulated
AT5G52860	UP-Regulated
AT2G03340	Down-Regulated
AT2G44740	Down-Regulated
AT5G21100	Down-Regulated
AT3G60980	UP-Regulated
AT1G49540	Down-Regulated
AT3G04550	Down-Regulated
AT3G09220	UP-Regulated
AT2G34920	UP-Regulated
AT5G18705	UP-Regulated
AT2G16600	UP-Regulated
AT5G51545	Down-Regulated
AT3G18235	Down-Regulated
AT3G17300	Down-Regulated
AT1G78300	Down-Regulated
AT5G55910	Down-Regulated
AT1G64253	Down-Regulated
AT4G24390	UP-Regulated
AT4G29840	Down-Regulated
AT2G33815	Down-Regulated
AT1G05227	UP-Regulated
AT1G14160	Down-Regulated
AT1G55100	Down-Regulated
AT4G38680	Down-Regulated
AT5G13220	Down-Regulated
AT3G57980	UP-Regulated
AT2G27229	Down-Regulated
AT4G16570	Down-Regulated
AT3G60170	UP-Regulated
AT5G67390	Down-Regulated
AT1G53160	UP-Regulated
AT1G48180	Down-Regulated
AT5G09225	UP-Regulated
[truncated: 4,876 more rows]

## Sheet: 4°C3h-4°C12h
ID	UP or Down Regulated
AT1G54280	UP-Regulated
AT1G72510	UP-Regulated
AT4G29440	UP-Regulated
AT3G03180	UP-Regulated
AT1G71480	UP-Regulated
AT3G13772	Down-Regulated
AT5G50430	UP-Regulated
AT4G05010	UP-Regulated
AT1G45240	Down-Regulated
AT3G45230	Down-Regulated
AT4G33500	UP-Regulated
AT1G54775	Down-Regulated
AT5G00895	UP-Regulated
AT5G58770	UP-Regulated
AT5G66420	UP-Regulated
AT2G36570	Down-Regulated
AT5G45110	Down-Regulated
AT3G52470	UP-Regulated
AT1G49360	UP-Regulated
AT5G37890	UP-Regulated
AT3G53403	UP-Regulated
AT1G18360	Down-Regulated
AT1G55870	UP-Regulated
AT2G32550	UP-Regulated
AT2G34186	Down-Regulated
AT3G47450	Down-Regulated
AT4G21930	Down-Regulated
AT5G41890	UP-Regulated
AT2G14860	UP-Regulated
AT2G46740	UP-Regulated
AT1G15215	UP-Regulated
AT2G09675	Down-Regulated
AT4G21780	Down-Regulated
AT3G01580	Down-Regulated
AT3G13440	Down-Regulated
AT1G68860	Down-Regulated
AT1G06530	Down-Regulated
AT4G21680	UP-Regulated
AT1G04767	UP-Regulated
AT4G25930	Down-Regulated
AT3G23830	UP-Regulated
AT1G30473	UP-Regulated
AT2G32530	Down-Regulated
AT3G05820	Down-Regulated
AT1G62840	Down-Regulated
AT3G14560	UP-Regulated
AT5G51670	Down-Regulated
AT2G24990	Down-Regulated
AT2G39782	UP-Regulated
AT3G29240	Down-Regulated
AT3G47650	Down-Regulated
AT1G20550	UP-Regulated
AT5G19690	UP-Regulated
AT1G07173	Down-Regulated
AT2G09565	UP-Regulated
AT1G09817	UP-Regulated
AT5G16520	UP-Regulated
AT5G08580	UP-Regulated
AT2G33770	Down-Regulated
AT2G07682	Down-Regulated
AT2G03380	UP-Regulated
AT2G08180	Down-Regulated
AT3G29638	Down-Regulated
AT3G07500	UP-Regulated
AT1G77932	UP-Regulated
AT1G33780	Down-Regulated
AT1G63020	UP-Regulated
AT3G09055	Down-Regulated
AT5G44360	UP-Regulated
AT1G68720	Down-Regulated
AT1G52325	UP-Regulated
AT4G29150	Down-Regulated
AT1G07237	UP-Regulated
AT5G06295	Down-Regulated
AT2G44370	Down-Regulated
AT4G00390	Down-Regulated
AT4G25870	Down-Regulated
AT4G04610	UP-Regulated
AT1G48698	UP-Regulated
AT5G13550	Down-Regulated
AT1G48430	UP-Regulated
AT2G16390	Down-Regulated
AT4G38690	Down-Regulated
AT5G57560	Down-Regulated
AT2G32415	Down-Regulated
AT2G37090	Down-Regulated
AT3G48990	UP-Regulated
AT3G57760	UP-Regulated
AT1G08663	Down-Regulated
ATCG00570	UP-Regulated
AT1G68560	UP-Regulated
AT5G10560	Down-Regulated
AT5G07690	UP-Regulated
AT3G27210	UP-Regulated
AT1G55490	Down-Regulated
AT5G05970	Down-Regulated
AT5G55640	UP-Regulated
AT3G61690	Down-Regulated
AT5G63180	UP-Regulated
AT3G48700	Down-Regulated
AT1G61680	Down-Regulated
AT3G52800	Down-Regulated
AT5G35320	UP-Regulated
AT1G69070	Down-Regulated
AT4G01970	UP-Regulated
AT3G63060	Down-Regulated
AT2G42120	Down-Regulated
AT4G02450	UP-Regulated
AT2G44580	Down-Regulated
AT5G58640	UP-Regulated
AT1G47550	UP-Regulated
AT3G59550	Down-Regulated
AT1G03230	Down-Regulated
AT2G02635	Down-Regulated
AT1G56710	UP-Regulated
AT5G47060	UP-Regulated
AT3G01960	Down-Regulated
AT1G31175	UP-Regulated
AT1G69260	UP-Regulated
AT4G39404	Down-Regulated
AT5G04090	UP-Regulated
AT2G33060	Down-Regulated
AT2G20760	Down-Regulated
AT1G23890	UP-Regulated
AT5G66580	UP-Regulated
AT2G37680	UP-Regulated
AT1G32750	Down-Regulated
AT5G01245	Down-Regulated
AT1G09060	UP-Regulated
AT2G28840	Down-Regulated
AT1G74300	UP-Regulated
AT2G28225	UP-Regulated
AT1G75350	Down-Regulated
AT2G47830	Down-Regulated
AT3G07560	UP-Regulated
AT4G28150	UP-Regulated
AT4G04425	Down-Regulated
AT4G21140	Down-Regulated
AT4G02655	Down-Regulated
AT2G46380	UP-Regulated
AT2G29485	Down-Regulated
AT2G23030	UP-Regulated
AT3G52742	Down-Regulated
AT4G28290	Down-Regulated
AT3G16080	UP-Regulated
AT4G04285	Down-Regulated
AT2G37195	UP-Regulated
AT3G08045	UP-Regulated
AT5G62390	Down-Regulated
AT5G44260	UP-Regulated
AT1G68710	Down-Regulated
AT5G40310	UP-Regulated
AT5G61835	UP-Regulated
AT3G28510	Down-Regulated
AT1G19140	Down-Regulated
AT2G04775	Down-Regulated
AT3G08350	Down-Regulated
AT3G46990	UP-Regulated
AT4G39240	UP-Regulated
AT5G10880	Down-Regulated
AT4G04005	Down-Regulated
AT5G17040	UP-Regulated
AT3G63006	UP-Regulated
AT1G15890	Down-Regulated
AT2G14740	Down-Regulated
AT5G23670	UP-Regulated
AT1G19397	UP-Regulated
AT1G26890	Down-Regulated
AT5G07572	Down-Regulated
AT2G09605	Down-Regulated
AT2G28560	UP-Regulated
AT2G40165	Down-Regulated
AT3G07730	UP-Regulated
AT3G03045	Down-Regulated
AT4G12730	Down-Regulated
AT1G10747	UP-Regulated
AT2G37362	Down-Regulated
AT1G75080	UP-Regulated
AT3G09855	UP-Regulated
AT3G01780	UP-Regulated
AT1G29465	UP-Regulated
AT1G09270	UP-Regulated
AT4G07210	Down-Regulated
AT5G24620	Down-Regulated
AT5G26230	UP-Regulated
AT2G08895	Down-Regulated
AT1G74545	Down-Regulated
AT2G29030	UP-Regulated
AT5G59840	UP-Regulated
AT3G33172	Down-Regulated
AT5G44350	UP-Regulated
AT4G11000	UP-Regulated
AT1G50640	UP-Regulated
AT3G12090	UP-Regulated
AT5G05470	Down-Regulated
AT1G13120	UP-Regulated
AT5G42110	Down-Regulated
AT1G14210	Down-Regulated
AT5G62100	UP-Regulated
AT2G41160	Down-Regulated
AT3G08665	Down-Regulated
AT4G19191	Down-Regulated
AT4G28610	UP-Regulated
AT3G07320	Down-Regulated
AT4G31590	UP-Regulated
AT5G51290	UP-Regulated
AT5G15010	UP-Regulated
AT5G17290	Down-Regulated
AT5G67300	Down-Regulated
AT2G03090	Down-Regulated
AT2G15271	UP-Regulated
AT3G01430	Down-Regulated
AT2G05210	UP-Regulated
AT1G73190	UP-Regulated
AT5G02790	UP-Regulated
AT1G62360	UP-Regulated
AT1G45234	Down-Regulated
AT1G05363	Down-Regulated
AT3G57020	Down-Regulated
AT5G67110	Down-Regulated
AT5G41010	UP-Regulated
ATCG00360	UP-Regulated
AT4G00110	UP-Regulated
AT2G29950	UP-Regulated
AT5G51040	UP-Regulated
AT2G17230	UP-Regulated
AT3G04685	UP-Regulated
AT4G07785	UP-Regulated
AT4G12380	UP-Regulated
AT4G00600	Down-Regulated
AT3G45630	UP-Regulated
AT2G41290	Down-Regulated
AT2G09265	Down-Regulated
AT3G57920	UP-Regulated
AT5G55600	Down-Regulated
AT1G07440	Down-Regulated
AT1G31760	Down-Regulated
AT2G16430	Down-Regulated
AT5G61340	UP-Regulated
AT1G05653	Down-Regulated
AT1G05807	Down-Regulated
AT3G06185	Down-Regulated
AT2G29080	UP-Regulated
AT4G01880	UP-Regulated
AT1G74260	UP-Regulated
AT1G08050	UP-Regulated
AT1G16025	Down-Regulated
AT4G38420	Down-Regulated
AT4G38160	Down-Regulated
AT2G33240	Down-Regulated
AT1G48605	Down-Regulated
AT1G08043	Down-Regulated
AT4G35290	Down-Regulated
AT1G24570	Down-Regulated
AT1G54217	UP-Regulated
AT2G15840	Down-Regulated
AT5G44070	UP-Regulated
AT2G08440	UP-Regulated
AT5G08360	UP-Regulated
AT5G61380	UP-Regulated
AT3G28580	Down-Regulated
AT1G11125	Down-Regulated
AT2G06035	Down-Regulated
AT4G22160	Down-Regulated
AT5G20240	Down-Regulated
AT2G21188	Down-Regulated
AT5G08025	UP-Regulated
AT5G42840	UP-Regulated
AT3G04943	Down-Regulated
AT2G19700	UP-Regulated
AT5G12180	Down-Regulated
AT5G09675	Down-Regulated
AT5G61350	UP-Regulated
AT2G25890	Down-Regulated
AT5G65830	UP-Regulated
AT3G51540	UP-Regulated
AT3G12930	UP-Regulated
AT5G18500	UP-Regulated
AT2G09815	UP-Regulated
AT3G59940	Down-Regulated
AT2G24560	UP-Regulated
AT3G20580	Down-Regulated
AT3G55230	Down-Regulated
AT5G57120	UP-Regulated
AT5G43620	UP-Regulated
AT2G24360	Down-Regulated
AT4G39730	UP-Regulated
AT1G02940	UP-Regulated
AT5G62200	UP-Regulated
AT5G65274	Down-Regulated
AT1G74750	UP-Regulated
AT2G06555	UP-Regulated
AT3G50560	UP-Regulated
AT1G56418	UP-Regulated
AT4G12240	UP-Regulated
AT1G53200	UP-Regulated
AT2G41540	Down-Regulated
AT1G72500	Down-Regulated
AT1G70490	UP-Regulated
AT3G32047	Down-Regulated
AT1G48268	UP-Regulated
AT3G26740	UP-Regulated
AT4G39160	UP-Regulated
AT3G48115	UP-Regulated
AT1G67856	Down-Regulated
AT1G80810	Down-Regulated
AT1G04957	UP-Regulated
AT1G06110	Down-Regulated
AT5G57870	Down-Regulated
AT4G07390	UP-Regulated
AT4G17090	Down-Regulated
AT1G27370	Down-Regulated
AT5G15240	Down-Regulated
AT4G29900	Down-Regulated
AT3G12040	Down-Regulated
AT1G73720	UP-Regulated
AT1G18910	Down-Regulated
AT5G17240	Down-Regulated
AT5G25000	Down-Regulated
AT2G09400	UP-Regulated
AT1G80390	Down-Regulated
AT3G13220	UP-Regulated
ATMG00140	Down-Regulated
AT2G08105	UP-Regulated
AT3G01910	Down-Regulated
AT3G13674	UP-Regulated
AT1G34190	UP-Regulated
AT2G22520	UP-Regulated
AT3G01990	Down-Regulated
AT5G13700	Down-Regulated
AT3G14190	Down-Regulated
AT5G13720	Down-Regulated
AT4G02550	Down-Regulated
AT4G26950	Down-Regulated
AT4G05405	UP-Regulated
AT5G58782	UP-Regulated
AT2G30160	Down-Regulated
AT3G02630	UP-Regulated
AT5G54640	UP-Regulated
AT2G24755	Down-Regulated
AT5G53920	UP-Regulated
AT1G29070	UP-Regulated
AT4G19000	UP-Regulated
AT3G02095	UP-Regulated
AT4G21310	UP-Regulated
AT1G16970	UP-Regulated
AT2G07662	Down-Regulated
AT4G23550	UP-Regulated
AT4G02200	UP-Regulated
AT3G02035	Down-Regulated
AT1G21660	UP-Regulated
AT2G35720	Down-Regulated
AT1G57900	Down-Regulated
AT4G26810	UP-Regulated
AT1G08087	UP-Regulated
AT5G57735	UP-Regulated
AT3G62740	UP-Regulated
AT1G07477	UP-Regulated
AT5G05430	Down-Regulated
AT3G06090	Down-Regulated
AT4G29000	UP-Regulated
AT5G05690	UP-Regulated
AT5G08835	Down-Regulated
AT1G66760	UP-Regulated
AT1G09003	Down-Regulated
AT4G33160	Down-Regulated
AT3G51520	UP-Regulated
AT5G10930	Down-Regulated
AT1G27130	Down-Regulated
AT1G79103	Down-Regulated
AT3G01640	UP-Regulated
AT2G37910	UP-Regulated
AT5G20200	Down-Regulated
AT1G14160	Down-Regulated
AT1G74370	Down-Regulated
AT3G51530	UP-Regulated
AT3G61050	UP-Regulated
AT5G36935	Down-Regulated
AT3G53750	UP-Regulated
AT1G06257	UP-Regulated
AT4G31520	Down-Regulated
AT5G04185	Down-Regulated
AT3G13890	UP-Regulated
AT1G64380	Down-Regulated
AT2G28540	Down-Regulated
AT5G63300	UP-Regulated
AT1G05367	UP-Regulated
AT1G32540	UP-Regulated
AT1G24300	Down-Regulated
AT4G16860	Down-Regulated
AT5G18400	UP-Regulated
AT1G12830	Down-Regulated
AT1G78340	Down-Regulated
AT4G16451	UP-Regulated
AT4G14800	UP-Regulated
AT1G62020	UP-Regulated
AT1G06380	Down-Regulated
AT5G08445	Down-Regulated
AT2G32640	Down-Regulated
AT3G21370	UP-Regulated
AT1G77130	UP-Regulated
AT3G61650	Down-Regulated
AT1G54500	Down-Regulated
AT2G31870	Down-Regulated
AT5G58300	Down-Regulated
AT3G16110	UP-Regulated
AT1G03743	UP-Regulated
AT3G04755	Down-Regulated
AT2G23350	UP-Regulated
AT3G50920	Down-Regulated
AT1G05717	UP-Regulated
AT1G13620	UP-Regulated
AT4G36750	Down-Regulated
AT5G46730	UP-Regulated
AT5G40650	UP-Regulated
AT4G26610	UP-Regulated
AT5G66607	UP-Regulated
AT5G02660	Down-Regulated
AT2G08340	Down-Regulated
AT1G19300	Down-Regulated
AT5G63160	Down-Regulated
AT3G08185	UP-Regulated
AT5G41800	UP-Regulated
AT5G61130	Down-Regulated
AT1G26255	Down-Regulated
AT1G04635	UP-Regulated
AT4G31280	UP-Regulated
AT5G41680	Down-Regulated
AT5G67590	UP-Regulated
AT4G04330	UP-Regulated
AT1G21130	UP-Regulated
AT1G24140	Down-Regulated
AT1G05963	UP-Regulated
AT5G13630	Down-Regulated
AT5G24105	UP-Regulated
AT2G04390	Down-Regulated
AT3G60630	Down-Regulated
AT2G20570	Down-Regulated
AT3G11040	Down-Regulated
AT4G38840	Down-Regulated
AT4G31460	Down-Regulated
AT5G25610	Down-Regulated
AT3G10320	UP-Regulated
AT5G49220	UP-Regulated
AT4G04325	UP-Regulated
AT2G41500	UP-Regulated
ATCG00150	UP-Regulated
AT5G16350	UP-Regulated
AT5G49070	Down-Regulated
AT5G47850	UP-Regulated
AT3G46183	Down-Regulated
AT2G32800	UP-Regulated
AT5G03545	Down-Regulated
AT3G02365	Down-Regulated
AT2G42388	UP-Regulated
AT1G18415	Down-Regulated
AT1G76360	UP-Regulated
AT4G23750	Down-Regulated
AT4G36791	Down-Regulated
AT3G05375	Down-Regulated
AT5G25930	UP-Regulated
AT4G33770	Down-Regulated
AT3G04195	Down-Regulated
AT3G07050	Down-Regulated
AT1G09063	Down-Regulated
AT1G67090	UP-Regulated
AT1G10230	UP-Regulated
AT2G07035	UP-Regulated
AT1G07119	Down-Regulated
AT3G06340	UP-Regulated
AT5G08230	UP-Regulated
AT4G33200	UP-Regulated
AT1G08963	UP-Regulated
AT5G16780	Down-Regulated
AT4G36945	UP-Regulated
AT1G48180	UP-Regulated
AT3G09345	Down-Regulated
AT2G38150	Down-Regulated
AT4G18530	UP-Regulated
AT2G45950	UP-Regulated
AT5G10750	Down-Regulated
AT3G10810	UP-Regulated
AT5G64710	UP-Regulated
AT1G11400	Down-Regulated
AT5G36125	Down-Regulated
AT5G24380	Down-Regulated
AT5G26210	UP-Regulated
AT2G26220	UP-Regulated
AT1G69950	UP-Regulated
AT5G08160	Down-Regulated
AT3G13670	UP-Regulated
AT3G51650	UP-Regulated
AT5G64480	UP-Regulated
AT4G09735	UP-Regulated
AT1G60180	UP-Regulated
AT2G36360	Down-Regulated
AT1G56160	Down-Regulated
AT1G03530	Down-Regulated
AT5G52540	UP-Regulated
AT1G14380	Down-Regulated
AT5G13920	Down-Regulated
AT2G24590	Down-Regulated
AT1G07728	UP-Regulated
AT3G10380	UP-Regulated
AT3G06810	UP-Regulated
AT3G13310	UP-Regulated
AT3G07200	UP-Regulated
AT1G60987	Down-Regulated
AT1G76310	UP-Regulated
AT3G04565	Down-Regulated
AT4G34412	Down-Regulated
AT1G04973	Down-Regulated
AT5G64010	UP-Regulated
AT3G07565	UP-Regulated
AT4G04065	Down-Regulated
AT5G25265	Down-Regulated
AT2G30140	Down-Regulated
AT3G19130	Down-Regulated
AT3G14205	Down-Regulated
AT2G08595	Down-Regulated
AT5G05830	UP-Regulated
AT3G48320	Down-Regulated
AT2G40205	Down-Regulated
AT5G12480	Down-Regulated
AT5G28080	UP-Regulated
AT1G53520	Down-Regulated
AT3G02715	Down-Regulated
AT4G34881	UP-Regulated
AT5G42750	Down-Regulated
AT2G09540	UP-Regulated
AT1G01060	Down-Regulated
AT4G04055	UP-Regulated
AT1G72300	Down-Regulated
AT5G37072	UP-Regulated
AT2G18193	Down-Regulated
AT3G03550	Down-Regulated
AT3G03820	UP-Regulated
AT1G60800	UP-Regulated
AT5G46395	Down-Regulated
AT5G65683	UP-Regulated
AT4G02510	Down-Regulated
AT1G04643	UP-Regulated
AT1G35210	Down-Regulated
AT2G17770	Down-Regulated
AT1G20875	Down-Regulated
AT1G05723	Down-Regulated
AT3G61190	UP-Regulated
AT3G22900	UP-Regulated
AT3G04640	UP-Regulated
AT5G07525	Down-Regulated
AT1G73040	UP-Regulated
AT1G27100	UP-Regulated
AT5G04905	UP-Regulated
AT5G01775	UP-Regulated
AT5G57900	UP-Regulated
AT5G23100	Down-Regulated
AT1G73655	Down-Regulated
AT1G07847	Down-Regulated
AT4G03260	Down-Regulated
AT5G48880	UP-Regulated
AT2G21550	UP-Regulated
AT3G30380	UP-Regulated
AT1G28135	UP-Regulated
AT3G11900	UP-Regulated
AT1G08443	UP-Regulated
AT5G02225	Down-Regulated
AT4G20740	Down-Regulated
AT4G11070	UP-Regulated
AT3G22910	Down-Regulated
AT4G37483	Down-Regulated
AT5G45060	Down-Regulated
AT1G27520	UP-Regulated
AT5G64650	UP-Regulated
AT1G76050	UP-Regulated
AT4G20235	Down-Regulated
AT3G26730	UP-Regulated
AT3G20155	Down-Regulated
AT1G12840	Down-Regulated
AT1G05327	Down-Regulated
AT1G07743	UP-Regulated
AT3G08100	Down-Regulated
AT5G14690	Down-Regulated
AT4G30400	Down-Regulated
AT3G20730	Down-Regulated
AT4G27270	Down-Regulated
AT5G40981	Down-Regulated
AT4G37095	UP-Regulated
AT5G06280	Down-Regulated
AT4G00030	Down-Regulated
AT1G03830	Down-Regulated
AT1G66070	UP-Regulated
AT1G31110	UP-Regulated
AT5G64250	Down-Regulated
AT5G48412	UP-Regulated
AT4G23450	UP-Regulated
AT5G42060	UP-Regulated
AT3G14770	Down-Regulated
AT3G18200	UP-Regulated
AT4G05190	Down-Regulated
AT4G23730	UP-Regulated
AT5G46330	UP-Regulated
AT3G17609	Down-Regulated
AT4G31985	UP-Regulated
AT2G24765	UP-Regulated
AT1G18640	UP-Regulated
AT5G25470	UP-Regulated
AT3G14120	UP-Regulated
AT3G26400	UP-Regulated
AT2G45520	UP-Regulated
AT1G05773	UP-Regulated
AT1G45236	Down-Regulated
AT3G11673	UP-Regulated
AT1G24110	UP-Regulated
AT2G09295	UP-Regulated
AT4G14130	Down-Regulated
AT1G36290	UP-Regulated
AT3G05160	UP-Regulated
AT1G18300	Down-Regulated
AT1G18680	Down-Regulated
AT1G09350	UP-Regulated
AT3G55210	UP-Regulated
AT1G31150	UP-Regulated
AT1G49840	Down-Regulated
AT1G10730	UP-Regulated
AT1G58070	Down-Regulated
AT5G58520	Down-Regulated
AT3G31420	Down-Regulated
AT1G04303	Down-Regulated
AT3G17440	UP-Regulated
AT2G40008	UP-Regulated
ATCG01100	UP-Regulated
AT1G67940	UP-Regulated
AT3G51190	UP-Regulated
AT4G28020	UP-Regulated
AT5G09470	Down-Regulated
AT2G44383	Down-Regulated
AT3G45680	Down-Regulated
AT1G72430	Down-Regulated
AT5G64960	UP-Regulated
AT3G07410	UP-Regulated
AT1G45243	UP-Regulated
AT1G15730	UP-Regulated
AT1G08380	UP-Regulated
AT4G25990	Down-Regulated
AT5G21970	UP-Regulated
AT2G20635	UP-Regulated
AT4G38760	Down-Regulated
AT2G09510	UP-Regulated
AT2G07015	Down-Regulated
AT4G12010	Down-Regulated
AT3G07210	Down-Regulated
AT5G07675	UP-Regulated
AT2G47150	Down-Regulated
AT3G55710	Down-Regulated
AT4G28420	Down-Regulated
AT3G19170	UP-Regulated
AT3G02130	Down-Regulated
AT1G02820	Down-Regulated
AT4G00752	Down-Regulated
AT3G04440	Down-Regulated
AT1G80270	Down-Regulated
AT3G59720	Down-Regulated
AT1G43780	UP-Regulated
AT3G15160	UP-Regulated
AT4G24560	UP-Regulated
AT5G13130	UP-Regulated
AT3G48610	UP-Regulated
AT3G30765	Down-Regulated
AT2G44310	UP-Regulated
AT4G28500	UP-Regulated
AT1G79360	Down-Regulated
AT5G06043	Down-Regulated
AT5G48385	Down-Regulated
AT1G17545	UP-Regulated
AT3G10950	UP-Regulated
AT1G48195	UP-Regulated
AT1G16800	UP-Regulated
AT1G12850	Down-Regulated
AT4G29360	UP-Regulated
AT4G25270	Down-Regulated
AT3G23760	Down-Regulated
AT1G31790	UP-Regulated
AT4G39630	UP-Regulated
AT4G40045	UP-Regulated
AT4G38120	Down-Regulated
AT4G27410	Down-Regulated
AT5G22380	UP-Regulated
AT3G57580	Down-Regulated
AT2G19582	UP-Regulated
AT3G18235	UP-Regulated
AT5G66890	UP-Regulated
AT5G20540	Down-Regulated
AT5G10572	UP-Regulated
AT3G01180	Down-Regulated
AT1G03100	Down-Regulated
AT4G31450	UP-Regulated
AT2G30260	Down-Regulated
AT5G02890	Down-Regulated
AT5G54035	Down-Regulated
AT3G05395	Down-Regulated
AT5G56780	UP-Regulated
AT4G40063	UP-Regulated
AT2G42770	Down-Regulated
AT1G09917	Down-Regulated
AT5G64690	Down-Regulated
AT3G10960	Down-Regulated
AT1G01150	Down-Regulated
AT1G23450	Down-Regulated
AT1G36060	Down-Regulated
AT4G01470	Down-Regulated
AT4G01760	Down-Regulated
AT5G35040	Down-Regulated
AT5G45640	Down-Regulated
AT1G09407	Down-Regulated
AT3G17590	Down-Regulated
AT4G03030	Down-Regulated
AT4G11385	Down-Regulated
AT5G16500	Down-Regulated
AT5G59650	Down-Regulated
AT3G56500	UP-Regulated
AT4G37180	UP-Regulated
AT5G18670	UP-Regulated
AT4G34680	Down-Regulated
AT5G50360	UP-Regulated
AT1G04097	UP-Regulated
AT2G45850	UP-Regulated
AT1G11900	UP-Regulated
AT4G28680	Down-Regulated
AT1G67820	Down-Regulated
AT1G76540	Down-Regulated
AT1G21480	UP-Regulated
AT4G38170	Down-Regulated
AT2G47700	UP-Regulated
AT1G48480	Down-Regulated
AT1G30290	Down-Regulated
AT1G01540	UP-Regulated
AT5G44572	UP-Regulated
AT4G24480	UP-Regulated
AT3G09325	UP-Regulated
AT3G05880	Down-Regulated
AT4G27380	UP-Regulated
AT3G46384	Down-Regulated
AT1G09787	UP-Regulated
AT3G02275	Down-Regulated
AT5G60860	UP-Regulated
AT3G62190	UP-Regulated
AT2G39290	Down-Regulated
AT5G16180	Down-Regulated
AT4G18650	UP-Regulated
AT1G71866	UP-Regulated
AT4G34131	UP-Regulated
AT1G14530	Down-Regulated
AT3G57700	UP-Regulated
AT5G27450	UP-Regulated
AT5G65575	UP-Regulated
AT2G02955	UP-Regulated
AT4G23870	UP-Regulated
AT1G08120	UP-Regulated
AT4G36050	UP-Regulated
AT1G07647	Down-Regulated
AT5G06220	Down-Regulated
AT3G20820	UP-Regulated
AT1G20260	UP-Regulated
AT2G45260	Down-Regulated
AT3G63110	Down-Regulated
AT2G08000	Down-Regulated
AT4G20140	Down-Regulated
AT2G14090	UP-Regulated
AT3G08815	Down-Regulated
AT5G24370	Down-Regulated
AT5G14565	UP-Regulated
AT3G03702	Down-Regulated
AT3G20860	Down-Regulated
AT1G79470	UP-Regulated
AT1G07983	UP-Regulated
AT2G08685	Down-Regulated
AT3G09525	UP-Regulated
AT5G58940	UP-Regulated
AT5G23720	Down-Regulated
AT2G41280	Down-Regulated
AT4G34750	UP-Regulated
AT5G48620	UP-Regulated
AT3G09220	Down-Regulated
AT3G53890	UP-Regulated
AT3G01490	Down-Regulated
AT1G07550	UP-Regulated
AT2G03390	Down-Regulated
AT2G17520	Down-Regulated
AT1G29780	Down-Regulated
AT3G02660	UP-Regulated
AT1G78265	Down-Regulated
AT3G07745	UP-Regulated
AT1G15100	Down-Regulated
ATCG00630	UP-Regulated
AT3G56060	Down-Regulated
AT3G59660	UP-Regulated
AT5G65165	Down-Regulated
AT1G30800	UP-Regulated
AT5G13190	UP-Regulated
AT3G26670	Down-Regulated
AT5G27150	UP-Regulated
AT2G15690	Down-Regulated
AT5G13400	Down-Regulated
AT1G26520	UP-Regulated
AT1G08310	UP-Regulated
AT1G20520	Down-Regulated
AT1G68630	Down-Regulated
AT4G14010	UP-Regulated
AT5G02755	Down-Regulated
AT5G02895	Down-Regulated
AT2G31141	Down-Regulated
AT2G05380	UP-Regulated
AT1G02440	Down-Regulated
AT3G22136	UP-Regulated
AT3G03450	Down-Regulated
AT1G29400	UP-Regulated
AT3G54610	UP-Regulated
AT2G27395	Down-Regulated
AT4G09970	UP-Regulated
AT1G06760	Down-Regulated
AT1G08460	Down-Regulated
AT3G22460	UP-Regulated
AT1G59865	Down-Regulated
AT4G03140	Down-Regulated
AT1G65845	UP-Regulated
AT4G35300	Down-Regulated
AT4G24640	Down-Regulated
AT3G04900	Down-Regulated
AT2G43820	Down-Regulated
AT2G08640	UP-Regulated
AT2G05060	UP-Regulated
AT2G21960	Down-Regulated
AT1G76270	UP-Regulated
AT2G31350	UP-Regulated
AT5G34850	UP-Regulated
AT2G40950	Down-Regulated
AT3G27906	UP-Regulated
AT1G67360	UP-Regulated
AT1G08513	UP-Regulated
AT1G14687	UP-Regulated
AT3G44798	UP-Regulated
AT5G43760	UP-Regulated
AT1G43900	Down-Regulated
AT3G22600	Down-Regulated
AT3G62140	Down-Regulated
AT4G38570	Down-Regulated
AT3G25670	UP-Regulated
AT1G79460	UP-Regulated
AT2G46330	UP-Regulated
AT4G33630	UP-Regulated
AT2G03890	Down-Regulated
AT4G05815	Down-Regulated
AT3G52748	UP-Regulated
AT5G51690	Down-Regulated
ATCG00810	UP-Regulated
AT5G23400	Down-Regulated
AT4G34050	Down-Regulated
AT5G28085	Down-Regulated
AT2G43510	UP-Regulated
AT5G47620	Down-Regulated
AT3G62650	UP-Regulated
AT5G18475	Down-Regulated
AT3G11820	UP-Regulated
AT5G03245	UP-Regulated
AT4G26130	Down-Regulated
AT3G09090	UP-Regulated
AT5G05535	Down-Regulated
AT4G27090	UP-Regulated
AT1G09410	Down-Regulated
AT5G08540	UP-Regulated
AT3G03915	UP-Regulated
AT3G19550	UP-Regulated
AT3G60500	UP-Regulated
AT2G06530	UP-Regulated
AT4G31740	UP-Regulated
AT4G36780	Down-Regulated
AT1G64890	UP-Regulated
AT3G02515	Down-Regulated
AT3G07540	UP-Regulated
AT3G51300	UP-Regulated
AT3G05540	UP-Regulated
AT4G16390	Down-Regulated
AT1G54320	UP-Regulated
AT5G16070	UP-Regulated
AT5G08275	UP-Regulated
AT5G47700	UP-Regulated
AT1G01630	UP-Regulated
AT5G02210	Down-Regulated
AT5G45070	Down-Regulated
AT5G22850	Down-Regulated
AT5G40520	UP-Regulated
AT3G03875	UP-Regulated
AT1G52565	Down-Regulated
AT3G09680	UP-Regulated
AT1G11210	UP-Regulated
AT5G49525	UP-Regulated
AT4G28170	UP-Regulated
AT2G24592	Down-Regulated
AT4G02920	UP-Regulated
AT1G15270	UP-Regulated
AT1G02330	UP-Regulated
AT3G12570	UP-Regulated
AT3G61520	Down-Regulated
AT1G75820	Down-Regulated
AT1G28620	Down-Regulated
AT1G04307	Down-Regulated
AT3G49080	Down-Regulated
AT1G19400	UP-Regulated
AT2G19160	UP-Regulated
AT3G60830	UP-Regulated
AT4G06746	UP-Regulated
AT4G04275	UP-Regulated
AT3G03828	UP-Regulated
AT1G28410	Down-Regulated
AT1G07810	UP-Regulated
AT2G40770	UP-Regulated
AT5G56120	UP-Regulated
AT4G15130	UP-Regulated
AT1G05383	UP-Regulated
AT4G26770	UP-Regulated
AT3G09595	Down-Regulated
AT5G66130	UP-Regulated
AT3G11690	UP-Regulated
AT3G61610	UP-Regulated
AT5G41109	Down-Regulated
AT3G53330	UP-Regulated
AT5G58180	UP-Regulated
AT3G59080	Down-Regulated
AT3G05260	UP-Regulated
AT2G16070	Down-Regulated
AT5G23680	UP-Regulated
AT2G47860	Down-Regulated
AT1G07780	UP-Regulated
AT1G70420	UP-Regulated
AT5G05265	UP-Regulated
AT1G54095	UP-Regulated
AT4G14560	UP-Regulated
AT1G01950	UP-Regulated
AT3G55820	UP-Regulated
AT1G70920	UP-Regulated
AT4G18520	Down-Regulated
AT4G26830	Down-Regulated
AT2G04795	Down-Regulated
AT1G67320	UP-Regulated
AT2G31300	UP-Regulated
AT1G28250	UP-Regulated
AT1G06690	UP-Regulated
AT1G19630	Down-Regulated
AT3G16940	UP-Regulated
AT5G28640	Down-Regulated
AT3G14690	Down-Regulated
AT5G67310	Down-Regulated
AT3G63170	Down-Regulated
AT4G03955	UP-Regulated
AT4G38510	UP-Regulated
AT2G28100	Down-Regulated
AT1G44780	Down-Regulated
AT5G53000	UP-Regulated
AT3G53960	UP-Regulated
AT1G15415	Down-Regulated
AT1G47740	UP-Regulated
AT3G22800	Down-Regulated
AT2G31700	UP-Regulated
AT3G11030	UP-Regulated
AT2G45700	UP-Regulated
AT5G42650	Down-Regulated
AT3G08070	Down-Regulated
AT3G61800	Down-Regulated
AT1G62590	Down-Regulated
AT2G09420	Down-Regulated
AT3G05330	Down-Regulated
AT1G29430	UP-Regulated
AT1G32250	UP-Regulated
AT2G02498	Down-Regulated
AT1G09110	UP-Regulated
AT3G21130	UP-Regulated
AT4G39900	Down-Regulated
AT5G01720	Down-Regulated
AT1G52200	UP-Regulated
AT5G08775	Down-Regulated
AT1G79820	Down-Regulated
AT5G08830	Down-Regulated
AT3G05220	Down-Regulated
AT2G41020	Down-Regulated
AT3G19184	Down-Regulated
AT2G40200	UP-Regulated
AT1G09000	UP-Regulated
AT5G28913	Down-Regulated
AT1G76770	Down-Regulated
AT1G55990	Down-Regulated
AT1G21810	UP-Regulated
AT1G35460	Down-Regulated
AT3G21100	UP-Regulated
ATCG00600	UP-Regulated
AT1G05230	Down-Regulated
AT4G00860	UP-Regulated
AT2G17975	UP-Regulated
AT1G20030	UP-Regulated
AT2G22970	UP-Regulated
AT2G20030	UP-Regulated
AT3G01905	Down-Regulated
AT1G34010	Down-Regulated
AT5G25070	Down-Regulated
AT4G08590	UP-Regulated
AT5G02425	UP-Regulated
AT3G10510	UP-Regulated
AT1G20470	Down-Regulated
AT5G38740	UP-Regulated
AT1G73760	UP-Regulated
AT2G28370	UP-Regulated
AT5G55900	UP-Regulated
AT5G24570	UP-Regulated
AT4G29410	UP-Regulated
AT3G03195	Down-Regulated
AT4G11360	UP-Regulated
AT5G09995	Down-Regulated
AT3G05200	Down-Regulated
AT5G46460	Down-Regulated
AT5G61520	Down-Regulated
AT5G08570	UP-Regulated
AT3G10120	UP-Regulated
AT5G08825	Down-Regulated
ATCG01000	Down-Regulated
AT3G23160	Down-Regulated
AT2G07405	Down-Regulated
AT3G54460	UP-Regulated
AT2G05600	UP-Regulated
AT3G12500	Down-Regulated
AT2G05790	Down-Regulated
AT3G63160	UP-Regulated
AT5G24480	UP-Regulated
AT1G55130	UP-Regulated
AT5G44040	Down-Regulated
AT1G10155	UP-Regulated
AT1G20050	UP-Regulated
AT3G12300	UP-Regulated
AT3G15358	UP-Regulated
AT3G04450	UP-Regulated
AT3G23605	UP-Regulated
AT1G80070	UP-Regulated
AT4G16440	UP-Regulated
AT5G28900	Down-Regulated
AT1G10690	UP-Regulated
AT2G37480	UP-Regulated
AT2G27310	Down-Regulated
AT4G30710	UP-Regulated
AT4G15885	UP-Regulated
AT1G21170	Down-Regulated
AT4G33550	Down-Regulated
AT4G06675	UP-Regulated
AT1G79170	Down-Regulated
AT5G06310	Down-Regulated
AT1G21600	UP-Regulated
AT5G42280	Down-Regulated
AT1G50240	Down-Regulated
AT4G29130	UP-Regulated
AT2G32070	UP-Regulated
AT1G76170	Down-Regulated
AT1G78140	Down-Regulated
AT1G50630	UP-Regulated
AT5G03520	UP-Regulated
AT5G01960	Down-Regulated
AT5G66840	Down-Regulated
AT2G22170	UP-Regulated
AT2G23970	UP-Regulated
AT5G22000	UP-Regulated
AT3G14620	Down-Regulated
AT5G43060	UP-Regulated
AT2G20320	UP-Regulated
AT4G09945	Down-Regulated
AT2G17510	UP-Regulated
AT2G37100	Down-Regulated
AT5G09845	Down-Regulated
AT1G56242	UP-Regulated
AT3G20220	UP-Regulated
AT1G80525	UP-Regulated
AT4G37200	UP-Regulated
AT4G03240	Down-Regulated
AT3G55300	UP-Regulated
AT3G58875	Down-Regulated
AT3G25430	Down-Regulated
AT5G27640	Down-Regulated
AT1G26800	UP-Regulated
AT3G06780	UP-Regulated
AT1G65110	UP-Regulated
AT1G71960	UP-Regulated
AT5G24690	Down-Regulated
AT2G37025	Down-Regulated
AT1G70900	UP-Regulated
AT5G21940	Down-Regulated
AT2G26680	UP-Regulated
AT2G29590	UP-Regulated
AT5G17280	UP-Regulated
AT3G55810	Down-Regulated
AT2G29560	UP-Regulated
AT1G21580	Down-Regulated
AT4G27240	Down-Regulated
AT5G52060	UP-Regulated
AT3G24542	Down-Regulated
AT3G08480	Down-Regulated
AT5G16080	Down-Regulated
AT1G48150	UP-Regulated
AT2G32670	Down-Regulated
AT1G76650	Down-Regulated
ATMG00680	Down-Regulated
AT5G56590	Down-Regulated
AT1G60075	UP-Regulated
AT1G29760	UP-Regulated
AT2G29490	UP-Regulated
AT2G37150	UP-Regulated
AT3G49220	Down-Regulated
AT5G04920	UP-Regulated
AT5G03560	Down-Regulated
AT3G17700	Down-Regulated
AT4G17914	UP-Regulated
AT4G18730	Down-Regulated
AT4G31440	Down-Regulated
AT4G38830	UP-Regulated
AT4G17830	Down-Regulated
AT3G56770	UP-Regulated
AT4G12617	UP-Regulated
AT3G07760	Down-Regulated
AT3G10840	Down-Regulated
AT2G07875	UP-Regulated
AT5G17630	Down-Regulated
AT1G50170	Down-Regulated
AT1G74420	Down-Regulated
AT3G57050	UP-Regulated
AT4G31540	UP-Regulated
AT5G65500	Down-Regulated
AT2G01200	Down-Regulated
AT5G63920	UP-Regulated
AT3G60530	UP-Regulated
AT3G24200	UP-Regulated
AT1G06400	Down-Regulated
AT2G08465	UP-Regulated
AT1G09423	Down-Regulated
AT4G33467	UP-Regulated
AT2G24930	Down-Regulated
AT4G37150	UP-Regulated
AT2G22480	UP-Regulated
AT5G53890	Down-Regulated
AT1G12260	UP-Regulated
AT1G17200	UP-Regulated
AT3G21520	Down-Regulated
AT3G48870	UP-Regulated
AT1G14686	UP-Regulated
AT1G51840	UP-Regulated
ATCG00370	Down-Regulated
AT4G34000	UP-Regulated
AT2G26740	Down-Regulated
AT4G05460	UP-Regulated
AT5G09155	UP-Regulated
AT4G27400	UP-Regulated
AT5G42895	UP-Regulated
AT5G61160	Down-Regulated
AT1G06047	UP-Regulated
AT5G18950	UP-Regulated
AT2G09655	UP-Regulated
AT4G00900	UP-Regulated
AT1G26180	UP-Regulated
AT3G39230	Down-Regulated
AT4G24600	UP-Regulated
AT5G03995	UP-Regulated
AT2G36580	Down-Regulated
AT1G07702	Down-Regulated
AT5G64820	UP-Regulated
AT1G59840	Down-Regulated
AT3G53760	Down-Regulated
AT1G03750	UP-Regulated
AT4G28770	Down-Regulated
AT3G17450	Down-Regulated
AT1G58265	UP-Regulated
AT3G07170	UP-Regulated
AT5G60250	Down-Regulated
AT3G17920	UP-Regulated
AT4G13130	UP-Regulated
AT5G09595	Down-Regulated
AT5G55920	Down-Regulated
AT1G10320	Down-Regulated
AT2G19940	UP-Regulated
AT5G56980	Down-Regulated
AT3G28920	Down-Regulated
AT5G01760	Down-Regulated
AT3G49430	UP-Regulated
AT4G23635	UP-Regulated
AT1G11260	Down-Regulated
AT5G24840	UP-Regulated
AT4G26415	UP-Regulated
AT3G24360	UP-Regulated
AT1G10150	Down-Regulated
AT5G08615	Down-Regulated
AT5G04730	Down-Regulated
AT4G22270	UP-Regulated
AT2G17140	UP-Regulated
AT1G30260	UP-Regulated
AT3G57730	UP-Regulated
AT2G27160	UP-Regulated
AT1G67500	UP-Regulated
AT5G47690	UP-Regulated
AT1G68905	Down-Regulated
AT4G30440	UP-Regulated
AT2G44798	UP-Regulated
AT1G68050	Down-Regulated
AT3G22565	Down-Regulated
AT2G30070	Down-Regulated
AT3G06335	UP-Regulated
AT3G44970	Down-Regulated
AT4G20780	Down-Regulated
AT3G07150	UP-Regulated
AT3G52040	UP-Regulated
AT1G03600	Down-Regulated
AT3G18870	UP-Regulated
AT1G22880	Down-Regulated
AT3G01440	UP-Regulated
AT5G54720	Down-Regulated
AT4G35550	UP-Regulated
AT3G61111	UP-Regulated
AT5G64400	Down-Regulated
AT3G23210	Down-Regulated
AT3G06220	UP-Regulated
AT2G10410	Down-Regulated
AT1G80890	UP-Regulated
AT3G25100	UP-Regulated
AT3G44430	UP-Regulated
AT5G18065	UP-Regulated
ATCG01040	UP-Regulated
AT1G75890	UP-Regulated
AT1G07430	UP-Regulated
AT1G75690	Down-Regulated
AT5G08645	UP-Regulated
AT5G27840	UP-Regulated
AT1G45063	UP-Regulated
AT4G37250	UP-Regulated
AT4G24110	UP-Regulated
AT1G20657	UP-Regulated
AT5G10790	Down-Regulated
AT1G48490	Down-Regulated
AT3G15900	UP-Regulated
AT1G17090	Down-Regulated
AT5G05860	Down-Regulated
ATCG00070	UP-Regulated
AT5G44130	Down-Regulated
AT1G04240	Down-Regulated
AT1G09440	UP-Regulated
AT3G29050	UP-Regulated
AT5G44670	Down-Regulated
AT1G09430	Down-Regulated
AT3G09700	UP-Regulated
AT5G53160	UP-Regulated
AT3G33225	Down-Regulated
AT4G20700	Down-Regulated
AT3G45300	Down-Regulated
AT3G07800	UP-Regulated
AT1G04105	Down-Regulated
AT1G12520	Down-Regulated
AT3G14310	UP-Regulated
AT2G41830	UP-Regulated
AT3G49500	Down-Regulated
AT5G18660	UP-Regulated
AT5G16650	UP-Regulated
AT3G06680	UP-Regulated
AT1G74045	UP-Regulated
AT4G38050	UP-Regulated
AT5G05540	UP-Regulated
AT2G39480	Down-Regulated
AT1G47570	UP-Regulated
AT5G05960	UP-Regulated
AT4G20320	UP-Regulated
AT1G50670	UP-Regulated
AT5G56747	UP-Regulated
AT3G11960	UP-Regulated
AT3G49142	Down-Regulated
AT1G04933	Down-Regulated
AT2G39710	Down-Regulated
AT4G37430	Down-Regulated
AT1G30880	UP-Regulated
AT5G27715	UP-Regulated
AT3G29641	Down-Regulated
AT5G28627	Down-Regulated
AT3G56830	Down-Regulated
AT4G09150	Down-Regulated
AT1G76900	UP-Regulated
AT3G03855	Down-Regulated
AT1G73650	UP-Regulated
AT5G53330	UP-Regulated
AT5G19580	UP-Regulated
AT1G14350	UP-Regulated
AT1G27752	Down-Regulated
AT1G18975	Down-Regulated
AT5G03920	UP-Regulated
AT4G26910	UP-Regulated
AT4G34990	UP-Regulated
AT4G39970	UP-Regulated
AT3G48410	Down-Regulated
AT5G65200	Down-Regulated
AT2G29410	UP-Regulated
AT3G54080	UP-Regulated
AT1G70800	Down-Regulated
AT1G26770	Down-Regulated
AT5G03315	Down-Regulated
AT2G30730	Down-Regulated
AT1G27200	UP-Regulated
AT4G36910	UP-Regulated
AT1G10200	UP-Regulated
AT1G74720	Down-Regulated
AT1G28280	UP-Regulated
AT3G11770	UP-Regulated
AT5G38540	UP-Regulated
AT5G02020	UP-Regulated
AT1G53850	Down-Regulated
AT5G19260	UP-Regulated
AT1G55910	Down-Regulated
AT2G28070	Down-Regulated
AT5G10745	Down-Regulated
AT3G62370	Down-Regulated
AT4G30620	Down-Regulated
AT5G49100	Down-Regulated
AT5G59470	UP-Regulated
AT5G52250	Down-Regulated
AT1G19190	UP-Regulated
AT3G59900	UP-Regulated
AT2G46020	UP-Regulated
AT1G37130	Down-Regulated
AT5G04910	UP-Regulated
AT1G45688	UP-Regulated
AT5G07910	UP-Regulated
AT5G04200	UP-Regulated
AT5G45460	Down-Regulated
AT5G14080	Down-Regulated
AT4G38100	Down-Regulated
AT5G08139	Down-Regulated
AT2G07638	Down-Regulated
AT2G43530	UP-Regulated
AT3G53940	UP-Regulated
AT4G15830	Down-Regulated
AT5G06770	UP-Regulated
AT3G03850	UP-Regulated
AT2G08430	UP-Regulated
AT4G38190	Down-Regulated
AT1G11590	Down-Regulated
AT1G32780	Down-Regulated
AT4G36590	UP-Regulated
AT2G46600	Down-Regulated
AT2G13190	Down-Regulated
AT3G57830	Down-Regulated
AT1G58300	Down-Regulated
AT1G05270	UP-Regulated
AT1G11890	UP-Regulated
AT1G63960	UP-Regulated
AT1G67540	UP-Regulated
AT4G17085	UP-Regulated
AT2G13380	Down-Regulated
AT5G60180	UP-Regulated
AT5G53200	Down-Regulated
AT3G53950	UP-Regulated
AT1G08250	Down-Regulated
AT1G29320	Down-Regulated
AT4G32990	UP-Regulated
AT4G01037	Down-Regulated
AT5G58370	Down-Regulated
AT5G49890	UP-Regulated
AT5G45000	UP-Regulated
AT1G33730	UP-Regulated
AT1G07250	Down-Regulated
AT3G46640	Down-Regulated
AT1G04497	Down-Regulated
AT1G46768	UP-Regulated
AT2G42200	UP-Regulated
AT3G05655	UP-Regulated
AT5G40800	Down-Regulated
AT2G20240	Down-Regulated
AT4G02610	UP-Regulated
AT1G02410	UP-Regulated
AT1G28110	Down-Regulated
AT4G11370	UP-Regulated
AT5G55820	Down-Regulated
AT5G09785	Down-Regulated
AT1G08507	Down-Regulated
AT1G64620	Down-Regulated
AT4G38213	Down-Regulated
AT2G39930	UP-Regulated
AT5G43880	UP-Regulated
AT5G12910	UP-Regulated
AT3G56710	UP-Regulated
AT5G16130	UP-Regulated
AT3G27770	UP-Regulated
AT2G05045	Down-Regulated
AT2G40935	UP-Regulated
AT2G45060	UP-Regulated
AT1G75261	UP-Regulated
AT1G14685	UP-Regulated
AT3G55400	Down-Regulated
AT1G15400	UP-Regulated
AT4G31660	UP-Regulated
AT1G56320	UP-Regulated
AT2G17530	Down-Regulated
AT3G04035	Down-Regulated
AT5G44510	UP-Regulated
AT4G24890	UP-Regulated
AT1G04407	Down-Regulated
AT1G75785	Down-Regulated
AT4G38490	UP-Regulated
AT2G27230	UP-Regulated
AT1G28695	Down-Regulated
AT1G05343	Down-Regulated
AT4G17000	Down-Regulated
AT2G39800	UP-Regulated
AT4G02850	UP-Regulated
AT1G19210	Down-Regulated
AT1G53680	Down-Regulated
AT4G19220	UP-Regulated
AT5G15770	UP-Regulated
AT1G76390	UP-Regulated
AT2G23096	UP-Regulated
AT1G18193	Down-Regulated
AT5G43068	Down-Regulated
AT1G23110	UP-Regulated
AT5G03645	Down-Regulated
AT5G63450	Down-Regulated
AT4G04614	UP-Regulated
AT1G30540	Down-Regulated
AT3G03170	UP-Regulated
AT1G73805	UP-Regulated
AT1G05763	Down-Regulated
AT3G02545	Down-Regulated
AT3G28220	UP-Regulated
AT3G02832	Down-Regulated
AT1G59750	UP-Regulated
AT2G17490	Down-Regulated
AT1G09815	UP-Regulated
AT2G37330	UP-Regulated
AT5G50715	UP-Regulated
AT4G03620	UP-Regulated
AT4G04885	Down-Regulated
AT1G35260	Down-Regulated
AT4G16610	UP-Regulated
AT2G45360	UP-Regulated
AT3G33169	Down-Regulated
AT1G64290	UP-Regulated
AT1G77800	UP-Regulated
AT4G10630	UP-Regulated
AT5G45510	Down-Regulated
AT5G59830	UP-Regulated
AT5G44730	UP-Regulated
AT5G46440	Down-Regulated
AT5G60690	UP-Regulated
AT3G42256	Down-Regulated
AT2G04550	UP-Regulated
AT2G46810	Down-Regulated
AT2G37970	UP-Regulated
AT1G79540	Down-Regulated
ATCG00520	UP-Regulated
AT3G09690	UP-Regulated
AT1G64400	UP-Regulated
AT3G15354	UP-Regulated
AT3G21670	Down-Regulated
AT1G07990	UP-Regulated
AT4G09760	Down-Regulated
AT5G43780	Down-Regulated
AT1G49140	UP-Regulated
AT4G36380	UP-Regulated
AT5G05240	UP-Regulated
AT1G29990	UP-Regulated
AT3G15605	UP-Regulated
AT2G38780	Down-Regulated
AT1G21780	Down-Regulated
AT2G34070	Down-Regulated
AT4G01010	UP-Regulated
AT5G18890	UP-Regulated
AT5G66045	UP-Regulated
AT4G34210	UP-Regulated
AT2G46870	Down-Regulated
AT5G00925	Down-Regulated
AT2G42870	UP-Regulated
AT3G59420	Down-Regulated
AT1G03070	UP-Regulated
AT4G26466	UP-Regulated
AT1G03290	Down-Regulated
AT5G67170	UP-Regulated
AT5G18290	Down-Regulated
AT2G04610	UP-Regulated
AT5G15940	Down-Regulated
AT1G09310	UP-Regulated
AT1G05720	Down-Regulated
AT4G17950	UP-Regulated
AT1G12110	Down-Regulated
AT3G28160	UP-Regulated
AT1G51390	UP-Regulated
AT3G22530	UP-Regulated
AT5G16235	Down-Regulated
AT1G11690	Down-Regulated
AT1G11750	UP-Regulated
AT1G16570	UP-Regulated
AT1G05267	Down-Regulated
AT2G05405	Down-Regulated
AT1G77460	UP-Regulated
AT1G22550	Down-Regulated
AT3G07390	Down-Regulated
AT1G80940	UP-Regulated
AT5G48870	UP-Regulated
AT1G01420	Down-Regulated
AT2G41550	UP-Regulated
AT1G33600	UP-Regulated
AT3G60350	UP-Regulated
AT4G17940	UP-Regulated
AT4G16355	Down-Regulated
AT2G44750	UP-Regulated
AT4G15475	Down-Regulated
AT3G21220	Down-Regulated
AT4G01790	Down-Regulated
AT3G10040	Down-Regulated
AT5G59890	UP-Regulated
AT2G31370	Down-Regulated
AT1G45238	Down-Regulated
AT3G54860	UP-Regulated
ATCG00250	UP-Regulated
AT5G51580	Down-Regulated
AT3G54120	UP-Regulated
AT3G45093	Down-Regulated
AT3G28850	Down-Regulated
AT3G47300	UP-Regulated
AT4G14410	UP-Regulated
AT3G48110	UP-Regulated
AT4G34060	Down-Regulated
AT3G58890	Down-Regulated
AT1G76660	Down-Regulated
AT2G40690	Down-Regulated
AT3G51135	UP-Regulated
AT4G22470	UP-Regulated
AT1G72870	UP-Regulated
AT5G17200	UP-Regulated
AT1G77120	Down-Regulated
AT3G61710	Down-Regulated
AT2G23190	Down-Regulated
AT1G09447	Down-Regulated
AT1G32640	Down-Regulated
AT2G33760	UP-Regulated
AT3G13360	UP-Regulated
AT3G50750	Down-Regulated
AT3G56900	UP-Regulated
AT1G79380	UP-Regulated
AT3G46550	Down-Regulated
AT4G39990	UP-Regulated
AT2G42660	UP-Regulated
AT3G18030	Down-Regulated
AT1G71950	UP-Regulated
AT5G10690	Down-Regulated
AT1G74510	UP-Regulated
AT2G12400	UP-Regulated
AT3G22190	UP-Regulated
AT3G29035	UP-Regulated
AT5G06285	Down-Regulated
AT5G66180	Down-Regulated
AT4G06800	UP-Regulated
AT5G52100	Down-Regulated
AT5G02120	UP-Regulated
AT3G18560	Down-Regulated
AT4G03675	Down-Regulated
AT3G03710	UP-Regulated
AT5G63060	UP-Regulated
AT5G44575	UP-Regulated
AT3G20541	UP-Regulated
AT2G06085	Down-Regulated
AT3G42820	Down-Regulated
AT1G18710	Down-Regulated
AT3G51780	Down-Regulated
AT3G23880	UP-Regulated
AT4G07735	Down-Regulated
AT2G09455	Down-Regulated
AT5G46090	Down-Regulated
AT3G26810	Down-Regulated
AT3G05035	UP-Regulated
AT5G58260	Down-Regulated
AT2G45800	UP-Regulated
AT4G32940	UP-Regulated
AT5G04055	Down-Regulated
AT3G53670	Down-Regulated
AT1G12470	UP-Regulated
AT2G37340	Down-Regulated
AT3G41345	Down-Regulated
AT1G27970	UP-Regulated
AT2G17972	Down-Regulated
AT5G06670	UP-Regulated
AT3G58500	Down-Regulated
AT1G43010	Down-Regulated
AT2G18650	UP-Regulated
AT3G63510	Down-Regulated
AT1G64280	Down-Regulated
AT3G59790	UP-Regulated
AT3G09455	Down-Regulated
AT1G30460	Down-Regulated
AT3G14720	Down-Regulated
AT3G52420	UP-Regulated
AT4G11340	UP-Regulated
AT1G23550	Down-Regulated
AT5G50850	UP-Regulated
AT5G10520	Down-Regulated
AT2G33845	UP-Regulated
AT3G46660	Down-Regulated
AT2G33300	UP-Regulated
AT5G51720	Down-Regulated
AT5G65609	Down-Regulated
AT4G35510	Down-Regulated
AT2G42900	Down-Regulated
AT4G29800	UP-Regulated
AT1G18180	UP-Regulated
AT5G56790	UP-Regulated
AT1G12880	Down-Regulated
AT5G42990	UP-Regulated
AT5G14790	UP-Regulated
AT1G05240	Down-Regulated
AT1G70570	Down-Regulated
AT3G63140	UP-Regulated
AT3G02705	Down-Regulated
AT5G49030	UP-Regulated
AT5G12460	Down-Regulated
AT1G70440	UP-Regulated
AT5G08760	UP-Regulated
AT2G25210	UP-Regulated
ATMG01360	Down-Regulated
AT3G09395	UP-Regulated
AT2G01320	Down-Regulated
AT3G42716	Down-Regulated
AT2G23690	Down-Regulated
AT5G46915	Down-Regulated
AT2G39681	UP-Regulated
AT3G20680	UP-Regulated
AT3G13400	Down-Regulated
AT2G07642	Down-Regulated
AT5G45310	Down-Regulated
AT4G39700	Down-Regulated
AT4G15480	Down-Regulated
AT5G43440	UP-Regulated
AT1G55850	Down-Regulated
AT1G04910	UP-Regulated
AT3G04610	UP-Regulated
AT1G36623	Down-Regulated
AT1G79340	UP-Regulated
AT4G06235	UP-Regulated
AT3G50970	Down-Regulated
AT4G36808	Down-Regulated
AT5G39810	UP-Regulated
AT2G44175	UP-Regulated
AT3G42153	UP-Regulated
AT3G02115	Down-Regulated
AT5G54800	UP-Regulated
AT2G41440	UP-Regulated
AT2G06475	Down-Regulated
AT5G05855	UP-Regulated
AT5G49645	UP-Regulated
AT3G04385	Down-Regulated
AT1G79860	Down-Regulated
AT5G01015	Down-Regulated
AT3G10550	UP-Regulated
AT1G67792	Down-Regulated
AT1G78490	UP-Regulated
AT1G52942	Down-Regulated
AT1G52240	UP-Regulated
AT3G29320	UP-Regulated
AT5G22450	Down-Regulated
AT5G47560	Down-Regulated
AT3G51570	UP-Regulated
AT1G08033	Down-Regulated
AT1G30000	UP-Regulated
AT3G16880	UP-Regulated
AT3G03815	Down-Regulated
AT5G54760	Down-Regulated
AT4G33000	UP-Regulated
AT1G11800	UP-Regulated
AT1G23980	Down-Regulated
AT1G75990	Down-Regulated
AT3G14790	UP-Regulated
AT1G04183	Down-Regulated
AT3G13205	UP-Regulated
AT4G26010	Down-Regulated
AT5G05987	UP-Regulated
AT3G49570	UP-Regulated
AT1G17490	UP-Regulated
AT5G07250	UP-Regulated
AT2G04355	Down-Regulated
AT5G15180	UP-Regulated
AT3G18860	UP-Regulated
AT1G31860	UP-Regulated
AT5G56270	UP-Regulated
AT1G08600	UP-Regulated
AT2G25565	UP-Regulated
AT3G21890	Down-Regulated
AT4G12390	Down-Regulated
AT5G62430	Down-Regulated
AT5G55660	UP-Regulated
AT4G14420	UP-Regulated
AT1G29630	Down-Regulated
AT2G41120	Down-Regulated
AT1G01430	Down-Regulated
AT2G26360	UP-Regulated
AT4G34570	UP-Regulated
AT1G68390	UP-Regulated
AT1G47410	UP-Regulated
AT5G43050	Down-Regulated
AT5G56670	UP-Regulated
AT1G06470	Down-Regulated
ATCG00030	UP-Regulated
AT3G25610	Down-Regulated
AT2G05518	UP-Regulated
AT4G24790	UP-Regulated
AT5G11260	Down-Regulated
AT4G38970	Down-Regulated
AT5G21930	UP-Regulated
AT4G18050	UP-Regulated
AT5G02140	UP-Regulated
AT3G58160	UP-Regulated
AT5G25250	Down-Regulated
AT1G60650	UP-Regulated
AT5G52975	UP-Regulated
AT5G01210	UP-Regulated
AT5G19150	Down-Regulated
ATCG00540	UP-Regulated
AT5G11200	UP-Regulated
AT2G33460	Down-Regulated
AT1G03730	Down-Regulated
AT5G48280	UP-Regulated
AT3G12770	Down-Regulated
AT2G40700	Down-Regulated
AT4G09435	Down-Regulated
AT5G53430	Down-Regulated
AT1G05870	UP-Regulated
AT5G01125	Down-Regulated
AT5G28410	Down-Regulated
AT3G08640	UP-Regulated
AT3G03350	Down-Regulated
AT3G05010	UP-Regulated
AT3G05800	UP-Regulated
AT1G04593	UP-Regulated
AT3G27440	Down-Regulated
AT1G09840	Down-Regulated
AT2G13975	UP-Regulated
AT2G44300	Down-Regulated
AT5G08870	Down-Regulated
AT5G12310	Down-Regulated
AT3G17650	Down-Regulated
AT1G42960	Down-Regulated
AT1G29330	UP-Regulated
AT3G18020	UP-Regulated
AT1G55560	UP-Regulated
AT4G34550	UP-Regulated
AT1G53450	UP-Regulated
AT2G25605	UP-Regulated
AT1G09217	UP-Regulated
AT4G26488	Down-Regulated
AT4G30350	Down-Regulated
AT3G27470	Down-Regulated
AT5G57290	UP-Regulated
AT4G16515	UP-Regulated
AT3G01290	UP-Regulated
AT1G60060	Down-Regulated
AT2G38330	Down-Regulated
AT5G47670	UP-Regulated
AT4G24030	Down-Regulated
AT3G23000	Down-Regulated
AT5G49480	Down-Regulated
AT1G34380	UP-Regulated
AT2G20500	UP-Regulated
AT3G05945	UP-Regulated
AT5G58840	Down-Regulated
AT4G23620	Down-Regulated
AT2G36030	Down-Regulated
AT2G21130	UP-Regulated
AT3G61780	Down-Regulated
ATCG00690	UP-Regulated
AT5G44560	Down-Regulated
AT4G16480	UP-Regulated
AT3G63003	UP-Regulated
AT2G21350	Down-Regulated
AT3G42719	Down-Regulated
AT3G19613	Down-Regulated
AT5G53440	Down-Regulated
AT2G32040	Down-Regulated
AT4G13860	Down-Regulated
AT1G61415	Down-Regulated
AT3G01650	UP-Regulated
AT3G25440	Down-Regulated
AT3G48190	UP-Regulated
AT2G19110	Down-Regulated
AT3G14210	Down-Regulated
AT1G48680	Down-Regulated
AT5G49650	Down-Regulated
AT1G69690	UP-Regulated
AT3G24560	UP-Regulated
AT3G27750	UP-Regulated
AT3G47820	Down-Regulated
AT4G07815	Down-Regulated
AT1G63280	UP-Regulated
AT4G27490	Down-Regulated
AT4G02030	Down-Regulated
AT3G50010	UP-Regulated
AT2G26570	UP-Regulated
AT3G54240	UP-Regulated
AT5G17060	UP-Regulated
AT1G14720	UP-Regulated
AT5G02605	UP-Regulated
AT2G07805	Down-Regulated
AT2G02740	UP-Regulated
AT4G15100	UP-Regulated
AT1G26560	Down-Regulated
AT5G38870	Down-Regulated
AT2G40960	UP-Regulated
AT5G08725	UP-Regulated
AT3G54710	UP-Regulated
AT1G09050	Down-Regulated
AT3G57570	Down-Regulated
AT3G09725	Down-Regulated
AT2G45590	Down-Regulated
AT5G09175	Down-Regulated
AT3G08860	UP-Regulated
AT3G17500	Down-Regulated
AT3G09070	Down-Regulated
AT5G60240	Down-Regulated
AT3G08930	Down-Regulated
AT2G41950	UP-Regulated
AT3G52590	UP-Regulated
AT5G58070	UP-Regulated
AT1G11755	UP-Regulated
AT5G39350	UP-Regulated
AT2G46915	Down-Regulated
AT1G04173	Down-Regulated
AT1G54310	UP-Regulated
AT4G03220	Down-Regulated
AT5G66210	Down-Regulated
AT2G46572	Down-Regulated
AT2G40720	UP-Regulated
AT2G27770	UP-Regulated
AT2G25950	UP-Regulated
AT5G13850	UP-Regulated
AT1G29810	UP-Regulated
AT5G18100	UP-Regulated
AT1G33040	UP-Regulated
AT1G06660	UP-Regulated
AT3G28180	UP-Regulated
AT2G19470	UP-Regulated
AT1G43870	Down-Regulated
AT4G08565	UP-Regulated
AT5G07830	UP-Regulated
AT3G19700	Down-Regulated
AT1G44125	Down-Regulated
AT3G33520	UP-Regulated
AT5G58110	Down-Regulated
AT4G14950	UP-Regulated
AT1G08920	UP-Regulated
AT3G17930	UP-Regulated
AT3G17640	Down-Regulated
AT5G35370	UP-Regulated
AT3G06150	Down-Regulated
AT1G74680	UP-Regulated
AT5G49720	Down-Regulated
AT5G37478	UP-Regulated
AT5G39050	UP-Regulated
AT5G59230	UP-Regulated
AT1G09007	UP-Regulated
AT5G13860	UP-Regulated
AT4G12135	UP-Regulated
AT2G04039	UP-Regulated
AT5G06055	Down-Regulated
AT1G08547	UP-Regulated
AT5G47590	Down-Regulated
AT4G15260	Down-Regulated
AT5G51130	UP-Regulated
AT1G26225	Down-Regulated
AT3G31980	Down-Regulated
AT5G37150	Down-Regulated
AT3G02465	Down-Regulated
AT1G77320	UP-Regulated
AT2G37360	Down-Regulated
AT5G55000	UP-Regulated
AT3G07640	UP-Regulated
AT1G05933	Down-Regulated
AT4G38660	UP-Regulated
AT1G65810	Down-Regulated
AT4G06820	Down-Regulated
AT2G34420	UP-Regulated
AT2G09235	Down-Regulated
AT5G58230	UP-Regulated
AT3G62550	UP-Regulated
AT3G22183	Down-Regulated
AT2G28650	Down-Regulated
AT3G21870	Down-Regulated
AT1G72100	UP-Regulated
AT5G01240	Down-Regulated
AT3G24180	Down-Regulated
AT5G51280	UP-Regulated
AT2G18270	Down-Regulated
AT5G53120	Down-Regulated
AT2G02840	Down-Regulated
AT1G65875	Down-Regulated
AT2G25350	Down-Regulated
AT1G46554	UP-Regulated
AT3G58130	UP-Regulated
AT2G02147	UP-Regulated
AT3G21780	Down-Regulated
AT2G36470	UP-Regulated
AT4G05650	Down-Regulated
AT3G58000	UP-Regulated
AT2G04545	UP-Regulated
AT5G22060	Down-Regulated
AT4G38180	Down-Regulated
AT5G23600	Down-Regulated
AT1G01170	UP-Regulated
AT4G35970	Down-Regulated
AT2G03680	UP-Regulated
AT5G22840	Down-Regulated
AT1G08273	Down-Regulated
AT5G03310	UP-Regulated
AT2G16700	UP-Regulated
AT1G03120	UP-Regulated
AT1G24190	UP-Regulated
AT4G06865	Down-Regulated
ATCG00560	UP-Regulated
AT5G08280	UP-Regulated
AT1G02090	Down-Regulated
AT5G08490	Down-Regulated
AT3G15570	Down-Regulated
AT1G15190	UP-Regulated
AT2G20750	UP-Regulated
AT3G01140	Down-Regulated
AT3G61810	Down-Regulated
AT3G55530	UP-Regulated
AT2G40880	UP-Regulated
AT5G53900	Down-Regulated
AT4G29840	UP-Regulated
AT4G37260	Down-Regulated
AT1G04490	UP-Regulated
AT2G16280	Down-Regulated
AT3G16380	Down-Regulated
AT4G27790	UP-Regulated
AT1G22190	UP-Regulated
AT2G06995	UP-Regulated
AT4G16400	Down-Regulated
AT4G38530	Down-Regulated
AT4G22320	UP-Regulated
AT3G16690	Down-Regulated
AT5G08330	Down-Regulated
AT2G24195	UP-Regulated
AT4G29700	Down-Regulated
AT1G75394	UP-Regulated
AT5G19480	UP-Regulated
AT4G30940	Down-Regulated
AT1G79890	Down-Regulated
AT2G11890	UP-Regulated
AT4G36400	UP-Regulated
AT1G78060	UP-Regulated
AT1G27980	UP-Regulated
AT2G32030	Down-Regulated
AT4G37050	UP-Regulated
AT2G46000	Down-Regulated
AT2G34460	Down-Regulated
AT5G43150	UP-Regulated
AT3G18300	UP-Regulated
AT2G30640	UP-Regulated
AT5G23630	Down-Regulated
AT5G02695	UP-Regulated
AT1G13740	UP-Regulated
AT3G27710	Down-Regulated
AT3G55390	UP-Regulated
AT1G08190	UP-Regulated
AT4G24960	Down-Regulated
AT3G13950	UP-Regulated
AT5G61290	UP-Regulated
AT1G26430	UP-Regulated
AT4G04690	Down-Regulated
AT3G09270	Down-Regulated
AT5G01545	Down-Regulated
AT1G63570	Down-Regulated
AT4G24920	UP-Regulated
AT3G03110	UP-Regulated
AT2G33810	Down-Regulated
AT3G07140	UP-Regulated
AT1G22940	UP-Regulated
AT3G23330	Down-Regulated
AT4G02120	UP-Regulated
AT5G19130	UP-Regulated
AT4G12840	Down-Regulated
AT2G06655	UP-Regulated
AT2G31345	UP-Regulated
AT3G05670	Down-Regulated
AT1G05927	Down-Regulated
AT1G09317	Down-Regulated
AT2G22820	UP-Regulated
AT1G70780	Down-Regulated
AT1G48560	UP-Regulated
AT4G31398	Down-Regulated
AT1G25500	UP-Regulated
AT4G27290	Down-Regulated
AT3G05240	UP-Regulated
AT2G40940	UP-Regulated
AT1G23010	Down-Regulated
AT3G23020	Down-Regulated
AT4G08330	UP-Regulated
AT1G22230	Down-Regulated
AT5G47710	Down-Regulated
[truncated: 4,818 more rows]
