# Supplementary material for: A fine-scale Arabidopsis chromatin landscape reveals chromatin conformation-associated transcriptional dynamics
Source: Nat Commun. 2024 Apr 16;15:3253. doi: 10.1038/s41467-024-47678-7 (PMC11021422; doi:10.1038/s41467-024-47678-7)
Supplement: Supplementary file 9 — Supplementary Data 6 [file 41467_2024_47678_MOESM9_ESM.xlsx]

## Sheet: Up-regulated genes
Gene1_Function_Catalogue	Gene1_Function	Gene1_ID	Gene2_ID	Gene2_Function	Gene2_Function_Catalogue
Developmental_process	regulation_of_seed_maturation	AT1G01040	AT3G02380	regulation_of_flower_development	Developmental_process
Developmental_process	negative_regulation_of_trichome_patterning	AT1G01380	AT3G04130	negative_regulation_of_cellular_biosynthetic_process	Developmental_process
Developmental_process	positive_regulation_of_transcription_by_RNA_polymerase_II	AT1G01530	AT2G28180	regulation_of_pH	Developmental_process
Developmental_process	regulation_of_signal_transduction	AT1G02110	AT5G63760	positive_regulation_of_proteasomal_ubiquitin-dependent_protein_catabolic_process	Developmental_process
Developmental_process	regulation_of_stomatal_movement	AT1G05805	AT2G07662	negative_regulation_of_macromolecule_biosynthetic_process	Developmental_process
Developmental_process	regulation_of_secondary_cell_wall_biogenesis	AT1G06920	AT5G17460	regulation_of_proline_metabolic_process	Developmental_process
Developmental_process	negative_regulation_of_seed_dormancy_process	AT1G07430	AT1G79270	mRNA_destabilization	Developmental_process
Developmental_process	regulation_of_protein_dephosphorylation	AT1G07710	AT2G17530	regulation_of_mRNA_processing	Developmental_process
Developmental_process	positive_regulation_of_post-transcriptional_gene_silencing	AT1G14790	AT3G13440	iron_ion_homeostasis	Developmental_process
Developmental_process	regulation_of_innate_immune_response	AT1G17600	AT1G48110	regulation_of_developmental_process	Developmental_process
Developmental_process	positive_regulation_of_abscisic_acid-activated_signaling_pathway	AT1G18470	AT5G14090	regulation_of_auxin_polar_transport	Developmental_process
Developmental_process	regulation_of_developmental_process	AT1G22880	AT3G24870	regulation_of_photoperiodism,_flowering	Developmental_process
Developmental_process	regulation_of_secondary_cell_wall_biogenesis	AT1G32640	AT5G59450	regulation_of_DNA-templated_transcription	Developmental_process
Developmental_process	regulation_of_timing_of_transition_from_vegetative_to_reproductive_phase	AT1G35560	AT4G01370	regulation_of_stomatal_closure	Developmental_process
Developmental_process	regulation_of_small_molecule_metabolic_process	AT1G49230	AT5G04150	iron_ion_homeostasis	Developmental_process
Developmental_process	regulation_of_developmental_process	AT1G49730	AT4G16430	negative_regulation_of_gene_expression	Developmental_process
Developmental_process	iron_ion_homeostasis	AT1G51070	AT1G51090	negative_regulation_of_defense_response_to_bacterium	Developmental_process
Developmental_process	regulation_of_DNA-templated_transcription	AT1G51700	AT3G49250	gene_silencing_by_RNA-directed_DNA_methylation	Developmental_process
Developmental_process	positive_regulation_of_GTPase_activity	AT1G70790	AT1G70800	positive_regulation_of_GTPase_activity	Developmental_process
Developmental_process	negative_regulation_of_cellular_process	AT2G01410	AT4G14090	regulation_of_flavonoid_biosynthetic_process	Developmental_process
Developmental_process	negative_regulation_of_macromolecule_biosynthetic_process	AT2G07662	AT5G05250	regulation_of_biological_quality	Developmental_process
Developmental_process	positive_regulation_of_DNA-templated_transcription	AT2G22850	AT5G63135	regulation_of_mitotic_cell_cycle_spindle_assembly_checkpoint	Developmental_process
Developmental_process	regulation_of_transcription_by_RNA_polymerase_II	AT2G24530	AT3G13810	regulation_of_DNA-templated_transcription	Developmental_process
Developmental_process	regulation_of_pH	AT2G28180	AT2G28200	regulation_of_DNA-templated_transcription	Developmental_process
Developmental_process	regulation_of_flower_development	AT2G30140	AT2G30160	iron_ion_homeostasis	Developmental_process
Developmental_process	regulation_of_DNA-templated_transcription	AT2G31370	AT4G20870	negative_regulation_of_programmed_cell_death	Developmental_process
Developmental_process	regulation_of_small_molecule_metabolic_process	AT2G31790	AT5G03540	regulation_of_secondary_cell_wall_biogenesis	Developmental_process
Developmental_process	regulation_of_transcription_by_RNA_polymerase_II	AT2G34440	AT5G08565	regulation_of_transcription_elongation_by_RNA_polymerase_II	Developmental_process
Developmental_process	negative_regulation_of_gene_expression	AT2G36960	AT2G46560	vacuolar_acidification	Developmental_process
Developmental_process	regulation_of_DNA-templated_transcription	AT2G39250	AT5G10970	negative_regulation_of_abscisic_acid-activated_signaling_pathway	Developmental_process
Developmental_process	regulation_of_multicellular_organismal_process	AT3G02370	AT3G02380	regulation_of_flower_development	Developmental_process
Developmental_process	regulation_of_mitochondrion_organization	AT3G05310	AT3G05330	regulation_of_phragmoplast_microtubule_organization	Developmental_process
Developmental_process	regulation_of_root_development	AT3G05930	AT3G19120	negative_regulation_of_DNA-templated_transcription	Developmental_process
Developmental_process	regulation_of_DNA_methylation	AT3G06290	AT5G39670	negative_regulation_of_defense_response_to_bacterium	Developmental_process
Developmental_process	regulation_of_reproductive_process	AT3G10340	AT4G27850	cellular_manganese_ion_homeostasis	Developmental_process
Developmental_process	negative_regulation_of_DNA-templated_transcription	AT3G19120	AT4G32870	regulation_of_protein_serine/threonine_phosphatase_activity	Developmental_process
Developmental_process	positive_regulation_of_DNA-templated_transcription	AT3G44460	AT5G17460	regulation_of_proline_metabolic_process	Developmental_process
Developmental_process	positive_regulation_of_catalytic_activity	AT3G59400	AT5G58550	regulation_of_ethylene_biosynthetic_process	Developmental_process
Developmental_process	regulation_of_rRNA_processing	AT4G02720	AT4G02725	positive_regulation_of_nitrogen_compound_metabolic_process	Developmental_process
Developmental_process	positive_regulation_of_gene_expression	AT4G25480	AT4G25490	positive_regulation_of_DNA-templated_transcription	Developmental_process
Developmental_process	regulation_of_developmental_process	AT4G27840	AT4G27850	cellular_manganese_ion_homeostasis	Developmental_process
Developmental_process	regulation_of_developmental_process	AT4G27840	AT4G27860	cellular_manganese_ion_homeostasis	Developmental_process
Developmental_process	cellular_manganese_ion_homeostasis	AT4G27850	AT4G27860	cellular_manganese_ion_homeostasis	Developmental_process
Developmental_process	positive_regulation_of_membrane_tubulation	AT4G34660	AT4G34680	positive_regulation_of_DNA-templated_transcription	Developmental_process
Developmental_process	gene_silencing_by_RNA-directed_DNA_methylation	AT5G04290	AT5G61010	positive_regulation_of_extracellular_exosome_assembly	Developmental_process
Developmental_process	regulation_of_biological_quality	AT5G05250	AT5G05280	regulation_of_jasmonic_acid_biosynthetic_process	Developmental_process
Developmental_process	positive_regulation_of_transcription_by_RNA_polymerase_II	AT5G11260	AT5G11270	regulation_of_defense_response_by_callose_deposition	Developmental_process
Developmental_process	positive_regulation_of_transcription_initiation_by_RNA_polymerase_II	AT5G42060	AT5G42080	regulation_of_phragmoplast_microtubule_organization	Developmental_process
Developmental_process	negative_regulation_of_catalytic_activity	AT5G62350	AT5G62360	negative_regulation_of_catalytic_activity	Developmental_process
Developmental_process	negative_regulation_of_double-strand_break_repair_via_homologous_recombination	AT1G08390	AT1G27960	mRNA_destabilization	Developmental_process
Developmental_process	negative_regulation_of_double-strand_break_repair_via_homologous_recombination	AT1G08390	AT5G60870	regulation_of_response_to_DNA_damage_stimulus	Developmental_process
Developmental_process	regulation_of_DNA_methylation	AT1G09320	AT1G09340	positive_regulation_of_DNA-templated_transcription	Developmental_process
Developmental_process	positive_regulation_of_response_to_salt_stress	AT1G14685	AT1G14687	regulation_of_DNA-templated_transcription	Developmental_process
Developmental_process	positive_regulation_of_response_to_salt_stress	AT1G14685	AT3G13672	regulation_of_autophagosome_assembly	Developmental_process
Developmental_process	positive_regulation_of_post-transcriptional_gene_silencing	AT1G14790	AT3G48450	regulation_of_reproductive_process	Developmental_process
Developmental_process	positive_regulation_of_cell_growth	AT1G17345	AT1G67830	negative_regulation_of_gene_expression	Developmental_process
Developmental_process	positive_regulation_of_flower_development	AT1G26260	AT3G17410	positive_regulation_of_response_to_water_deprivation	Developmental_process
Developmental_process	regulation_of_secondary_shoot_formation	AT1G30210	AT1G30230	regulation_of_cellulose_biosynthetic_process	Developmental_process
Developmental_process	regulation_of_DNA-templated_transcription	AT1G31150	AT1G56000	regulation_of_developmental_process	Developmental_process
Developmental_process	negative_regulation_of_defense_response_to_bacterium	AT1G51090	AT2G24350	negative_regulation_of_mRNA_polyadenylation	Developmental_process
Developmental_process	negative_regulation_of_gene_expression	AT1G67830	AT1G78880	negative_regulation_of_cellulose_biosynthetic_process	Developmental_process
Developmental_process	regulation_of_post-embryonic_development	AT1G68490	AT3G22275	regulation_of_jasmonic_acid_mediated_signaling_pathway	Developmental_process
Developmental_process	regulation_of_gene_expression	AT1G68510	AT1G68520	regulation_of_DNA-templated_transcription	Developmental_process
Developmental_process	regulation_of_gene_expression	AT1G68510	AT3G62660	regulation_of_reproductive_process	Developmental_process
Developmental_process	regulation_of_multicellular_organismal_development	AT1G75340	AT5G39760	positive_regulation_of_DNA-templated_transcription	Developmental_process
Developmental_process	regulation_of_cellulose_biosynthetic_process	AT1G77460	AT5G49530	regulation_of_multicellular_organismal_development	Developmental_process
Developmental_process	regulation_of_rate_of_cell_growth	AT2G04550	AT2G35520	negative_regulation_of_cell_death	Developmental_process
Developmental_process	regulation_of_pollen_tube_growth	AT2G13680	AT4G34270	regulation_of_phosphoprotein_phosphatase_activity	Developmental_process
Developmental_process	regulation_of_transcription_by_RNA_polymerase_II	AT2G14850	AT3G06930	positive_regulation_of_response_to_oxidative_stress	Developmental_process
Developmental_process	regulation_of_pattern_recognition_receptor_signaling_pathway	AT2G18300	AT3G59700	negative_regulation_of_defense_response_to_bacterium	Developmental_process
Developmental_process	regulation_of_histone_H2B_conserved_C-terminal_lysine_ubiquitination	AT2G20330	AT4G26930	regulation_of_pollen_tube_growth	Developmental_process
Developmental_process	regulation_of_cytokinesis	AT2G25880	AT2G25900	mRNA_destabilization	Developmental_process
Developmental_process	regulation_of_protein_localization	AT2G30980	AT4G16610	regulation_of_DNA-templated_transcription	Developmental_process
Developmental_process	regulation_of_nematode_larval_development	AT2G36400	AT2G40940	negative_regulation_of_ethylene-activated_signaling_pathway	Developmental_process
Developmental_process	positive_regulation_of_cellular_process	AT2G37560	AT5G62100	protein_stabilization	Developmental_process
Developmental_process	regulation_of_stomatal_complex_patterning	AT2G38620	AT2G44680	regulation_of_protein_serine/threonine_phosphatase_activity	Developmental_process
Developmental_process	regulation_of_stomatal_complex_patterning	AT2G38620	AT5G22070	negative_regulation_of_leaf_senescence	Developmental_process
Developmental_process	regulation_of_developmental_process	AT2G45850	AT3G05010	regulation_of_stomatal_closure	Developmental_process
Developmental_process	negative_regulation_of_response_to_water_deprivation	AT3G01650	AT5G20720	positive_regulation_of_superoxide_dismutase_activity	Developmental_process
Developmental_process	positive_regulation_of_cellular_process	AT3G04470	AT5G41580	positive_regulation_of_sulfur_metabolic_process	Developmental_process
Developmental_process	regulation_of_gene_expression	AT3G04610	AT5G51790	regulation_of_transcription_by_RNA_polymerase_II	Developmental_process
Developmental_process	regulation_of_vesicle-mediated_transport	AT3G05630	AT3G05640	regulation_of_microtubule_binding	Developmental_process
Developmental_process	regulation_of_peptide_transport	AT3G07080	AT3G57860	negative_regulation_of_ubiquitin_protein_ligase_activity	Developmental_process
Developmental_process	regulation_of_genetic_imprinting	AT3G12280	AT3G12300	negative_regulation_of_metabolic_process	Developmental_process
Developmental_process	negative_regulation_of_metabolic_process	AT3G12300	AT5G64910	regulation_of_cellular_response_to_heat	Developmental_process
Developmental_process	negative_regulation_of_DNA_methylation	AT3G15605	AT5G52200	regulation_of_protein_serine/threonine_phosphatase_activity	Developmental_process
Developmental_process	negative_regulation_of_growth	AT3G16800	AT5G47670	positive_regulation_of_DNA-templated_transcription	Developmental_process
Developmental_process	positive_regulation_of_reactive_oxygen_species_biosynthetic_process	AT3G27690	AT5G53860	regulation_of_leaf_morphogenesis	Developmental_process
Developmental_process	negative_regulation_of_defense_response_to_bacterium	AT3G59700	AT5G64910	regulation_of_cellular_response_to_heat	Developmental_process
Developmental_process	regulation_of_DNA-templated_transcription	AT4G12240	AT5G08230	regulation_of_transcription_by_RNA_polymerase_II	Developmental_process
Developmental_process	phosphorylation_of_RNA_polymerase_II_C-terminal_domain	AT4G17020	AT5G48920	regulation_of_secondary_cell_wall_biogenesis	Developmental_process
Developmental_process	regulation_of_cell_division	AT4G22270	AT5G40720	regulation_of_reproductive_process	Developmental_process
Developmental_process	regulation_of_response_to_salt_stress	AT4G24560	AT5G48270	regulation_of_reproductive_process	Developmental_process
Developmental_process	regulation_of_developmental_process	AT4G27840	AT4G27870	cellular_manganese_ion_homeostasis	Developmental_process
Developmental_process	cellular_manganese_ion_homeostasis	AT4G27870	AT5G19360	regulation_of_pollen_tube_growth	Developmental_process
Developmental_process	regulation_of_histone_H3-K4_trimethylation	AT4G28190	AT5G58460	regulation_of_pH	Developmental_process
Developmental_process	negative_regulation_of_macromolecule_metabolic_process	AT4G39240	AT5G18620	positive_regulation_of_cellular_response_to_heat	Developmental_process
Developmental_process	positive_regulation_of_transcription_by_RNA_polymerase_II	AT5G19480	AT5G64910	regulation_of_cellular_response_to_heat	Developmental_process
Developmental_process	positive_regulation_of_transcription_initiation_by_RNA_polymerase_II	AT5G42060	AT5G56750	regulation_of_auxin_polar_transport	Developmental_process
Developmental_process	regulation_of_photoperiodism,_flowering	AT5G42900	AT5G42910	positive_regulation_of_DNA-templated_transcription	Developmental_process
Developmental_process	positive_regulation_of_DNA-templated_transcription	AT5G42910	AT5G51950	regulation_of_secondary_cell_wall_biogenesis	Developmental_process
Developmental_process	regulation_of_protein_localization_to_cell_surface	AT5G52975	AT5G52990	regulation_of_developmental_process	Developmental_process
Developmental_process	regulation_of_developmental_process	AT5G52990	AT5G53000	regulation_of_dephosphorylation	Developmental_process
Developmental_process	cellular_ammonium_homeostasis	AT5G61350	AT5G61360	regulation_of_reproductive_process	Developmental_process
Developmental_process	negative_regulation_of_DNA_recombination	AT1G06760	AT1G76950	cell_division	Cellular_metabolic_process
Developmental_process	chemical_homeostasis	AT1G14380	AT1G14390	plant-type_cell_wall_organization_or_biogenesis	Cellular_metabolic_process
Developmental_process	chemical_homeostasis	AT1G14380	AT4G00710	brassinosteroid_mediated_signaling_pathway	Cellular_metabolic_process
Developmental_process	positive_regulation_of_abscisic_acid-activated_signaling_pathway	AT1G18470	AT5G19090	meiotic_cell_cycle	Cellular_metabolic_process
Developmental_process	positive_regulation_of_abscisic_acid-activated_signaling_pathway	AT1G18470	AT5G47880	translational_termination	Cellular_metabolic_process
Developmental_process	regulation_of_DNA-templated_transcription	AT1G19040	AT5G23520	signal_transduction	Cellular_metabolic_process
Developmental_process	regulation_of_timing_of_transition_from_vegetative_to_reproductive_phase	AT1G35560	AT1G64460	cell_division	Cellular_metabolic_process
Developmental_process	regulation_of_developmental_process	AT1G49730	AT5G47880	translational_termination	Cellular_metabolic_process
Developmental_process	negative_regulation_of_defense_response_to_bacterium	AT1G51090	AT1G51100	NADH_dehydrogenase_complex_(plastoquinone)_assembly	Cellular_metabolic_process
Developmental_process	regulation_of_DNA-templated_transcription	AT1G51700	AT2G04360	cellular_localization	Cellular_metabolic_process
Developmental_process	negative_regulation_of_long-day_photoperiodism,_flowering	AT1G69570	AT1G72280	protein_folding_in_endoplasmic_reticulum	Cellular_metabolic_process
Developmental_process	regulation_of_cytokinesis,_site_selection	AT1G72670	AT5G01260	plant-type_cell_wall_organization_or_biogenesis	Cellular_metabolic_process
Developmental_process	regulation_of_cytokinesis,_site_selection	AT1G72670	AT5G57870	cellular_localization	Cellular_metabolic_process
Developmental_process	regulation_of_monopolar_cell_growth	AT1G74160	AT1G74170	signal_transduction	Cellular_metabolic_process
Developmental_process	regulation_of_reactive_oxygen_species_metabolic_process	AT2G01570	AT2G32510	abscisic_acid-activated_signaling_pathway	Cellular_metabolic_process
Developmental_process	negative_regulation_of_macromolecule_biosynthetic_process	AT2G07662	AT2G42510	spliceosomal_snRNP_assembly	Cellular_metabolic_process
Developmental_process	regulation_of_jasmonic_acid_mediated_signaling_pathway	AT2G28290	AT4G09550	mitotic_spindle_assembly	Cellular_metabolic_process
Developmental_process	regulation_of_reproductive_process	AT2G28540	AT3G12110	actin_cytoskeleton_organization	Cellular_metabolic_process
Developmental_process	regulation_of_mRNA_splicing,_via_spliceosome	AT2G29210	AT2G46820	membrane_bending	Cellular_metabolic_process
Developmental_process	negative_regulation_of_trichome_patterning	AT2G30424	AT5G01790	plant-type_cell_wall_organization_or_biogenesis	Cellular_metabolic_process
Developmental_process	regulation_of_transcription_by_RNA_polymerase_II	AT2G41690	AT4G34138	protein-containing_complex_assembly	Cellular_metabolic_process
Developmental_process	negative_regulation_of_leaf_senescence	AT2G45680	AT4G00680	actin_filament_depolymerization	Cellular_metabolic_process
Developmental_process	negative_regulation_of_translation	AT3G01790	AT5G57320	actin_filament_severing	Cellular_metabolic_process
Developmental_process	regulation_of_developmental_process	AT3G03750	AT4G05190	spindle_assembly	Cellular_metabolic_process
Developmental_process	regulation_of_photoperiodism,_flowering	AT3G09670	AT5G02370	microtubule-based_movement	Cellular_metabolic_process
Developmental_process	regulation_of_gene_silencing_by_RNA	AT3G10490	AT3G44450	blue_light_signaling_pathway	Cellular_metabolic_process
Developmental_process	regulation_of_lipid_catabolic_process	AT3G11240	AT5G23910	microtubule-based_movement	Cellular_metabolic_process
Developmental_process	negative_regulation_of_catalytic_activity	AT3G17130	AT3G19570	spindle_assembly	Cellular_metabolic_process
Developmental_process	negative_regulation_of_DNA-binding_transcription_factor_activity	AT4G26840	AT5G43880	cell_division	Cellular_metabolic_process
Developmental_process	negative_regulation_of_DNA-binding_transcription_factor_activity	AT4G26840	AT5G67530	protein_folding	Cellular_metabolic_process
Developmental_process	positive_regulation_of_cellular_process	AT4G26950	AT5G65274	Arp2/3_complex-mediated_actin_nucleation	Cellular_metabolic_process
Developmental_process	ion_homeostasis	AT4G33000	AT5G15960	red_or_far-red_light_signaling_pathway	Cellular_metabolic_process
Developmental_process	positive_regulation_of_protein_serine/threonine_kinase_activity	AT5G01770	AT5G01790	plant-type_cell_wall_organization_or_biogenesis	Cellular_metabolic_process
Developmental_process	positive_regulation_of_response_to_oxidative_stress	AT5G58070	AT5G58080	cytokinin-activated_signaling_pathway	Cellular_metabolic_process
Developmental_process	negative_regulation_of_catalytic_activity	AT5G62360	AT5G62370	cellular_component_biogenesis	Cellular_metabolic_process
Developmental_process	regulation_of_translation	AT1G02080	AT5G58640	cell_redox_homeostasis	Cellular_metabolic_process
Developmental_process	positive_regulation_of_serine_C-palmitoyltransferase_activity	AT1G06515	AT2G04280	cell_growth	Cellular_metabolic_process
Developmental_process	regulation_of_histone_exchange	AT1G08600	AT2G40640	cell_differentiation	Cellular_metabolic_process
Developmental_process	positive_regulation_of_response_to_salt_stress	AT1G14685	AT3G55830	cell-cell_adhesion	Cellular_metabolic_process
Developmental_process	regulation_of_root_morphogenesis	AT1G15700	AT1G75840	root_hair_elongation	Cellular_metabolic_process
Developmental_process	positive_regulation_of_flower_development	AT1G26260	AT3G53890	chloroplast_organization	Cellular_metabolic_process
Developmental_process	regulation_of_cellulose_biosynthetic_process	AT1G30230	AT3G09260	ER_body_organization	Cellular_metabolic_process
Developmental_process	gene_silencing_by_RNA	AT1G63020	AT4G21800	cell_division	Cellular_metabolic_process
Developmental_process	negative_regulation_of_gene_expression	AT1G67830	AT2G47690	mitochondrial_respiratory_chain_complex_I_assembly	Cellular_metabolic_process
Developmental_process	chemical_homeostasis	AT1G68150	AT3G61070	regulation_of_peroxisome_size	Cellular_metabolic_process
Developmental_process	inorganic_ion_homeostasis	AT1G69150	AT1G69160	cell_wall_organization_or_biogenesis	Cellular_metabolic_process
Developmental_process	positive_regulation_of_translation	AT1G71720	AT1G71730	epigenetic_maintenance_of_chromatin_in_transcription-competent_conformation	Cellular_metabolic_process
Developmental_process	regulation_of_multicellular_organismal_development	AT1G75340	AT1G75360	protein-containing_complex_assembly	Cellular_metabolic_process
Developmental_process	negative_regulation_of_metabolic_process	AT1G76940	AT5G19010	intracellular_signal_transduction	Cellular_metabolic_process
Developmental_process	regulation_of_cellulose_biosynthetic_process	AT1G77460	AT5G19010	intracellular_signal_transduction	Cellular_metabolic_process
Developmental_process	negative_regulation_of_cellular_biosynthetic_process	AT1G80400	AT5G16830	membrane_fusion	Cellular_metabolic_process
Developmental_process	regulation_of_transcription_by_RNA_polymerase_II	AT2G13570	AT2G44830	sieve_cell_differentiation	Cellular_metabolic_process
Developmental_process	negative_regulation_of_cellular_process	AT2G25605	AT2G26680	cell_division	Cellular_metabolic_process
Developmental_process	positive_regulation_of_response_to_water_deprivation	AT2G33860	AT5G12360	maintenance_of_meiotic_sister_chromatid_cohesion	Cellular_metabolic_process
Developmental_process	positive_regulation_of_cellular_process	AT2G37560	AT3G28900	ribosome_biogenesis	Cellular_metabolic_process
Developmental_process	regulation_of_leaf_formation	AT2G42200	AT4G18640	root_hair_cell_differentiation	Cellular_metabolic_process
Developmental_process	regulation_of_DNA-templated_transcription	AT2G42660	AT3G12580	chaperone_cofactor-dependent_protein_refolding	Cellular_metabolic_process
Developmental_process	regulation_of_developmental_process	AT2G45850	AT4G35783	cell_wall_organization_or_biogenesis	Cellular_metabolic_process
Developmental_process	regulation_of_hormone_levels	AT3G03850	AT4G39630	cellular_component_biogenesis	Cellular_metabolic_process
Developmental_process	positive_regulation_of_DNA-templated_transcription	AT3G06120	AT4G22730	plant-type_cell_wall_organization_or_biogenesis	Cellular_metabolic_process
Developmental_process	regulation_of_peptide_transport	AT3G07080	AT5G19130	cellular_localization	Cellular_metabolic_process
Developmental_process	inorganic_ion_homeostasis	AT3G14280	AT4G25090	cell_differentiation	Cellular_metabolic_process
Developmental_process	inorganic_ion_homeostasis	AT3G48920	AT3G48980	meiotic_cell_cycle_process	Cellular_metabolic_process
Developmental_process	regulation_of_jasmonic_acid_mediated_signaling_pathway	AT3G53600	AT4G25090	cell_differentiation	Cellular_metabolic_process
Developmental_process	regulation_of_seed_dormancy_process	AT4G04890	AT5G06100	protein_storage_vacuole_organization	Cellular_metabolic_process
Developmental_process	regulation_of_histone_H3-K4_trimethylation	AT4G28190	AT5G37478	mitotic_spindle_assembly	Cellular_metabolic_process
Developmental_process	activation_of_GTPase_activity	AT4G29950	AT5G28750	protein_homooligomerization	Cellular_metabolic_process
Developmental_process	positive_regulation_of_leaf_senescence	AT4G36900	AT4G36910	cell_redox_homeostasis	Cellular_metabolic_process
Developmental_process	regulation_of_exocytosis	AT5G03520	AT5G62920	cytokinin-activated_signaling_pathway	Cellular_metabolic_process
Developmental_process	positive_regulation_of_secondary_growth	AT5G05160	AT5G35370	signal_transduction	Cellular_metabolic_process
Developmental_process	regulation_of_photoperiodism,_flowering	AT5G06770	AT5G56270	establishment_of_cell_polarity	Cellular_metabolic_process
Developmental_process	positive_regulation_of_cellular_response_to_heat	AT5G18620	AT5G49220	cellular_component_biogenesis	Cellular_metabolic_process
Developmental_process	positive_regulation_of_cellular_response_to_phosphate_starvation	AT5G20150	AT5G20160	ribosome_biogenesis	Cellular_metabolic_process
Developmental_process	regulation_of_hormone_levels	AT5G66580	AT5G66600	cell_division	Cellular_metabolic_process
Developmental_process	negative_regulation_of_translational_elongation	AT3G49100	AT5G17450	detoxification_of_cadmium_ion	Cellular_metabolic_process
Developmental_process	regulation_of_multicellular_organismal_development	AT5G17440	AT5G17450	detoxification_of_cadmium_ion	Cellular_metabolic_process
Developmental_process	regulation_of_histone_exchange	AT1G08600	AT1G21210	lateral_root_development	Developmental_process
Developmental_process	regulation_of_root_morphogenesis	AT1G15700	AT1G19850	meristem_development	Developmental_process
Developmental_process	regulation_of_DNA-templated_transcription	AT1G68520	AT3G57030	meristem_development	Developmental_process
Developmental_process	regulation_of_DNA-templated_transcription	AT2G31370	AT4G13510	lateral_root_branching	Developmental_process
Developmental_process	vacuolar_acidification	AT2G46560	AT2G46630	tissue_development	Developmental_process
Developmental_process	inorganic_ion_homeostasis	AT3G07600	AT3G07900	plant_epidermis_development	Developmental_process
Developmental_process	positive_regulation_of_ubiquitin-protein_transferase_activity	AT3G12760	AT3G14067	secondary_shoot_formation	Developmental_process
Developmental_process	positive_regulation_of_catalytic_activity	AT3G59400	AT3G59420	root_cap_development	Developmental_process
Developmental_process	regulation_of_protein_localization_to_cell_surface	AT5G51105	AT5G61370	aging	Developmental_process
Developmental_process	positive_regulation_of_proteasomal_ubiquitin-dependent_protein_catabolic_process	AT5G63760	AT5G63780	meristem_development	Developmental_process
Developmental_process	negative_regulation_of_cellular_process	AT1G04130	AT3G48610	root_development	Developmental_process
Developmental_process	regulation_of_transcription_by_RNA_polymerase_II	AT1G05710	AT5G62140	root_development	Developmental_process
Developmental_process	regulation_of_post-embryonic_development	AT1G10155	AT3G60350	lateral_root_development	Developmental_process
Developmental_process	regulation_of_auxin_polar_transport	AT1G17140	AT1G48380	root_hair_initiation	Developmental_process
Developmental_process	positive_regulation_of_cell_growth	AT1G17345	AT3G48610	root_development	Developmental_process
Developmental_process	regulation_of_signal_transduction	AT1G21320	AT5G43950	meristem_development	Developmental_process
Developmental_process	negative_regulation_of_cellular_defense_response	AT1G28280	AT3G22200	shoot_system_development	Developmental_process
Developmental_process	negative_regulation_of_DNA-templated_transcription	AT1G50640	AT1G50660	shoot_system_development	Developmental_process
Developmental_process	regulation_of_membrane_lipid_metabolic_process	AT1G54280	AT1G67780	tissue_development	Developmental_process
Developmental_process	negative_regulation_of_catalytic_activity	AT1G60760	AT5G07240	plant_organ_morphogenesis	Developmental_process
Developmental_process	positive_regulation_of_transcription_by_RNA_polymerase_II	AT1G60880	AT2G38430	tissue_development	Developmental_process
Developmental_process	positive_regulation_of_photosynthesis	AT1G75540	AT4G13510	lateral_root_branching	Developmental_process
Developmental_process	positive_regulation_of_programmed_cell_death	AT1G79340	AT4G38390	root_development	Developmental_process
Developmental_process	negative_regulation_of_translation	AT2G32550	AT2G42590	post-embryonic_root_development	Developmental_process
Developmental_process	regulation_of_DNA-templated_transcription	AT2G37120	AT3G24560	suspensor_development	Developmental_process
Developmental_process	regulation_of_hormone_levels	AT3G03850	AT4G11610	plant_epidermis_development	Developmental_process
Developmental_process	regulation_of_nitrogen_compound_metabolic_process	AT3G03910	AT5G58050	pollen_tube_growth	Developmental_process
Developmental_process	regulation_of_stomatal_closure	AT3G05010	AT5G51040	primary_root_development	Developmental_process
Developmental_process	negative_regulation_of_ribosome_biogenesis	AT3G12930	AT5G39520	leaf_senescence	Developmental_process
Developmental_process	regulation_of_cellulose_biosynthetic_process	AT3G22190	AT3G22200	shoot_system_development	Developmental_process
Developmental_process	positive_regulation_of_leaf_senescence	AT4G36900	AT5G62140	root_development	Developmental_process
Developmental_process	regulation_of_RNA_biosynthetic_process	AT5G24120	AT5G51040	primary_root_development	Developmental_process
Developmental_process	positive_regulation_of_transcription_by_RNA_polymerase_II	AT5G38740	AT5G41590	plant_epidermis_development	Developmental_process
Developmental_process	positive_regulation_of_sulfur_metabolic_process	AT5G41580	AT5G41590	plant_epidermis_development	Developmental_process
Developmental_process	regulation_of_reproductive_process	AT5G48270	AT5G48290	root_morphogenesis	Developmental_process
Developmental_process	regulation_of_protein_serine/threonine_phosphatase_activity	AT5G52200	AT5G52300	leaf_senescence	Developmental_process
Developmental_process	regulation_of_seed_dormancy_process	AT5G56780	AT5G56790	plant_organ_morphogenesis	Developmental_process
Developmental_process	regulation_of_developmental_process	AT1G22880	AT2G20770	developmental_growth	Developmental_process
Developmental_process	negative_regulation_of_DNA-templated_transcription_initiation	AT5G50360	AT5G63375	developmental_growth	Developmental_process
Developmental_process	regulation_of_DNA_demethylation	AT5G58130	AT5G58150	developmental_growth	Developmental_process
Developmental_process	positive_regulation_of_DNA-templated_transcription	AT3G60530	AT5G61570	developmental_growth	Developmental_process
Developmental_process	regulation_of_protein_dephosphorylation	AT1G07710	AT1G07725	exocytosis	Developmental_process
Developmental_process	regulation_of_reproductive_process	AT1G19880	AT3G20240	transmembrane_transport	Developmental_process
Developmental_process	regulation_of_DNA-templated_transcription	AT1G25440	AT2G47800	transmembrane_transport	Developmental_process
Developmental_process	regulation_of_small_molecule_metabolic_process	AT1G49230	AT1G73640	intracellular_protein_transport	Developmental_process
Developmental_process	negative_regulation_of_post-embryonic_development	AT1G50300	AT1G50310	monosaccharide_transmembrane_transport	Developmental_process
Developmental_process	regulation_of_root_development	AT1G72180	AT5G58060	vesicle-mediated_transport	Developmental_process
Developmental_process	negative_regulation_of_DNA-templated_transcription	AT1G79960	AT3G20240	transmembrane_transport	Developmental_process
Developmental_process	regulation_of_flavonol_biosynthetic_process	AT2G16720	AT3G07100	COPII-coated_vesicle_cargo_loading	Developmental_process
Developmental_process	inorganic_ion_homeostasis	AT2G23340	AT3G20240	transmembrane_transport	Developmental_process
Developmental_process	regulation_of_DNA-templated_transcription	AT2G31370	AT2G34960	L-arginine_import_across_plasma_membrane	Developmental_process
Developmental_process	positive_regulation_of_histone_H3-K9_dimethylation	AT2G42940	AT4G38380	transmembrane_transport	Developmental_process
Developmental_process	negative_regulation_of_hydrolase_activity	AT2G47050	AT4G24690	protein_targeting_to_vacuole_involved_in_autophagy	Developmental_process
Developmental_process	positive_regulation_of_transcription_by_RNA_polymerase_I	AT2G47990	AT2G48020	zinc_ion_transport	Developmental_process
Developmental_process	regulation_of_DNA-templated_transcription	AT3G10760	AT3G63130	protein_import_into_nucleus	Developmental_process
Developmental_process	positive_regulation_of_cellular_process	AT3G46890	AT3G46900	copper_ion_import_across_plasma_membrane	Developmental_process
Developmental_process	regulation_of_seed_maturation	AT4G32010	AT4G38260	protein_localization_to_organelle	Developmental_process
Developmental_process	regulation_of_establishment_or_maintenance_of_cell_polarity_regulating_cell_shape	AT5G04990	AT5G05000	protein_targeting_to_chloroplast	Developmental_process
Developmental_process	negative_regulation_of_catalytic_activity	AT5G24370	AT5G24470	import_into_nucleus	Developmental_process
Developmental_process	positive_regulation_of_GTPase_activity	AT5G47710	AT5G47750	basipetal_auxin_transport	Developmental_process
Developmental_process	activation_of_GTPase_activity	AT5G54780	AT5G54800	triose_phosphate_transmembrane_transport	Developmental_process
Developmental_process	regulation_of_transcription_by_RNA_polymerase_II	AT1G05710	AT1G08770	vesicle-mediated_transport	Developmental_process
Developmental_process	positive_regulation_of_secondary_cell_wall_biogenesis	AT1G12260	AT3G22950	protein_localization_to_Golgi_membrane	Developmental_process
Developmental_process	positive_regulation_of_response_to_salt_stress	AT1G14685	AT1G14686	clathrin-dependent_endocytosis	Developmental_process
Developmental_process	gene_silencing_by_RNA	AT1G15215	AT4G25220	transmembrane_transport	Developmental_process
Developmental_process	regulation_of_stomatal_movement	AT1G15440	AT3G08530	vesicle-mediated_transport	Developmental_process
Developmental_process	regulation_of_root_morphogenesis	AT1G15700	AT2G34840	intra-Golgi_vesicle-mediated_transport	Developmental_process
Developmental_process	mRNA_destabilization	AT1G27960	AT1G27970	nucleocytoplasmic_transport	Developmental_process
Developmental_process	regulation_of_auxin_polar_transport	AT1G69960	AT3G54860	vesicle-mediated_transport	Developmental_process
Developmental_process	regulation_of_auxin_polar_transport	AT1G69960	AT4G05523	poly(A)+_mRNA_export_from_nucleus	Developmental_process
Developmental_process	regulation_of_antifungal_innate_immune_response	AT1G80080	AT2G39210	inorganic_ion_import_across_plasma_membrane	Developmental_process
Developmental_process	regulation_of_antifungal_innate_immune_response	AT1G80080	AT3G07410	intracellular_protein_transport	Developmental_process
Developmental_process	regulation_of_transcription_by_RNA_polymerase_II	AT2G14850	AT5G01510	cellular_macromolecule_localization	Developmental_process
Developmental_process	negative_regulation_of_metabolic_process	AT2G17140	AT3G53940	transmembrane_transport	Developmental_process
Developmental_process	regulation_of_pattern_recognition_receptor_signaling_pathway	AT2G18300	AT4G33690	cellular_macromolecule_localization	Developmental_process
Developmental_process	regulation_of_nematode_larval_development	AT2G36400	AT3G30390	amino_acid_transmembrane_transport	Developmental_process
Developmental_process	positive_regulation_of_cellular_process	AT3G04470	AT5G58970	mitochondrial_transmembrane_transport	Developmental_process
Developmental_process	positive_regulation_of_DNA-templated_transcription	AT3G05700	AT3G05720	NLS-bearing_protein_import_into_nucleus	Developmental_process
Developmental_process	protein_stabilization	AT3G06610	AT5G19500	amino_acid_transmembrane_transport	Developmental_process
Developmental_process	regulation_of_response_to_water_deprivation	AT3G10550	AT4G31740	vesicle-mediated_transport	Developmental_process
Developmental_process	positive_regulation_of_transcription_by_RNA_polymerase_II	AT5G19480	AT5G62065	lipid_transport	Developmental_process
Developmental_process	regulation_of_ARF_protein_signal_transduction	AT1G01960	AT1G28680	coumarin_biosynthetic_process	Cellular_metabolic_process
Developmental_process	regulation_of_signal_transduction	AT1G02110	AT4G35510	organonitrogen_compound_catabolic_process	Cellular_metabolic_process
Developmental_process	regulation_of_stomatal_movement	AT1G05805	AT1G05830	histone_H3-K4_methylation	Cellular_metabolic_process
Developmental_process	regulation_of_secondary_cell_wall_biogenesis	AT1G06920	AT2G36380	alpha-amino_acid_metabolic_process	Cellular_metabolic_process
Developmental_process	negative_regulation_of_seed_dormancy_process	AT1G07430	AT1G72310	protein_ubiquitination	Cellular_metabolic_process
Developmental_process	negative_regulation_of_metabolic_process	AT1G08645	AT3G21060	histone_H3-K4_methylation	Cellular_metabolic_process
Developmental_process	regulation_of_DNA-templated_transcription	AT1G14687	AT3G57430	chloroplast_RNA_processing	Cellular_metabolic_process
Developmental_process	regulation_of_root_morphogenesis	AT1G15700	AT3G07690	glycerol-3-phosphate_catabolic_process	Cellular_metabolic_process
Developmental_process	regulation_of_root_morphogenesis	AT1G15700	AT3G11460	cytidine_to_uridine_editing	Cellular_metabolic_process
Developmental_process	regulation_of_root_morphogenesis	AT1G15700	AT3G50920	lipid_biosynthetic_process	Cellular_metabolic_process
Developmental_process	regulation_of_developmental_process	AT1G22880	AT1G45688	carbohydrate_derivative_metabolic_process	Cellular_metabolic_process
Developmental_process	auxin_homeostasis	AT1G28130	AT5G25370	phosphatidylcholine_metabolic_process	Cellular_metabolic_process
Developmental_process	positive_regulation_of_growth	AT1G29400	AT1G64770	photosynthetic_electron_transport_in_photosystem_I	Cellular_metabolic_process
Developmental_process	regulation_of_stomatal_complex_development	AT1G33240	AT1G33260	phosphorylation	Cellular_metabolic_process
Developmental_process	regulation_of_root_meristem_growth	AT1G34110	AT1G68940	protein_ubiquitination	Cellular_metabolic_process
Developmental_process	positive_regulation_of_transcription_by_RNA_polymerase_II	AT1G47760	AT4G25630	histone_glutamine_methylation	Cellular_metabolic_process
Developmental_process	mRNA_destabilization	AT1G55500	AT4G12330	oxoacid_metabolic_process	Cellular_metabolic_process
Developmental_process	positive_regulation_of_secondary_cell_wall_biogenesis	AT1G62700	AT1G62710	proteolysis_involved_in_protein_catabolic_process	Cellular_metabolic_process
Developmental_process	regulation_of_post-embryonic_development	AT1G68490	AT2G35760	carboxylic_acid_metabolic_process	Cellular_metabolic_process
Developmental_process	negative_regulation_of_DNA-templated_transcription	AT1G69260	AT4G35440	organonitrogen_compound_catabolic_process	Cellular_metabolic_process
Developmental_process	negative_regulation_of_DNA-templated_transcription	AT1G69260	AT5G66520	chloroplast_RNA_modification	Cellular_metabolic_process
Developmental_process	negative_regulation_of_defense_response_to_oomycetes	AT1G70260	AT5G05370	mitochondrial_electron_transport,_ubiquinol_to_cytochrome_c	Cellular_metabolic_process
Developmental_process	positive_regulation_of_GTPase_activity	AT1G70800	AT1G80120	glycosyl_compound_metabolic_process	Cellular_metabolic_process
Developmental_process	regulation_of_root_development	AT1G72180	AT4G26510	CTP_salvage	Cellular_metabolic_process
Developmental_process	pH_reduction	AT1G72300	AT1G72310	protein_ubiquitination	Cellular_metabolic_process
Developmental_process	regulation_of_DNA-templated_transcription	AT1G76350	AT3G19450	lignin_biosynthetic_process	Cellular_metabolic_process
Developmental_process	regulation_of_DNA-templated_transcription	AT1G76350	AT4G27560	carboxylic_acid_biosynthetic_process	Cellular_metabolic_process
Developmental_process	negative_regulation_of_circadian_rhythm	AT1G80820	AT4G21215	oxoacid_metabolic_process	Cellular_metabolic_process
Developmental_process	regulation_of_reactive_oxygen_species_metabolic_process	AT2G01570	AT4G15520	RNA_processing	Cellular_metabolic_process
Developmental_process	negative_regulation_of_macromolecule_biosynthetic_process	AT2G07662	AT2G35760	carboxylic_acid_metabolic_process	Cellular_metabolic_process
Developmental_process	negative_regulation_of_macromolecule_biosynthetic_process	AT2G07662	AT4G35440	organonitrogen_compound_catabolic_process	Cellular_metabolic_process
Developmental_process	negative_regulation_of_macromolecule_biosynthetic_process	AT2G07662	AT5G28840	L-ascorbic_acid_biosynthetic_process	Cellular_metabolic_process
Developmental_process	positive_regulation_of_post-transcriptional_gene_silencing_by_RNA	AT2G16390	AT2G31420	oxoacid_metabolic_process	Cellular_metabolic_process
Developmental_process	positive_regulation_of_post-transcriptional_gene_silencing_by_RNA	AT2G16390	AT5G54810	indoleacetic_acid_biosynthetic_process	Cellular_metabolic_process
Developmental_process	zinc_ion_homeostasis	AT2G19110	AT4G28470	proteasome-mediated_ubiquitin-dependent_protein_catabolic_process	Cellular_metabolic_process
Developmental_process	inorganic_ion_homeostasis	AT2G23340	AT2G23360	organic_substance_catabolic_process	Cellular_metabolic_process
Developmental_process	regulation_of_transcription_by_RNA_polymerase_II	AT2G24530	AT2G24540	protein_ubiquitination	Cellular_metabolic_process
Developmental_process	regulation_of_reproductive_process	AT2G28540	AT4G31050	protein_lipoylation	Cellular_metabolic_process
Developmental_process	regulation_of_flower_development	AT2G30140	AT2G30150	organic_acid_biosynthetic_process	Cellular_metabolic_process
Developmental_process	regulation_of_vegetative_phase_change	AT2G33810	AT2G33840	small_molecule_metabolic_process	Cellular_metabolic_process
Developmental_process	regulation_of_transcription_by_RNA_polymerase_II	AT2G34440	AT3G02710	RNA_splicing	Cellular_metabolic_process
Developmental_process	positive_regulation_of_urease_activity	AT2G34470	AT2G35760	carboxylic_acid_metabolic_process	Cellular_metabolic_process
Developmental_process	regulation_of_nematode_larval_development	AT2G36400	AT5G62220	xyloglucan_biosynthetic_process	Cellular_metabolic_process
Developmental_process	negative_regulation_of_gene_expression	AT2G36960	AT2G36970	flavonoid_metabolic_process	Cellular_metabolic_process
Developmental_process	positive_regulation_of_siRNA_production	AT2G45620	AT2G45630	organic_substance_catabolic_process	Cellular_metabolic_process
Developmental_process	positive_regulation_of_DNA-templated_transcription	AT3G01470	AT4G22770	small_molecule_metabolic_process	Cellular_metabolic_process
Developmental_process	regulation_of_monopolar_cell_growth	AT3G02170	AT5G27290	proteolysis	Cellular_metabolic_process
Developmental_process	regulation_of_multicellular_organismal_process	AT3G02370	AT3G54490	DNA-templated_transcription	Cellular_metabolic_process
Developmental_process	positive_regulation_of_DNA-templated_transcription	AT3G03460	AT3G03470	chlorophyll_a_catabolic_process	Cellular_metabolic_process
Developmental_process	regulation_of_nitrogen_compound_metabolic_process	AT3G03910	AT5G02670	mRNA_polyadenylation	Cellular_metabolic_process
Developmental_process	regulation_of_mitochondrion_organization	AT3G05310	AT4G15260	organic_substance_catabolic_process	Cellular_metabolic_process
Developmental_process	regulation_of_phragmoplast_microtubule_organization	AT3G05330	AT3G09650	mRNA_processing	Cellular_metabolic_process
Developmental_process	regulation_of_reproductive_process	AT3G05670	AT3G54420	cell_wall_macromolecule_catabolic_process	Cellular_metabolic_process
Developmental_process	inorganic_ion_homeostasis	AT3G07600	AT3G07620	protein_glycosylation	Cellular_metabolic_process
Developmental_process	inorganic_ion_homeostasis	AT3G07600	AT5G63450	jasmonic_acid_metabolic_process	Cellular_metabolic_process
Developmental_process	post-transcriptional_regulation_of_gene_expression	AT3G10360	AT3G10370	glycerol_catabolic_process	Cellular_metabolic_process
Developmental_process	post-transcriptional_regulation_of_gene_expression	AT3G10360	AT4G09630	carbohydrate_derivative_metabolic_process	Cellular_metabolic_process
Developmental_process	post-transcriptional_regulation_of_gene_expression	AT3G10360	AT5G64320	mitochondrial_translation	Cellular_metabolic_process
Developmental_process	positive_regulation_of_ubiquitin-protein_transferase_activity	AT3G12760	AT4G09010	hydrogen_peroxide_catabolic_process	Cellular_metabolic_process
Developmental_process	positive_regulation_of_maintenance_of_meiotic_sister_chromatid_cohesion,_centromeric	AT3G14190	AT3G14205	phosphatidylinositol_dephosphorylation	Cellular_metabolic_process
Developmental_process	regulation_of_multicellular_organismal_development	AT3G22520	AT5G41040	cell_wall_pectin_biosynthetic_process	Cellular_metabolic_process
Developmental_process	positive_regulation_of_post-transcriptional_gene_silencing_by_RNA	AT3G42670	AT5G28840	L-ascorbic_acid_biosynthetic_process	Cellular_metabolic_process
Developmental_process	negative_regulation_of_translational_elongation	AT3G49100	AT4G02970	proteasome-mediated_ubiquitin-dependent_protein_catabolic_process	Cellular_metabolic_process
Developmental_process	regulation_of_gene_expression	AT3G61090	AT3G61111	translation	Cellular_metabolic_process
Developmental_process	regulation_of_reproductive_process	AT3G61690	AT4G10130	peptidyl-diphthamide_biosynthetic_process_from_peptidyl-histidine	Cellular_metabolic_process
Developmental_process	positive_regulation_of_cellular_process	AT4G23840	AT4G25433	glycosyl_compound_metabolic_process	Cellular_metabolic_process
Developmental_process	positive_regulation_of_cellular_process	AT4G23840	AT5G47860	monocarboxylic_acid_metabolic_process	Cellular_metabolic_process
Developmental_process	positive_regulation_of_DNA-templated_transcription	AT4G25490	AT5G63990	inositol_phosphate_dephosphorylation	Cellular_metabolic_process
Developmental_process	regulation_of_biological_quality	AT4G31875	AT4G31880	homologous_recombination	Cellular_metabolic_process
Developmental_process	regulation_of_biological_quality	AT4G31875	AT4G36470	strigolactone_biosynthetic_process	Cellular_metabolic_process
Developmental_process	regulation_of_reproductive_process	AT4G37409	AT4G37430	indole_glucosinolate_metabolic_process	Cellular_metabolic_process
Developmental_process	regulation_of_pollen_tube_growth	AT4G39110	AT5G51970	organic_acid_metabolic_process	Cellular_metabolic_process
Developmental_process	regulation_of_flower_development	AT5G15850	AT5G15860	organic_substance_catabolic_process	Cellular_metabolic_process
Developmental_process	regulation_of_developmental_process	AT5G25360	AT5G25370	phosphatidylcholine_metabolic_process	Cellular_metabolic_process
Developmental_process	regulation_of_defense_response	AT5G46260	AT5G46280	mitotic_DNA_replication_initiation	Cellular_metabolic_process
Developmental_process	activation_of_GTPase_activity	AT5G54780	AT5G54810	indoleacetic_acid_biosynthetic_process	Cellular_metabolic_process
Developmental_process	regulation_of_DNA_demethylation	AT5G58130	AT5G58140	protein_autophosphorylation	Cellular_metabolic_process
Developmental_process	regulation_of_epidermal_cell_differentiation	AT5G61070	AT5G66060	peptidyl-proline_hydroxylation_to_4-hydroxy-L-proline	Cellular_metabolic_process
Developmental_process	negative_regulation_of_ubiquitin_protein_ligase_activity	AT1G02330	AT2G39800	L-proline_biosynthetic_process	Cellular_metabolic_process
Developmental_process	negative_regulation_of_cellular_process	AT1G04130	AT2G28560	DNA_repair	Cellular_metabolic_process
Developmental_process	positive_regulation_of_serine_C-palmitoyltransferase_activity	AT1G06515	AT1G11870	selenocysteinyl-tRNA(Sec)_biosynthetic_process	Cellular_metabolic_process
Developmental_process	positive_regulation_of_serine_C-palmitoyltransferase_activity	AT1G06515	AT5G60990	rRNA_processing	Cellular_metabolic_process
Developmental_process	negative_regulation_of_mitotic_nuclear_division	AT1G10690	AT1G78600	chlorophyll_biosynthetic_process	Cellular_metabolic_process
Developmental_process	regulation_of_root_development	AT1G13620	AT4G23850	indolebutyric_acid_metabolic_process	Cellular_metabolic_process
Developmental_process	positive_regulation_of_response_to_salt_stress	AT1G14685	AT3G55820	organic_substance_catabolic_process	Cellular_metabolic_process
Developmental_process	positive_regulation_of_response_to_salt_stress	AT1G14685	AT5G63300	translation	Cellular_metabolic_process
Developmental_process	positive_regulation_of_post-transcriptional_gene_silencing	AT1G14790	AT2G46280	cytoplasmic_translational_initiation	Cellular_metabolic_process
Developmental_process	positive_regulation_of_post-transcriptional_gene_silencing	AT1G14790	AT5G48880	fatty_acid_oxidation	Cellular_metabolic_process
Developmental_process	regulation_of_multicellular_organismal_process	AT1G15240	AT1G15250	translation	Cellular_metabolic_process
Developmental_process	negative_regulation_of_DNA-templated_transcription	AT1G15750	AT1G22060	carbohydrate_derivative_metabolic_process	Cellular_metabolic_process
Developmental_process	regulation_of_auxin_polar_transport	AT1G17140	AT3G05160	sulfur_compound_metabolic_process	Cellular_metabolic_process
Developmental_process	positive_regulation_of_cellular_biosynthetic_process	AT1G21890	AT2G02955	nucleolar_large_rRNA_transcription_by_RNA_polymerase_I	Cellular_metabolic_process
Developmental_process	regulation_of_biological_quality	AT1G27020	AT2G04560	lipid_X_metabolic_process	Cellular_metabolic_process
Developmental_process	regulation_of_biological_quality	AT1G27020	AT4G04870	glycerophospholipid_biosynthetic_process	Cellular_metabolic_process
Developmental_process	mRNA_destabilization	AT1G27960	AT1G27980	sphingolipid_catabolic_process	Cellular_metabolic_process
Developmental_process	negative_regulation_of_cellular_defense_response	AT1G28280	AT2G01640	maturation_of_SSU-rRNA_from_tricistronic_rRNA_transcript_(SSU-rRNA,_5.8S_rRNA,_LSU-rRNA)	Cellular_metabolic_process
Developmental_process	negative_regulation_of_cellular_defense_response	AT1G28280	AT5G48240	rRNA_processing	Cellular_metabolic_process
Developmental_process	regulation_of_cellulose_biosynthetic_process	AT1G30230	AT1G47250	proteasomal_protein_catabolic_process	Cellular_metabolic_process
Developmental_process	regulation_of_DNA-templated_transcription	AT1G31150	AT5G40650	respiratory_electron_transport_chain	Cellular_metabolic_process
Developmental_process	positive_regulation_of_ubiquitin-dependent_protein_catabolic_process	AT1G55830	AT3G25920	translation	Cellular_metabolic_process
Developmental_process	positive_regulation_of_ubiquitin-dependent_protein_catabolic_process	AT1G55830	AT5G41010	DNA-templated_transcription	Cellular_metabolic_process
Developmental_process	phosphate_ion_homeostasis	AT1G67920	AT5G03930	SCF-dependent_proteasomal_ubiquitin-dependent_protein_catabolic_process	Cellular_metabolic_process
Developmental_process	positive_regulation_of_proteolysis_involved_in_protein_catabolic_process	AT1G68660	AT3G62970	protein_ubiquitination	Cellular_metabolic_process
Developmental_process	negative_regulation_of_gene_expression	AT1G74680	AT3G05675	protein_ubiquitination	Cellular_metabolic_process
Developmental_process	regulation_of_timing_of_transition_from_vegetative_to_reproductive_phase	AT1G75410	AT4G20320	de_novo'_CTP_biosynthetic_process	Cellular_metabolic_process
Developmental_process	negative_regulation_of_metabolic_process	AT1G75945	AT4G09570	protein_autophosphorylation	Cellular_metabolic_process
Developmental_process	negative_regulation_of_metabolic_process	AT1G75945	AT4G32175	polyadenylation-dependent_snoRNA_3'-end_processing	Cellular_metabolic_process
Developmental_process	regulation_of_DNA-templated_transcription	AT1G76350	AT5G02950	histone_H3-K27_trimethylation	Cellular_metabolic_process
Developmental_process	negative_regulation_of_cellular_biosynthetic_process	AT1G80400	AT3G02190	translation	Cellular_metabolic_process
Developmental_process	regulation_of_flower_development	AT1G80940	AT1G80950	phospholipid_metabolic_process	Cellular_metabolic_process
Developmental_process	regulation_of_rate_of_cell_growth	AT2G04550	AT2G04560	lipid_X_metabolic_process	Cellular_metabolic_process
Developmental_process	regulation_of_rate_of_cell_growth	AT2G04550	AT5G42310	chloroplast_mRNA_processing	Cellular_metabolic_process
Developmental_process	positive_regulation_of_reactive_oxygen_species_biosynthetic_process	AT2G05100	AT5G58240	protein_catabolic_process	Cellular_metabolic_process
Developmental_process	positive_regulation_of_cellular_process	AT2G20320	AT4G27700	pigment_metabolic_process	Cellular_metabolic_process
Developmental_process	regulation_of_response_to_DNA_damage_stimulus	AT2G23080	AT3G19300	protein_phosphorylation	Cellular_metabolic_process
Developmental_process	negative_regulation_of_gene_expression	AT2G33490	AT5G63800	mucilage_biosynthetic_process_involved_in_seed_coat_development	Cellular_metabolic_process
Developmental_process	regulation_of_DNA-templated_transcription	AT2G37120	AT2G37140	sesquiterpene_biosynthetic_process	Cellular_metabolic_process
Developmental_process	negative_regulation_of_ethylene-activated_signaling_pathway	AT2G40940	AT4G04320	malonyl-CoA_catabolic_process	Cellular_metabolic_process
Developmental_process	positive_regulation_of_DNA-binding_transcription_factor_activity	AT2G41180	AT5G67570	plastid_transcription	Cellular_metabolic_process
Developmental_process	regulation_of_hormone_levels	AT3G03850	AT4G27700	pigment_metabolic_process	Cellular_metabolic_process
Developmental_process	regulation_of_DNA-templated_transcription	AT3G06250	AT5G26030	tetrapyrrole_biosynthetic_process	Cellular_metabolic_process
Developmental_process	regulation_of_peptide_transport	AT3G07080	AT3G11500	organonitrogen_compound_catabolic_process	Cellular_metabolic_process
Developmental_process	regulation_of_developmental_process	AT3G07540	AT3G07565	carboxylic_acid_metabolic_process	Cellular_metabolic_process
Developmental_process	regulation_of_cell_division	AT3G10400	AT5G05910	ubiquitin-dependent_protein_catabolic_process	Cellular_metabolic_process
Developmental_process	positive_regulation_of_miRNA_metabolic_process	AT3G11770	AT3G55040	protein_glutathionylation	Cellular_metabolic_process
Developmental_process	inorganic_ion_homeostasis	AT3G14280	AT4G26230	cytoplasmic_translation	Cellular_metabolic_process
Developmental_process	negative_regulation_of_DNA_methylation	AT3G15605	AT5G23540	proteasome-mediated_ubiquitin-dependent_protein_catabolic_process	Cellular_metabolic_process
Developmental_process	regulation_of_cellulose_biosynthetic_process	AT3G22190	AT3G56330	tRNA_modification	Cellular_metabolic_process
Developmental_process	regulation_of_embryonic_development	AT3G48110	AT5G14320	carboxylic_acid_biosynthetic_process	Cellular_metabolic_process
Developmental_process	negative_regulation_of_DNA-templated_transcription_initiation	AT3G48510	AT4G04610	sulfate_reduction	Cellular_metabolic_process
Developmental_process	regulation_of_multicellular_organismal_development	AT3G51530	AT3G51540	organonitrogen_compound_catabolic_process	Cellular_metabolic_process
Developmental_process	positive_regulation_of_transcription_by_RNA_polymerase_II	AT3G53680	AT5G18590	organic_hydroxy_compound_metabolic_process	Cellular_metabolic_process
Developmental_process	regulation_of_DNA-templated_transcription	AT3G56770	AT5G55700	starch_catabolic_process	Cellular_metabolic_process
Developmental_process	positive_regulation_of_cellular_process	AT3G62300	AT5G58900	carbohydrate_derivative_metabolic_process	Cellular_metabolic_process
Developmental_process	cellular_response_to_glucose_stimulus	AT4G14410	AT4G14420	organonitrogen_compound_catabolic_process	Cellular_metabolic_process
Developmental_process	phosphorylation_of_RNA_polymerase_II_C-terminal_domain	AT4G17020	AT5G62290	mRNA_cis_splicing,_via_spliceosome	Cellular_metabolic_process
Developmental_process	positive_regulation_of_helicase_activity	AT4G20010	AT4G20020	chloroplast_RNA_modification	Cellular_metabolic_process
Developmental_process	negative_regulation_of_long-day_photoperiodism,_flowering	AT4G20400	AT4G25840	dephosphorylation	Cellular_metabolic_process
Developmental_process	positive_regulation_of_wax_biosynthetic_process	AT4G29830	AT4G29840	cysteine_biosynthetic_process	Cellular_metabolic_process
Developmental_process	positive_regulation_of_membrane_tubulation	AT4G34660	AT5G67590	electron_transport_chain	Cellular_metabolic_process
Developmental_process	positive_regulation_of_defense_response_to_bacterium	AT5G18610	AT5G19440	small_molecule_metabolic_process	Cellular_metabolic_process
Developmental_process	regulation_of_jasmonic_acid_mediated_signaling_pathway	AT5G20900	AT5G20910	protein_ubiquitination	Cellular_metabolic_process
Developmental_process	negative_regulation_of_catalytic_activity	AT5G38610	AT5G38630	L-ascorbic_acid_metabolic_process	Cellular_metabolic_process
Developmental_process	regulation_of_reproductive_process	AT5G40720	AT5G40730	organonitrogen_compound_catabolic_process	Cellular_metabolic_process
Developmental_process	phosphorylation_of_RNA_polymerase_II_C-terminal_domain	AT5G44290	AT5G44316	iron-sulfur_cluster_assembly	Cellular_metabolic_process
Developmental_process	positive_regulation_of_DNA-templated_transcription	AT5G47670	AT5G47690	homologous_recombination	Cellular_metabolic_process
Developmental_process	positive_regulation_of_DNA-templated_transcription	AT5G47670	AT5G52280	organic_hydroxy_compound_biosynthetic_process	Cellular_metabolic_process
Developmental_process	regulation_of_cell_population_proliferation	AT5G58650	AT5G58660	gibberellin_catabolic_process	Cellular_metabolic_process
Developmental_process	regulation_of_reproductive_process	AT1G19880	AT5G43870	leaf_vascular_tissue_pattern_formation	Developmental_process
Developmental_process	regulation_of_developmental_process	AT2G47820	AT3G49080	gametophyte_development	Developmental_process
Developmental_process	negative_regulation_of_cellular_process	AT5G12120	AT5G12130	seedling_development	Developmental_process
Developmental_process	negative_regulation_of_catalytic_activity	AT5G24370	AT5G24380	seed_development	Developmental_process
Developmental_process	positive_regulation_of_cellular_response_to_heat	AT5G66080	AT5G66110	seed_development	Developmental_process
Developmental_process	negative_regulation_of_histone_H3-K9_acetylation	AT1G09060	AT5G07120	seedling_development	Developmental_process
Developmental_process	regulation_of_developmental_process	AT1G56000	AT4G33620	microgametogenesis	Developmental_process
Developmental_process	negative_regulation_of_gene_expression	AT1G67830	AT5G63890	pollen_development	Developmental_process
Developmental_process	positive_regulation_of_response_to_water_deprivation	AT2G33860	AT3G18020	seed_development	Developmental_process
Developmental_process	regulation_of_microtubule_binding	AT3G05640	AT5G46700	leaf_vascular_tissue_pattern_formation	Developmental_process
Developmental_process	regulation_of_transcription_by_RNA_polymerase_II	AT5G08230	AT5G63890	pollen_development	Developmental_process
Developmental_process	negative_regulation_of_DNA-templated_transcription_initiation	AT5G50360	AT5G57370	reproductive_shoot_system_development	Developmental_process
Developmental_process	regulation_of_vegetative_phase_change	AT1G53160	AT5G10435	fruit_development	Developmental_process
Developmental_process	negative_regulation_of_indoleacetic_acid_biosynthetic_process_via_tryptophan	AT1G80360	AT1G80490	primary_shoot_apical_meristem_specification	Developmental_process
Developmental_process	regulation_of_biological_quality	AT2G30760	AT5G52000	pollen_sperm_cell_differentiation	Developmental_process
Developmental_process	positive_regulation_of_cellular_response_to_oxidative_stress	AT3G14990	AT4G12050	vegetative_to_reproductive_phase_transition_of_meristem	Developmental_process
Developmental_process	regulation_of_developmental_process	AT3G62200	AT5G40400	fruit_development	Developmental_process
Developmental_process	positive_regulation_of_cellular_process	AT4G26950	AT5G13200	maintenance_of_seed_dormancy_by_absisic_acid	Developmental_process
Developmental_process	regulation_of_developmental_process	AT1G11800	AT1G69180	style_development	Developmental_process
Developmental_process	positive_regulation_of_growth	AT1G29400	AT1G29430	stamen_filament_development	Developmental_process
Developmental_process	positive_regulation_of_DNA_demethylation	AT1G54840	AT1G76850	acceptance_of_pollen	Developmental_process
Developmental_process	positive_regulation_of_transcription_by_RNA_polymerase_II	AT1G60880	AT3G16810	embryo_development_ending_in_seed_dormancy	Developmental_process
Developmental_process	regulation_of_DNA-templated_transcription	AT1G68520	AT1G69690	stamen_filament_development	Developmental_process
Developmental_process	negative_regulation_of_DNA-templated_transcription	AT1G69260	AT1G69270	embryonic_meristem_development	Developmental_process
Developmental_process	negative_regulation_of_DNA-templated_transcription	AT1G69260	AT4G36380	stamen_development	Developmental_process
Developmental_process	negative_regulation_of_lateral_root_development	AT1G77110	AT3G05770	pollen_tube_development	Developmental_process
Developmental_process	positive_regulation_of_cellular_process	AT2G37560	AT3G01530	stamen_filament_development	Developmental_process
Developmental_process	regulation_of_reproductive_process	AT3G11690	AT5G49030	plant_ovule_development	Developmental_process
Developmental_process	negative_regulation_of_growth	AT3G16800	AT3G16810	embryo_development_ending_in_seed_dormancy	Developmental_process
Developmental_process	positive_regulation_of_cellular_process	AT3G62300	AT3G62310	embryo_development_ending_in_seed_dormancy	Developmental_process
Developmental_process	regulation_of_ARF_protein_signal_transduction	AT1G01960	AT5G44200	defense_response_to_virus	Response_to_stress
Developmental_process	regulation_of_developmental_process	AT1G06045	AT3G12820	response_to_iron_ion_starvation	Response_to_stress
Developmental_process	negative_regulation_of_metabolic_process	AT1G08645	AT4G33560	cellular_response_to_hypoxia	Response_to_stress
Developmental_process	regulation_of_developmental_process	AT1G15290	AT4G39730	response_to_salt_stress	Response_to_stress
Developmental_process	regulation_of_circadian_rhythm	AT1G17070	AT4G18220	response_to_red_or_far_red_light	Response_to_stress
Developmental_process	regulation_of_seed_germination	AT1G20450	AT1G61255	response_to_inorganic_substance	Response_to_stress
Developmental_process	regulation_of_secondary_shoot_formation	AT1G53230	AT2G18280	response_to_fungus	Response_to_stress
Developmental_process	mRNA_destabilization	AT1G55500	AT1G60200	response_to_water_deprivation	Response_to_stress
Developmental_process	positive_regulation_of_GTPase_activity	AT1G70790	AT1G70810	defense_response_to_other_organism	Response_to_stress
Developmental_process	positive_regulation_of_GTPase_activity	AT1G70790	AT2G35720	response_to_very_low_light_intensity_stimulus	Response_to_stress
Developmental_process	positive_regulation_of_GTPase_activity	AT1G70790	AT4G00955	defense_response_to_other_organism	Response_to_stress
Developmental_process	positive_regulation_of_GTPase_activity	AT1G70800	AT1G70810	defense_response_to_other_organism	Response_to_stress
Developmental_process	positive_regulation_of_GTPase_activity	AT1G70800	AT5G62560	defense_response_to_bacterium	Response_to_stress
Developmental_process	negative_regulation_of_DNA-templated_transcription	AT1G79960	AT5G59190	response_to_cadmium_ion	Response_to_stress
Developmental_process	negative_regulation_of_circadian_rhythm	AT1G80820	AT5G26690	defense_response_to_fungus	Response_to_stress
Developmental_process	regulation_of_root_morphogenesis	AT2G23460	AT2G30550	cellular_response_to_oxygen-containing_compound	Response_to_stress
Developmental_process	regulation_of_jasmonic_acid_mediated_signaling_pathway	AT2G28290	AT5G47640	long-day_photoperiodism,_flowering	Response_to_stress
Developmental_process	regulation_of_reproductive_process	AT2G30505	AT3G27220	cellular_response_to_hypoxia	Response_to_stress
Developmental_process	regulation_of_biological_quality	AT2G30760	AT2G30770	defense_response_to_fungus	Response_to_stress
Developmental_process	regulation_of_DNA-templated_transcription	AT2G35640	AT2G35650	defense_response_to_other_organism	Response_to_stress
Developmental_process	regulation_of_DNA-templated_transcription	AT2G35640	AT2G35658	cellular_response_to_organic_substance	Response_to_stress
Developmental_process	regulation_of_DNA-templated_transcription	AT2G39250	AT2G39260	long-day_photoperiodism	Response_to_stress
Developmental_process	regulation_of_leaf_morphogenesis	AT2G46870	AT5G01820	response_to_glucose	Response_to_stress
Developmental_process	regulation_of_leaf_morphogenesis	AT2G46870	AT5G67310	defense_response_to_other_organism	Response_to_stress
Developmental_process	negative_regulation_of_hydrolase_activity	AT2G47050	AT4G25470	cold_acclimation	Response_to_stress
Developmental_process	positive_regulation_of_transcription_by_RNA_polymerase_I	AT2G47990	AT2G48000	response_to_inorganic_substance	Response_to_stress
Developmental_process	positive_regulation_of_transcription_by_RNA_polymerase_I	AT2G47990	AT5G16820	cellular_response_to_heat	Response_to_stress
Developmental_process	positive_regulation_of_DNA-templated_transcription	AT3G01470	AT3G01475	defense_response_to_other_organism	Response_to_stress
Developmental_process	regulation_of_monopolar_cell_growth	AT3G02170	AT4G16680	defense_response_to_other_organism	Response_to_stress
Developmental_process	regulation_of_flower_development	AT3G02380	AT3G02410	response_to_abscisic_acid	Response_to_stress
Developmental_process	negative_regulation_of_cellular_biosynthetic_process	AT3G04130	AT3G04140	cellular_response_to_light_stimulus	Response_to_stress
Developmental_process	regulation_of_reproductive_process	AT3G10340	AT5G26680	response_to_UV	Response_to_stress
Developmental_process	regulation_of_reproductive_process	AT3G12480	AT3G12500	defense_response_to_fungus	Response_to_stress
Developmental_process	regulation_of_secondary_shoot_formation	AT3G21880	AT3G21890	response_to_UV-B	Response_to_stress
Developmental_process	regulation_of_secondary_shoot_formation	AT3G21880	AT4G31710	cellular_response_to_amino_acid_stimulus	Response_to_stress
Developmental_process	regulation_of_multicellular_organismal_development	AT3G48240	AT5G10460	response_to_light_stimulus	Response_to_stress
Developmental_process	positive_regulation_of_catalytic_activity	AT3G59400	AT3G59410	cellular_stress_response_to_acidic_pH	Response_to_stress
Developmental_process	regulation_of_multicellular_organismal_development	AT3G62010	AT4G25470	cold_acclimation	Response_to_stress
Developmental_process	regulation_of_multicellular_organismal_development	AT3G62010	AT5G10600	cellular_response_to_oxygen-containing_compound	Response_to_stress
Developmental_process	positive_regulation_of_nitrogen_compound_metabolic_process	AT4G02725	AT5G07390	defense_response	Response_to_stress
Developmental_process	regulation_of_DNA-templated_transcription	AT4G06598	AT5G20700	response_to_mannose	Response_to_stress
Developmental_process	negative_regulation_of_translation	AT4G13170	AT4G13180	response_to_arsenic-containing_substance	Response_to_stress
Developmental_process	negative_regulation_of_gene_expression	AT4G16430	AT4G18210	response_to_nematode	Response_to_stress
Developmental_process	negative_regulation_of_programmed_cell_death	AT4G20870	AT5G61390	response_to_inorganic_substance	Response_to_stress
Developmental_process	activation_of_GTPase_activity	AT4G24580	AT5G37500	response_to_calcium_ion	Response_to_stress
Developmental_process	regulation_of_stomatal_movement	AT4G26080	AT4G26090	defense_response_to_bacterium	Response_to_stress
Developmental_process	ion_homeostasis	AT4G33000	AT5G47640	long-day_photoperiodism,_flowering	Response_to_stress
Developmental_process	negative_regulation_of_abscisic_acid-activated_signaling_pathway	AT5G01810	AT5G01820	response_to_glucose	Response_to_stress
Developmental_process	regulation_of_mitotic_cell_cycle	AT5G06830	AT5G25265	response_to_light_stimulus	Response_to_stress
Developmental_process	regulation_of_mRNA_processing	AT5G22840	AT5G22850	cellular_response_to_oxygen-containing_compound	Response_to_stress
Developmental_process	negative_regulation_of_catalytic_activity	AT5G24370	AT5G66440	defense_response_to_other_organism	Response_to_stress
Developmental_process	activation_of_GTPase_activity	AT5G24390	AT5G24460	response_to_light_stimulus	Response_to_stress
Developmental_process	positive_regulation_of_transcription_initiation_by_RNA_polymerase_II	AT5G42060	AT5G42070	response_to_light_stimulus	Response_to_stress
Developmental_process	regulation_of_protein_localization_to_cell_surface	AT5G51105	AT5G51120	response_to_inorganic_substance	Response_to_stress
Developmental_process	regulation_of_leaf_development	AT5G55390	AT5G55460	systemic_acquired_resistance	Response_to_stress
Developmental_process	regulation_of_ethylene_biosynthetic_process	AT5G58550	AT5G58570	defense_response_to_other_organism	Response_to_stress
Developmental_process	negative_regulation_of_catalytic_activity	AT5G64620	AT5G64640	defense_response_by_callose_deposition	Response_to_stress
Developmental_process	positive_regulation_of_cytochrome-c_oxidase_activity	AT1G02410	AT1G64890	response_to_water_deprivation	Response_to_stress
Developmental_process	phosphorylation_of_RNA_polymerase_II_C-terminal_domain	AT1G03740	AT3G59660	defense_response_to_fungus	Response_to_stress
Developmental_process	negative_regulation_of_cellular_process	AT1G04130	AT1G72360	cellular_response_to_hypoxia	Response_to_stress
Developmental_process	negative_regulation_of_cellular_process	AT1G07820	AT1G72720	response_to_inorganic_substance	Response_to_stress
Developmental_process	regulation_of_phosphoprotein_phosphatase_activity	AT1G07990	AT5G11140	defense_response_to_bacterium	Response_to_stress
Developmental_process	positive_regulation_of_DNA-templated_transcription	AT1G09340	AT2G45600	response_to_light_intensity	Response_to_stress
Developmental_process	regulation_of_post-embryonic_development	AT1G10155	AT2G23120	cellular_response_to_oxygen-containing_compound	Response_to_stress
Developmental_process	regulation_of_developmental_process	AT1G11800	AT2G03380	response_to_abscisic_acid	Response_to_stress
Developmental_process	regulation_of_reproductive_process	AT1G13970	AT3G62260	response_to_salt_stress	Response_to_stress
Developmental_process	regulation_of_stomatal_complex_patterning	AT1G14350	AT2G47180	response_to_abscisic_acid	Response_to_stress
Developmental_process	regulation_of_multicellular_organismal_process	AT1G15240	AT3G27220	cellular_response_to_hypoxia	Response_to_stress
Developmental_process	regulation_of_developmental_process	AT1G15290	AT1G75400	cellular_response_to_abscisic_acid_stimulus	Response_to_stress
Developmental_process	positive_regulation_of_stomatal_complex_development	AT1G15570	AT5G47030	response_to_cadmium_ion	Response_to_stress
Developmental_process	positive_regulation_of_cell_growth	AT1G17345	AT1G17360	defense_response_to_other_organism	Response_to_stress
Developmental_process	regulation_of_salicylic_acid_mediated_signaling_pathway	AT1G18670	AT1G20640	response_to_red_or_far_red_light	Response_to_stress
Developmental_process	regulation_of_DNA-templated_transcription	AT1G19040	AT1G76360	cellular_response_to_oxygen-containing_compound	Response_to_stress
Developmental_process	regulation_of_signal_transduction	AT1G21320	AT1G70590	defense_response_to_other_organism	Response_to_stress
Developmental_process	positive_regulation_of_DNA-templated_transcription	AT1G21600	AT1G75400	cellular_response_to_abscisic_acid_stimulus	Response_to_stress
Developmental_process	positive_regulation_of_cellular_biosynthetic_process	AT1G21890	AT3G16940	response_to_salt_stress	Response_to_stress
Developmental_process	regulation_of_biological_quality	AT1G27020	AT1G27030	cellular_response_to_oxygen-containing_compound	Response_to_stress
Developmental_process	regulation_of_cellulose_biosynthetic_process	AT1G30230	AT4G28610	response_to_arsenite_ion	Response_to_stress
Developmental_process	regulation_of_removal_of_superoxide_radicals	AT1G32540	AT2G22460	hydrotropism	Response_to_stress
Developmental_process	positive_regulation_of_DNA-templated_transcription	AT1G46768	AT1G72060	response_to_oxidative_stress	Response_to_stress
Developmental_process	positive_regulation_of_DNA-templated_transcription	AT1G46768	AT5G59960	response_to_light_intensity	Response_to_stress
Developmental_process	regulation_of_developmental_process	AT1G49730	AT2G26670	cellular_response_to_UV-C	Response_to_stress
Developmental_process	regulation_of_developmental_process	AT1G49730	AT3G53960	response_to_water_deprivation	Response_to_stress
Developmental_process	positive_regulation_of_mRNA_splicing,_via_spliceosome	AT1G60650	AT4G00860	response_to_ozone	Response_to_stress
Developmental_process	phosphate_ion_homeostasis	AT1G67920	AT1G67940	cellular_response_to_organic_substance	Response_to_stress
Developmental_process	positive_regulation_of_proteolysis_involved_in_protein_catabolic_process	AT1G68660	AT1G68670	cellular_response_to_hypoxia	Response_to_stress
Developmental_process	positive_regulation_of_proteolysis_involved_in_protein_catabolic_process	AT1G68660	AT5G63930	defense_response_to_other_organism	Response_to_stress
Developmental_process	regulation_of_DNA-templated_transcription	AT1G72010	AT1G72030	response_to_red_or_far_red_light	Response_to_stress
Developmental_process	regulation_of_DNA-templated_transcription	AT1G76350	AT1G76360	cellular_response_to_oxygen-containing_compound	Response_to_stress
Developmental_process	negative_regulation_of_lateral_root_development	AT1G77110	AT5G55010	response_to_light_stimulus	Response_to_stress
Developmental_process	regulation_of_cellulose_biosynthetic_process	AT1G77460	AT5G49525	response_to_nitrogen_compound	Response_to_stress
Developmental_process	positive_regulation_of_wax_biosynthetic_process	AT1G79700	AT2G12400	cellular_response_to_oxygen-containing_compound	Response_to_stress
Developmental_process	regulation_of_developmental_process	AT2G03630	AT2G03680	cellular_response_to_salt_stress	Response_to_stress
Developmental_process	negative_regulation_of_telomerase_activity	AT2G05210	AT2G05220	response_to_inorganic_substance	Response_to_stress
Developmental_process	regulation_of_transcription_by_RNA_polymerase_II	AT2G14850	AT2G42690	cellular_response_to_UV-B	Response_to_stress
Developmental_process	positive_regulation_of_DNA-templated_transcription	AT2G22850	AT2G22880	response_to_UV-B	Response_to_stress
Developmental_process	regulation_of_response_to_DNA_damage_stimulus	AT2G23080	AT5G04760	response_to_salt	Response_to_stress
Developmental_process	regulation_of_inward_rectifier_potassium_channel_activity	AT2G31500	AT4G23280	defense_response_to_bacterium	Response_to_stress
Developmental_process	negative_regulation_of_translation	AT2G32550	AT5G62900	response_to_fungus	Response_to_stress
Developmental_process	negative_regulation_of_gene_expression	AT2G33490	AT5G63790	cellular_response_to_hypoxia	Response_to_stress
Developmental_process	regulation_of_protein_serine/threonine_phosphatase_activity	AT2G44680	AT5G21280	response_to_oxidative_stress	Response_to_stress
Developmental_process	regulation_of_photoperiodism,_flowering	AT2G47700	AT4G28610	response_to_arsenite_ion	Response_to_stress
Developmental_process	regulation_of_hormone_levels	AT3G03850	AT4G23730	cellular_response_to_oxygen-containing_compound	Response_to_stress
Developmental_process	regulation_of_stomatal_closure	AT3G05010	AT3G29330	response_to_light_stimulus	Response_to_stress
Developmental_process	regulation_of_stomatal_closure	AT3G05010	AT4G35860	cellular_response_to_oxygen-containing_compound	Response_to_stress
Developmental_process	regulation_of_cell_population_proliferation	AT3G05540	AT4G17840	cellular_response_to_oxygen-containing_compound	Response_to_stress
Developmental_process	regulation_of_reproductive_process	AT3G06340	AT4G14560	response_to_auxin	Response_to_stress
Developmental_process	regulation_of_DNA-templated_transcription	AT3G10113	AT3G10120	response_to_fungus	Response_to_stress
Developmental_process	regulation_of_autophagosome_assembly	AT3G13672	AT5G59260	defense_response_to_bacterium	Response_to_stress
Developmental_process	inorganic_ion_homeostasis	AT3G14280	AT5G66440	defense_response_to_other_organism	Response_to_stress
Developmental_process	negative_regulation_of_growth	AT3G16800	AT5G47650	response_to_oxidative_stress	Response_to_stress
Developmental_process	regulation_of_reproductive_process	AT3G21100	AT3G21110	response_to_auxin	Response_to_stress
Developmental_process	regulation_of_cellulose_biosynthetic_process	AT3G22190	AT5G03350	cellular_response_to_salicylic_acid_stimulus	Response_to_stress
Developmental_process	positive_regulation_of_reactive_oxygen_species_biosynthetic_process	AT3G27690	AT5G61490	defense_response_to_other_organism	Response_to_stress
Developmental_process	negative_regulation_of_DNA-templated_transcription_initiation	AT3G48510	AT3G56710	cellular_response_to_light_stimulus	Response_to_stress
Developmental_process	positive_regulation_of_DNA-templated_transcription	AT3G60530	AT3G60540	response_to_endoplasmic_reticulum_stress	Response_to_stress
Developmental_process	regulation_of_photosynthesis,_light_reaction	AT3G61320	AT4G29440	cellular_response_to_oxygen-containing_compound	Response_to_stress
Developmental_process	regulation_of_multicellular_organismal_development	AT3G61700	AT4G14560	response_to_auxin	Response_to_stress
Developmental_process	regulation_of_photoperiodism,_flowering	AT4G33980	AT4G33985	response_to_abscisic_acid	Response_to_stress
Developmental_process	negative_regulation_of_ATP-dependent_activity	AT5G04750	AT5G04760	response_to_salt	Response_to_stress
Developmental_process	negative_regulation_of_nitrogen_compound_metabolic_process	AT5G20030	AT5G20050	cellular_response_to_oxygen-containing_compound	Response_to_stress
Developmental_process	positive_regulation_of_transcription_by_RNA_polymerase_II	AT5G38740	AT5G59890	defense_response_to_bacterium	Response_to_stress
Developmental_process	regulation_of_flower_development	AT5G59570	AT5G59580	defense_response_to_fungus	Response_to_stress
Developmental_process	regulation_of_secondary_cell_wall_biogenesis	AT3G06035	AT3G06080	circadian_rhythm	Developmental_process
Developmental_process	regulation_of_genetic_imprinting	AT3G12280	AT3G12320	circadian_rhythm	Developmental_process
Developmental_process	negative_regulation_of_metabolic_process	AT3G12300	AT3G12320	circadian_rhythm	Developmental_process
Developmental_process	negative_regulation_of_trichome_patterning	AT1G01380	AT3G41762	Others	Others
Developmental_process	positive_regulation_of_transcription_by_RNA_polymerase_II	AT1G01530	AT3G41762	Others	Others
Developmental_process	regulation_of_signal_transduction	AT1G02110	AT1G07850	Others	Others
Developmental_process	regulation_of_signal_transduction	AT1G02110	AT1G26225	Others	Others
Developmental_process	regulation_of_signal_transduction	AT1G02110	AT1G28135	Others	Others
Developmental_process	regulation_of_signal_transduction	AT1G02110	AT3G41762	Others	Others
Developmental_process	regulation_of_flavonoid_biosynthetic_process	AT1G03940	AT3G41762	Others	Others
Developmental_process	regulation_of_developmental_process	AT1G06045	AT3G41762	Others	Others
Developmental_process	negative_regulation_of_DNA_recombination	AT1G06760	AT3G41762	Others	Others
Developmental_process	regulation_of_secondary_cell_wall_biogenesis	AT1G06920	AT2G21595	Others	Others
Developmental_process	negative_regulation_of_seed_dormancy_process	AT1G07430	AT3G41762	Others	Others
Developmental_process	regulation_of_DNA-templated_transcription	AT1G07520	AT3G41762	Others	Others
Developmental_process	regulation_of_protein_dephosphorylation	AT1G07710	AT3G09455	Others	Others
Developmental_process	regulation_of_protein_dephosphorylation	AT1G07710	AT3G41762	Others	Others
Developmental_process	regulation_of_cell_division	AT1G08260	AT4G17085	Others	Others
Developmental_process	regulation_of_RNA_biosynthetic_process	AT1G08540	AT2G07599	Others	Others
Developmental_process	chemical_homeostasis	AT1G14380	AT3G45645	Others	Others
Developmental_process	regulation_of_DNA-templated_transcription	AT1G14687	AT3G19230	Others	Others
Developmental_process	regulation_of_reactive_oxygen_species_metabolic_process	AT1G14920	AT3G41762	Others	Others
Developmental_process	regulation_of_root_morphogenesis	AT1G15700	AT3G41762	Others	Others
Developmental_process	negative_regulation_of_cellulose_biosynthetic_process	AT1G16860	AT3G41762	Others	Others
Developmental_process	regulation_of_circadian_rhythm	AT1G17070	AT3G41762	Others	Others
Developmental_process	positive_regulation_of_seed_germination	AT1G18100	AT2G07638	Others	Others
Developmental_process	positive_regulation_of_seed_germination	AT1G18100	AT3G25011	Others	Others
Developmental_process	positive_regulation_of_seed_germination	AT1G18100	AT3G25014	Others	Others
Developmental_process	positive_regulation_of_seed_germination	AT1G18100	AT3G41762	Others	Others
Developmental_process	positive_regulation_of_abscisic_acid-activated_signaling_pathway	AT1G18470	AT3G41762	Others	Others
Developmental_process	regulation_of_reproductive_process	AT1G19880	AT3G41762	Others	Others
Developmental_process	auxin_homeostasis	AT1G28130	AT1G28135	Others	Others
Developmental_process	auxin_homeostasis	AT1G28130	AT1G28150	Others	Others
Developmental_process	positive_regulation_of_growth	AT1G29400	AT3G41762	Others	Others
Developmental_process	regulation_of_cellulose_biosynthetic_process	AT1G30230	AT3G41762	Others	Others
Developmental_process	regulation_of_cellulose_biosynthetic_process	AT1G30230	AT5G41025	Others	Others
Developmental_process	regulation_of_stomatal_complex_development	AT1G33240	AT3G41762	Others	Others
Developmental_process	regulation_of_root_meristem_growth	AT1G34110	AT3G41762	Others	Others
Developmental_process	negative_regulation_of_seed_dormancy_process	AT1G35730	AT1G56105	Others	Others
Developmental_process	negative_regulation_of_seed_dormancy_process	AT1G35730	AT4G18060	Others	Others
Developmental_process	negative_regulation_of_seed_dormancy_process	AT1G35730	AT5G23160	Others	Others
Developmental_process	regulation_of_cellulose_biosynthetic_process	AT1G44120	AT3G41762	Others	Others
Developmental_process	positive_regulation_of_DNA-templated_transcription,_elongation	AT1G45233	AT3G41762	Others	Others
Developmental_process	regulation_of_reactive_oxygen_species_metabolic_process	AT1G47260	AT3G41762	Others	Others
Developmental_process	regulation_of_developmental_process	AT1G48110	AT3G41762	Others	Others
Developmental_process	iron_ion_homeostasis	AT1G51070	AT1G51080	Others	Others
Developmental_process	regulation_of_DNA-templated_transcription	AT1G51700	AT3G41762	Others	Others
Developmental_process	regulation_of_DNA-templated_transcription	AT1G51700	AT5G25750	Others	Others
Developmental_process	regulation_of_secondary_shoot_formation	AT1G53230	AT1G73040	Others	Others
Developmental_process	regulation_of_secondary_shoot_formation	AT1G53230	AT3G41762	Others	Others
Developmental_process	regulation_of_multicellular_organismal_development	AT1G54360	AT3G41762	Others	Others
Developmental_process	regulation_of_salicylic_acid_mediated_signaling_pathway	AT1G67710	AT3G41762	Others	Others
Developmental_process	regulation_of_DNA-templated_transcription	AT1G68520	AT3G41762	Others	Others
Developmental_process	negative_regulation_of_DNA-templated_transcription	AT1G69260	AT2G07638	Others	Others
Developmental_process	negative_regulation_of_DNA-templated_transcription	AT1G69260	AT5G37430	Others	Others
Developmental_process	negative_regulation_of_defense_response_to_oomycetes	AT1G70260	AT3G41762	Others	Others
Developmental_process	positive_regulation_of_GTPase_activity	AT1G70790	AT3G41762	Others	Others
Developmental_process	phosphorylation_of_RNA_polymerase_II_C-terminal_domain	AT1G71530	AT3G41762	Others	Others
Developmental_process	regulation_of_root_development	AT1G72180	AT3G41762	Others	Others
Developmental_process	regulation_of_cell_division	AT1G72440	AT3G41762	Others	Others
Developmental_process	regulation_of_protein_serine/threonine_phosphatase_activity	AT1G73000	AT3G41762	Others	Others
Developmental_process	regulation_of_DNA-templated_transcription	AT1G76350	AT3G41762	Others	Others
Developmental_process	negative_regulation_of_response_to_salt_stress	AT1G78310	AT3G41762	Others	Others
Developmental_process	mRNA_destabilization	AT1G79270	AT4G30840	Others	Others
Developmental_process	regulation_of_metabolic_process	AT1G79510	AT3G41762	Others	Others
Developmental_process	negative_regulation_of_DNA-templated_transcription	AT1G79960	AT3G41762	Others	Others
Developmental_process	regulation_of_reactive_oxygen_species_metabolic_process	AT2G01570	AT3G41762	Others	Others
Developmental_process	regulation_of_reproductive_process	AT2G02720	AT3G41762	Others	Others
Developmental_process	negative_regulation_of_macromolecule_biosynthetic_process	AT2G07662	AT3G41762	Others	Others
Developmental_process	negative_regulation_of_macromolecule_biosynthetic_process	AT2G07662	AT4G27190	Others	Others
Developmental_process	regulation_of_flavonol_biosynthetic_process	AT2G16720	AT3G41762	Others	Others
Developmental_process	regulation_of_mRNA_processing	AT2G17530	AT3G41762	Others	Others
Developmental_process	zinc_ion_homeostasis	AT2G19110	AT3G41762	Others	Others
Developmental_process	mRNA_stabilization	AT2G22090	AT3G41762	Others	Others
Developmental_process	positive_regulation_of_DNA-templated_transcription	AT2G22850	AT3G41762	Others	Others
Developmental_process	regulation_of_DNA-templated_transcription	AT2G23290	AT3G41762	Others	Others
Developmental_process	regulation_of_root_morphogenesis	AT2G23460	AT4G25510	Others	Others
Developmental_process	regulation_of_histone_H3-K9_dimethylation	AT2G23740	AT3G41762	Others	Others
Developmental_process	regulation_of_transcription_by_RNA_polymerase_II	AT2G24530	AT2G24535	Others	Others
Developmental_process	regulation_of_pH	AT2G28180	AT3G41762	Others	Others
Developmental_process	regulation_of_DNA-templated_transcription	AT2G28200	AT3G41762	Others	Others
Developmental_process	regulation_of_mRNA_splicing,_via_spliceosome	AT2G29210	AT3G41762	Others	Others
Developmental_process	regulation_of_mRNA_splicing,_via_spliceosome	AT2G29210	AT4G31240	Others	Others
Developmental_process	regulation_of_mRNA_splicing,_via_spliceosome	AT2G29210	AT5G15581	Others	Others
Developmental_process	negative_regulation_of_trichome_patterning	AT2G30424	AT3G41762	Others	Others
Developmental_process	regulation_of_biological_quality	AT2G30760	AT3G41762	Others	Others
Developmental_process	regulation_of_DNA-templated_transcription	AT2G31370	AT3G41762	Others	Others
Developmental_process	regulation_of_small_molecule_metabolic_process	AT2G31790	AT3G41762	Others	Others
Developmental_process	regulation_of_phosphate_transmembrane_transport	AT2G33770	AT3G41762	Others	Others
Developmental_process	regulation_of_DNA-templated_transcription	AT2G35640	AT2G35660	Others	Others
Developmental_process	regulation_of_DNA-templated_transcription	AT2G35640	AT3G41762	Others	Others
Developmental_process	regulation_of_DNA-templated_transcription	AT2G35640	AT3G49520	Others	Others
Developmental_process	negative_regulation_of_nitrogen_compound_metabolic_process	AT2G35920	AT3G41762	Others	Others
Developmental_process	chemical_homeostasis	AT2G36090	AT3G41762	Others	Others
Developmental_process	regulation_of_DNA-templated_transcription	AT2G39250	AT3G41762	Others	Others
Developmental_process	regulation_of_DNA-templated_transcription	AT2G41710	AT3G41762	Others	Others
Developmental_process	regulation_of_DNA-templated_transcription	AT2G41710	AT4G30662	Others	Others
Developmental_process	regulation_of_leaf_formation	AT2G42200	AT3G41762	Others	Others
Developmental_process	negative_regulation_of_leaf_senescence	AT2G45680	AT3G41762	Others	Others
Developmental_process	vacuolar_acidification	AT2G46560	AT2G46570	Others	Others
Developmental_process	vacuolar_acidification	AT2G46560	AT3G41762	Others	Others
Developmental_process	regulation_of_leaf_morphogenesis	AT2G46870	AT2G46900	Others	Others
Developmental_process	regulation_of_leaf_morphogenesis	AT2G46870	AT3G41762	Others	Others
Developmental_process	negative_regulation_of_hydrolase_activity	AT2G47050	AT3G41762	Others	Others
Developmental_process	regulation_of_phenylpropanoid_metabolic_process	AT2G48110	AT3G41762	Others	Others
Developmental_process	positive_regulation_of_DNA-templated_transcription	AT3G01470	AT3G41762	Others	Others
Developmental_process	positive_regulation_of_DNA-templated_transcription	AT3G01770	AT4G09580	Others	Others
Developmental_process	negative_regulation_of_translation	AT3G01790	AT3G41762	Others	Others
Developmental_process	negative_regulation_of_translation	AT3G01790	AT4G26490	Others	Others
Developmental_process	negative_regulation_of_DNA-templated_transcription	AT3G02140	AT3G41762	Others	Others
Developmental_process	regulation_of_multicellular_organismal_process	AT3G02370	AT3G41762	Others	Others
Developmental_process	regulation_of_flower_development	AT3G02380	AT3G41762	Others	Others
Developmental_process	regulation_of_developmental_process	AT3G03750	AT3G41762	Others	Others
Developmental_process	regulation_of_nitrogen_compound_metabolic_process	AT3G03910	AT3G41762	Others	Others
Developmental_process	regulation_of_nitrogen_compound_metabolic_process	AT3G03910	AT4G38370	Others	Others
Developmental_process	positive_regulation_of_ethylene_biosynthetic_process	AT3G04070	AT3G41762	Others	Others
Developmental_process	positive_regulation_of_ethylene_biosynthetic_process	AT3G04070	AT5G22610	Others	Others
Developmental_process	negative_regulation_of_cellular_biosynthetic_process	AT3G04130	AT3G41762	Others	Others
Developmental_process	regulation_of_mitochondrion_organization	AT3G05310	AT3G41762	Others	Others
Developmental_process	regulation_of_mitochondrion_organization	AT3G05310	AT4G15250	Others	Others
Developmental_process	regulation_of_reproductive_process	AT3G05670	AT3G41762	Others	Others
Developmental_process	regulation_of_timing_of_transition_from_vegetative_to_reproductive_phase	AT3G06500	AT3G41762	Others	Others
Developmental_process	inorganic_ion_homeostasis	AT3G07600	AT3G07990	Others	Others
Developmental_process	regulation_of_reproductive_process	AT3G10340	AT3G41762	Others	Others
Developmental_process	post-transcriptional_regulation_of_gene_expression	AT3G10360	AT4G00163	Others	Others
Developmental_process	regulation_of_gene_silencing_by_RNA	AT3G10490	AT3G41762	Others	Others
Developmental_process	regulation_of_DNA-templated_transcription	AT3G10760	AT3G41762	Others	Others
Developmental_process	regulation_of_lipid_catabolic_process	AT3G11240	AT3G41762	Others	Others
Developmental_process	regulation_of_reproductive_process	AT3G12480	AT3G41762	Others	Others
Developmental_process	regulation_of_reproductive_process	AT3G12480	AT5G05480	Others	Others
Developmental_process	regulation_of_reproductive_process	AT3G12915	AT3G41762	Others	Others
Developmental_process	iron_ion_homeostasis	AT3G13440	AT3G41762	Others	Others
Developmental_process	regulation_of_vegetative_phase_change	AT3G15270	AT3G41762	Others	Others
Developmental_process	negative_regulation_of_catalytic_activity	AT3G17130	AT3G57580	Others	Others
Developmental_process	regulation_of_endosperm_development	AT3G20740	AT3G41762	Others	Others
Developmental_process	regulation_of_stomatal_complex_patterning	AT3G21220	AT3G41762	Others	Others
Developmental_process	regulation_of_secondary_shoot_formation	AT3G21880	AT3G41762	Others	Others
Developmental_process	positive_regulation_of_growth	AT3G23160	AT3G41762	Others	Others
Developmental_process	regulation_of_DNA-templated_transcription	AT3G29020	AT3G41762	Others	Others
Developmental_process	regulation_of_DNA-templated_transcription	AT3G47500	AT4G30097	Others	Others
Developmental_process	negative_regulation_of_gene_expression	AT4G00870	AT4G00883	Others	Others
Developmental_process	negative_regulation_of_anther_dehiscence	AT4G13540	AT4G13572	Others	Others
Developmental_process	regulation_of_flavonoid_biosynthetic_process	AT4G14090	AT4G14100	Others	Others
Developmental_process	regulation_of_flavonoid_biosynthetic_process	AT4G14090	AT4G14104	Others	Others
Developmental_process	positive_regulation_of_DNA-templated_transcription	AT4G25490	AT4G25510	Others	Others
Developmental_process	regulation_of_DNA-templated_transcription	AT4G38340	AT4G38370	Others	Others
Developmental_process	negative_regulation_of_abscisic_acid-activated_signaling_pathway	AT5G01810	AT5G66840	Others	Others
Developmental_process	regulation_of_DNA-templated_transcription	AT5G18680	AT5G18705	Others	Others
Developmental_process	negative_regulation_of_cellular_biosynthetic_process	AT5G25630	AT5G25750	Others	Others
Developmental_process	regulation_of_DNA-templated_transcription	AT5G59450	AT5G59470	Others	Others
Developmental_process	regulation_of_epidermal_cell_differentiation	AT5G61070	AT5G66053	Others	Others
Developmental_process	negative_regulation_of_phosphatase_activity	AT1G03760	AT1G54215	Others	Others
Developmental_process	negative_regulation_of_cellular_process	AT1G04130	AT3G26400	Others	Others
Developmental_process	regulation_of_phosphoprotein_phosphatase_activity	AT1G07990	AT1G08005	Others	Others
Developmental_process	regulation_of_histone_exchange	AT1G08600	AT5G38490	Others	Others
Developmental_process	regulation_of_DNA_methylation	AT1G09320	AT5G38080	Others	Others
Developmental_process	regulation_of_stomatal_complex_patterning	AT1G14350	AT5G08540	Others	Others
Developmental_process	positive_regulation_of_post-transcriptional_gene_silencing	AT1G14790	AT1G14800	Others	Others
Developmental_process	positive_regulation_of_post-transcriptional_gene_silencing	AT1G14790	AT1G69350	Others	Others
Developmental_process	gene_silencing_by_RNA	AT1G15215	AT1G15270	Others	Others
Developmental_process	regulation_of_multicellular_organismal_process	AT1G15240	AT1G15260	Others	Others
Developmental_process	regulation_of_multicellular_organismal_process	AT1G15240	AT1G15270	Others	Others
Developmental_process	regulation_of_multicellular_organismal_process	AT1G15240	AT3G54550	Others	Others
Developmental_process	regulation_of_multicellular_organismal_process	AT1G15240	AT5G59070	Others	Others
Developmental_process	regulation_of_developmental_process	AT1G15290	AT4G36925	Others	Others
Developmental_process	positive_regulation_of_stomatal_complex_development	AT1G15570	AT3G10510	Others	Others
Developmental_process	positive_regulation_of_DNA-templated_transcription	AT1G21600	AT1G21695	Others	Others
Developmental_process	positive_regulation_of_growth	AT1G29400	AT1G29465	Others	Others
Developmental_process	positive_regulation_of_DNA-templated_transcription	AT1G46768	AT1G46984	Others	Others
Developmental_process	negative_regulation_of_DNA-templated_transcription	AT1G50640	AT1G72020	Others	Others
Developmental_process	regulation_of_cellular_response_to_heat	AT1G56300	AT1G56320	Others	Others
Developmental_process	negative_regulation_of_DNA-templated_transcription	AT1G59750	AT4G03620	Others	Others
Developmental_process	regulation_of_L-ascorbic_acid_biosynthetic_process	AT1G71230	AT1G71235	Others	Others
Developmental_process	regulation_of_secondary_cell_wall_biogenesis	AT1G73750	AT3G24160	Others	Others
Developmental_process	regulation_of_secondary_cell_wall_biogenesis	AT1G73750	AT3G56690	Others	Others
Developmental_process	positive_regulation_of_defense_response_to_bacterium	AT1G73805	AT4G17160	Others	Others
Developmental_process	regulation_of_developmental_process	AT2G03630	AT3G10240	Others	Others
Developmental_process	regulation_of_transcription_by_RNA_polymerase_II	AT2G13570	AT3G22620	Others	Others
Developmental_process	regulation_of_transcription_by_RNA_polymerase_II	AT2G14850	AT2G14860	Others	Others
Developmental_process	regulation_of_pattern_recognition_receptor_signaling_pathway	AT2G18300	AT4G17085	Others	Others
Developmental_process	positive_regulation_of_proteasomal_ubiquitin-dependent_protein_catabolic_process	AT2G26135	AT3G61170	Others	Others
Developmental_process	negative_regulation_of_cell_death	AT2G35520	AT3G19550	Others	Others
Developmental_process	regulation_of_auxin_biosynthetic_process	AT2G42330	AT5G47210	Others	Others
Developmental_process	negative_regulation_of_DNA-templated_transcription	AT2G42870	AT4G05400	Others	Others
Developmental_process	regulation_of_protein_serine/threonine_phosphatase_activity	AT2G44680	AT4G36925	Others	Others
Developmental_process	regulation_of_developmental_process	AT2G45850	AT4G05400	Others	Others
Developmental_process	regulation_of_hormone_levels	AT3G03850	AT4G30840	Others	Others
Developmental_process	positive_regulation_of_cellular_process	AT3G04470	AT5G04700	Others	Others
Developmental_process	negative_regulation_of_metabolic_process	AT3G04560	AT3G07660	Others	Others
Developmental_process	regulation_of_cell_population_proliferation	AT3G05540	AT4G36370	Others	Others
Developmental_process	regulation_of_cell_division	AT3G10400	AT5G20590	Others	Others
Developmental_process	regulation_of_reproductive_process	AT3G11690	AT3G12190	Others	Others
Developmental_process	regulation_of_reproductive_process	AT3G11690	AT5G04610	Others	Others
Developmental_process	regulation_of_autophagosome_assembly	AT3G13672	AT3G13674	Others	Others
Developmental_process	negative_regulation_of_growth	AT3G16800	AT5G66607	Others	Others
Developmental_process	negative_regulation_of_nucleobase-containing_compound_metabolic_process	AT3G20430	AT3G29050	Others	Others
Developmental_process	regulation_of_reproductive_process	AT3G21100	AT3G21130	Others	Others
Developmental_process	regulation_of_cellulose_biosynthetic_process	AT3G22190	AT3G22210	Others	Others
Developmental_process	regulation_of_cellulose_biosynthetic_process	AT3G22190	AT5G18950	Others	Others
Developmental_process	positive_regulation_of_leaf_senescence	AT3G29035	AT3G29050	Others	Others
Developmental_process	regulation_of_actin_cytoskeleton_organization	AT3G48040	AT5G18065	Others	Others
Developmental_process	negative_regulation_of_DNA-templated_transcription_initiation	AT3G48510	AT5G39600	Others	Others
Developmental_process	regulation_of_auxin_polar_transport	AT4G02450	AT4G02465	Others	Others
Developmental_process	negative_regulation_of_gene_expression	AT4G17740	AT5G08540	Others	Others
Developmental_process	negative_regulation_of_long-day_photoperiodism,_flowering	AT4G20400	AT4G20420	Others	Others
Developmental_process	regulation_of_photoperiodism,_flowering	AT5G06770	AT5G08270	Others	Others
Developmental_process	positive_regulation_of_transcription_by_RNA_polymerase_II	AT5G38740	AT5G57820	Others	Others
Developmental_process	phosphorylation_of_RNA_polymerase_II_C-terminal_domain	AT5G44290	AT5G44330	Others	Others
Developmental_process	regulation_of_reproductive_process	AT5G48270	AT5G48280	Others	Others
Developmental_process	regulation_of_exocytosis	AT5G59840	AT5G59845	Others	Others
Cellular_metabolic_process	COP9_signalosome_assembly	AT1G02090	AT1G02110	regulation_of_signal_transduction	Developmental_process
Cellular_metabolic_process	protein-containing_complex_assembly	AT1G07510	AT1G20450	regulation_of_seed_germination	Developmental_process
Cellular_metabolic_process	membrane_fusion	AT1G08560	AT5G01920	photosystem_II_stabilization	Developmental_process
Cellular_metabolic_process	cell_redox_homeostasis	AT1G08570	AT5G01920	photosystem_II_stabilization	Developmental_process
Cellular_metabolic_process	chaperone_cofactor-dependent_protein_refolding	AT1G09080	AT2G22850	positive_regulation_of_DNA-templated_transcription	Developmental_process
Cellular_metabolic_process	cell_wall_organization_or_biogenesis	AT1G10850	AT3G17225	negative_regulation_of_catalytic_activity	Developmental_process
Cellular_metabolic_process	chloroplast_accumulation_movement	AT1G12150	AT2G30760	regulation_of_biological_quality	Developmental_process
Cellular_metabolic_process	chloroplast_accumulation_movement	AT1G12150	AT3G21880	regulation_of_secondary_shoot_formation	Developmental_process
Cellular_metabolic_process	mitotic_cell_cycle_phase_transition	AT1G16330	AT4G23800	negative_regulation_of_cellular_process	Developmental_process
Cellular_metabolic_process	mitotic_cell_cycle_phase_transition	AT1G16330	AT4G33640	regulation_of_actin_filament-based_process	Developmental_process
Cellular_metabolic_process	signal_transduction	AT1G29800	AT1G44120	regulation_of_cellulose_biosynthetic_process	Developmental_process
Cellular_metabolic_process	mature_ribosome_assembly	AT1G43860	AT4G33000	ion_homeostasis	Developmental_process
Cellular_metabolic_process	protein_folding	AT1G49245	AT4G28280	positive_regulation_of_reactive_oxygen_species_biosynthetic_process	Developmental_process
Cellular_metabolic_process	RNA_polymerase_II_preinitiation_complex_assembly	AT1G54140	AT1G72440	regulation_of_cell_division	Developmental_process
Cellular_metabolic_process	chaperone_cofactor-dependent_protein_refolding	AT1G55490	AT1G55500	mRNA_destabilization	Developmental_process
Cellular_metabolic_process	cell_redox_homeostasis	AT1G65970	AT2G33770	regulation_of_phosphate_transmembrane_transport	Developmental_process
Cellular_metabolic_process	cell_redox_homeostasis	AT1G65970	AT2G34470	positive_regulation_of_urease_activity	Developmental_process
Cellular_metabolic_process	transcription_preinitiation_complex_assembly	AT2G01280	AT5G58130	regulation_of_DNA_demethylation	Developmental_process
Cellular_metabolic_process	chloroplast_disassembly	AT2G25625	AT3G13000	regulation_of_DNA-templated_transcription	Developmental_process
Cellular_metabolic_process	actin_filament_severing	AT2G29890	AT5G63760	positive_regulation_of_proteasomal_ubiquitin-dependent_protein_catabolic_process	Developmental_process
Cellular_metabolic_process	abscisic_acid-activated_signaling_pathway	AT2G32510	AT5G57050	regulation_of_stomatal_opening	Developmental_process
Cellular_metabolic_process	spliceosomal_snRNP_assembly	AT2G42510	AT2G42940	positive_regulation_of_histone_H3-K9_dimethylation	Developmental_process
Cellular_metabolic_process	meiotic_cell_cycle_process	AT2G47500	AT3G03750	regulation_of_developmental_process	Developmental_process
Cellular_metabolic_process	meiotic_cell_cycle_process	AT2G47500	AT3G49250	gene_silencing_by_RNA-directed_DNA_methylation	Developmental_process
Cellular_metabolic_process	extracellular_matrix_organization	AT3G07390	AT3G17130	negative_regulation_of_catalytic_activity	Developmental_process
Cellular_metabolic_process	DNA_duplex_unwinding	AT3G09660	AT3G09670	regulation_of_photoperiodism,_flowering	Developmental_process
Cellular_metabolic_process	DNA_duplex_unwinding	AT3G09660	AT5G12180	regulation_of_pollen_tube_growth	Developmental_process
Cellular_metabolic_process	cell_differentiation	AT3G16870	AT4G23800	negative_regulation_of_cellular_process	Developmental_process
Cellular_metabolic_process	cell_division	AT3G18910	AT5G54630	regulation_of_DNA-templated_transcription	Developmental_process
Cellular_metabolic_process	meiotic_cell_cycle	AT3G43610	AT5G05280	regulation_of_jasmonic_acid_biosynthetic_process	Developmental_process
Cellular_metabolic_process	blue_light_signaling_pathway	AT3G44450	AT3G44460	positive_regulation_of_DNA-templated_transcription	Developmental_process
Cellular_metabolic_process	nucleosome_assembly	AT3G49850	AT5G57110	regulation_of_reproductive_process	Developmental_process
Cellular_metabolic_process	cell_surface_receptor_signaling_pathway	AT3G52530	AT5G39760	positive_regulation_of_DNA-templated_transcription	Developmental_process
Cellular_metabolic_process	meiotic_cell_cycle_process	AT4G00980	AT4G00990	regulation_of_photoperiodism,_flowering	Developmental_process
Cellular_metabolic_process	signal_transduction	AT4G12300	AT5G13730	regulation_of_RNA_biosynthetic_process	Developmental_process
Cellular_metabolic_process	root_epidermal_cell_differentiation	AT4G31230	AT5G05250	regulation_of_biological_quality	Developmental_process
Cellular_metabolic_process	cell_differentiation	AT4G38440	AT5G63760	positive_regulation_of_proteasomal_ubiquitin-dependent_protein_catabolic_process	Developmental_process
Cellular_metabolic_process	plant-type_cell_wall_organization_or_biogenesis	AT5G01790	AT5G01810	negative_regulation_of_abscisic_acid-activated_signaling_pathway	Developmental_process
Cellular_metabolic_process	protein-containing_complex_assembly	AT5G06790	AT5G58130	regulation_of_DNA_demethylation	Developmental_process
Cellular_metabolic_process	cell_wall_organization_or_biogenesis	AT5G15940	AT5G53905	regulation_of_protein_localization_to_cell_surface	Developmental_process
Cellular_metabolic_process	cortical_microtubule_organization	AT5G23720	AT5G23730	regulation_of_protein-containing_complex_assembly	Developmental_process
Cellular_metabolic_process	cell_differentiation	AT1G08000	AT5G44210	negative_regulation_of_DNA-templated_transcription	Developmental_process
Cellular_metabolic_process	membrane_fusion	AT1G08560	AT5G53860	regulation_of_leaf_morphogenesis	Developmental_process
Cellular_metabolic_process	organelle_fusion	AT1G12470	AT1G21320	regulation_of_signal_transduction	Developmental_process
Cellular_metabolic_process	Golgi_organization	AT1G14010	AT4G32730	negative_regulation_of_cellular_response_to_caffeine	Developmental_process
Cellular_metabolic_process	chloroplast_fission	AT1G20830	AT1G67360	positive_regulation_of_response_to_water_deprivation	Developmental_process
Cellular_metabolic_process	cell_division	AT1G21480	AT4G39100	regulation_of_photoperiodism,_flowering	Developmental_process
Cellular_metabolic_process	mitotic_cell_cycle_phase_transition	AT1G47230	AT1G73805	positive_regulation_of_defense_response_to_bacterium	Developmental_process
Cellular_metabolic_process	granum_assembly	AT1G50900	AT2G42870	negative_regulation_of_DNA-templated_transcription	Developmental_process
Cellular_metabolic_process	meiotic_cell_cycle	AT1G53490	AT5G08780	negative_regulation_of_DNA_recombination	Developmental_process
Cellular_metabolic_process	protein-containing_complex_assembly	AT1G60460	AT3G59700	negative_regulation_of_defense_response_to_bacterium	Developmental_process
Cellular_metabolic_process	ribulose_bisphosphate_carboxylase_complex_assembly	AT1G67090	AT1G73805	positive_regulation_of_defense_response_to_bacterium	Developmental_process
Cellular_metabolic_process	NADH_dehydrogenase_complex_(plastoquinone)_assembly	AT1G70760	AT4G20010	positive_regulation_of_helicase_activity	Developmental_process
Cellular_metabolic_process	protein-containing_complex_assembly	AT1G75360	AT3G13530	regulation_of_extent_of_cell_growth	Developmental_process
Cellular_metabolic_process	cellular_localization	AT2G04360	AT3G11260	positive_regulation_of_stem_cell_population_maintenance	Developmental_process
Cellular_metabolic_process	intralumenal_vesicle_formation	AT2G06530	AT5G20900	regulation_of_jasmonic_acid_mediated_signaling_pathway	Developmental_process
Cellular_metabolic_process	nucleoid_organization	AT2G26840	AT3G04610	regulation_of_gene_expression	Developmental_process
Cellular_metabolic_process	nucleosome_assembly	AT2G28720	AT3G48920	inorganic_ion_homeostasis	Developmental_process
Cellular_metabolic_process	mitotic_chromosome_condensation	AT2G32590	AT2G45060	regulation_of_glucose_mediated_signaling_pathway	Developmental_process
Cellular_metabolic_process	cell_wall_organization_or_biogenesis	AT2G34560	AT2G34640	positive_regulation_of_red_or_far-red_light_signaling_pathway	Developmental_process
Cellular_metabolic_process	cell_differentiation	AT2G40640	AT5G39810	positive_regulation_of_transcription_by_RNA_polymerase_II	Developmental_process
Cellular_metabolic_process	membrane_raft_localization	AT2G45820	AT2G45850	regulation_of_developmental_process	Developmental_process
Cellular_metabolic_process	meiotic_cell_cycle_process	AT2G46380	AT5G38610	negative_regulation_of_catalytic_activity	Developmental_process
Cellular_metabolic_process	cell_division	AT3G01410	AT5G04750	negative_regulation_of_ATP-dependent_activity	Developmental_process
Cellular_metabolic_process	organelle_organization	AT3G02690	AT3G06930	positive_regulation_of_response_to_oxidative_stress	Developmental_process
Cellular_metabolic_process	organelle_organization	AT3G02690	AT5G42060	positive_regulation_of_transcription_initiation_by_RNA_polymerase_II	Developmental_process
Cellular_metabolic_process	vesicle_tethering_involved_in_exocytosis	AT3G10380	AT3G10400	regulation_of_cell_division	Developmental_process
Cellular_metabolic_process	cellular_component_biogenesis	AT3G16080	AT4G25480	positive_regulation_of_gene_expression	Developmental_process
Cellular_metabolic_process	mitotic_DNA_replication_preinitiation_complex_assembly	AT3G25100	AT5G63135	regulation_of_mitotic_cell_cycle_spindle_assembly_checkpoint	Developmental_process
Cellular_metabolic_process	plant-type_cell_wall_loosening	AT3G45970	AT4G16515	regulation_of_root_development	Developmental_process
Cellular_metabolic_process	cell_division	AT3G48870	AT3G48920	inorganic_ion_homeostasis	Developmental_process
Cellular_metabolic_process	chloroplast_organization	AT3G54990	AT5G52990	regulation_of_developmental_process	Developmental_process
Cellular_metabolic_process	cell_wall_organization_or_biogenesis	AT3G61610	AT5G20090	regulation_of_stomatal_movement	Developmental_process
Cellular_metabolic_process	cell_division	AT4G00850	AT5G22070	negative_regulation_of_leaf_senescence	Developmental_process
Cellular_metabolic_process	signal_transduction	AT4G13810	AT4G13830	regulation_of_1-deoxy-D-xylulose-5-phosphate_synthase_activity	Developmental_process
Cellular_metabolic_process	signal_transduction	AT4G13810	AT5G53860	regulation_of_leaf_morphogenesis	Developmental_process
Cellular_metabolic_process	endomembrane_system_organization	AT4G28485	AT4G28500	regulation_of_secondary_cell_wall_biogenesis	Developmental_process
Cellular_metabolic_process	plant-type_secondary_cell_wall_biogenesis	AT5G03170	AT5G10140	positive_regulation_of_transcription_by_RNA_polymerase_II	Developmental_process
Cellular_metabolic_process	microtubule-based_movement	AT5G06670	AT5G06680	positive_regulation_of_microtubule_nucleation	Developmental_process
Cellular_metabolic_process	microtubule-based_movement	AT5G06670	AT5G06770	regulation_of_photoperiodism,_flowering	Developmental_process
Cellular_metabolic_process	chloroplast_accumulation_movement	AT5G42880	AT5G42895	regulation_of_protein_localization_to_cell_surface	Developmental_process
Cellular_metabolic_process	chloroplast_accumulation_movement	AT5G42880	AT5G42910	positive_regulation_of_DNA-templated_transcription	Developmental_process
Cellular_metabolic_process	COP9_signalosome_assembly	AT1G02090	AT1G69720	signal_transduction	Cellular_metabolic_process
Cellular_metabolic_process	cell_differentiation	AT1G04540	AT1G62850	translational_termination	Cellular_metabolic_process
Cellular_metabolic_process	meiotic_cell_cycle	AT1G07060	AT1G30630	meiotic_cell_cycle_process	Cellular_metabolic_process
Cellular_metabolic_process	meiotic_cell_cycle	AT1G07060	AT5G57870	cellular_localization	Cellular_metabolic_process
Cellular_metabolic_process	chloroplast_organization	AT1G07120	AT3G22600	PAMP-triggered_immunity_signalling_pathway	Cellular_metabolic_process
Cellular_metabolic_process	endosomal_vesicle_fusion	AT1G08190	AT1G75360	protein-containing_complex_assembly	Cellular_metabolic_process
Cellular_metabolic_process	membrane_fusion	AT1G08560	AT1G08570	cell_redox_homeostasis	Cellular_metabolic_process
Cellular_metabolic_process	plant-type_cell_wall_organization_or_biogenesis	AT1G14390	AT4G00710	brassinosteroid_mediated_signaling_pathway	Cellular_metabolic_process
Cellular_metabolic_process	pollen_exine_formation	AT1G33430	AT3G48860	multidimensional_cell_growth	Cellular_metabolic_process
Cellular_metabolic_process	chloroplast_accumulation_movement	AT1G45545	AT1G45616	signal_transduction	Cellular_metabolic_process
Cellular_metabolic_process	meiotic_cell_cycle	AT1G52950	AT3G50960	anisotropic_cell_growth	Cellular_metabolic_process
Cellular_metabolic_process	translational_termination	AT1G62850	AT4G39900	meiotic_cell_cycle_process	Cellular_metabolic_process
Cellular_metabolic_process	cell_division	AT1G64460	AT1G64500	actin_filament_bundle_assembly	Cellular_metabolic_process
Cellular_metabolic_process	actin_filament_bundle_assembly	AT1G64500	AT3G44450	blue_light_signaling_pathway	Cellular_metabolic_process
Cellular_metabolic_process	signal_transduction	AT1G69720	AT1G69730	cell_surface_receptor_signaling_pathway	Cellular_metabolic_process
Cellular_metabolic_process	meiotic_cell_cycle_process	AT1G72610	AT2G44580	maintenance_of_mitotic_sister_chromatid_cohesion	Cellular_metabolic_process
Cellular_metabolic_process	meiotic_cell_cycle_process	AT1G79060	AT3G23120	signal_transduction	Cellular_metabolic_process
Cellular_metabolic_process	cell_division	AT2G20240	AT2G42510	spliceosomal_snRNP_assembly	Cellular_metabolic_process
Cellular_metabolic_process	meiotic_cell_cycle_process	AT2G21300	AT3G27355	plant-type_cell_wall_organization_or_biogenesis	Cellular_metabolic_process
Cellular_metabolic_process	ethylene-activated_signaling_pathway	AT2G31230	AT2G31240	cellular_component_biogenesis	Cellular_metabolic_process
Cellular_metabolic_process	ribosome_biogenesis	AT2G40700	AT3G47430	regulation_of_peroxisome_size	Cellular_metabolic_process
Cellular_metabolic_process	protein-containing_complex_assembly	AT2G43560	AT2G45810	stress_granule_assembly	Cellular_metabolic_process
Cellular_metabolic_process	stress_granule_assembly	AT2G45810	AT5G23910	microtubule-based_movement	Cellular_metabolic_process
Cellular_metabolic_process	cell_fate_determination	AT3G12680	AT3G12700	chloroplast-nucleus_signaling_pathway	Cellular_metabolic_process
Cellular_metabolic_process	photosystem_II_assembly	AT3G15095	AT5G40450	lytic_vacuole_organization	Cellular_metabolic_process
Cellular_metabolic_process	cell_division	AT3G18910	AT3G18915	signal_transduction	Cellular_metabolic_process
Cellular_metabolic_process	PAMP-triggered_immunity_signalling_pathway	AT3G22600	AT5G67530	protein_folding	Cellular_metabolic_process
Cellular_metabolic_process	actin_filament_depolymerization	AT4G00680	AT4G00710	brassinosteroid_mediated_signaling_pathway	Cellular_metabolic_process
Cellular_metabolic_process	cytochrome_complex_assembly	AT4G01660	AT5G17070	cellular_component_assembly	Cellular_metabolic_process
Cellular_metabolic_process	signal_transduction	AT4G35295	AT5G02070	cell_surface_receptor_signaling_pathway	Cellular_metabolic_process
Cellular_metabolic_process	hormone-mediated_signaling_pathway	AT4G38300	AT4G39900	meiotic_cell_cycle_process	Cellular_metabolic_process
Cellular_metabolic_process	chaperone_cofactor-dependent_protein_refolding	AT5G09590	AT5G62920	cytokinin-activated_signaling_pathway	Cellular_metabolic_process
Cellular_metabolic_process	cell_division	AT5G28640	AT5G61130	callose_deposition_in_cell_wall	Cellular_metabolic_process
Cellular_metabolic_process	protein_homooligomerization	AT5G55000	AT5G63900	cellular_component_assembly	Cellular_metabolic_process
Cellular_metabolic_process	vesicle_fusion_with_Golgi_apparatus	AT1G11890	AT1G80280	meiotic_cell_cycle_process	Cellular_metabolic_process
Cellular_metabolic_process	membrane_fusion	AT1G13890	AT1G13910	signal_transduction	Cellular_metabolic_process
Cellular_metabolic_process	signal_transduction	AT1G16270	AT4G31170	root_epidermal_cell_differentiation	Cellular_metabolic_process
Cellular_metabolic_process	mitochondrial_respiratory_chain_complex_I_assembly	AT1G16700	AT1G17480	cytokinesis,_site_selection	Cellular_metabolic_process
Cellular_metabolic_process	cell_division	AT1G16800	AT3G14730	meiotic_cell_cycle_process	Cellular_metabolic_process
Cellular_metabolic_process	chaperone-mediated_protein_complex_assembly	AT1G29990	AT5G42980	protein_complex_oligomerization	Cellular_metabolic_process
Cellular_metabolic_process	mitotic_cell_cycle_phase_transition	AT1G47230	AT1G70760	NADH_dehydrogenase_complex_(plastoquinone)_assembly	Cellular_metabolic_process
Cellular_metabolic_process	signal_transduction	AT1G47890	AT2G38020	vacuole_fusion,_non-autophagic	Cellular_metabolic_process
Cellular_metabolic_process	protein-containing_complex_assembly	AT1G60460	AT1G69210	ribosomal_small_subunit_biogenesis	Cellular_metabolic_process
Cellular_metabolic_process	cell_division	AT1G66250	AT2G20635	meiotic_sister_chromatid_cohesion,_centromeric	Cellular_metabolic_process
Cellular_metabolic_process	ribosomal_small_subunit_biogenesis	AT1G69210	AT4G31170	root_epidermal_cell_differentiation	Cellular_metabolic_process
Cellular_metabolic_process	protein-containing_complex_assembly	AT1G78030	AT2G37990	ribosomal_large_subunit_biogenesis	Cellular_metabolic_process
Cellular_metabolic_process	intracellular_signal_transduction	AT2G23030	AT4G32420	protein_folding	Cellular_metabolic_process
Cellular_metabolic_process	chloroplast_accumulation_movement	AT2G26570	AT2G26730	cell_division	Cellular_metabolic_process
Cellular_metabolic_process	cell_wall_organization_or_biogenesis	AT2G34560	AT3G11930	protein-containing_complex_assembly	Cellular_metabolic_process
Cellular_metabolic_process	red_or_far-red_light_signaling_pathway	AT2G37970	AT3G23805	calcium-mediated_signaling	Cellular_metabolic_process
Cellular_metabolic_process	sieve_cell_differentiation	AT2G44830	AT4G26770	cell_wall_organization_or_biogenesis	Cellular_metabolic_process
Cellular_metabolic_process	membrane_raft_localization	AT2G45820	AT3G61610	cell_wall_organization_or_biogenesis	Cellular_metabolic_process
Cellular_metabolic_process	signal_transduction	AT3G05650	AT3G05660	signal_transduction	Cellular_metabolic_process
Cellular_metabolic_process	hormone-mediated_signaling_pathway	AT3G12570	AT3G12580	chaperone_cofactor-dependent_protein_refolding	Cellular_metabolic_process
Cellular_metabolic_process	hormone-mediated_signaling_pathway	AT3G12570	AT5G66130	mitotic_DNA_replication_checkpoint_signaling	Cellular_metabolic_process
Cellular_metabolic_process	developmental_cell_growth	AT3G13227	AT5G44270	mitotic_spindle_assembly	Cellular_metabolic_process
Cellular_metabolic_process	protein-containing_complex_assembly	AT3G23880	AT3G23890	chromosome_segregation	Cellular_metabolic_process
Cellular_metabolic_process	signal_transduction	AT3G28890	AT3G28900	ribosome_biogenesis	Cellular_metabolic_process
Cellular_metabolic_process	signal_transduction	AT3G28890	AT3G53540	cell_wall_biogenesis	Cellular_metabolic_process
Cellular_metabolic_process	cell_division	AT3G33520	AT5G18500	cell_growth	Cellular_metabolic_process
Cellular_metabolic_process	plant-type_cell_wall_loosening	AT3G45970	AT3G45980	nucleosome_assembly	Cellular_metabolic_process
Cellular_metabolic_process	protein_insertion_into_mitochondrial_inner_membrane	AT3G49560	AT3G49570	cellular_oxidant_detoxification	Cellular_metabolic_process
Cellular_metabolic_process	chloroplast_organization	AT3G53890	AT3G53930	autophagosome_organization	Cellular_metabolic_process
Cellular_metabolic_process	protein_kinase_C-activating_G_protein-coupled_receptor_signaling_pathway	AT4G28130	AT5G05760	membrane_fusion	Cellular_metabolic_process
Cellular_metabolic_process	protein_folding	AT4G32420	AT5G61250	signal_transduction	Cellular_metabolic_process
Cellular_metabolic_process	protein-containing_complex_assembly	AT5G16030	AT5G44720	cell_wall_organization_or_biogenesis	Cellular_metabolic_process
Cellular_metabolic_process	protein-containing_complex_assembly	AT5G16030	AT5G62300	cellular_component_biogenesis	Cellular_metabolic_process
Cellular_metabolic_process	cellular_component_biogenesis	AT5G49220	AT5G49230	red_light_signaling_pathway	Cellular_metabolic_process
Cellular_metabolic_process	signal_transduction	AT5G65830	AT5G65840	protein-containing_complex_assembly	Cellular_metabolic_process
Cellular_metabolic_process	mitotic_DNA_replication_checkpoint_signaling	AT1G77620	AT5G17450	detoxification_of_cadmium_ion	Cellular_metabolic_process
Cellular_metabolic_process	exon-exon_junction_complex_disassembly	AT1G11400	AT5G63090	organ_boundary_specification_between_lateral_organs_and_the_meristem	Developmental_process
Cellular_metabolic_process	cell_differentiation	AT1G23560	AT1G78240	shoot_system_development	Developmental_process
Cellular_metabolic_process	cell_differentiation	AT1G23560	AT4G31250	plant_epidermis_development	Developmental_process
Cellular_metabolic_process	granum_assembly	AT1G50900	AT3G05980	plant_organ_morphogenesis	Developmental_process
Cellular_metabolic_process	intracellular_signal_transduction	AT2G03410	AT3G58710	plant_epidermis_development	Developmental_process
Cellular_metabolic_process	cellular_component_biogenesis	AT2G21580	AT3G51390	plant_organ_development	Developmental_process
Cellular_metabolic_process	actin_filament_severing	AT2G29890	AT3G63440	stomatal_complex_morphogenesis	Developmental_process
Cellular_metabolic_process	vesicle_transport_along_actin_filament	AT2G31900	AT3G28630	pollen_tube_growth	Developmental_process
Cellular_metabolic_process	barbed-end_actin_filament_capping	AT3G25500	AT3G25560	meristem_development	Developmental_process
Cellular_metabolic_process	intracellular_signal_transduction	AT4G14580	AT4G17100	anatomical_structure_maturation	Developmental_process
Cellular_metabolic_process	root_epidermal_cell_differentiation	AT4G31230	AT4G31250	plant_epidermis_development	Developmental_process
Cellular_metabolic_process	plant-type_cell_wall_modification	AT5G14650	AT5G23700	anatomical_structure_formation_involved_in_morphogenesis	Developmental_process
Cellular_metabolic_process	ribosomal_large_subunit_biogenesis	AT1G02870	AT1G28530	palisade_mesophyll_development	Developmental_process
Cellular_metabolic_process	signal_transduction	AT1G13910	AT5G58050	pollen_tube_growth	Developmental_process
Cellular_metabolic_process	mitochondrial_respiratory_chain_complex_I_assembly	AT1G16700	AT4G38390	root_development	Developmental_process
Cellular_metabolic_process	chaperone-mediated_protein_complex_assembly	AT1G29990	AT1G30000	root_development	Developmental_process
Cellular_metabolic_process	granum_assembly	AT1G50900	AT1G50930	xylem_development	Developmental_process
Cellular_metabolic_process	ethylene-activated_signaling_pathway	AT1G53170	AT1G53190	simple_leaf_morphogenesis	Developmental_process
Cellular_metabolic_process	ethylene-activated_signaling_pathway	AT1G53170	AT5G39520	leaf_senescence	Developmental_process
Cellular_metabolic_process	mitochondrial_respiratory_chain_complex_I_assembly	AT1G62730	AT3G29100	root_hair_cell_development	Developmental_process
Cellular_metabolic_process	ribosomal_small_subunit_biogenesis	AT1G69210	AT5G51040	primary_root_development	Developmental_process
Cellular_metabolic_process	signal_transduction	AT3G05660	AT5G19790	post-embryonic_root_development	Developmental_process
Cellular_metabolic_process	ER_body_organization	AT3G09260	AT4G13510	lateral_root_branching	Developmental_process
Cellular_metabolic_process	meiotic_cell_cycle_process	AT3G14730	AT3G21210	tissue_development	Developmental_process
Cellular_metabolic_process	signal_transduction	AT4G13810	AT4G36945	plant_epidermis_development	Developmental_process
Cellular_metabolic_process	photosystem_II_assembly	AT5G02120	AT5G02140	tissue_development	Developmental_process
Cellular_metabolic_process	cell_growth	AT5G18500	AT5G18520	root_morphogenesis	Developmental_process
Cellular_metabolic_process	cellular_component_biogenesis	AT5G62370	AT5G62380	metaxylem_development	Developmental_process
Cellular_metabolic_process	signal_transduction	AT5G65830	AT5G65850	meristem_development	Developmental_process
Cellular_metabolic_process	protein-containing_complex_assembly	AT5G65840	AT5G65850	meristem_development	Developmental_process
Cellular_metabolic_process	actin_cytoskeleton_organization	AT3G12110	AT3G16175	developmental_growth	Developmental_process
Cellular_metabolic_process	protein-containing_complex_assembly	AT3G54210	AT3G54290	developmental_growth	Developmental_process
Cellular_metabolic_process	endoplasmic_reticulum_membrane_organization	AT5G54110	AT5G54148	developmental_growth	Developmental_process
Cellular_metabolic_process	chloroplast_accumulation_movement	AT2G26570	AT5G05680	innate_immune_response	Response_to_stress
Cellular_metabolic_process	signal_transduction	AT1G09840	AT1G09860	purine_nucleobase_transport	Developmental_process
Cellular_metabolic_process	stress_granule_assembly	AT1G26110	AT1G26130	phospholipid_translocation	Developmental_process
Cellular_metabolic_process	pollen_exine_formation	AT1G33430	AT1G33440	transmembrane_transport	Developmental_process
Cellular_metabolic_process	pollen_exine_formation	AT1G33430	AT3G21250	transmembrane_transport	Developmental_process
Cellular_metabolic_process	protein-containing_complex_assembly	AT1G79560	AT5G65460	nuclear_migration_along_microfilament	Developmental_process
Cellular_metabolic_process	cellular_component_biogenesis	AT2G02455	AT3G21670	transmembrane_transport	Developmental_process
Cellular_metabolic_process	cell_division	AT2G20240	AT2G34690	intermembrane_lipid_transfer	Developmental_process
Cellular_metabolic_process	meiotic_cell_cycle_process	AT2G21300	AT2G21340	transmembrane_transport	Developmental_process
Cellular_metabolic_process	chloroplast_organization	AT2G31840	AT5G24470	import_into_nucleus	Developmental_process
Cellular_metabolic_process	spliceosomal_snRNP_assembly	AT2G42510	AT4G32560	Golgi_to_plasma_membrane_transport	Developmental_process
Cellular_metabolic_process	signal_transduction	AT4G13810	AT4G13850	miRNA_transport	Developmental_process
Cellular_metabolic_process	meiotic_cell_cycle	AT4G20900	AT5G55540	basipetal_auxin_transport	Developmental_process
Cellular_metabolic_process	xylem_vessel_member_cell_differentiation	AT1G08760	AT1G08770	vesicle-mediated_transport	Developmental_process
Cellular_metabolic_process	photosystem_II_assembly	AT1G34000	AT1G34020	glucose_transmembrane_transport	Developmental_process
Cellular_metabolic_process	cell_redox_homeostasis	AT1G65970	AT4G21680	transmembrane_transport	Developmental_process
Cellular_metabolic_process	Golgi_organization	AT1G69460	AT2G38460	iron_ion_transmembrane_transport	Developmental_process
Cellular_metabolic_process	vacuole_fusion,_non-autophagic	AT2G38020	AT4G21680	transmembrane_transport	Developmental_process
Cellular_metabolic_process	ER_body_organization	AT3G09260	AT5G16280	protein_localization_to_phagophore_assembly_site	Developmental_process
Cellular_metabolic_process	calcium-mediated_signaling	AT3G23805	AT5G19410	transmembrane_transport	Developmental_process
Cellular_metabolic_process	autophagosome_organization	AT3G53930	AT3G53940	transmembrane_transport	Developmental_process
Cellular_metabolic_process	homologous_chromosome_segregation	AT4G17380	AT4G23010	UDP-galactose_transmembrane_transport	Developmental_process
Cellular_metabolic_process	signal_transduction	AT1G01450	AT1G01460	phosphatidylinositol_phosphate_biosynthetic_process	Cellular_metabolic_process
Cellular_metabolic_process	meiotic_cell_cycle	AT1G07060	AT1G07080	organonitrogen_compound_catabolic_process	Cellular_metabolic_process
Cellular_metabolic_process	chloroplast_organization	AT1G07120	AT1G07130	telomere_capping	Cellular_metabolic_process
Cellular_metabolic_process	protein-containing_complex_assembly	AT1G07280	AT1G31420	cellulose_biosynthetic_process	Cellular_metabolic_process
Cellular_metabolic_process	cellular_localization	AT1G09010	AT1G53040	carbohydrate_derivative_metabolic_process	Cellular_metabolic_process
Cellular_metabolic_process	protein-containing_complex_assembly	AT1G09310	AT2G43400	electron_transport_chain	Cellular_metabolic_process
Cellular_metabolic_process	chloroplast_accumulation_movement	AT1G12150	AT4G24015	protein_ubiquitination	Cellular_metabolic_process
Cellular_metabolic_process	chiasma_assembly	AT1G13330	AT4G11590	protein_ubiquitination	Cellular_metabolic_process
Cellular_metabolic_process	mitotic_cell_cycle_phase_transition	AT1G16330	AT1G16350	GTP_biosynthetic_process	Cellular_metabolic_process
Cellular_metabolic_process	photosystem_II_assembly	AT1G16720	AT3G51470	protein_dephosphorylation	Cellular_metabolic_process
Cellular_metabolic_process	signal_transduction	AT1G45616	AT1G45688	carbohydrate_derivative_metabolic_process	Cellular_metabolic_process
Cellular_metabolic_process	mitotic_sister_chromatid_segregation	AT1G64960	AT5G23600	tRNA_processing	Cellular_metabolic_process
Cellular_metabolic_process	protein_folding_in_endoplasmic_reticulum	AT1G72280	AT1G73050	cyanide_biosynthetic_process	Cellular_metabolic_process
Cellular_metabolic_process	protein-containing_complex_assembly	AT1G73470	AT1G73480	small_molecule_biosynthetic_process	Cellular_metabolic_process
Cellular_metabolic_process	protein-containing_complex_assembly	AT1G75360	AT3G11500	organonitrogen_compound_catabolic_process	Cellular_metabolic_process
Cellular_metabolic_process	cell_division	AT1G76950	AT3G19300	protein_phosphorylation	Cellular_metabolic_process
Cellular_metabolic_process	cell_division	AT1G76950	AT3G21230	phenylpropanoid_biosynthetic_process	Cellular_metabolic_process
Cellular_metabolic_process	cell_division	AT1G78770	AT4G17790	cellular_lipid_metabolic_process	Cellular_metabolic_process
Cellular_metabolic_process	protein-containing_complex_assembly	AT1G79560	AT5G45040	carboxylic_acid_metabolic_process	Cellular_metabolic_process
Cellular_metabolic_process	transcription_preinitiation_complex_assembly	AT2G01280	AT2G37720	xylan_acetylation	Cellular_metabolic_process
Cellular_metabolic_process	cellular_component_biogenesis	AT2G02455	AT3G50230	phosphorylation	Cellular_metabolic_process
Cellular_metabolic_process	cellular_localization	AT2G04360	AT3G02080	translation	Cellular_metabolic_process
Cellular_metabolic_process	signal_transduction	AT2G15320	AT5G52060	cytoplasm_protein_quality_control_by_the_ubiquitin-proteasome_system	Cellular_metabolic_process
Cellular_metabolic_process	meiotic_cell_cycle_process	AT2G21300	AT2G21330	fructose_1,6-bisphosphate_metabolic_process	Cellular_metabolic_process
Cellular_metabolic_process	signal_transduction	AT2G25440	AT4G31880	homologous_recombination	Cellular_metabolic_process
Cellular_metabolic_process	cellular_component_biogenesis	AT2G31240	AT3G54490	DNA-templated_transcription	Cellular_metabolic_process
Cellular_metabolic_process	vesicle_transport_along_actin_filament	AT2G31900	AT3G28620	ubiquitin-dependent_protein_catabolic_process	Cellular_metabolic_process
Cellular_metabolic_process	abscisic_acid-activated_signaling_pathway	AT2G32510	AT5G62530	reactive_oxygen_species_metabolic_process	Cellular_metabolic_process
Cellular_metabolic_process	cell_division	AT2G33400	AT2G45630	organic_substance_catabolic_process	Cellular_metabolic_process
Cellular_metabolic_process	meiotic_cell_cycle_process	AT2G42120	AT2G42160	protein_ubiquitination	Cellular_metabolic_process
Cellular_metabolic_process	meiotic_cell_cycle_process	AT2G42120	AT3G28150	xyloglucan_metabolic_process	Cellular_metabolic_process
Cellular_metabolic_process	spliceosome_conformational_change_to_release_U4_(or_U4atac)_and_U1_(or_U11)	AT2G42270	AT3G02420	cellular_macromolecule_catabolic_process	Cellular_metabolic_process
Cellular_metabolic_process	cellular_localization	AT2G44850	AT4G00770	small_molecule_biosynthetic_process	Cellular_metabolic_process
Cellular_metabolic_process	membrane_bending	AT2G46820	AT3G20270	reactive_oxygen_species_biosynthetic_process	Cellular_metabolic_process
Cellular_metabolic_process	cell_wall_organization	AT2G46930	AT3G12630	protein_autoubiquitination	Cellular_metabolic_process
Cellular_metabolic_process	cell_division	AT3G05850	AT3G05870	anaphase-promoting_complex-dependent_catabolic_process	Cellular_metabolic_process
Cellular_metabolic_process	extracellular_matrix_organization	AT3G07390	AT4G10120	glycosyl_compound_metabolic_process	Cellular_metabolic_process
Cellular_metabolic_process	extracellular_matrix_organization	AT3G07390	AT5G17200	carbohydrate_metabolic_process	Cellular_metabolic_process
Cellular_metabolic_process	signal_transduction	AT3G24900	AT3G24929	organonitrogen_compound_catabolic_process	Cellular_metabolic_process
Cellular_metabolic_process	blue_light_signaling_pathway	AT3G44450	AT4G03930	pectin_catabolic_process	Cellular_metabolic_process
Cellular_metabolic_process	protein_folding	AT3G55920	AT3G55930	mRNA_splicing,_via_spliceosome	Cellular_metabolic_process
Cellular_metabolic_process	protein_folding	AT3G55920	AT5G58540	phosphorylation	Cellular_metabolic_process
Cellular_metabolic_process	cell_division	AT4G00150	AT4G10130	peptidyl-diphthamide_biosynthetic_process_from_peptidyl-histidine	Cellular_metabolic_process
Cellular_metabolic_process	meiotic_cell_cycle_process	AT4G27510	AT4G27550	trehalose_biosynthetic_process	Cellular_metabolic_process
Cellular_metabolic_process	signal_transduction	AT4G35295	AT5G61840	xylan_biosynthetic_process	Cellular_metabolic_process
Cellular_metabolic_process	cellular_component_biogenesis	AT4G35320	AT5G17305	cellular_catabolic_process	Cellular_metabolic_process
Cellular_metabolic_process	cell_wall_organization	AT5G01950	AT5G56350	glycolytic_process	Cellular_metabolic_process
Cellular_metabolic_process	cell_redox_homeostasis	AT5G06290	AT5G56350	glycolytic_process	Cellular_metabolic_process
Cellular_metabolic_process	protein-containing_complex_assembly	AT5G06790	AT5G23740	translation	Cellular_metabolic_process
Cellular_metabolic_process	ribosome_biogenesis	AT5G20160	AT5G20180	organic_substance_catabolic_process	Cellular_metabolic_process
Cellular_metabolic_process	cell_wall_biogenesis	AT5G44670	AT5G63020	cellular_lipid_metabolic_process	Cellular_metabolic_process
Cellular_metabolic_process	signal_transduction	AT5G47580	AT5G64860	glucose_metabolic_process	Cellular_metabolic_process
Cellular_metabolic_process	translational_termination	AT5G47880	AT5G47910	reactive_oxygen_species_metabolic_process	Cellular_metabolic_process
Cellular_metabolic_process	cell_wall_organization	AT5G67130	AT5G67150	alpha-amino_acid_metabolic_process	Cellular_metabolic_process
Cellular_metabolic_process	brassinosteroid_mediated_signaling_pathway	AT1G01740	AT2G25940	proteolysis_involved_in_protein_catabolic_process	Cellular_metabolic_process
Cellular_metabolic_process	endosomal_vesicle_fusion	AT1G08190	AT3G59810	maturation_of_SSU-rRNA	Cellular_metabolic_process
Cellular_metabolic_process	protein-containing_complex_assembly	AT1G09310	AT3G57050	de_novo'_L-methionine_biosynthetic_process	Cellular_metabolic_process
Cellular_metabolic_process	actin_filament_bundle_assembly	AT1G10200	AT1G10230	SCF-dependent_proteasomal_ubiquitin-dependent_protein_catabolic_process	Cellular_metabolic_process
Cellular_metabolic_process	actin_filament_bundle_assembly	AT1G10200	AT1G77130	xylan_biosynthetic_process	Cellular_metabolic_process
Cellular_metabolic_process	endoplasmic_reticulum_unfolded_protein_response	AT1G11755	AT1G55510	carboxylic_acid_metabolic_process	Cellular_metabolic_process
Cellular_metabolic_process	endoplasmic_reticulum_unfolded_protein_response	AT1G11755	AT4G04610	sulfate_reduction	Cellular_metabolic_process
Cellular_metabolic_process	signal_transduction	AT1G16270	AT5G49950	cellular_lipid_metabolic_process	Cellular_metabolic_process
Cellular_metabolic_process	signal_transduction	AT1G16270	AT5G62280	organic_hydroxy_compound_metabolic_process	Cellular_metabolic_process
Cellular_metabolic_process	mitochondrial_respiratory_chain_complex_I_assembly	AT1G16700	AT5G47870	double-strand_break_repair_via_homologous_recombination	Cellular_metabolic_process
Cellular_metabolic_process	RNA_polymerase_II_preinitiation_complex_assembly	AT1G20000	AT1G20020	photosynthesis	Cellular_metabolic_process
Cellular_metabolic_process	meiotic_cell_cycle_process	AT1G20030	AT1G20050	sterol_biosynthetic_process	Cellular_metabolic_process
Cellular_metabolic_process	meiotic_cell_cycle_process	AT1G20030	AT3G60500	nuclear_polyadenylation-dependent_mRNA_catabolic_process	Cellular_metabolic_process
Cellular_metabolic_process	chloroplast_fission	AT1G20830	AT1G55510	carboxylic_acid_metabolic_process	Cellular_metabolic_process
Cellular_metabolic_process	cell_division	AT1G21480	AT3G48790	ceramide_biosynthetic_process	Cellular_metabolic_process
Cellular_metabolic_process	cell_division	AT1G21480	AT4G07400	SCF-dependent_proteasomal_ubiquitin-dependent_protein_catabolic_process	Cellular_metabolic_process
Cellular_metabolic_process	signal_transduction	AT1G26480	AT2G36230	tryptophan_biosynthetic_process	Cellular_metabolic_process
Cellular_metabolic_process	chaperone-mediated_protein_complex_assembly	AT1G29990	AT4G11360	protein_ubiquitination	Cellular_metabolic_process
Cellular_metabolic_process	meiotic_cell_cycle_process	AT1G30630	AT1G79460	diterpenoid_biosynthetic_process	Cellular_metabolic_process
Cellular_metabolic_process	chaperone_cofactor-dependent_protein_refolding	AT1G44160	AT4G35820	peptidyl-proline_hydroxylation_to_4-hydroxy-L-proline	Cellular_metabolic_process
Cellular_metabolic_process	vesicle_fusion	AT1G48240	AT1G49140	photorespiration	Cellular_metabolic_process
Cellular_metabolic_process	plant-type_cell_wall_organization_or_biogenesis	AT1G49200	AT1G49210	protein_ubiquitination	Cellular_metabolic_process
Cellular_metabolic_process	plant-type_cell_wall_organization_or_biogenesis	AT1G49200	AT1G49220	protein_ubiquitination	Cellular_metabolic_process
Cellular_metabolic_process	endoplasmic_reticulum_unfolded_protein_response	AT1G50670	AT1G50700	protein_autophosphorylation	Cellular_metabolic_process
Cellular_metabolic_process	ribosome_disassembly	AT1G62750	AT2G42790	fatty_acid_beta-oxidation	Cellular_metabolic_process
Cellular_metabolic_process	cell_division	AT1G66250	AT5G24840	RNA_(guanine-N7)-methylation	Cellular_metabolic_process
Cellular_metabolic_process	NADH_dehydrogenase_complex_(plastoquinone)_assembly	AT1G70760	AT5G53340	protein_O-linked_glycosylation_via_hydroxyproline	Cellular_metabolic_process
Cellular_metabolic_process	auxin-activated_signaling_pathway	AT1G74045	AT2G22140	DNA_recombination	Cellular_metabolic_process
Cellular_metabolic_process	protein-containing_complex_assembly	AT1G75360	AT4G10470	macromolecule_modification	Cellular_metabolic_process
Cellular_metabolic_process	brassinosteroid_mediated_signaling_pathway	AT1G78300	AT3G60500	nuclear_polyadenylation-dependent_mRNA_catabolic_process	Cellular_metabolic_process
Cellular_metabolic_process	cell_growth	AT2G04280	AT2G22650	carboxylic_acid_biosynthetic_process	Cellular_metabolic_process
Cellular_metabolic_process	actin_filament_network_formation	AT2G04750	AT3G57700	phosphorylation	Cellular_metabolic_process
Cellular_metabolic_process	intralumenal_vesicle_formation	AT2G06530	AT4G18422	organic_substance_catabolic_process	Cellular_metabolic_process
Cellular_metabolic_process	actin_filament_bundle_assembly	AT2G16700	AT3G55080	peptidyl-lysine_monomethylation	Cellular_metabolic_process
Cellular_metabolic_process	nucleoid_organization	AT2G26840	AT2G26930	isopentenyl_diphosphate_biosynthetic_process,_methylerythritol_4-phosphate_pathway	Cellular_metabolic_process
Cellular_metabolic_process	nucleosome_assembly	AT2G28720	AT4G26900	histidine_biosynthetic_process	Cellular_metabolic_process
Cellular_metabolic_process	microtubule-based_process	AT2G29550	AT2G29560	glycolytic_process	Cellular_metabolic_process
Cellular_metabolic_process	microtubule-based_process	AT2G29550	AT2G29570	error-prone_translesion_synthesis	Cellular_metabolic_process
Cellular_metabolic_process	polar_nucleus_fusion	AT2G34790	AT5G13960	histone_H3-K9_methylation	Cellular_metabolic_process
Cellular_metabolic_process	ribosomal_large_subunit_biogenesis	AT2G37990	AT4G38880	nucleoside_metabolic_process	Cellular_metabolic_process
Cellular_metabolic_process	spliceosomal_snRNP_assembly	AT2G42510	AT5G48240	rRNA_processing	Cellular_metabolic_process
Cellular_metabolic_process	mitochondrial_respiratory_chain_complex_I_assembly	AT2G47690	AT3G06790	mitochondrial_RNA_modification	Cellular_metabolic_process
Cellular_metabolic_process	cell_division	AT3G01410	AT3G13770	RNA_modification	Cellular_metabolic_process
Cellular_metabolic_process	ribosomal_small_subunit_biogenesis	AT3G02560	AT3G15900	pigment_biosynthetic_process	Cellular_metabolic_process
Cellular_metabolic_process	ribosomal_small_subunit_biogenesis	AT3G02560	AT5G64040	photosynthesis	Cellular_metabolic_process
Cellular_metabolic_process	regulation_of_nucleus_size	AT3G03140	AT4G24490	protein_geranylgeranylation	Cellular_metabolic_process
Cellular_metabolic_process	regulation_of_nucleus_size	AT3G03140	AT4G24510	very_long-chain_fatty_acid_biosynthetic_process	Cellular_metabolic_process
Cellular_metabolic_process	brassinosteroid_mediated_signaling_pathway	AT3G05800	AT4G26230	cytoplasmic_translation	Cellular_metabolic_process
Cellular_metabolic_process	ER_body_organization	AT3G09260	AT3G62830	D-xylose_metabolic_process	Cellular_metabolic_process
Cellular_metabolic_process	protein-containing_complex_assembly	AT3G11930	AT3G11960	mRNA_splicing,_via_spliceosome	Cellular_metabolic_process
Cellular_metabolic_process	cell_division	AT3G48150	AT3G48160	DNA_endoreduplication	Cellular_metabolic_process
Cellular_metabolic_process	cell_division	AT3G48150	AT3G51540	organonitrogen_compound_catabolic_process	Cellular_metabolic_process
Cellular_metabolic_process	cell_division	AT3G48870	AT3G48900	nucleic_acid_phosphodiester_bond_hydrolysis	Cellular_metabolic_process
Cellular_metabolic_process	cell_division	AT3G48870	AT5G60040	DNA-templated_transcription	Cellular_metabolic_process
Cellular_metabolic_process	cytoskeleton_organization	AT3G53750	AT4G10750	organic_substance_catabolic_process	Cellular_metabolic_process
Cellular_metabolic_process	chloroplast_organization	AT3G54990	AT3G55010	adenine_biosynthetic_process	Cellular_metabolic_process
Cellular_metabolic_process	SNARE_complex_disassembly	AT3G56450	AT4G05460	protein_ubiquitination	Cellular_metabolic_process
Cellular_metabolic_process	SNARE_complex_disassembly	AT3G56450	AT4G15130	CDP-choline_pathway	Cellular_metabolic_process
Cellular_metabolic_process	ribulose_bisphosphate_carboxylase_complex_assembly	AT3G56910	AT3G56920	peptidyl-L-cysteine_S-palmitoylation	Cellular_metabolic_process
Cellular_metabolic_process	vesicle_transport_along_actin_filament	AT3G58160	AT4G34210	SCF-dependent_proteasomal_ubiquitin-dependent_protein_catabolic_process	Cellular_metabolic_process
Cellular_metabolic_process	stomatal_closure	AT3G58490	AT5G22250	exonucleolytic_catabolism_of_deadenylated_mRNA	Cellular_metabolic_process
Cellular_metabolic_process	stomatal_closure	AT3G58490	AT5G67170	protein_deubiquitination	Cellular_metabolic_process
Cellular_metabolic_process	regulation_of_peroxisome_size	AT3G61070	AT4G34210	SCF-dependent_proteasomal_ubiquitin-dependent_protein_catabolic_process	Cellular_metabolic_process
Cellular_metabolic_process	signal_transduction	AT4G11340	AT4G11360	protein_ubiquitination	Cellular_metabolic_process
Cellular_metabolic_process	calcium-mediated_signaling	AT4G14010	AT5G43860	chlorophyll_catabolic_process	Cellular_metabolic_process
Cellular_metabolic_process	signal_transduction	AT4G14785	AT4G14800	proteolysis_involved_in_protein_catabolic_process	Cellular_metabolic_process
Cellular_metabolic_process	homologous_chromosome_segregation	AT4G17380	AT5G42310	chloroplast_mRNA_processing	Cellular_metabolic_process
Cellular_metabolic_process	cell_division	AT4G21800	AT5G35360	malonyl-CoA_biosynthetic_process	Cellular_metabolic_process
Cellular_metabolic_process	meiotic_cell_cycle_process	AT4G21970	AT4G21990	sulfate_reduction	Cellular_metabolic_process
Cellular_metabolic_process	root_epidermal_cell_differentiation	AT4G31170	AT5G52850	RNA_modification	Cellular_metabolic_process
Cellular_metabolic_process	cellular_component_biogenesis	AT4G34910	AT5G41010	DNA-templated_transcription	Cellular_metabolic_process
Cellular_metabolic_process	cytochrome_b6f_complex_assembly	AT4G37200	AT4G39520	cytoplasmic_translation	Cellular_metabolic_process
Cellular_metabolic_process	cell_wall_biogenesis	AT4G39990	AT4G40000	RNA_methylation	Cellular_metabolic_process
Cellular_metabolic_process	pollen-stigma_interaction	AT5G11400	AT5G19450	protein_autophosphorylation	Cellular_metabolic_process
Cellular_metabolic_process	plant-type_cell_wall_organization_or_biogenesis	AT5G11890	AT5G11900	translation_reinitiation	Cellular_metabolic_process
Cellular_metabolic_process	proteasome_assembly	AT5G14710	AT5G64760	protein_catabolic_process	Cellular_metabolic_process
Cellular_metabolic_process	membrane_fusion	AT5G16830	AT5G44316	iron-sulfur_cluster_assembly	Cellular_metabolic_process
Cellular_metabolic_process	protein_folding	AT5G23290	AT5G23300	de_novo'_UMP_biosynthetic_process	Cellular_metabolic_process
Cellular_metabolic_process	intracellular_signal_transduction	AT5G28080	AT5G57900	SCF-dependent_proteasomal_ubiquitin-dependent_protein_catabolic_process	Cellular_metabolic_process
Cellular_metabolic_process	mitochondrial_proton-transporting_ATP_synthase_complex_assembly	AT5G40660	AT5G40730	organonitrogen_compound_catabolic_process	Cellular_metabolic_process
Cellular_metabolic_process	signal_transduction	AT5G45000	AT5G64600	small_molecule_metabolic_process	Cellular_metabolic_process
Cellular_metabolic_process	signal_transduction	AT5G61250	AT5G61290	alpha-amino_acid_metabolic_process	Cellular_metabolic_process
Cellular_metabolic_process	root_hair_elongation	AT5G63220	AT5G64650	translation	Cellular_metabolic_process
Cellular_metabolic_process	organelle_organization	AT5G67580	AT5G67590	electron_transport_chain	Cellular_metabolic_process
Cellular_metabolic_process	protein_refolding	AT1G26230	AT2G44980	seed_development	Developmental_process
Cellular_metabolic_process	cellular_component_biogenesis	AT2G21580	AT3G16857	callus_formation	Developmental_process
Cellular_metabolic_process	ribosome_biogenesis	AT2G40700	AT3G10470	pollen_development	Developmental_process
Cellular_metabolic_process	signal_transduction	AT4G28380	AT4G33620	microgametogenesis	Developmental_process
Cellular_metabolic_process	cell_wall_biogenesis	AT5G44670	AT5G63040	seed_development	Developmental_process
Cellular_metabolic_process	cell_division	AT1G16800	AT2G28420	seed_development	Developmental_process
Cellular_metabolic_process	root_hair_elongation	AT1G74380	AT3G20910	microgametogenesis	Developmental_process
Cellular_metabolic_process	cellular_component_biogenesis	AT2G25210	AT2G44310	seed_development	Developmental_process
Cellular_metabolic_process	Golgi_organization	AT2G46180	AT2G46200	seed_development	Developmental_process
Cellular_metabolic_process	chloroplast_organization	AT3G53890	AT3G56010	seed_development	Developmental_process
Cellular_metabolic_process	root_hair_cell_differentiation	AT4G18640	AT4G18650	seed_development	Developmental_process
Cellular_metabolic_process	protein_storage_vacuole_organization	AT5G06100	AT5G18510	meristem_maintenance	Developmental_process
Cellular_metabolic_process	cell_growth	AT5G18500	AT5G18510	meristem_maintenance	Developmental_process
Cellular_metabolic_process	exon-exon_junction_complex_disassembly	AT1G11400	AT4G34200	embryo_development_ending_in_seed_dormancy	Developmental_process
Cellular_metabolic_process	chaperone_cofactor-dependent_protein_refolding	AT1G55490	AT2G41670	plant_ovule_development	Developmental_process
Cellular_metabolic_process	signal_transduction	AT2G15320	AT5G12330	anther_development	Developmental_process
Cellular_metabolic_process	signal_transduction	AT2G25440	AT2G25660	embryo_development_ending_in_seed_dormancy	Developmental_process
Cellular_metabolic_process	root_hair_elongation	AT1G20090	AT3G14900	embryo_development_ending_in_seed_dormancy	Developmental_process
Cellular_metabolic_process	cell_division	AT2G26730	AT5G13200	maintenance_of_seed_dormancy_by_absisic_acid	Developmental_process
Cellular_metabolic_process	nucleosome_assembly	AT2G28720	AT3G16840	embryo_development_ending_in_seed_dormancy	Developmental_process
Cellular_metabolic_process	stomatal_closure	AT3G58490	AT5G53520	pollen_sperm_cell_differentiation	Developmental_process
Cellular_metabolic_process	organelle_organization	AT5G67580	AT5G67600	megasporogenesis	Developmental_process
Cellular_metabolic_process	protein-containing_complex_assembly	AT1G07510	AT1G68670	cellular_response_to_hypoxia	Response_to_stress
Cellular_metabolic_process	cellular_localization	AT1G10050	AT2G21560	response_to_red_or_far_red_light	Response_to_stress
Cellular_metabolic_process	cell_wall_organization_or_biogenesis	AT1G10850	AT1G13000	response_to_alcohol	Response_to_stress
Cellular_metabolic_process	chloroplast_accumulation_movement	AT1G12150	AT4G34950	cellular_response_to_salicylic_acid_stimulus	Response_to_stress
Cellular_metabolic_process	chaperone_cofactor-dependent_protein_refolding	AT1G16030	AT1G16090	response_to_wounding	Response_to_stress
Cellular_metabolic_process	mitotic_cell_cycle_phase_transition	AT1G16330	AT3G24860	response_to_mannitol	Response_to_stress
Cellular_metabolic_process	microtubule_cytoskeleton_organization	AT1G27920	AT3G14590	cellular_response_to_oxygen-containing_compound	Response_to_stress
Cellular_metabolic_process	microtubule-based_process	AT1G50010	AT3G04000	response_to_abscisic_acid	Response_to_stress
Cellular_metabolic_process	microtubule-based_process	AT1G50010	AT5G24460	response_to_light_stimulus	Response_to_stress
Cellular_metabolic_process	signal_transduction	AT1G69520	AT2G35720	response_to_very_low_light_intensity_stimulus	Response_to_stress
Cellular_metabolic_process	signal_transduction	AT1G69520	AT2G41231	response_to_inorganic_substance	Response_to_stress
Cellular_metabolic_process	intracellular_signal_transduction	AT1G78290	AT3G46670	response_to_abscisic_acid	Response_to_stress
Cellular_metabolic_process	transcription_preinitiation_complex_assembly	AT2G01280	AT4G18280	response_to_stress	Response_to_stress
Cellular_metabolic_process	intracellular_signal_transduction	AT2G03410	AT5G39080	response_to_red_light	Response_to_stress
Cellular_metabolic_process	meiotic_cell_cycle_process	AT2G21300	AT2G21320	cellular_response_to_blue_light	Response_to_stress
Cellular_metabolic_process	cellular_component_biogenesis	AT2G21580	AT3G14630	response_to_abscisic_acid	Response_to_stress
Cellular_metabolic_process	signal_transduction	AT2G33050	AT4G30960	response_to_calcium_ion	Response_to_stress
Cellular_metabolic_process	spliceosomal_snRNP_assembly	AT2G42510	AT2G42520	response_to_light_stimulus	Response_to_stress
Cellular_metabolic_process	cellular_localization	AT2G44850	AT5G45470	defense_response_to_other_organism	Response_to_stress
Cellular_metabolic_process	chloroplast-nucleus_signaling_pathway	AT3G12700	AT3G12820	response_to_iron_ion_starvation	Response_to_stress
Cellular_metabolic_process	meiotic_cell_cycle_process	AT3G14730	AT3G14760	response_to_light_stimulus	Response_to_stress
Cellular_metabolic_process	signal_transduction	AT3G24900	AT3G25010	cellular_response_to_abscisic_acid_stimulus	Response_to_stress
Cellular_metabolic_process	signal_transduction	AT3G24982	AT3G25010	cellular_response_to_abscisic_acid_stimulus	Response_to_stress
Cellular_metabolic_process	nucleosome_assembly	AT3G49850	AT5G24110	response_to_hydrogen_peroxide	Response_to_stress
Cellular_metabolic_process	Golgi_organization	AT3G61570	AT3G61580	cellular_response_to_cold	Response_to_stress
Cellular_metabolic_process	meiotic_cell_cycle_process	AT4G27510	AT4G27520	response_to_abscisic_acid	Response_to_stress
Cellular_metabolic_process	protein-containing_complex_assembly	AT4G34138	AT4G34140	cellular_response_to_oxygen-containing_compound	Response_to_stress
Cellular_metabolic_process	protein-containing_complex_assembly	AT4G34138	AT5G47010	long-day_photoperiodism	Response_to_stress
Cellular_metabolic_process	plant-type_cell_wall_loosening	AT4G38210	AT4G38220	response_to_zinc_ion	Response_to_stress
Cellular_metabolic_process	signal_transduction	AT5G17680	AT5G17690	photoperiodism,_flowering	Response_to_stress
Cellular_metabolic_process	ribulose_bisphosphate_carboxylase_complex_assembly	AT5G19855	AT5G19875	response_to_oxidative_stress	Response_to_stress
Cellular_metabolic_process	signal_transduction	AT5G40100	AT5G58960	negative_gravitropism	Response_to_stress
Cellular_metabolic_process	microtubule-based_movement	AT5G42490	AT5G42520	response_to_ethylene	Response_to_stress
Cellular_metabolic_process	meiotic_cell_cycle_process	AT1G20030	AT2G38290	nitrogen_utilization	Response_to_stress
Cellular_metabolic_process	signal_transduction	AT1G26480	AT2G24195	defense_response_to_other_organism	Response_to_stress
Cellular_metabolic_process	vesicle_fusion	AT1G48240	AT4G07408	response_to_water_deprivation	Response_to_stress
Cellular_metabolic_process	protein-containing_complex_assembly	AT1G50450	AT5G11210	cellular_response_to_amino_acid_stimulus	Response_to_stress
Cellular_metabolic_process	ethylene-activated_signaling_pathway	AT1G53170	AT3G23400	defense_response_to_bacterium	Response_to_stress
Cellular_metabolic_process	ribulose_bisphosphate_carboxylase_complex_assembly	AT1G67090	AT5G01210	cellular_response_to_oxygen-containing_compound	Response_to_stress
Cellular_metabolic_process	protein_folding	AT2G21130	AT4G28150	defense_response_to_other_organism	Response_to_stress
Cellular_metabolic_process	chloroplast_accumulation_movement	AT2G26570	AT2G31345	defense_response_to_bacterium	Response_to_stress
Cellular_metabolic_process	chloroplast_accumulation_movement	AT2G26570	AT2G31350	cellular_response_to_oxygen-containing_compound	Response_to_stress
Cellular_metabolic_process	nucleosome_assembly	AT2G28720	AT3G17420	defense_response_to_other_organism	Response_to_stress
Cellular_metabolic_process	Arp2/3_complex-mediated_actin_nucleation	AT2G31300	AT2G31345	defense_response_to_bacterium	Response_to_stress
Cellular_metabolic_process	Arp2/3_complex-mediated_actin_nucleation	AT2G31300	AT2G31350	cellular_response_to_oxygen-containing_compound	Response_to_stress
Cellular_metabolic_process	cell_wall_organization_or_biogenesis	AT2G34560	AT2G42690	cellular_response_to_UV-B	Response_to_stress
Cellular_metabolic_process	cellular_localization	AT2G44850	AT3G17420	defense_response_to_other_organism	Response_to_stress
Cellular_metabolic_process	cellular_localization	AT2G44850	AT4G19520	cellular_response_to_hypoxia	Response_to_stress
Cellular_metabolic_process	cellular_localization	AT2G44850	AT4G30380	cellular_response_to_hypoxia	Response_to_stress
Cellular_metabolic_process	membrane_raft_localization	AT2G45820	AT3G14080	hyperosmotic_salinity_response	Response_to_stress
Cellular_metabolic_process	Golgi_organization	AT2G46180	AT4G01670	response_to_light_stimulus	Response_to_stress
Cellular_metabolic_process	cell_division	AT3G01410	AT5G24460	response_to_light_stimulus	Response_to_stress
Cellular_metabolic_process	intracellular_signal_transduction	AT3G13590	AT3G13610	response_to_iron_ion_starvation	Response_to_stress
Cellular_metabolic_process	cellular_component_biogenesis	AT3G16080	AT3G16110	response_to_endoplasmic_reticulum_stress	Response_to_stress
Cellular_metabolic_process	cell_division	AT3G17090	AT5G58120	cellular_response_to_oxygen-containing_compound	Response_to_stress
Cellular_metabolic_process	protein-containing_complex_assembly	AT3G23880	AT5G48250	defense_response_to_other_organism	Response_to_stress
Cellular_metabolic_process	chromosome_segregation	AT3G23890	AT5G48250	defense_response_to_other_organism	Response_to_stress
Cellular_metabolic_process	cell_division	AT3G33520	AT4G24110	cellular_response_to_hypoxia	Response_to_stress
Cellular_metabolic_process	plant-type_cell_wall_loosening	AT3G45970	AT4G28020	response_to_inorganic_substance	Response_to_stress
Cellular_metabolic_process	autophagosome_organization	AT3G53930	AT3G53960	response_to_water_deprivation	Response_to_stress
Cellular_metabolic_process	SNARE_complex_disassembly	AT3G56450	AT4G16500	cellular_response_to_organic_cyclic_compound	Response_to_stress
Cellular_metabolic_process	regulation_of_peroxisome_size	AT3G61070	AT5G15640	defense_response_to_other_organism	Response_to_stress
Cellular_metabolic_process	cellular_localization	AT4G08460	AT4G16500	cellular_response_to_organic_cyclic_compound	Response_to_stress
Cellular_metabolic_process	cell_differentiation	AT4G25090	AT5G61780	response_to_cadmium_ion	Response_to_stress
Cellular_metabolic_process	protein_kinase_C-activating_G_protein-coupled_receptor_signaling_pathway	AT4G28130	AT4G28150	defense_response_to_other_organism	Response_to_stress
Cellular_metabolic_process	signal_transduction	AT4G33465	AT4G33467	response_to_nitrogen_compound	Response_to_stress
Cellular_metabolic_process	DNA_duplex_unwinding	AT4G35740	AT4G35750	response_to_alcohol	Response_to_stress
Cellular_metabolic_process	plant-type_cell_wall_organization	AT5G02010	AT5G02020	response_to_salt_stress	Response_to_stress
Cellular_metabolic_process	plant-type_secondary_cell_wall_biogenesis	AT5G03170	AT5G11210	cellular_response_to_amino_acid_stimulus	Response_to_stress
Cellular_metabolic_process	mitotic_spindle_assembly	AT5G37478	AT5G37500	response_to_calcium_ion	Response_to_stress
Cellular_metabolic_process	cell_redox_homeostasis	AT5G54290	AT5G54300	response_to_alcohol	Response_to_stress
Cellular_metabolic_process	protein_homooligomerization	AT5G55000	AT5G55010	response_to_light_stimulus	Response_to_stress
Cellular_metabolic_process	meiotic_cell_cycle	AT5G63920	AT5G63930	defense_response_to_other_organism	Response_to_stress
Cellular_metabolic_process	anisotropic_cell_growth	AT5G66410	AT5G66440	defense_response_to_other_organism	Response_to_stress
Cellular_metabolic_process	signal_transduction	AT1G01450	AT3G41762	Others	Others
Cellular_metabolic_process	actin_filament_depolymerization	AT1G01750	AT3G41762	Others	Others
Cellular_metabolic_process	COP9_signalosome_assembly	AT1G02090	AT3G41762	Others	Others
Cellular_metabolic_process	photosystem_II_oxygen_evolving_complex_assembly	AT1G02910	AT2G07827	Others	Others
Cellular_metabolic_process	photosystem_II_oxygen_evolving_complex_assembly	AT1G02910	AT3G41762	Others	Others
Cellular_metabolic_process	cell_differentiation	AT1G04540	AT3G41762	Others	Others
Cellular_metabolic_process	mitochondrion_organization	AT1G06530	AT3G41762	Others	Others
Cellular_metabolic_process	chloroplast_organization	AT1G07120	AT3G41762	Others	Others
Cellular_metabolic_process	protein-containing_complex_assembly	AT1G07280	AT3G41762	Others	Others
Cellular_metabolic_process	cell_redox_homeostasis	AT1G08570	AT3G41762	Others	Others
Cellular_metabolic_process	protein-containing_complex_assembly	AT1G09310	AT3G41762	Others	Others
Cellular_metabolic_process	plant-type_cell_wall_organization_or_biogenesis	AT1G10070	AT3G41762	Others	Others
Cellular_metabolic_process	cell_wall_organization_or_biogenesis	AT1G10850	AT3G41762	Others	Others
Cellular_metabolic_process	exon-exon_junction_complex_disassembly	AT1G11400	AT1G58215	Others	Others
Cellular_metabolic_process	exon-exon_junction_complex_disassembly	AT1G11400	AT3G41762	Others	Others
Cellular_metabolic_process	chiasma_assembly	AT1G13330	AT3G41762	Others	Others
Cellular_metabolic_process	plant-type_cell_wall_organization_or_biogenesis	AT1G14390	AT3G45645	Others	Others
Cellular_metabolic_process	mitotic_cell_cycle_phase_transition	AT1G16330	AT3G41762	Others	Others
Cellular_metabolic_process	cell_differentiation	AT1G23560	AT3G41762	Others	Others
Cellular_metabolic_process	stress_granule_assembly	AT1G26110	AT2G07599	Others	Others
Cellular_metabolic_process	protein_refolding	AT1G26230	AT1G26255	Others	Others
Cellular_metabolic_process	protein_refolding	AT1G26230	AT3G41762	Others	Others
Cellular_metabolic_process	protein_refolding	AT1G26230	AT3G49520	Others	Others
Cellular_metabolic_process	programmed_cell_death	AT1G29850	AT3G41762	Others	Others
Cellular_metabolic_process	programmed_cell_death	AT1G29850	AT3G48475	Others	Others
Cellular_metabolic_process	mature_ribosome_assembly	AT1G43860	AT1G76780	Others	Others
Cellular_metabolic_process	signal_transduction	AT1G45616	AT2G07599	Others	Others
Cellular_metabolic_process	signal_transduction	AT1G45616	AT3G41762	Others	Others
Cellular_metabolic_process	meiotic_cell_cycle	AT1G52950	AT3G41762	Others	Others
Cellular_metabolic_process	chaperone_cofactor-dependent_protein_refolding	AT1G55490	AT5G54043	Others	Others
Cellular_metabolic_process	membrane_fusion	AT1G61290	AT3G41762	Others	Others
Cellular_metabolic_process	recognition_of_pollen	AT1G61390	AT1G61415	Others	Others
Cellular_metabolic_process	cell_division	AT1G64460	AT3G41762	Others	Others
Cellular_metabolic_process	actin_filament_bundle_assembly	AT1G64500	AT2G13550	Others	Others
Cellular_metabolic_process	actin_filament_bundle_assembly	AT1G64500	AT3G10820	Others	Others
Cellular_metabolic_process	actin_filament_bundle_assembly	AT1G64500	AT3G41762	Others	Others
Cellular_metabolic_process	protein_folding_in_endoplasmic_reticulum	AT1G72280	AT3G41762	Others	Others
Cellular_metabolic_process	cellular_component_biogenesis	AT1G74370	AT1G74385	Others	Others
Cellular_metabolic_process	cell_differentiation	AT1G74490	AT3G41762	Others	Others
Cellular_metabolic_process	chloroplast_fission	AT1G75010	AT3G41762	Others	Others
Cellular_metabolic_process	chloroplast_fission	AT1G75010	AT5G07570	Others	Others
Cellular_metabolic_process	cell_division	AT1G76950	AT3G41762	Others	Others
Cellular_metabolic_process	cell_division	AT1G78770	AT2G22088	Others	Others
Cellular_metabolic_process	meiotic_cell_cycle_process	AT1G79060	AT3G41762	Others	Others
Cellular_metabolic_process	intracellular_signal_transduction	AT2G03410	AT3G41762	Others	Others
Cellular_metabolic_process	cellular_localization	AT2G04360	AT2G04380	Others	Others
Cellular_metabolic_process	cellular_localization	AT2G04360	AT3G41762	Others	Others
Cellular_metabolic_process	signal_transduction	AT2G15320	AT3G41762	Others	Others
Cellular_metabolic_process	ribosomal_large_subunit_biogenesis	AT2G18220	AT3G41762	Others	Others
Cellular_metabolic_process	ribosomal_large_subunit_biogenesis	AT2G18220	AT4G00110	Others	Others
Cellular_metabolic_process	cell_division	AT2G18620	AT3G41762	Others	Others
Cellular_metabolic_process	chaperone_cofactor-dependent_protein_refolding	AT2G20560	AT3G41762	Others	Others
Cellular_metabolic_process	cellular_component_biogenesis	AT2G21580	AT3G41762	Others	Others
Cellular_metabolic_process	chloroplast_disassembly	AT2G25625	AT2G28440	Others	Others
Cellular_metabolic_process	actin_filament_severing	AT2G29890	AT3G41762	Others	Others
Cellular_metabolic_process	cellular_component_biogenesis	AT2G31240	AT3G41762	Others	Others
Cellular_metabolic_process	chloroplast_organization	AT2G31840	AT2G31862	Others	Others
Cellular_metabolic_process	abscisic_acid-activated_signaling_pathway	AT2G32510	AT5G66658	Others	Others
Cellular_metabolic_process	protein-containing_complex_assembly	AT2G37530	AT3G41762	Others	Others
Cellular_metabolic_process	cytochrome_complex_assembly	AT2G39120	AT3G41762	Others	Others
Cellular_metabolic_process	ribosome_biogenesis	AT2G40700	AT3G41762	Others	Others
Cellular_metabolic_process	plant-type_cell_wall_organization_or_biogenesis	AT2G41610	AT3G41762	Others	Others
Cellular_metabolic_process	spliceosome_conformational_change_to_release_U4_(or_U4atac)_and_U1_(or_U11)	AT2G42270	AT3G41762	Others	Others
Cellular_metabolic_process	protein_homooligomerization	AT2G42540	AT3G41762	Others	Others
Cellular_metabolic_process	plant-type_cell_wall_organization_or_biogenesis	AT2G44940	AT3G41762	Others	Others
Cellular_metabolic_process	meiotic_cell_cycle_process	AT2G45470	AT3G41762	Others	Others
Cellular_metabolic_process	peroxisome_organization	AT2G45690	AT3G41762	Others	Others
Cellular_metabolic_process	stress_granule_assembly	AT2G45810	AT3G41762	Others	Others
Cellular_metabolic_process	meiotic_cell_cycle_process	AT2G47500	AT3G41762	Others	Others
Cellular_metabolic_process	meiotic_cell_cycle_process	AT2G47500	AT3G61380	Others	Others
Cellular_metabolic_process	cell_division	AT3G05850	AT3G41762	Others	Others
Cellular_metabolic_process	extracellular_matrix_organization	AT3G07390	AT5G19840	Others	Others
Cellular_metabolic_process	chloroplast-nucleus_signaling_pathway	AT3G12700	AT3G41762	Others	Others
Cellular_metabolic_process	signal_transduction	AT3G13075	AT3G41762	Others	Others
Cellular_metabolic_process	chaperone_cofactor-dependent_protein_refolding	AT3G13470	AT3G41762	Others	Others
Cellular_metabolic_process	stomatal_closure	AT3G14270	AT3G41762	Others	Others
Cellular_metabolic_process	intracellular_signal_transduction	AT3G14720	AT3G41762	Others	Others
Cellular_metabolic_process	meiotic_cell_cycle_process	AT3G14730	AT3G41762	Others	Others
Cellular_metabolic_process	photosystem_II_assembly	AT3G15095	AT3G41762	Others	Others
Cellular_metabolic_process	mitochondrial_respiratory_chain_complex_I_assembly	AT3G16010	AT3G41762	Others	Others
Cellular_metabolic_process	cell_division	AT3G18910	AT3G41762	Others	Others
Cellular_metabolic_process	signal_transduction	AT3G18915	AT3G41762	Others	Others
Cellular_metabolic_process	spindle_assembly	AT3G19570	AT3G41762	Others	Others
Cellular_metabolic_process	signal_transduction	AT3G24900	AT3G25011	Others	Others
Cellular_metabolic_process	signal_transduction	AT3G24900	AT3G41762	Others	Others
Cellular_metabolic_process	signal_transduction	AT3G24982	AT3G25011	Others	Others
Cellular_metabolic_process	signal_transduction	AT3G24982	AT3G25012	Others	Others
Cellular_metabolic_process	signal_transduction	AT3G24982	AT3G25014	Others	Others
Cellular_metabolic_process	signal_transduction	AT3G24982	AT3G41762	Others	Others
Cellular_metabolic_process	plant-type_cell_wall_organization_or_biogenesis	AT3G27355	AT3G41762	Others	Others
Cellular_metabolic_process	organelle_organization	AT3G55600	AT3G55605	Others	Others
Cellular_metabolic_process	actin_filament_bundle_assembly	AT3G61230	AT5G37030	Others	Others
Cellular_metabolic_process	Golgi_organization	AT3G61570	AT5G04610	Others	Others
Cellular_metabolic_process	cell_division	AT4G00150	AT4G00163	Others	Others
Cellular_metabolic_process	meiotic_cell_cycle_process	AT4G00980	AT5G08770	Others	Others
Cellular_metabolic_process	root_epidermal_cell_differentiation	AT4G31230	AT4G31240	Others	Others
Cellular_metabolic_process	plant-type_cell_wall_loosening	AT4G38210	AT4G38213	Others	Others
Cellular_metabolic_process	plant-type_cell_wall_loosening	AT4G38210	AT4G38225	Others	Others
Cellular_metabolic_process	cell_differentiation	AT4G38440	AT5G02660	Others	Others
Cellular_metabolic_process	cellular_component_biogenesis	AT4G39550	AT5G12460	Others	Others
Cellular_metabolic_process	plant-type_cell_wall_organization_or_biogenesis	AT5G01260	AT5G52230	Others	Others
Cellular_metabolic_process	ribosomal_small_subunit_biogenesis	AT5G17930	AT5G17980	Others	Others
Cellular_metabolic_process	ER_body_organization	AT5G39500	AT5G64160	Others	Others
Cellular_metabolic_process	signal_transduction	AT5G61250	AT5G61260	Others	Others
Cellular_metabolic_process	ribosomal_large_subunit_biogenesis	AT1G02870	AT1G48930	Others	Others
Cellular_metabolic_process	ribosomal_large_subunit_biogenesis	AT1G02870	AT5G19030	Others	Others
Cellular_metabolic_process	RNA_polymerase_II_preinitiation_complex_assembly	AT1G04950	AT4G10110	Others	Others
Cellular_metabolic_process	photosystem_II_assembly	AT1G05385	AT1G05400	Others	Others
Cellular_metabolic_process	photosystem_II_assembly	AT1G05385	AT3G26850	Others	Others
Cellular_metabolic_process	cell_differentiation	AT1G08000	AT1G08005	Others	Others
Cellular_metabolic_process	cell_differentiation	AT1G08000	AT1G08035	Others	Others
Cellular_metabolic_process	endosomal_vesicle_fusion	AT1G08190	AT3G06220	Others	Others
Cellular_metabolic_process	membrane_fusion	AT1G08560	AT1G08580	Others	Others
Cellular_metabolic_process	endoplasmic_reticulum_unfolded_protein_response	AT1G11755	AT1G11770	Others	Others
Cellular_metabolic_process	vesicle_fusion_with_Golgi_apparatus	AT1G11890	AT2G02795	Others	Others
Cellular_metabolic_process	membrane_fusion	AT1G13890	AT3G09550	Others	Others
Cellular_metabolic_process	signal_transduction	AT1G13910	AT1G13920	Others	Others
Cellular_metabolic_process	signal_transduction	AT1G16270	AT1G58265	Others	Others
Cellular_metabolic_process	cell_division	AT1G16800	AT3G07660	Others	Others
Cellular_metabolic_process	cytokinesis,_site_selection	AT1G17480	AT1G17490	Others	Others
Cellular_metabolic_process	cytokinesis,_site_selection	AT1G17480	AT2G34270	Others	Others
Cellular_metabolic_process	meiotic_cell_cycle_process	AT1G20030	AT4G26288	Others	Others
Cellular_metabolic_process	signal_transduction	AT1G26480	AT1G26520	Others	Others
Cellular_metabolic_process	chaperone-mediated_protein_complex_assembly	AT1G29990	AT5G19030	Others	Others
Cellular_metabolic_process	chaperone_cofactor-dependent_protein_refolding	AT1G44160	AT3G12650	Others	Others
Cellular_metabolic_process	mitotic_cell_cycle_phase_transition	AT1G47230	AT4G10630	Others	Others
Cellular_metabolic_process	RNA_polymerase_II_preinitiation_complex_assembly	AT1G54140	AT3G18235	Others	Others
Cellular_metabolic_process	cell_wall_organization_or_biogenesis	AT1G69160	AT2G25060	Others	Others
Cellular_metabolic_process	NADH_dehydrogenase_complex_(plastoquinone)_assembly	AT1G70760	AT2G29590	Others	Others
Cellular_metabolic_process	auxin-activated_signaling_pathway	AT1G74045	AT1G74055	Others	Others
Cellular_metabolic_process	meiotic_cell_cycle_process	AT1G80280	AT4G30840	Others	Others
Cellular_metabolic_process	cell_growth	AT2G04280	AT4G10630	Others	Others
Cellular_metabolic_process	cellular_component_biogenesis	AT2G25210	AT5G11200	Others	Others
Cellular_metabolic_process	protein-containing_complex_assembly	AT2G26340	AT2G27160	Others	Others
Cellular_metabolic_process	cell_division	AT2G26730	AT4G16570	Others	Others
Cellular_metabolic_process	protein-containing_complex_assembly	AT2G29080	AT4G31115	Others	Others
Cellular_metabolic_process	microtubule-based_process	AT2G29550	AT3G03776	Others	Others
Cellular_metabolic_process	red_or_far-red_light_signaling_pathway	AT2G37970	AT3G02640	Others	Others
Cellular_metabolic_process	pollen_wall_assembly	AT2G39350	AT5G35900	Others	Others
Cellular_metabolic_process	cellular_localization	AT2G44850	AT5G64820	Others	Others
Cellular_metabolic_process	membrane_raft_localization	AT2G45820	AT2G45840	Others	Others
Cellular_metabolic_process	ribosomal_small_subunit_biogenesis	AT3G02560	AT3G10510	Others	Others
Cellular_metabolic_process	signal_transduction	AT3G05660	AT3G61170	Others	Others
Cellular_metabolic_process	vesicle_tethering_involved_in_exocytosis	AT3G10380	AT5G64480	Others	Others
Cellular_metabolic_process	intracellular_signal_transduction	AT3G13590	AT5G17610	Others	Others
Cellular_metabolic_process	cellular_component_biogenesis	AT3G16080	AT3G16100	Others	Others
Cellular_metabolic_process	cellular_component_biogenesis	AT3G16080	AT5G64190	Others	Others
Cellular_metabolic_process	signal_transduction	AT3G28890	AT3G28899	Others	Others
Cellular_metabolic_process	mitotic_chromosome_condensation	AT3G47460	AT4G14104	Others	Others
Cellular_metabolic_process	meiotic_cell_cycle_process	AT3G48980	AT3G52240	Others	Others
Cellular_metabolic_process	autophagosome_organization	AT3G53930	AT3G53950	Others	Others
Cellular_metabolic_process	autophagosome_organization	AT3G53930	AT3G54240	Others	Others
Cellular_metabolic_process	autophagosome_organization	AT3G53930	AT5G55270	Others	Others
Cellular_metabolic_process	cell_division	AT4G00850	AT4G36370	Others	Others
Cellular_metabolic_process	cytochrome_complex_assembly	AT4G01660	AT5G40595	Others	Others
Cellular_metabolic_process	protein_kinase_C-activating_G_protein-coupled_receptor_signaling_pathway	AT4G28130	AT4G28170	Others	Others
Cellular_metabolic_process	cell_redox_homeostasis	AT4G36910	AT4G36925	Others	Others
Cellular_metabolic_process	cell_wall_organization_or_biogenesis	AT4G37445	AT5G18890	Others	Others
Cellular_metabolic_process	signal_transduction	AT5G06860	AT5G55340	Others	Others
Cellular_metabolic_process	meiotic_cell_cycle_process	AT5G14230	AT5G14240	Others	Others
Cellular_metabolic_process	intracellular_signal_transduction	AT5G18940	AT5G18950	Others	Others
Cellular_metabolic_process	heterochromatin_organization	AT5G27670	AT5G63830	Others	Others
Cellular_metabolic_process	signal_transduction	AT5G61250	AT5G61300	Others	Others
Cellular_metabolic_process	root_hair_elongation	AT5G63220	AT5G63280	Others	Others
Cellular_metabolic_process	cell_division	AT5G66600	AT5G66607	Others	Others
Developmental_process	root_development	AT1G05630	AT5G18680	regulation_of_DNA-templated_transcription	Developmental_process
Developmental_process	phyllome_development	AT1G07310	AT4G26950	positive_regulation_of_cellular_process	Developmental_process
Developmental_process	anatomical_structure_formation_involved_in_morphogenesis	AT1G11090	AT3G48240	regulation_of_multicellular_organismal_development	Developmental_process
Developmental_process	root_development	AT1G14580	AT4G13170	negative_regulation_of_translation	Developmental_process
Developmental_process	pollen_tube_growth	AT1G15990	AT4G23800	negative_regulation_of_cellular_process	Developmental_process
Developmental_process	plant_organ_morphogenesis	AT1G17065	AT1G17070	regulation_of_circadian_rhythm	Developmental_process
Developmental_process	plant_epidermis_development	AT1G22230	AT3G61690	regulation_of_reproductive_process	Developmental_process
Developmental_process	leaf_development	AT1G27640	AT3G23160	positive_regulation_of_growth	Developmental_process
Developmental_process	plant_organ_morphogenesis	AT1G28560	AT4G37409	regulation_of_reproductive_process	Developmental_process
Developmental_process	shoot_apical_meristem_development	AT1G51570	AT1G51580	regulation_of_gene_expression	Developmental_process
Developmental_process	plant_epidermis_development	AT3G05900	AT3G05930	regulation_of_root_development	Developmental_process
Developmental_process	plant_organ_morphogenesis	AT3G05980	AT5G52440	regulation_of_response_to_water_deprivation	Developmental_process
Developmental_process	shoot_system_development	AT3G24180	AT4G17880	regulation_of_secondary_cell_wall_biogenesis	Developmental_process
Developmental_process	trichome_branching	AT3G58070	AT4G04885	positive_regulation_of_flower_development	Developmental_process
Developmental_process	trichome_branching	AT3G58070	AT5G48650	negative_regulation_of_defense_response_to_bacterium	Developmental_process
Developmental_process	shoot_system_development	AT4G22758	AT5G11270	regulation_of_defense_response_by_callose_deposition	Developmental_process
Developmental_process	anatomical_structure_formation_involved_in_morphogenesis	AT5G23700	AT5G23730	regulation_of_protein-containing_complex_assembly	Developmental_process
Developmental_process	plant_organ_morphogenesis	AT1G01630	AT2G36400	regulation_of_nematode_larval_development	Developmental_process
Developmental_process	suspensor_development	AT1G10747	AT5G02800	positive_regulation_of_brassinosteroid_mediated_signaling_pathway	Developmental_process
Developmental_process	root_development	AT1G18640	AT2G15230	regulation_of_seed_dormancy_process	Developmental_process
Developmental_process	anatomical_structure_maturation	AT1G27300	AT4G28500	regulation_of_secondary_cell_wall_biogenesis	Developmental_process
Developmental_process	anatomical_structure_maturation	AT1G27300	AT5G46260	regulation_of_defense_response	Developmental_process
Developmental_process	palisade_mesophyll_development	AT1G28530	AT5G12230	positive_regulation_of_transcription_by_RNA_polymerase_II	Developmental_process
Developmental_process	xylem_development	AT1G50930	AT2G04550	regulation_of_rate_of_cell_growth	Developmental_process
Developmental_process	meristem_development	AT3G16070	AT4G25480	positive_regulation_of_gene_expression	Developmental_process
Developmental_process	shoot_system_development	AT3G22200	AT5G52990	regulation_of_developmental_process	Developmental_process
Developmental_process	suspensor_development	AT3G24560	AT5G63180	regulation_of_developmental_process	Developmental_process
Developmental_process	lateral_root_development	AT3G60350	AT5G62100	protein_stabilization	Developmental_process
Developmental_process	pollen_tube_growth	AT4G17530	AT4G26930	regulation_of_pollen_tube_growth	Developmental_process
Developmental_process	plant_organ_morphogenesis	AT4G23870	AT5G40720	regulation_of_reproductive_process	Developmental_process
Developmental_process	plant_epidermis_development	AT4G29800	AT4G29830	positive_regulation_of_wax_biosynthetic_process	Developmental_process
Developmental_process	plant_epidermis_development	AT4G36945	AT4G36960	negative_regulation_of_nitrogen_compound_metabolic_process	Developmental_process
Developmental_process	meristem_development	AT5G07290	AT5G57120	regulation_of_developmental_process	Developmental_process
Developmental_process	meristem_development	AT5G58630	AT5G58650	regulation_of_cell_population_proliferation	Developmental_process
Developmental_process	plant_epidermis_development	AT5G61340	AT5G61350	cellular_ammonium_homeostasis	Developmental_process
Developmental_process	aging	AT5G61370	AT5G61380	negative_regulation_of_gene_expression	Developmental_process
Developmental_process	root_development	AT5G62140	AT5G63520	positive_regulation_of_proteasomal_ubiquitin-dependent_protein_catabolic_process	Developmental_process
Developmental_process	root_development	AT1G02816	AT1G69520	signal_transduction	Cellular_metabolic_process
Developmental_process	plant_organ_formation	AT1G33420	AT1G33430	pollen_exine_formation	Cellular_metabolic_process
Developmental_process	shoot_system_development	AT1G63420	AT3G52530	cell_surface_receptor_signaling_pathway	Cellular_metabolic_process
Developmental_process	plant_epidermis_development	AT2G20930	AT3G24982	signal_transduction	Cellular_metabolic_process
Developmental_process	root_development	AT2G39110	AT2G39120	cytochrome_complex_assembly	Cellular_metabolic_process
Developmental_process	plant_organ_development	AT3G51390	AT3G52750	organelle_fission	Cellular_metabolic_process
Developmental_process	root_development	AT5G59030	AT5G59050	plant-type_cell_wall_organization_or_biogenesis	Cellular_metabolic_process
Developmental_process	root_development	AT1G30000	AT3G56450	SNARE_complex_disassembly	Cellular_metabolic_process
Developmental_process	shoot_system_development	AT1G50660	AT1G50670	endoplasmic_reticulum_unfolded_protein_response	Cellular_metabolic_process
Developmental_process	xylem_development	AT1G50930	AT2G26840	nucleoid_organization	Cellular_metabolic_process
Developmental_process	pollen_tube_growth	AT1G72150	AT5G24630	chromosome_organization	Cellular_metabolic_process
Developmental_process	plant_epidermis_development	AT1G72510	AT4G36910	cell_redox_homeostasis	Cellular_metabolic_process
Developmental_process	meristem_development	AT2G12462	AT5G27670	heterochromatin_organization	Cellular_metabolic_process
Developmental_process	meristem_development	AT2G12462	AT5G58180	vesicle_fusion	Cellular_metabolic_process
Developmental_process	plant_organ_morphogenesis	AT2G19090	AT5G63220	root_hair_elongation	Cellular_metabolic_process
Developmental_process	plant_organ_morphogenesis	AT2G33620	AT3G27530	membrane_fusion	Cellular_metabolic_process
Developmental_process	root_development	AT3G09240	AT3G09260	ER_body_organization	Cellular_metabolic_process
Developmental_process	plant_epidermis_development	AT3G12560	AT3G12570	hormone-mediated_signaling_pathway	Cellular_metabolic_process
Developmental_process	plant_epidermis_development	AT3G12560	AT3G12580	chaperone_cofactor-dependent_protein_refolding	Cellular_metabolic_process
Developmental_process	meristem_development	AT3G16070	AT3G16080	cellular_component_biogenesis	Cellular_metabolic_process
Developmental_process	shoot_system_development	AT3G45630	AT5G14790	microtubule_cytoskeleton_organization	Cellular_metabolic_process
Developmental_process	anatomical_structure_maturation	AT5G44260	AT5G44270	mitotic_spindle_assembly	Cellular_metabolic_process
Developmental_process	meristem_development	AT5G58630	AT5G58640	cell_redox_homeostasis	Cellular_metabolic_process
Developmental_process	plant_organ_morphogenesis	AT1G17065	AT1G19220	lateral_root_development	Developmental_process
Developmental_process	root_development	AT2G05520	AT3G44750	root_development	Developmental_process
Developmental_process	tissue_development	AT2G46630	AT3G27170	plant_epidermis_development	Developmental_process
Developmental_process	root_development	AT3G01690	AT4G19950	tissue_development	Developmental_process
Developmental_process	developmental_process	AT3G60400	AT5G07830	unidimensional_cell_growth	Developmental_process
Developmental_process	shoot_system_morphogenesis	AT4G37560	AT4G37580	unidimensional_cell_growth	Developmental_process
Developmental_process	plant_organ_morphogenesis	AT1G01630	AT5G46730	tissue_development	Developmental_process
Developmental_process	root_development	AT1G12320	AT1G17430	plant_epidermis_development	Developmental_process
Developmental_process	root_development	AT2G27230	AT4G27950	leaf_development	Developmental_process
Developmental_process	root_development	AT3G05390	AT4G11610	plant_epidermis_development	Developmental_process
Developmental_process	developmental_process	AT3G45890	AT5G52300	leaf_senescence	Developmental_process
Developmental_process	plant_organ_senescence	AT4G30780	AT5G67420	simple_leaf_morphogenesis	Developmental_process
Developmental_process	root_development	AT5G10830	AT5G62380	metaxylem_development	Developmental_process
Developmental_process	shoot_system_development	AT3G10870	AT3G18690	innate_immune_response-activating_signal_transduction	Response_to_stress
Developmental_process	pollen_tube_growth	AT4G17530	AT5G05680	innate_immune_response	Response_to_stress
Developmental_process	root_development	AT1G05630	AT1G32880	protein_transport	Developmental_process
Developmental_process	plant_organ_morphogenesis	AT1G17065	AT5G43370	transmembrane_transport	Developmental_process
Developmental_process	leaf_development	AT1G27640	AT5G01990	endoplasmic_reticulum_to_cytosol_auxin_transport	Developmental_process
Developmental_process	root_development	AT1G66460	AT3G21670	transmembrane_transport	Developmental_process
Developmental_process	developmental_process	AT1G68870	AT2G38330	transmembrane_transport	Developmental_process
Developmental_process	root_hair_cell_development	AT1G71410	AT4G16480	transmembrane_transport	Developmental_process
Developmental_process	root_development	AT3G01690	AT3G19640	magnesium_ion_transmembrane_transport	Developmental_process
Developmental_process	root_development	AT5G62140	AT5G62160	zinc_ion_transmembrane_transport	Developmental_process
Developmental_process	plant_epidermis_development	AT1G01660	AT4G15010	amino_acid_transport	Developmental_process
Developmental_process	root_development	AT1G18640	AT4G23640	potassium_ion_transmembrane_transport	Developmental_process
Developmental_process	palisade_mesophyll_development	AT1G28530	AT3G08650	cation_transmembrane_transport	Developmental_process
Developmental_process	leaf_development	AT3G08640	AT3G08650	cation_transmembrane_transport	Developmental_process
Developmental_process	root_development	AT3G48610	AT4G25640	xenobiotic_detoxification_by_transmembrane_export_across_the_plasma_membrane	Developmental_process
Developmental_process	lateral_root_branching	AT4G13510	AT5G67500	anion_transmembrane_transport	Developmental_process
Developmental_process	leaf_senescence	AT5G39520	AT5G62065	lipid_transport	Developmental_process
Developmental_process	root_hair_cell_development	AT5G58010	AT5G58030	endoplasmic_reticulum_to_Golgi_vesicle-mediated_transport	Developmental_process
Developmental_process	pollen_tube_growth	AT5G58050	AT5G58060	vesicle-mediated_transport	Developmental_process
Developmental_process	phyllome_development	AT1G07310	AT2G31420	oxoacid_metabolic_process	Cellular_metabolic_process
Developmental_process	lateral_root_development	AT1G19220	AT3G02080	translation	Cellular_metabolic_process
Developmental_process	plant_organ_morphogenesis	AT1G28560	AT1G28600	organonitrogen_compound_catabolic_process	Cellular_metabolic_process
Developmental_process	phyllome_development	AT2G01630	AT4G03930	pectin_catabolic_process	Cellular_metabolic_process
Developmental_process	phyllome_development	AT2G01630	AT5G44010	organic_hydroxy_compound_biosynthetic_process	Cellular_metabolic_process
Developmental_process	primary_root_development	AT2G21170	AT2G21185	carbohydrate_biosynthetic_process	Cellular_metabolic_process
Developmental_process	anatomical_structure_arrangement	AT2G23700	AT4G19550	oxoacid_metabolic_process	Cellular_metabolic_process
Developmental_process	anatomical_structure_formation_involved_in_morphogenesis	AT2G24580	AT2G24590	RNA_splicing	Cellular_metabolic_process
Developmental_process	root_development	AT2G39110	AT3G09620	mRNA_splicing,_via_spliceosome	Cellular_metabolic_process
Developmental_process	meristem_development	AT2G41510	AT3G28660	RNA_modification	Cellular_metabolic_process
Developmental_process	root_development	AT3G01690	AT3G19620	xylan_catabolic_process	Cellular_metabolic_process
Developmental_process	plant_epidermis_development	AT3G05900	AT4G35440	organonitrogen_compound_catabolic_process	Cellular_metabolic_process
Developmental_process	tissue_development	AT3G17680	AT5G54710	organic_hydroxy_compound_metabolic_process	Cellular_metabolic_process
Developmental_process	plant_epidermis_development	AT3G22800	AT3G24200	ubiquinone_biosynthetic_process	Cellular_metabolic_process
Developmental_process	root_development	AT3G44750	AT5G25510	carbohydrate_derivative_metabolic_process	Cellular_metabolic_process
Developmental_process	plant_epidermis_development	AT3G58710	AT3G58730	organonitrogen_compound_catabolic_process	Cellular_metabolic_process
Developmental_process	root_cap_development	AT3G59420	AT5G17200	carbohydrate_metabolic_process	Cellular_metabolic_process
Developmental_process	shoot_system_morphogenesis	AT4G37560	AT5G05370	mitochondrial_electron_transport,_ubiquinol_to_cytochrome_c	Cellular_metabolic_process
Developmental_process	unidimensional_cell_growth	AT5G07830	AT5G23740	translation	Cellular_metabolic_process
Developmental_process	organ_boundary_specification_between_lateral_organs_and_the_meristem	AT5G63090	AT5G63130	glycosyl_compound_metabolic_process	Cellular_metabolic_process
Developmental_process	plant_organ_morphogenesis	AT1G01630	AT3G24080	endonucleolytic_cleavage_in_ITS1_to_separate_SSU-rRNA_from_5.8S_rRNA_and_LSU-rRNA_from_tricistronic_rRNA_transcript_(SSU-rRNA,_5.8S_rRNA,_LSU-rRNA)	Cellular_metabolic_process
Developmental_process	root_development	AT1G10530	AT5G64570	xylan_catabolic_process	Cellular_metabolic_process
Developmental_process	root_hair_initiation	AT1G48380	AT3G13770	RNA_modification	Cellular_metabolic_process
Developmental_process	root_hair_initiation	AT1G48380	AT4G15130	CDP-choline_pathway	Cellular_metabolic_process
Developmental_process	root_hair_cell_tip_growth	AT1G48550	AT1G48560	DNA_repair	Cellular_metabolic_process
Developmental_process	shoot_system_development	AT1G50660	AT1G50700	protein_autophosphorylation	Cellular_metabolic_process
Developmental_process	shoot_system_development	AT1G50660	AT2G29070	ER-associated_misfolded_protein_catabolic_process	Cellular_metabolic_process
Developmental_process	simple_leaf_morphogenesis	AT1G53190	AT5G37890	protein_ubiquitination	Cellular_metabolic_process
Developmental_process	tissue_development	AT1G67780	AT2G38050	brassinosteroid_biosynthetic_process	Cellular_metabolic_process
Developmental_process	root_development	AT1G74460	AT4G09570	protein_autophosphorylation	Cellular_metabolic_process
Developmental_process	root_development	AT2G11890	AT3G20790	NADPH_regeneration	Cellular_metabolic_process
Developmental_process	anatomical_structure_maturation	AT2G24430	AT5G43150	cellular_lipid_metabolic_process	Cellular_metabolic_process
Developmental_process	plant_organ_morphogenesis	AT2G25250	AT3G07090	protein_modification_by_small_protein_removal	Cellular_metabolic_process
Developmental_process	plant_organ_morphogenesis	AT2G25250	AT4G10750	organic_substance_catabolic_process	Cellular_metabolic_process
Developmental_process	plant_organ_morphogenesis	AT2G33620	AT5G17200	carbohydrate_metabolic_process	Cellular_metabolic_process
Developmental_process	tissue_development	AT2G37390	AT4G24510	very_long-chain_fatty_acid_biosynthetic_process	Cellular_metabolic_process
Developmental_process	pollen_tube_growth	AT3G03110	AT4G36050	DNA_demethylation	Cellular_metabolic_process
Developmental_process	root_development	AT3G05390	AT5G24840	RNA_(guanine-N7)-methylation	Cellular_metabolic_process
Developmental_process	shoot_system_development	AT3G10870	AT3G10950	translation	Cellular_metabolic_process
Developmental_process	plant_organ_development	AT3G28180	AT5G43620	mRNA_cleavage	Cellular_metabolic_process
Developmental_process	root_development	AT3G51400	AT4G11360	protein_ubiquitination	Cellular_metabolic_process
Developmental_process	shoot_system_development	AT3G56320	AT3G56330	tRNA_modification	Cellular_metabolic_process
Developmental_process	plant_epidermis_development	AT4G01110	AT4G01130	organonitrogen_compound_catabolic_process	Cellular_metabolic_process
Developmental_process	plant_organ_morphogenesis	AT4G23870	AT5G15770	UDP-N-acetylglucosamine_biosynthetic_process	Cellular_metabolic_process
Developmental_process	plant_organ_senescence	AT4G30780	AT5G52280	organic_hydroxy_compound_biosynthetic_process	Cellular_metabolic_process
Developmental_process	plant_epidermis_development	AT4G36945	AT4G36970	macromolecule_modification	Cellular_metabolic_process
Developmental_process	meristem_development	AT5G07290	AT5G48240	rRNA_processing	Cellular_metabolic_process
Developmental_process	root_hair_cell_tip_growth	AT5G27840	AT5G40760	pentose-phosphate_shunt,_oxidative_branch	Cellular_metabolic_process
Developmental_process	tissue_development	AT5G46730	AT5G67170	protein_deubiquitination	Cellular_metabolic_process
Developmental_process	root_hair_cell_development	AT5G58010	AT5G58020	mitotic_DNA_replication_termination	Cellular_metabolic_process
Developmental_process	meristem_development	AT5G58630	AT5G58660	gibberellin_catabolic_process	Cellular_metabolic_process
Developmental_process	meristem_development	AT5G63780	AT5G63800	mucilage_biosynthetic_process_involved_in_seed_coat_development	Cellular_metabolic_process
Developmental_process	developmental_process	AT1G68870	AT5G60790	seed_development	Developmental_process
Developmental_process	phloem_or_xylem_histogenesis	AT2G24230	AT5G60790	seed_development	Developmental_process
Developmental_process	organ_boundary_specification_between_lateral_organs_and_the_meristem	AT5G63090	AT5G66110	seed_development	Developmental_process
Developmental_process	root_hair_cell_development	AT1G52240	AT3G07150	seed_development	Developmental_process
Developmental_process	shoot_system_development	AT3G56320	AT5G51210	sexual_reproduction	Developmental_process
Developmental_process	plant_epidermis_development	AT1G17430	AT1G67440	embryo_development_ending_in_seed_dormancy	Developmental_process
Developmental_process	meristem_development	AT1G01420	AT5G42820	photoperiodism,_flowering	Response_to_stress
Developmental_process	embryonic_meristem_initiation	AT1G14740	AT2G03240	cellular_response_to_phosphate_starvation	Response_to_stress
Developmental_process	plant_organ_morphogenesis	AT1G17065	AT4G38240	hyperosmotic_response	Response_to_stress
Developmental_process	shoot_system_development	AT1G18360	AT2G03240	cellular_response_to_phosphate_starvation	Response_to_stress
Developmental_process	lateral_root_development	AT1G19220	AT2G48120	cellular_response_to_light_stimulus	Response_to_stress
Developmental_process	plant_epidermis_development	AT1G23730	AT2G41660	hydrotropism	Response_to_stress
Developmental_process	developmental_process	AT1G26210	AT1G26220	response_to_light_stimulus	Response_to_stress
Developmental_process	leaf_development	AT1G27640	AT2G22080	response_to_oxidative_stress	Response_to_stress
Developmental_process	shoot_system_development	AT1G63420	AT4G34135	response_to_other_organism	Response_to_stress
Developmental_process	shoot_system_development	AT1G63420	AT5G01540	defense_response_to_bacterium	Response_to_stress
Developmental_process	root_development	AT1G66460	AT1G66465	defense_response_to_fungus	Response_to_stress
Developmental_process	tissue_development	AT1G72500	AT1G72540	response_to_alcohol	Response_to_stress
Developmental_process	tissue_development	AT1G72500	AT5G58570	defense_response_to_other_organism	Response_to_stress
Developmental_process	tissue_development	AT2G05790	AT2G18280	response_to_fungus	Response_to_stress
Developmental_process	tissue_development	AT2G11271	AT2G37030	cellular_response_to_hormone_stimulus	Response_to_stress
Developmental_process	plant_epidermis_development	AT2G20930	AT2G20950	defense_response_to_fungus	Response_to_stress
Developmental_process	root_cap_development	AT2G21050	AT4G36030	response_to_alcohol	Response_to_stress
Developmental_process	primary_root_development	AT2G21170	AT3G14460	defense_response_to_bacterium	Response_to_stress
Developmental_process	plant_epidermis_development	AT2G22560	AT2G37230	response_to_cold	Response_to_stress
Developmental_process	anatomical_structure_arrangement	AT2G23700	AT3G28580	response_to_abscisic_acid	Response_to_stress
Developmental_process	anatomical_structure_formation_involved_in_morphogenesis	AT2G24580	AT3G45680	cellular_response_to_salt_stress	Response_to_stress
Developmental_process	tissue_development	AT3G01950	AT3G01980	response_to_inorganic_substance	Response_to_stress
Developmental_process	tissue_development	AT3G17680	AT5G15840	response_to_far_red_light	Response_to_stress
Developmental_process	meristem_development	AT3G24000	AT3G24715	cellular_response_to_hypoxia	Response_to_stress
Developmental_process	tissue_development	AT3G46650	AT3G46670	response_to_abscisic_acid	Response_to_stress
Developmental_process	plant_organ_development	AT3G51390	AT5G59190	response_to_cadmium_ion	Response_to_stress
Developmental_process	trichome_branching	AT3G58070	AT5G63160	response_to_hydrogen_peroxide	Response_to_stress
Developmental_process	plant_organ_formation	AT4G29150	AT4G29170	response_to_ionizing_radiation	Response_to_stress
Developmental_process	root_development	AT5G01030	AT5G07390	defense_response	Response_to_stress
Developmental_process	plant_organ_morphogenesis	AT5G45440	AT5G45480	defense_response_to_other_organism	Response_to_stress
Developmental_process	leaf_development	AT5G46915	AT5G47010	long-day_photoperiodism	Response_to_stress
Developmental_process	plant_organ_morphogenesis	AT1G01630	AT1G76360	cellular_response_to_oxygen-containing_compound	Response_to_stress
Developmental_process	plant_epidermis_development	AT1G01660	AT5G07250	response_to_inorganic_substance	Response_to_stress
Developmental_process	root_hair_cell_development	AT1G52240	AT1G52260	response_to_endoplasmic_reticulum_stress	Response_to_stress
Developmental_process	shoot_system_development	AT1G53330	AT3G60540	response_to_endoplasmic_reticulum_stress	Response_to_stress
Developmental_process	root_development	AT1G56710	AT3G54120	defense_response_to_other_organism	Response_to_stress
Developmental_process	pollen_tube_growth	AT1G72150	AT5G54640	response_to_bacterium	Response_to_stress
Developmental_process	plant_epidermis_development	AT1G74510	AT3G43230	defense_response_to_other_organism	Response_to_stress
Developmental_process	plant_organ_morphogenesis	AT2G19090	AT2G45360	defense_response_to_other_organism	Response_to_stress
Developmental_process	root_hair_cell_development	AT2G23096	AT2G23120	cellular_response_to_oxygen-containing_compound	Response_to_stress
Developmental_process	root_development	AT3G02100	AT5G13850	response_to_inorganic_substance	Response_to_stress
Developmental_process	pollen_tube_growth	AT3G03110	AT4G32290	cellular_response_to_oxygen-containing_compound	Response_to_stress
Developmental_process	shoot_system_development	AT3G10870	AT4G11000	cellular_response_to_oxygen-containing_compound	Response_to_stress
Developmental_process	meristem_development	AT3G16070	AT3G16110	response_to_endoplasmic_reticulum_stress	Response_to_stress
Developmental_process	plant_epidermis_development	AT4G13130	AT4G16535	cellular_response_to_organic_substance	Response_to_stress
Developmental_process	lateral_root_branching	AT4G13510	AT5G67480	response_to_hydrogen_peroxide	Response_to_stress
Developmental_process	root_hair_cell_tip_growth	AT5G27840	AT5G27850	response_to_inorganic_substance	Response_to_stress
Developmental_process	plant_epidermis_development	AT5G42840	AT5G48410	cellular_response_to_amino_acid_stimulus	Response_to_stress
Developmental_process	meristem_development	AT5G63780	AT5G63790	cellular_response_to_hypoxia	Response_to_stress
Developmental_process	meristem_development	AT1G01420	AT3G41762	Others	Others
Developmental_process	phyllome_development	AT1G07310	AT3G41762	Others	Others
Developmental_process	anatomical_structure_formation_involved_in_morphogenesis	AT1G11090	AT3G41762	Others	Others
Developmental_process	root_development	AT1G14580	AT3G41762	Others	Others
Developmental_process	embryonic_meristem_initiation	AT1G14740	AT3G41762	Others	Others
Developmental_process	pollen_tube_growth	AT1G15990	AT3G54530	Others	Others
Developmental_process	plant_organ_morphogenesis	AT1G17065	AT3G41762	Others	Others
Developmental_process	plant_organ_morphogenesis	AT1G17065	AT5G01017	Others	Others
Developmental_process	shoot_system_development	AT1G18360	AT1G73490	Others	Others
Developmental_process	shoot_system_development	AT1G18360	AT3G41762	Others	Others
Developmental_process	plant_epidermis_development	AT1G22230	AT3G58890	Others	Others
Developmental_process	developmental_process	AT1G26210	AT1G26225	Others	Others
Developmental_process	developmental_process	AT1G26210	AT3G41762	Others	Others
Developmental_process	leaf_development	AT1G27640	AT2G07827	Others	Others
Developmental_process	leaf_development	AT1G27640	AT3G41762	Others	Others
Developmental_process	plant_organ_morphogenesis	AT1G28560	AT3G41762	Others	Others
Developmental_process	pollen_tube_growth	AT1G49490	AT4G17085	Others	Others
Developmental_process	embryo_sac_cellularization	AT1G50240	AT3G41762	Others	Others
Developmental_process	shoot_apical_meristem_development	AT1G51570	AT3G41762	Others	Others
Developmental_process	leaf_development	AT1G56180	AT2G07599	Others	Others
Developmental_process	shoot_system_development	AT1G63420	AT3G41762	Others	Others
Developmental_process	root_development	AT1G66460	AT1G69340	Others	Others
Developmental_process	root_development	AT1G66460	AT3G41762	Others	Others
Developmental_process	developmental_process	AT1G68870	AT3G62615	Others	Others
Developmental_process	developmental_process	AT1G68870	AT4G18215	Others	Others
Developmental_process	developmental_process	AT1G68870	AT4G34330	Others	Others
Developmental_process	developmental_process	AT1G68870	AT5G27980	Others	Others
Developmental_process	plant_epidermis_development	AT1G70335	AT1G70340	Others	Others
Developmental_process	plant_epidermis_development	AT1G70335	AT1G77270	Others	Others
Developmental_process	plant_epidermis_development	AT1G70335	AT3G41762	Others	Others
Developmental_process	tissue_development	AT1G72500	AT2G41590	Others	Others
Developmental_process	root_hair_cell_development	AT1G75110	AT3G41762	Others	Others
Developmental_process	shoot_system_development	AT1G78240	AT3G41762	Others	Others
Developmental_process	root_development	AT2G05520	AT3G41762	Others	Others
Developmental_process	tissue_development	AT2G11271	AT3G41762	Others	Others
Developmental_process	plant_epidermis_development	AT2G20930	AT3G25012	Others	Others
Developmental_process	plant_epidermis_development	AT2G20930	AT3G41762	Others	Others
Developmental_process	root_cap_development	AT2G21050	AT3G41762	Others	Others
Developmental_process	root_cap_development	AT2G21050	AT3G63255	Others	Others
Developmental_process	plant_epidermis_development	AT2G22560	AT3G41762	Others	Others
Developmental_process	phloem_or_xylem_histogenesis	AT2G24230	AT3G41762	Others	Others
Developmental_process	root_development	AT2G24400	AT5G25750	Others	Others
Developmental_process	anatomical_structure_formation_involved_in_morphogenesis	AT2G24580	AT2G31862	Others	Others
Developmental_process	root_morphogenesis	AT2G27010	AT3G41762	Others	Others
Developmental_process	meristem_development	AT2G41510	AT2G41515	Others	Others
Developmental_process	root_development	AT3G01690	AT3G41762	Others	Others
Developmental_process	tissue_development	AT3G01950	AT3G41762	Others	Others
Developmental_process	plant_epidermis_development	AT3G05900	AT3G41762	Others	Others
Developmental_process	plant_organ_morphogenesis	AT3G05980	AT3G41762	Others	Others
Developmental_process	plant_epidermis_development	AT3G07900	AT3G41762	Others	Others
Developmental_process	root_morphogenesis	AT3G09220	AT3G41762	Others	Others
Developmental_process	pollen_tube_growth	AT3G19020	AT3G41762	Others	Others
Developmental_process	plant_organ_morphogenesis	AT3G22125	AT3G41762	Others	Others
Developmental_process	plant_epidermis_development	AT3G22800	AT3G41762	Others	Others
Developmental_process	meristem_development	AT3G24000	AT3G24020	Others	Others
Developmental_process	shoot_system_development	AT3G24180	AT3G41762	Others	Others
Developmental_process	meristem_development	AT3G25560	AT3G41762	Others	Others
Developmental_process	plant_epidermis_development	AT4G38770	AT4G38775	Others	Others
Developmental_process	reproductive_system_development	AT5G36000	AT5G36001	Others	Others
Developmental_process	pollen_tube_growth	AT1G10770	AT3G59950	Others	Others
Developmental_process	plant_epidermis_development	AT1G17430	AT1G67455	Others	Others
Developmental_process	plant_epidermis_development	AT1G17430	AT5G35900	Others	Others
Developmental_process	pollen_tube_growth	AT1G19780	AT5G05240	Others	Others
Developmental_process	root_development	AT1G30000	AT4G16855	Others	Others
Developmental_process	shoot_system_development	AT1G53330	AT3G16880	Others	Others
Developmental_process	shoot_system_development	AT1G53330	AT3G26850	Others	Others
Developmental_process	tissue_development	AT1G67780	AT3G15578	Others	Others
Developmental_process	plant_organ_morphogenesis	AT2G19090	AT2G39795	Others	Others
Developmental_process	plant_organ_morphogenesis	AT2G25250	AT5G38900	Others	Others
Developmental_process	plant_organ_morphogenesis	AT2G33620	AT2G40765	Others	Others
Developmental_process	leaf_senescence	AT2G39730	AT2G41355	Others	Others
Developmental_process	leaf_senescence	AT2G39730	AT4G10630	Others	Others
Developmental_process	root_development	AT3G09240	AT3G46990	Others	Others
Developmental_process	root_development	AT3G51400	AT3G51410	Others	Others
Developmental_process	plant_epidermis_development	AT4G11610	AT4G30662	Others	Others
Developmental_process	plant_epidermis_development	AT4G11610	AT5G11760	Others	Others
Developmental_process	pollen_tube_growth	AT4G17530	AT4G17540	Others	Others
Developmental_process	phyllome_development	AT4G17950	AT4G36370	Others	Others
Developmental_process	plant_organ_morphogenesis	AT4G23870	AT4G36925	Others	Others
Developmental_process	lateral_root_morphogenesis	AT4G33495	AT4G33500	Others	Others
Developmental_process	tissue_development	AT5G02140	AT5G42825	Others	Others
Developmental_process	tissue_development	AT5G46730	AT5G65970	Others	Others
Developmental_process	growth	AT2G32320	AT5G11260	positive_regulation_of_transcription_by_RNA_polymerase_II	Developmental_process
Developmental_process	growth	AT2G37975	AT4G12780	negative_regulation_of_clathrin-dependent_endocytosis	Developmental_process
Developmental_process	developmental_growth	AT4G23070	AT5G42060	positive_regulation_of_transcription_initiation_by_RNA_polymerase_II	Developmental_process
Developmental_process	developmental_growth	AT1G30200	AT1G30210	regulation_of_secondary_shoot_formation	Developmental_process
Developmental_process	developmental_growth	AT1G67540	AT4G13830	regulation_of_1-deoxy-D-xylulose-5-phosphate_synthase_activity	Developmental_process
Developmental_process	developmental_growth	AT1G78210	AT3G57860	negative_regulation_of_ubiquitin_protein_ligase_activity	Developmental_process
Developmental_process	developmental_growth	AT3G03820	AT3G03850	regulation_of_hormone_levels	Developmental_process
Developmental_process	growth	AT3G06410	AT4G34660	positive_regulation_of_membrane_tubulation	Developmental_process
Developmental_process	developmental_growth	AT2G17300	AT5G59050	plant-type_cell_wall_organization_or_biogenesis	Cellular_metabolic_process
Developmental_process	developmental_growth	AT2G42250	AT2G42270	spliceosome_conformational_change_to_release_U4_(or_U4atac)_and_U1_(or_U11)	Cellular_metabolic_process
Developmental_process	developmental_growth	AT1G01980	AT2G35050	signal_transduction	Cellular_metabolic_process
Developmental_process	developmental_growth	AT1G05150	AT1G24510	protein_folding	Cellular_metabolic_process
Developmental_process	developmental_growth_involved_in_morphogenesis	AT1G29810	AT4G01660	cytochrome_complex_assembly	Cellular_metabolic_process
Developmental_process	developmental_growth	AT1G67540	AT3G13227	developmental_cell_growth	Cellular_metabolic_process
Developmental_process	developmental_growth	AT3G13930	AT5G66410	anisotropic_cell_growth	Cellular_metabolic_process
Developmental_process	developmental_growth_involved_in_morphogenesis	AT5G13400	AT5G46915	leaf_development	Developmental_process
Developmental_process	developmental_growth	AT1G78210	AT1G78230	plant_epidermis_development	Developmental_process
Developmental_process	developmental_growth	AT3G16175	AT3G16180	transmembrane_transport	Developmental_process
Developmental_process	developmental_growth	AT1G67540	AT2G01110	intracellular_protein_transmembrane_transport	Developmental_process
Developmental_process	developmental_growth	AT2G24040	AT2G37180	transmembrane_transport	Developmental_process
Developmental_process	developmental_vegetative_growth	AT1G78580	AT1G78590	NAD_metabolic_process	Cellular_metabolic_process
Developmental_process	developmental_vegetative_growth	AT1G78580	AT1G78600	chlorophyll_biosynthetic_process	Cellular_metabolic_process
Developmental_process	developmental_growth	AT2G20770	AT5G51010	small_molecule_metabolic_process	Cellular_metabolic_process
Developmental_process	developmental_growth_involved_in_morphogenesis	AT2G28470	AT4G26510	CTP_salvage	Cellular_metabolic_process
Developmental_process	growth	AT2G37975	AT5G41040	cell_wall_pectin_biosynthetic_process	Cellular_metabolic_process
Developmental_process	developmental_growth	AT2G42250	AT3G02420	cellular_macromolecule_catabolic_process	Cellular_metabolic_process
Developmental_process	developmental_growth	AT3G63470	AT3G63490	translation	Cellular_metabolic_process
Developmental_process	developmental_growth	AT1G30200	AT1G32850	protein_deubiquitination	Cellular_metabolic_process
Developmental_process	developmental_growth	AT1G67540	AT3G15460	rRNA_processing	Cellular_metabolic_process
Developmental_process	developmental_growth	AT1G78210	AT4G26240	secondary_metabolic_process	Cellular_metabolic_process
Developmental_process	developmental_growth	AT2G24040	AT4G32940	proteolysis_involved_in_protein_catabolic_process	Cellular_metabolic_process
Developmental_process	developmental_growth	AT3G14560	AT3G51540	organonitrogen_compound_catabolic_process	Cellular_metabolic_process
Developmental_process	growth	AT4G08930	AT4G10060	glucosylceramide_catabolic_process	Cellular_metabolic_process
Developmental_process	developmental_growth	AT5G61570	AT5G61580	glycolytic_process	Cellular_metabolic_process
Developmental_process	developmental_growth	AT1G03070	AT3G49600	seed_development	Developmental_process
Developmental_process	developmental_growth	AT1G78610	AT5G42390	embryo_development_ending_in_seed_dormancy	Developmental_process
Developmental_process	developmental_growth	AT3G63470	AT5G13200	maintenance_of_seed_dormancy_by_absisic_acid	Developmental_process
Developmental_process	developmental_growth	AT1G29420	AT1G29430	stamen_filament_development	Developmental_process
Developmental_process	developmental_growth	AT4G03190	AT5G47030	response_to_cadmium_ion	Response_to_stress
Developmental_process	developmental_growth	AT1G67540	AT4G30950	photoinhibition	Response_to_stress
Developmental_process	secondary_growth	AT2G47430	AT5G21280	response_to_oxidative_stress	Response_to_stress
Developmental_process	developmental_growth	AT1G78610	AT4G09580	Others	Others
Developmental_process	developmental_growth	AT2G17300	AT3G41762	Others	Others
Developmental_process	developmental_growth	AT2G20770	AT3G41762	Others	Others
Developmental_process	growth	AT2G32320	AT4G16442	Others	Others
Developmental_process	developmental_growth	AT2G39430	AT3G41762	Others	Others
Developmental_process	developmental_growth	AT2G42250	AT3G41762	Others	Others
Developmental_process	developmental_growth	AT3G16175	AT3G41762	Others	Others
Developmental_process	developmental_growth	AT3G16175	AT3G58550	Others	Others
Developmental_process	developmental_growth	AT5G08580	AT5G65580	Others	Others
Developmental_process	developmental_growth_involved_in_morphogenesis	AT5G13400	AT5G17167	Others	Others
Developmental_process	developmental_growth	AT1G05150	AT3G32930	Others	Others
Developmental_process	developmental_growth	AT1G29420	AT1G29435	Others	Others
Developmental_process	developmental_growth	AT1G29420	AT1G29465	Others	Others
Developmental_process	developmental_growth	AT1G29420	AT1G62935	Others	Others
Developmental_process	developmental_growth	AT1G30200	AT4G36840	Others	Others
Developmental_process	developmental_growth	AT1G78210	AT4G21630	Others	Others
Developmental_process	developmental_growth	AT3G03820	AT3G03828	Others	Others
Developmental_process	developmental_growth	AT3G03820	AT5G21970	Others	Others
Response_to_stress	antifungal_innate_immune_response	AT3G03970	AT5G64760	protein_catabolic_process	Cellular_metabolic_process
Response_to_stress	antifungal_innate_immune_response	AT3G03970	AT3G03980	response_to_inorganic_substance	Response_to_stress
Response_to_stress	antifungal_innate_immune_response	AT3G03970	AT3G04000	response_to_abscisic_acid	Response_to_stress
Developmental_process	protein_localization_to_plasma_membrane	AT1G03050	AT5G46260	regulation_of_defense_response	Developmental_process
Developmental_process	exocytosis	AT1G07725	AT3G19150	negative_regulation_of_cyclin-dependent_protein_serine/threonine_kinase_activity	Developmental_process
Developmental_process	gamma-aminobutyric_acid_transport	AT1G08230	AT1G08260	regulation_of_cell_division	Developmental_process
Developmental_process	transport	AT1G11200	AT5G53740	regulation_of_protein_localization_to_cell_surface	Developmental_process
Developmental_process	clathrin-dependent_endocytosis	AT1G14686	AT1G14687	regulation_of_DNA-templated_transcription	Developmental_process
Developmental_process	NAD_transport	AT1G25380	AT2G28180	regulation_of_pH	Developmental_process
Developmental_process	protein_transport	AT1G32880	AT5G25360	regulation_of_developmental_process	Developmental_process
Developmental_process	transmembrane_transport	AT1G49960	AT4G31875	regulation_of_biological_quality	Developmental_process
Developmental_process	intracellular_protein_transport	AT1G73640	AT4G01370	regulation_of_stomatal_closure	Developmental_process
Developmental_process	transmembrane_transport	AT2G21340	AT4G27840	regulation_of_developmental_process	Developmental_process
Developmental_process	proton_transmembrane_transport	AT2G22500	AT3G13440	iron_ion_homeostasis	Developmental_process
Developmental_process	intermembrane_lipid_transfer	AT2G34690	AT2G35920	negative_regulation_of_nitrogen_compound_metabolic_process	Developmental_process
Developmental_process	lipid_transport	AT3G12545	AT3G63430	regulation_of_monopolar_cell_growth	Developmental_process
Developmental_process	phospholipid_transport	AT3G12740	AT5G01270	dephosphorylation_of_RNA_polymerase_II_C-terminal_domain	Developmental_process
Developmental_process	zinc_ion_transmembrane_transport	AT3G12750	AT3G12760	positive_regulation_of_ubiquitin-protein_transferase_activity	Developmental_process
Developmental_process	protein_localization_involved_in_auxin_polar_transport	AT3G25610	AT5G24490	negative_regulation_of_translational_elongation	Developmental_process
Developmental_process	amino_acid_transmembrane_transport	AT3G56200	AT3G56250	regulation_of_reproductive_process	Developmental_process
Developmental_process	protein_targeting_to_vacuole_involved_in_autophagy	AT4G24690	AT5G04990	regulation_of_establishment_or_maintenance_of_cell_polarity_regulating_cell_shape	Developmental_process
Developmental_process	Golgi_to_plasma_membrane_transport	AT4G32560	AT4G34680	positive_regulation_of_DNA-templated_transcription	Developmental_process
Developmental_process	Golgi_to_plasma_membrane_transport	AT4G32560	AT5G01920	photosystem_II_stabilization	Developmental_process
Developmental_process	protein_localization_to_organelle	AT4G38260	AT5G13290	regulation_of_cell_differentiation	Developmental_process
Developmental_process	protein_targeting_to_chloroplast	AT5G05000	AT5G59450	regulation_of_DNA-templated_transcription	Developmental_process
Developmental_process	vesicle-mediated_transport	AT1G08770	AT5G04090	regulation_of_reproductive_process	Developmental_process
Developmental_process	transmembrane_transport	AT1G10680	AT1G10690	negative_regulation_of_mitotic_nuclear_division	Developmental_process
Developmental_process	protein_localization_to_endoplasmic_reticulum_exit_site	AT1G11905	AT3G61700	regulation_of_multicellular_organismal_development	Developmental_process
Developmental_process	clathrin-dependent_endocytosis	AT1G14686	AT1G14687	regulation_of_DNA-templated_transcription	Developmental_process
Developmental_process	endosomal_transport	AT1G20760	AT1G59750	negative_regulation_of_DNA-templated_transcription	Developmental_process
Developmental_process	xenobiotic_detoxification_by_transmembrane_export_across_the_plasma_membrane	AT1G23300	AT3G10550	regulation_of_response_to_water_deprivation	Developmental_process
Developmental_process	proton_transmembrane_transport	AT1G32450	AT4G36515	negative_regulation_of_metabolic_process	Developmental_process
Developmental_process	proton_transmembrane_transport	AT1G32450	AT5G56750	regulation_of_auxin_polar_transport	Developmental_process
Developmental_process	protein_import_into_mitochondrial_matrix	AT1G36390	AT5G53000	regulation_of_dephosphorylation	Developmental_process
Developmental_process	transmembrane_transport	AT1G54730	AT2G46020	regulation_of_miRNA_maturation	Developmental_process
Developmental_process	nucleoside_transmembrane_transport	AT1G61630	AT1G69150	inorganic_ion_homeostasis	Developmental_process
Developmental_process	nucleoside_transmembrane_transport	AT1G61630	AT1G76900	regulation_of_DNA-templated_transcription	Developmental_process
Developmental_process	vesicle-mediated_transport	AT1G80910	AT5G51790	regulation_of_transcription_by_RNA_polymerase_II	Developmental_process
Developmental_process	proton_transmembrane_transport	AT2G22500	AT3G61050	negative_regulation_of_DNA-templated_transcription	Developmental_process
Developmental_process	proline_transport	AT2G36590	AT2G36610	positive_regulation_of_DNA-templated_transcription	Developmental_process
Developmental_process	vesicle-mediated_transport_to_the_plasma_membrane	AT2G47170	AT5G60180	post-transcriptional_regulation_of_gene_expression	Developmental_process
Developmental_process	protein_import_into_peroxisome_matrix,_docking	AT3G07560	AT5G63520	positive_regulation_of_proteasomal_ubiquitin-dependent_protein_catabolic_process	Developmental_process
Developmental_process	protein_import_into_nucleus	AT3G08943	AT4G36960	negative_regulation_of_nitrogen_compound_metabolic_process	Developmental_process
Developmental_process	post-translational_protein_targeting_to_membrane,_translocation	AT3G20920	AT3G48540	positive_regulation_of_cellular_process	Developmental_process
Developmental_process	anion_transmembrane_transport	AT3G49920	AT5G42060	positive_regulation_of_transcription_initiation_by_RNA_polymerase_II	Developmental_process
Developmental_process	miRNA_transport	AT4G39260	AT4G39340	regulation_of_protein_localization_to_cell_surface	Developmental_process
Developmental_process	endosome_to_lysosome_transport	AT5G13860	AT5G52990	regulation_of_developmental_process	Developmental_process
Developmental_process	potassium_ion_import_across_plasma_membrane	AT5G55630	AT5G55660	regulation_of_double-strand_break_repair	Developmental_process
Developmental_process	vesicle-mediated_transport	AT1G17700	AT5G40100	signal_transduction	Cellular_metabolic_process
Developmental_process	phloem_nitrate_loading	AT1G18880	AT5G02070	cell_surface_receptor_signaling_pathway	Cellular_metabolic_process
Developmental_process	monosaccharide_transmembrane_transport	AT1G50310	AT4G20900	meiotic_cell_cycle	Cellular_metabolic_process
Developmental_process	endoplasmic_reticulum_to_cytosol_auxin_transport	AT1G71090	AT2G45470	meiotic_cell_cycle_process	Cellular_metabolic_process
Developmental_process	transmembrane_transport	AT2G13610	AT3G23120	signal_transduction	Cellular_metabolic_process
Developmental_process	transmembrane_transport	AT2G21340	AT4G14580	intracellular_signal_transduction	Cellular_metabolic_process
Developmental_process	proton_transmembrane_transport	AT2G22500	AT5G47580	signal_transduction	Cellular_metabolic_process
Developmental_process	clathrin-dependent_endocytosis	AT2G25430	AT2G25440	signal_transduction	Cellular_metabolic_process
Developmental_process	transmembrane_transport	AT3G16180	AT4G35320	cellular_component_biogenesis	Cellular_metabolic_process
Developmental_process	transmembrane_transport	AT3G20240	AT4G01660	cytochrome_complex_assembly	Cellular_metabolic_process
Developmental_process	chloroplast_localization	AT4G28080	AT4G34910	cellular_component_biogenesis	Cellular_metabolic_process
Developmental_process	endoplasmic_reticulum_to_cytosol_auxin_transport	AT5G01990	AT5G23910	microtubule-based_movement	Cellular_metabolic_process
Developmental_process	vesicle-mediated_transport	AT1G08770	AT1G08780	protein_folding	Cellular_metabolic_process
Developmental_process	protein_localization_to_chloroplast	AT1G24490	AT5G16130	ribosomal_small_subunit_biogenesis	Cellular_metabolic_process
Developmental_process	protein_import_into_mitochondrial_matrix	AT1G36390	AT5G61210	membrane_fusion	Cellular_metabolic_process
Developmental_process	intra-Golgi_vesicle-mediated_transport	AT1G52360	AT1G53490	meiotic_cell_cycle	Cellular_metabolic_process
Developmental_process	vesicle-mediated_transport	AT1G80910	AT4G37200	cytochrome_b6f_complex_assembly	Cellular_metabolic_process
Developmental_process	proton_transmembrane_transport	AT2G22500	AT5G67510	ribosomal_large_subunit_biogenesis	Cellular_metabolic_process
Developmental_process	intra-Golgi_vesicle-mediated_transport	AT2G34840	AT2G43560	protein-containing_complex_assembly	Cellular_metabolic_process
Developmental_process	ER_to_chloroplast_lipid_transport	AT2G44640	AT4G14580	intracellular_signal_transduction	Cellular_metabolic_process
Developmental_process	transmembrane_transport	AT2G45960	AT5G62300	cellular_component_biogenesis	Cellular_metabolic_process
Developmental_process	protein_import_into_nucleus	AT3G08943	AT3G08950	mitochondrial_cytochrome_c_oxidase_assembly	Cellular_metabolic_process
Developmental_process	exocytosis	AT3G09530	AT5G63650	intracellular_signal_transduction	Cellular_metabolic_process
Developmental_process	maintenance_of_protein_location_in_plasma_membrane	AT3G11820	AT3G13590	intracellular_signal_transduction	Cellular_metabolic_process
Developmental_process	protein_import_into_nucleus	AT3G14120	AT3G28890	signal_transduction	Cellular_metabolic_process
Developmental_process	protein_import_into_nucleus	AT3G14120	AT4G13810	signal_transduction	Cellular_metabolic_process
Developmental_process	anion_transmembrane_transport	AT3G49920	AT4G08460	cellular_localization	Cellular_metabolic_process
Developmental_process	amino_acid_transmembrane_transport	AT5G38820	AT5G58180	vesicle_fusion	Cellular_metabolic_process
Developmental_process	phospholipid_translocation	AT5G44240	AT5G44270	mitotic_spindle_assembly	Cellular_metabolic_process
Developmental_process	magnesium_ion_transmembrane_transport	AT3G19640	AT5G17450	detoxification_of_cadmium_ion	Cellular_metabolic_process
Developmental_process	zinc_ion_transmembrane_transport	AT3G12750	AT3G14067	secondary_shoot_formation	Developmental_process
Developmental_process	protein_transport_to_vacuole_involved_in_ubiquitin-dependent_protein_catabolic_process_via_the_multivesicular_body_sorting_pathway	AT4G27040	AT5G39570	anatomical_structure_maturation	Developmental_process
Developmental_process	protein_import_into_nucleus	AT4G38760	AT4G38770	plant_epidermis_development	Developmental_process
Developmental_process	endoplasmic_reticulum_to_Golgi_vesicle-mediated_transport	AT1G02130	AT3G17010	shoot_system_development	Developmental_process
Developmental_process	nitrogen_compound_transport	AT2G44110	AT3G03110	pollen_tube_growth	Developmental_process
Developmental_process	phosphate_ion_transport	AT3G15990	AT4G36945	plant_epidermis_development	Developmental_process
Developmental_process	folic_acid_transport	AT5G27830	AT5G27840	root_hair_cell_tip_growth	Developmental_process
Developmental_process	phospholipid_translocation	AT5G44240	AT5G44260	anatomical_structure_maturation	Developmental_process
Developmental_process	endoplasmic_reticulum_to_Golgi_vesicle-mediated_transport	AT5G58030	AT5G58050	pollen_tube_growth	Developmental_process
Developmental_process	cadmium_ion_transmembrane_transport	AT1G15960	AT2G20770	developmental_growth	Developmental_process
Developmental_process	mitochondrial_pyruvate_transmembrane_transport	AT4G22310	AT4G22340	developmental_vegetative_growth	Developmental_process
Developmental_process	vesicle-mediated_transport	AT1G02430	AT1G02440	vesicle-mediated_transport	Developmental_process
Developmental_process	xenobiotic_detoxification_by_transmembrane_export_across_the_plasma_membrane	AT1G15150	AT1G15160	xenobiotic_detoxification_by_transmembrane_export_across_the_plasma_membrane	Developmental_process
Developmental_process	import_across_plasma_membrane	AT1G15520	AT2G04040	xenobiotic_detoxification_by_transmembrane_export_across_the_plasma_membrane	Developmental_process
Developmental_process	L-glutamate_import_across_plasma_membrane	AT1G58360	AT4G28080	chloroplast_localization	Developmental_process
Developmental_process	transmembrane_transport	AT2G20780	AT2G20790	endosomal_transport	Developmental_process
Developmental_process	protein_localization_to_organelle	AT3G27180	AT5G65460	nuclear_migration_along_microfilament	Developmental_process
Developmental_process	purine_nucleobase_transport	AT4G18195	AT4G18197	purine_nucleobase_transport	Developmental_process
Developmental_process	mitochondrial_ATP_transmembrane_transport	AT5G13490	AT5G44560	late_endosome_to_vacuole_transport	Developmental_process
Developmental_process	clathrin-dependent_endocytosis	AT1G14686	AT5G13860	endosome_to_lysosome_transport	Developmental_process
Developmental_process	protein_import	AT1G21650	AT1G21660	clathrin-dependent_endocytosis	Developmental_process
Developmental_process	protein_import_into_mitochondrial_matrix	AT1G36390	AT2G01920	clathrin-dependent_endocytosis	Developmental_process
Developmental_process	xenobiotic_detoxification_by_transmembrane_export_across_the_plasma_membrane	AT1G66760	AT4G23640	potassium_ion_transmembrane_transport	Developmental_process
Developmental_process	magnesium_ion_transmembrane_transport	AT1G80900	AT1G80910	vesicle-mediated_transport	Developmental_process
Developmental_process	NLS-bearing_protein_import_into_nucleus	AT3G05720	AT5G47820	cytoskeleton-dependent_intracellular_transport	Developmental_process
Developmental_process	exocytosis	AT3G09520	AT3G09530	exocytosis	Developmental_process
Developmental_process	calcium_ion_transmembrane_transport	AT3G21180	AT4G12120	vesicle-mediated_transport	Developmental_process
Developmental_process	protein_localization_to_organelle	AT3G25480	AT4G24880	snRNA_import_into_nucleus	Developmental_process
Developmental_process	transmembrane_transport	AT3G51870	AT5G27550	cytoskeleton-dependent_intracellular_transport	Developmental_process
Developmental_process	auxin_import_into_cell	AT3G62150	AT4G33690	cellular_macromolecule_localization	Developmental_process
Developmental_process	Golgi_to_lysosome_transport	AT4G24550	AT5G55630	potassium_ion_import_across_plasma_membrane	Developmental_process
Developmental_process	clathrin-dependent_endocytosis	AT5G10410	AT5G10420	xenobiotic_detoxification_by_transmembrane_export_across_the_plasma_membrane	Developmental_process
Developmental_process	transmembrane_transport	AT5G17830	AT5G17860	transmembrane_transport	Developmental_process
Developmental_process	folic_acid_transport	AT5G27830	AT5G44240	phospholipid_translocation	Developmental_process
Developmental_process	exocytosis	AT1G07725	AT4G10130	peptidyl-diphthamide_biosynthetic_process_from_peptidyl-histidine	Cellular_metabolic_process
Developmental_process	exocytosis	AT1G07725	AT5G08640	flavonoid_biosynthetic_process	Cellular_metabolic_process
Developmental_process	exocytosis	AT1G07725	AT5G22050	protein_phosphorylation	Cellular_metabolic_process
Developmental_process	proton_transmembrane_transport	AT1G12840	AT2G33840	small_molecule_metabolic_process	Cellular_metabolic_process
Developmental_process	protein_transport	AT1G13340	AT1G13350	mRNA_cis_splicing,_via_spliceosome	Cellular_metabolic_process
Developmental_process	clathrin-dependent_endocytosis	AT1G14686	AT3G57430	chloroplast_RNA_processing	Cellular_metabolic_process
Developmental_process	cadmium_ion_transmembrane_transport	AT1G15960	AT1G15970	base-excision_repair	Cellular_metabolic_process
Developmental_process	vesicle-mediated_transport	AT1G17700	AT2G45350	chloroplast_RNA_modification	Cellular_metabolic_process
Developmental_process	vesicle-mediated_transport	AT1G17700	AT3G21230	phenylpropanoid_biosynthetic_process	Cellular_metabolic_process
Developmental_process	transmembrane_transport	AT1G20840	AT1G20850	proteolysis_involved_in_protein_catabolic_process	Cellular_metabolic_process
Developmental_process	protein_transport	AT1G32880	AT2G45630	organic_substance_catabolic_process	Cellular_metabolic_process
Developmental_process	protein_transport	AT1G32880	AT3G05870	anaphase-promoting_complex-dependent_catabolic_process	Cellular_metabolic_process
Developmental_process	transmembrane_transport	AT1G49960	AT1G50170	siroheme_biosynthetic_process	Cellular_metabolic_process
Developmental_process	xenobiotic_detoxification_by_transmembrane_export_across_the_plasma_membrane	AT1G58340	AT4G33160	ubiquitin-dependent_protein_catabolic_process	Cellular_metabolic_process
Developmental_process	potassium_ion_import_across_plasma_membrane	AT2G26650	AT3G51980	organonitrogen_compound_catabolic_process	Cellular_metabolic_process
Developmental_process	methotrexate_transport	AT2G32040	AT4G10120	glycosyl_compound_metabolic_process	Cellular_metabolic_process
Developmental_process	protein_import_into_mitochondrial_matrix	AT3G04800	AT3G07750	nuclear_polyadenylation-dependent_mRNA_catabolic_process	Cellular_metabolic_process
Developmental_process	transmembrane_transport	AT3G09450	AT4G04690	ubiquitin-dependent_protein_catabolic_process	Cellular_metabolic_process
Developmental_process	zinc_ion_transmembrane_transport	AT3G12750	AT3G12770	mitochondrial_mRNA_modification	Cellular_metabolic_process
Developmental_process	zinc_ion_transmembrane_transport	AT3G12750	AT4G09010	hydrogen_peroxide_catabolic_process	Cellular_metabolic_process
Developmental_process	transmembrane_transport	AT3G21670	AT5G60020	lignin_biosynthetic_process	Cellular_metabolic_process
Developmental_process	calcium_ion_transmembrane_transport	AT3G63380	AT3G63400	RNA_splicing	Cellular_metabolic_process
Developmental_process	miRNA_transport	AT4G13850	AT4G13860	carboxylic_acid_metabolic_process	Cellular_metabolic_process
Developmental_process	oligopeptide_transport	AT4G27730	AT5G18480	ceramide_biosynthetic_process	Cellular_metabolic_process
Developmental_process	transmembrane_transport	AT1G10680	AT3G22900	DNA-templated_transcription_initiation	Cellular_metabolic_process
Developmental_process	protein_import	AT1G21650	AT1G75890	lipid_metabolic_process	Cellular_metabolic_process
Developmental_process	ER_to_chloroplast_lipid_transport	AT1G27695	AT2G03690	organonitrogen_compound_catabolic_process	Cellular_metabolic_process
Developmental_process	nucleocytoplasmic_transport	AT1G27970	AT1G27980	sphingolipid_catabolic_process	Cellular_metabolic_process
Developmental_process	nucleocytoplasmic_transport	AT1G27970	AT1G49140	photorespiration	Cellular_metabolic_process
Developmental_process	endoplasmic_reticulum_to_Golgi_vesicle-mediated_transport	AT1G29330	AT4G38040	protein_glycosylation	Cellular_metabolic_process
Developmental_process	endoplasmic_reticulum_to_Golgi_vesicle-mediated_transport	AT1G29330	AT5G25230	mRNA_splicing,_via_spliceosome	Cellular_metabolic_process
Developmental_process	protein_targeting_to_membrane	AT1G33040	AT3G55010	adenine_biosynthetic_process	Cellular_metabolic_process
Developmental_process	protein_import_into_mitochondrial_matrix	AT1G36390	AT3G02070	protein_deubiquitination	Cellular_metabolic_process
Developmental_process	protein_import_into_mitochondrial_matrix	AT1G36390	AT4G10470	macromolecule_modification	Cellular_metabolic_process
Developmental_process	manganese_ion_transmembrane_transport	AT1G47240	AT1G47250	proteasomal_protein_catabolic_process	Cellular_metabolic_process
Developmental_process	protein_localization_to_endoplasmic_reticulum_exit_site	AT1G48440	AT1G64400	fatty_acid_biosynthetic_process	Cellular_metabolic_process
Developmental_process	transmembrane_transport	AT1G54730	AT1G78870	protein_K63-linked_ubiquitination	Cellular_metabolic_process
Developmental_process	protein_localization_to_membrane	AT1G55130	AT3G52590	modification-dependent_protein_catabolic_process	Cellular_metabolic_process
Developmental_process	intra-Golgi_vesicle-mediated_transport	AT1G62020	AT5G18590	organic_hydroxy_compound_metabolic_process	Cellular_metabolic_process
Developmental_process	cadaverine_transport	AT1G73220	AT5G60040	DNA-templated_transcription	Cellular_metabolic_process
Developmental_process	vesicle-mediated_transport	AT2G24765	AT4G32940	proteolysis_involved_in_protein_catabolic_process	Cellular_metabolic_process
Developmental_process	zinc_ion_transmembrane_transport	AT2G29410	AT5G13960	histone_H3-K9_methylation	Cellular_metabolic_process
Developmental_process	proline_transport	AT2G36590	AT4G04930	ceramide_biosynthetic_process	Cellular_metabolic_process
Developmental_process	vesicle-mediated_transport	AT3G03180	AT3G03210	xylan_biosynthetic_process	Cellular_metabolic_process
Developmental_process	protein_import_into_peroxisome_matrix,_docking	AT3G07560	AT3G07565	carboxylic_acid_metabolic_process	Cellular_metabolic_process
Developmental_process	vesicle-mediated_transport	AT3G08530	AT4G34570	tetrahydrofolate_biosynthetic_process	Cellular_metabolic_process
Developmental_process	protein_transport	AT3G08960	AT3G20790	NADPH_regeneration	Cellular_metabolic_process
Developmental_process	intracellular_protein_transport	AT3G09910	AT3G19920	organic_substance_catabolic_process	Cellular_metabolic_process
Developmental_process	maintenance_of_protein_location_in_plasma_membrane	AT3G11820	AT3G11960	mRNA_splicing,_via_spliceosome	Cellular_metabolic_process
Developmental_process	protein_localization_to_organelle	AT3G25480	AT4G26900	histidine_biosynthetic_process	Cellular_metabolic_process
Developmental_process	amino_acid_transmembrane_transport	AT3G30390	AT4G10100	molybdenum_incorporation_into_molybdenum-molybdopterin_complex	Cellular_metabolic_process
Developmental_process	retrograde_transport,_endosome_to_Golgi	AT3G47810	AT3G47833	tricarboxylic_acid_cycle	Cellular_metabolic_process
Developmental_process	auxin_transport	AT3G59790	AT3G59810	maturation_of_SSU-rRNA	Cellular_metabolic_process
Developmental_process	auxin_import_into_cell	AT3G62150	AT3G62190	organic_substance_catabolic_process	Cellular_metabolic_process
Developmental_process	transport	AT4G21570	AT4G32930	organonitrogen_compound_catabolic_process	Cellular_metabolic_process
Developmental_process	xenobiotic_detoxification_by_transmembrane_export_across_the_plasma_membrane	AT4G25640	AT4G25660	protein_modification_by_small_protein_removal	Cellular_metabolic_process
Developmental_process	proton_transmembrane_transport	AT4G26710	AT4G26720	protein_dephosphorylation	Cellular_metabolic_process
Developmental_process	transmembrane_transport	AT4G32400	AT5G64760	protein_catabolic_process	Cellular_metabolic_process
Developmental_process	malate_transmembrane_transport	AT5G12860	AT5G42310	chloroplast_mRNA_processing	Cellular_metabolic_process
Developmental_process	transmembrane_transport	AT5G17830	AT5G47460	chloroplast_RNA_modification	Cellular_metabolic_process
Developmental_process	amino_acid_transmembrane_transport	AT5G38820	AT5G67590	electron_transport_chain	Cellular_metabolic_process
Developmental_process	miRNA_transport	AT3G23830	AT5G43940	seed_development	Developmental_process
Developmental_process	clathrin-dependent_endocytosis	AT1G21660	AT2G20750	sexual_reproduction	Developmental_process
Developmental_process	malate_transmembrane_transport	AT1G18420	AT2G41670	plant_ovule_development	Developmental_process
Developmental_process	phosphate_ion_transport	AT3G01970	AT3G02000	anther_development	Developmental_process
Developmental_process	Golgi_vesicle_transport	AT4G02030	AT5G40400	fruit_development	Developmental_process
Developmental_process	xenobiotic_detoxification_by_transmembrane_export_across_the_plasma_membrane	AT5G10420	AT5G10435	fruit_development	Developmental_process
Developmental_process	protein_localization_to_plasma_membrane	AT1G03050	AT4G32800	cellular_response_to_oxygen-containing_compound	Response_to_stress
Developmental_process	transport	AT1G11200	AT1G11210	response_to_oxidative_stress	Response_to_stress
Developmental_process	proton_transmembrane_transport	AT1G12840	AT2G48000	response_to_inorganic_substance	Response_to_stress
Developmental_process	borate_transport	AT1G17610	AT4G24230	cellular_response_to_hypoxia	Response_to_stress
Developmental_process	transmembrane_transport	AT1G20840	AT2G12400	cellular_response_to_oxygen-containing_compound	Response_to_stress
Developmental_process	transmembrane_transport	AT1G20840	AT5G62900	response_to_fungus	Response_to_stress
Developmental_process	UDP-galactose_transmembrane_transport	AT2G02810	AT5G26680	response_to_UV	Response_to_stress
Developmental_process	transmembrane_transport	AT2G20780	AT2G38470	cellular_heat_acclimation	Response_to_stress
Developmental_process	endosomal_transport	AT2G20790	AT3G12500	defense_response_to_fungus	Response_to_stress
Developmental_process	transmembrane_transport	AT2G21340	AT2G25460	defense_response_to_fungus	Response_to_stress
Developmental_process	phosphate_ion_transport	AT3G01970	AT3G01980	response_to_inorganic_substance	Response_to_stress
Developmental_process	purine_nucleobase_transport	AT4G18195	AT4G18210	response_to_nematode	Response_to_stress
Developmental_process	purine_nucleobase_transport	AT4G18197	AT4G18205	cellular_response_to_oxygen-containing_compound	Response_to_stress
Developmental_process	purine_nucleobase_transport	AT4G18197	AT4G18210	response_to_nematode	Response_to_stress
Developmental_process	vesicle-mediated_transport	AT4G23460	AT4G23470	defense_response_to_other_organism	Response_to_stress
Developmental_process	vesicle-mediated_transport	AT4G23460	AT4G37660	response_to_inorganic_substance	Response_to_stress
Developmental_process	miRNA_transport	AT4G39260	AT4G39270	cellular_response_to_oxygen-containing_compound	Response_to_stress
Developmental_process	import_into_nucleus	AT5G24470	AT5G24530	cellular_response_to_hypoxia	Response_to_stress
Developmental_process	transmembrane_transport	AT1G10680	AT2G14210	cellular_response_to_nitrate	Response_to_stress
Developmental_process	transport	AT1G11200	AT1G11210	response_to_oxidative_stress	Response_to_stress
Developmental_process	transport	AT1G11200	AT2G30880	defense_response_to_bacterium	Response_to_stress
Developmental_process	transport	AT1G11200	AT5G59960	response_to_light_intensity	Response_to_stress
Developmental_process	protein_import	AT1G21650	AT3G16940	response_to_salt_stress	Response_to_stress
Developmental_process	protein_import	AT1G21650	AT5G49710	response_to_inorganic_substance	Response_to_stress
Developmental_process	clathrin-dependent_endocytosis	AT1G21660	AT3G16940	response_to_salt_stress	Response_to_stress
Developmental_process	clathrin-dependent_endocytosis	AT1G21660	AT4G33070	cellular_response_to_hypoxia	Response_to_stress
Developmental_process	proton_transmembrane_transport	AT1G32450	AT3G60980	response_to_oxidative_stress	Response_to_stress
Developmental_process	glucose_transmembrane_transport	AT1G34020	AT2G37230	response_to_cold	Response_to_stress
Developmental_process	manganese_ion_transmembrane_transport	AT1G47240	AT4G30440	cellular_response_to_hypoxia	Response_to_stress
Developmental_process	xenobiotic_detoxification_by_transmembrane_export_across_the_plasma_membrane	AT1G66760	AT5G46040	response_to_nematode	Response_to_stress
Developmental_process	intra-Golgi_vesicle-mediated_transport	AT1G67930	AT1G67940	cellular_response_to_organic_substance	Response_to_stress
Developmental_process	magnesium_ion_transmembrane_transport	AT1G80900	AT1G80920	response_to_light_stimulus	Response_to_stress
Developmental_process	proline_transport	AT2G36590	AT5G66440	defense_response_to_other_organism	Response_to_stress
Developmental_process	cation_transport	AT2G37910	AT4G07990	defense_response	Response_to_stress
Developmental_process	nitrogen_compound_transport	AT2G44110	AT3G13300	cellular_response_to_auxin_stimulus	Response_to_stress
Developmental_process	vesicle-mediated_transport	AT3G03180	AT4G33467	response_to_nitrogen_compound	Response_to_stress
Developmental_process	NLS-bearing_protein_import_into_nucleus	AT3G05720	AT4G06534	response_to_light_intensity	Response_to_stress
Developmental_process	cation_transmembrane_transport	AT3G08650	AT3G12260	response_to_oxidative_stress	Response_to_stress
Developmental_process	protein_transport	AT3G08960	AT3G59350	cellular_response_to_oxygen-containing_compound	Response_to_stress
Developmental_process	protein_import_into_mitochondrial_matrix	AT3G09700	AT3G54040	defense_response_to_bacterium	Response_to_stress
Developmental_process	maintenance_of_protein_location_in_plasma_membrane	AT3G11820	AT3G13310	cellular_response_to_hypoxia	Response_to_stress
Developmental_process	phosphate_ion_transport	AT3G15990	AT5G40770	response_to_nitric_oxide	Response_to_stress
Developmental_process	transmembrane_transport	AT3G51870	AT5G18070	response_to_UV	Response_to_stress
Developmental_process	transmembrane_transport	AT3G51870	AT5G61490	defense_response_to_other_organism	Response_to_stress
Developmental_process	transmembrane_transport	AT3G53940	AT3G53960	response_to_water_deprivation	Response_to_stress
Developmental_process	L-ascorbic_acid_transmembrane_transport	AT4G00370	AT4G02440	photoperiodism,_flowering	Response_to_stress
Developmental_process	potassium_ion_transmembrane_transport	AT4G01840	AT4G04460	response_to_cadmium_ion	Response_to_stress
Developmental_process	protein_import_into_nucleus	AT4G12760	AT4G12790	response_to_nitrogen_compound	Response_to_stress
Developmental_process	transmembrane_transport	AT4G16480	AT5G47030	response_to_cadmium_ion	Response_to_stress
Developmental_process	basipetal_auxin_transport	AT4G26610	AT5G47030	response_to_cadmium_ion	Response_to_stress
Developmental_process	amino_acid_transmembrane_transport	AT5G19500	AT5G54640	response_to_bacterium	Response_to_stress
Developmental_process	mRNA_export_from_nucleus	AT5G59950	AT5G60630	defense_response_to_fungus	Response_to_stress
Developmental_process	protein_localization_to_membrane	AT1G55130	AT3G12320	circadian_rhythm	Developmental_process
Developmental_process	calcium_ion_transmembrane_transport	AT3G63380	AT3G63390	signaling	Cellular_metabolic_process
Developmental_process	vesicle-mediated_transport	AT1G02440	AT1G05330	Others	Others
Developmental_process	vesicle-mediated_transport	AT1G02440	AT3G41762	Others	Others
Developmental_process	protein_transport	AT1G03550	AT3G41762	Others	Others
Developmental_process	gamma-aminobutyric_acid_transport	AT1G08230	AT4G17085	Others	Others
Developmental_process	purine_nucleobase_transport	AT1G09860	AT2G07787	Others	Others
Developmental_process	purine_nucleobase_transport	AT1G09860	AT3G41762	Others	Others
Developmental_process	transport	AT1G11200	AT3G41762	Others	Others
Developmental_process	proton_transmembrane_transport	AT1G12840	AT3G41762	Others	Others
Developmental_process	protein_transport	AT1G13340	AT3G41762	Others	Others
Developmental_process	xenobiotic_detoxification_by_transmembrane_export_across_the_plasma_membrane	AT1G15150	AT3G41762	Others	Others
Developmental_process	transmembrane_transport	AT1G20840	AT1G20875	Others	Others
Developmental_process	transmembrane_transport	AT1G20840	AT2G07827	Others	Others
Developmental_process	phospholipid_translocation	AT1G26130	AT3G41762	Others	Others
Developmental_process	phospholipid_translocation	AT1G26130	AT3G49551	Others	Others
Developmental_process	export_from_cell	AT1G31770	AT3G41762	Others	Others
Developmental_process	proton_transmembrane_transport	AT1G32450	AT3G41762	Others	Others
Developmental_process	transmembrane_transport	AT1G49960	AT3G41762	Others	Others
Developmental_process	monosaccharide_transmembrane_transport	AT1G50310	AT3G41762	Others	Others
Developmental_process	sodium_ion_import_across_plasma_membrane	AT1G54370	AT3G41762	Others	Others
Developmental_process	xenobiotic_detoxification_by_transmembrane_export_across_the_plasma_membrane	AT1G58340	AT3G41762	Others	Others
Developmental_process	L-glutamate_import_across_plasma_membrane	AT1G58360	AT3G41762	Others	Others
Developmental_process	ammonium_transmembrane_transport	AT1G64780	AT4G12840	Others	Others
Developmental_process	transmembrane_transport	AT1G69870	AT3G24542	Others	Others
Developmental_process	transmembrane_transport	AT1G69870	AT3G41762	Others	Others
Developmental_process	endoplasmic_reticulum_to_cytosol_auxin_transport	AT1G71090	AT1G80320	Others	Others
Developmental_process	endoplasmic_reticulum_to_cytosol_auxin_transport	AT1G71090	AT3G41762	Others	Others
Developmental_process	endoplasmic_reticulum_to_cytosol_auxin_transport	AT1G71090	AT5G18540	Others	Others
Developmental_process	transmembrane_transport	AT1G78130	AT3G41762	Others	Others
Developmental_process	sodium_ion_import_across_plasma_membrane	AT1G79610	AT3G41762	Others	Others
Developmental_process	sodium_ion_import_across_plasma_membrane	AT1G79610	AT5G14770	Others	Others
Developmental_process	transmembrane_transport	AT1G79820	AT3G41762	Others	Others
Developmental_process	molybdate_ion_export_from_vacuole	AT1G80310	AT1G80320	Others	Others
Developmental_process	UDP-galactose_transmembrane_transport	AT2G02810	AT3G41762	Others	Others
Developmental_process	transmembrane_transport	AT2G20780	AT2G47935	Others	Others
Developmental_process	transmembrane_transport	AT2G20780	AT3G41762	Others	Others
Developmental_process	transmembrane_transport	AT2G20780	AT5G01895	Others	Others
Developmental_process	transmembrane_transport	AT2G21340	AT3G41762	Others	Others
Developmental_process	potassium_ion_import_across_plasma_membrane	AT2G26650	AT3G41762	Others	Others
Developmental_process	intermembrane_lipid_transfer	AT2G34690	AT3G41762	Others	Others
Developmental_process	intermembrane_lipid_transfer	AT2G34690	AT4G16195	Others	Others
Developmental_process	L-arginine_import_across_plasma_membrane	AT2G34960	AT2G34970	Others	Others
Developmental_process	L-arginine_import_across_plasma_membrane	AT2G34960	AT3G09060	Others	Others
Developmental_process	L-arginine_import_across_plasma_membrane	AT2G34960	AT3G41762	Others	Others
Developmental_process	transmembrane_transport	AT2G37360	AT3G41762	Others	Others
Developmental_process	inorganic_ion_import_across_plasma_membrane	AT2G39210	AT5G48530	Others	Others
Developmental_process	transmembrane_transport	AT3G09450	AT3G09455	Others	Others
Developmental_process	transmembrane_transport	AT3G09450	AT3G17890	Others	Others
Developmental_process	transmembrane_transport	AT3G09450	AT3G41762	Others	Others
[truncated: 4,036 more rows]

## Sheet: Down-regulated genes
Gene1_Function_Catalogue	Gene1_Function	Gene1_ID	Gene2_ID	Gene2_Function	Gene2_Function_Catalogue
Developmental_process	potassium_ion_homeostasis	AT1G01140	AT1G01160	leaf_development	Developmental_process
Developmental_process	potassium_ion_homeostasis	AT1G01140	AT1G01180	organic_substance_catabolic_process	Cellular_metabolic_process
Developmental_process	potassium_ion_homeostasis	AT1G01140	AT1G27045	positive_regulation_of_DNA-templated_transcription	Developmental_process
Developmental_process	potassium_ion_homeostasis	AT1G01140	AT5G53160	regulation_of_protein_serine/threonine_phosphatase_activity	Developmental_process
Developmental_process	leaf_development	AT1G01160	AT1G01180	organic_substance_catabolic_process	Cellular_metabolic_process
Developmental_process	leaf_development	AT1G01160	AT1G68930	RNA_modification	Cellular_metabolic_process
Developmental_process	leaf_development	AT1G01160	AT5G18180	snoRNA_guided_rRNA_pseudouridine_synthesis	Cellular_metabolic_process
Others	Others	AT1G01170	AT1G01180	organic_substance_catabolic_process	Cellular_metabolic_process
Others	Others	AT1G01170	AT3G62980	stamen_development	Developmental_process
Cellular_metabolic_process	organic_substance_catabolic_process	AT1G01180	AT2G28460	root_development	Developmental_process
Developmental_process	transmembrane_transport	AT1G01620	AT3G22630	proteasomal_protein_catabolic_process	Cellular_metabolic_process
Developmental_process	transmembrane_transport	AT1G01620	AT4G30510	autophagy_of_nucleus	Cellular_metabolic_process
Developmental_process	transmembrane_transport	AT1G01620	AT5G39590	oxoacid_metabolic_process	Cellular_metabolic_process
Developmental_process	transmembrane_transport	AT1G01620	AT5G67570	plastid_transcription	Cellular_metabolic_process
Others	Others	AT1G01840	AT1G01860	mRNA_methylation	Cellular_metabolic_process
Others	Others	AT1G01840	AT2G18460	Others	Others
Others	Others	AT1G01840	AT4G39520	cytoplasmic_translation	Cellular_metabolic_process
Developmental_process	developmental_growth	AT1G01980	AT1G02010	vesicle-mediated_transport	Developmental_process
Developmental_process	vesicle-mediated_transport	AT1G02010	AT2G20760	clathrin-dependent_endocytosis	Developmental_process
Developmental_process	negative_regulation_of_programmed_cell_death	AT1G02120	AT2G37670	Others	Others
Developmental_process	negative_regulation_of_programmed_cell_death	AT1G02120	AT4G10760	mRNA_methylation	Cellular_metabolic_process
Response_to_stress	defense_response_to_other_organism	AT1G02310	AT1G02330	negative_regulation_of_ubiquitin_protein_ligase_activity	Developmental_process
Response_to_stress	defense_response_to_other_organism	AT1G02310	AT2G48150	response_to_oxidative_stress	Response_to_stress
Response_to_stress	defense_response_to_other_organism	AT1G02310	AT4G24700	plant-type_cell_wall_organization_or_biogenesis	Cellular_metabolic_process
Developmental_process	negative_regulation_of_ubiquitin_protein_ligase_activity	AT1G02330	AT1G02350	seed_development	Developmental_process
Developmental_process	negative_regulation_of_ubiquitin_protein_ligase_activity	AT1G02330	AT1G69420	peptidyl-L-cysteine_S-palmitoylation	Cellular_metabolic_process
Cellular_metabolic_process	protein_ubiquitination	AT1G02610	AT1G02620	organelle_organization	Cellular_metabolic_process
Cellular_metabolic_process	protein_ubiquitination	AT1G02610	AT1G49032	response_to_light_stimulus	Response_to_stress
Cellular_metabolic_process	protein_ubiquitination	AT1G02610	AT4G38480	Others	Others
Cellular_metabolic_process	protein_ubiquitination	AT1G02610	AT4G39520	cytoplasmic_translation	Cellular_metabolic_process
Cellular_metabolic_process	organelle_organization	AT1G02620	AT1G49032	response_to_light_stimulus	Response_to_stress
Cellular_metabolic_process	organelle_organization	AT1G02620	AT4G36960	negative_regulation_of_nitrogen_compound_metabolic_process	Developmental_process
Developmental_process	positive_regulation_of_cellular_process	AT1G02640	AT2G30980	regulation_of_protein_localization	Developmental_process
Developmental_process	positive_regulation_of_cellular_process	AT1G02640	AT5G11010	RNA_processing	Cellular_metabolic_process
Developmental_process	positive_regulation_of_cellular_process	AT1G02640	AT5G47435	tetrahydrofolate_metabolic_process	Cellular_metabolic_process
Cellular_metabolic_process	plant-type_cell_wall_organization_or_biogenesis	AT1G02650	AT2G23390	pigment_metabolic_process	Cellular_metabolic_process
Cellular_metabolic_process	plant-type_cell_wall_organization_or_biogenesis	AT1G02650	AT4G27090	ribosomal_large_subunit_biogenesis	Cellular_metabolic_process
Cellular_metabolic_process	plant-type_cell_wall_organization_or_biogenesis	AT1G02650	AT4G36860	regulation_of_DNA_endoreduplication	Developmental_process
Cellular_metabolic_process	ribosomal_large_subunit_biogenesis	AT1G02870	AT1G63960	Others	Others
Cellular_metabolic_process	protein_ubiquitination	AT1G02980	AT3G16690	fructose_export_from_vacuole_to_cytoplasm	Developmental_process
Cellular_metabolic_process	protein_ubiquitination	AT1G02980	AT4G35350	proteolysis_involved_in_protein_catabolic_process	Cellular_metabolic_process
Cellular_metabolic_process	protein_ubiquitination	AT1G02980	AT5G62270	pollen_tube_development	Developmental_process
Cellular_metabolic_process	cellular_catabolic_process	AT1G03030	AT3G46990	Others	Others
Developmental_process	developmental_growth	AT1G03070	AT1G03740	phosphorylation_of_RNA_polymerase_II_C-terminal_domain	Developmental_process
Others	Others	AT1G03100	AT1G03120	response_to_lithium_ion	Response_to_stress
Others	Others	AT1G03100	AT1G80920	response_to_light_stimulus	Response_to_stress
Others	Others	AT1G03100	AT4G33520	copper_ion_homeostasis	Developmental_process
Others	Others	AT1G03100	AT5G23300	de_novo'_UMP_biosynthetic_process	Cellular_metabolic_process
Cellular_metabolic_process	alternative_mRNA_splicing,_via_spliceosome	AT1G03140	AT2G23320	regulation_of_DNA-templated_transcription	Developmental_process
Cellular_metabolic_process	alpha-amino_acid_metabolic_process	AT1G03220	AT3G62290	vesicle-mediated_transport	Developmental_process
Cellular_metabolic_process	alpha-amino_acid_metabolic_process	AT1G03220	AT3G62420	positive_regulation_of_seed_maturation	Developmental_process
Developmental_process	regulation_of_transcription_by_RNA_polymerase_II	AT1G03290	AT1G29990	chaperone-mediated_protein_complex_assembly	Cellular_metabolic_process
Response_to_stress	cellular_response_to_light_intensity	AT1G03600	AT1G03610	response_to_alcohol	Response_to_stress
Response_to_stress	cellular_response_to_light_intensity	AT1G03600	AT1G12240	primary_root_development	Developmental_process
Response_to_stress	cellular_response_to_light_intensity	AT1G03600	AT3G11650	defense_response_to_virus	Response_to_stress
Response_to_stress	cellular_response_to_light_intensity	AT1G03600	AT5G15008	Others	Others
Response_to_stress	response_to_alcohol	AT1G03610	AT1G03620	Others	Others
Developmental_process	phosphorylation_of_RNA_polymerase_II_C-terminal_domain	AT1G03740	AT3G14225	defense_response_to_fungus	Response_to_stress
Cellular_metabolic_process	ethylene-activated_signaling_pathway	AT1G03800	AT1G64280	regulation_of_salicylic_acid_mediated_signaling_pathway	Developmental_process
Cellular_metabolic_process	ethylene-activated_signaling_pathway	AT1G03800	AT5G11400	pollen-stigma_interaction	Cellular_metabolic_process
Developmental_process	late_endosome_to_vacuole_transport	AT1G03950	AT1G03960	protein_dephosphorylation	Cellular_metabolic_process
Developmental_process	late_endosome_to_vacuole_transport	AT1G03950	AT1G74675	Others	Others
Others	Others	AT1G04000	AT4G37310	pigment_biosynthetic_process	Cellular_metabolic_process
Developmental_process	negative_regulation_of_cellular_process	AT1G04130	AT4G10925	positive_regulation_of_cellular_metabolic_process	Developmental_process
Response_to_stress	response_to_inorganic_substance	AT1G04190	AT3G09790	modification-dependent_protein_catabolic_process	Cellular_metabolic_process
Response_to_stress	response_to_inorganic_substance	AT1G04190	AT4G24510	very_long-chain_fatty_acid_biosynthetic_process	Cellular_metabolic_process
Response_to_stress	defense_response_to_fungus	AT1G04280	AT2G22480	organonitrogen_compound_catabolic_process	Cellular_metabolic_process
Developmental_process	embryo_development_ending_in_seed_dormancy	AT1G04635	AT4G15550	organic_substance_catabolic_process	Cellular_metabolic_process
Developmental_process	vesicle-mediated_transport	AT1G04760	AT1G04770	regulation_of_glucosinolate_biosynthetic_process	Developmental_process
Developmental_process	vesicle-mediated_transport	AT1G04760	AT1G04778	Others	Others
Developmental_process	vesicle-mediated_transport	AT1G04760	AT5G06060	Others	Others
Developmental_process	regulation_of_glucosinolate_biosynthetic_process	AT1G04770	AT1G04778	Others	Others
Developmental_process	regulation_of_glucosinolate_biosynthetic_process	AT1G04770	AT1G47410	Others	Others
Developmental_process	regulation_of_glucosinolate_biosynthetic_process	AT1G04770	AT3G07780	primary_root_development	Developmental_process
Others	Others	AT1G04778	AT1G47410	Others	Others
Others	Others	AT1G04778	AT1G72010	regulation_of_DNA-templated_transcription	Developmental_process
Others	Others	AT1G04778	AT2G38490	anatomical_structure_maturation	Developmental_process
Others	Others	AT1G04778	AT3G07780	primary_root_development	Developmental_process
Cellular_metabolic_process	RNA_modification	AT1G04840	AT1G62390	embryo_development_ending_in_seed_dormancy	Developmental_process
Others	Others	AT1G04900	AT1G04945	Others	Others
Others	Others	AT1G04945	AT1G07380	cellular_sphingolipid_homeostasis	Cellular_metabolic_process
Others	Others	AT1G04945	AT2G45570	cellular_response_to_hormone_stimulus	Response_to_stress
Others	Others	AT1G04945	AT3G30380	cellular_catabolic_process	Cellular_metabolic_process
Response_to_stress	response_to_endoplasmic_reticulum_stress	AT1G04980	AT1G04985	regulation_of_multicellular_organismal_process	Developmental_process
Developmental_process	regulation_of_multicellular_organismal_process	AT1G04985	AT1G05010	cellular_response_to_fatty_acid	Response_to_stress
Developmental_process	regulation_of_multicellular_organismal_process	AT1G04985	AT1G10680	transmembrane_transport	Developmental_process
Developmental_process	regulation_of_multicellular_organismal_process	AT1G04985	AT1G34380	double-strand_break_repair	Cellular_metabolic_process
Developmental_process	regulation_of_multicellular_organismal_process	AT1G04985	AT5G22875	Others	Others
Response_to_stress	cellular_response_to_fatty_acid	AT1G05010	AT1G05020	clathrin-dependent_endocytosis	Developmental_process
Developmental_process	clathrin-dependent_endocytosis	AT1G05020	AT2G41840	translation	Cellular_metabolic_process
Developmental_process	clathrin-dependent_endocytosis	AT1G05020	AT5G54585	protein-containing_complex_assembly	Cellular_metabolic_process
Response_to_stress	response_to_cold	AT1G05140	AT1G05150	developmental_growth	Developmental_process
Response_to_stress	response_to_cold	AT1G05140	AT3G11100	histone_H3-K14_acetylation	Cellular_metabolic_process
Response_to_stress	response_to_cold	AT1G05140	AT3G62290	vesicle-mediated_transport	Developmental_process
Response_to_stress	response_to_cold	AT1G05140	AT4G16720	cytoplasmic_translation	Cellular_metabolic_process
Developmental_process	developmental_growth	AT1G05150	AT1G50910	response_to_lipid	Response_to_stress
Developmental_process	developmental_growth	AT1G05150	AT5G62260	root_development	Developmental_process
Developmental_process	negative_regulation_of_cellular_biosynthetic_process	AT1G05380	AT2G41150	lipid_biosynthetic_process	Cellular_metabolic_process
Developmental_process	negative_regulation_of_cellular_biosynthetic_process	AT1G05380	AT3G28060	Others	Others
Developmental_process	negative_regulation_of_cellular_biosynthetic_process	AT1G05380	AT5G52990	regulation_of_developmental_process	Developmental_process
Cellular_metabolic_process	photosystem_II_assembly	AT1G05385	AT1G51550	response_to_blue_light	Response_to_stress
Cellular_metabolic_process	photosystem_II_assembly	AT1G05385	AT4G32180	coenzyme_A_biosynthetic_process	Cellular_metabolic_process
Response_to_stress	defense_response_to_other_organism	AT1G05450	AT2G37650	regulation_of_DNA-templated_transcription	Developmental_process
Response_to_stress	defense_response_to_other_organism	AT1G05450	AT3G11600	root_hair_cell_development	Developmental_process
Cellular_metabolic_process	organic_hydroxy_compound_biosynthetic_process	AT1G05870	AT5G37710	lipid_catabolic_process	Cellular_metabolic_process
Others	Others	AT1G06060	AT4G28050	auxin-activated_signaling_pathway	Cellular_metabolic_process
Cellular_metabolic_process	cellular_developmental_process	AT1G06070	AT1G06120	plant_epidermis_development	Developmental_process
Cellular_metabolic_process	cellular_developmental_process	AT1G06070	AT1G09795	histidine_biosynthetic_process	Cellular_metabolic_process
Cellular_metabolic_process	cellular_developmental_process	AT1G06070	AT5G56090	heme_A_biosynthetic_process	Cellular_metabolic_process
Cellular_metabolic_process	ethylene-activated_signaling_pathway	AT1G06160	AT3G55910	response_to_lipid	Response_to_stress
Cellular_metabolic_process	tetrapyrrole_metabolic_process	AT1G06475	AT2G20750	sexual_reproduction	Developmental_process
Others	Others	AT1G06500	AT1G06520	pollen_sperm_cell_differentiation	Developmental_process
Developmental_process	positive_regulation_of_serine_C-palmitoyltransferase_activity	AT1G06515	AT1G06520	pollen_sperm_cell_differentiation	Developmental_process
Developmental_process	positive_regulation_of_serine_C-palmitoyltransferase_activity	AT1G06515	AT5G56570	Others	Others
Developmental_process	pollen_sperm_cell_differentiation	AT1G06520	AT1G10580	vegetative_to_reproductive_phase_transition_of_meristem	Developmental_process
Developmental_process	pollen_sperm_cell_differentiation	AT1G06520	AT1G49540	regulation_of_leaf_development	Developmental_process
Cellular_metabolic_process	oxoacid_metabolic_process	AT1G06650	AT2G20750	sexual_reproduction	Developmental_process
Cellular_metabolic_process	oxoacid_metabolic_process	AT1G06650	AT3G30720	negative_regulation_of_starch_metabolic_process	Developmental_process
Developmental_process	microsporogenesis	AT1G06660	AT1G06670	cellular_localization	Cellular_metabolic_process
Developmental_process	microsporogenesis	AT1G06660	AT2G39795	Others	Others
Developmental_process	microsporogenesis	AT1G06660	AT3G16390	nitrile_biosynthetic_process	Cellular_metabolic_process
Developmental_process	microsporogenesis	AT1G06660	AT3G54060	Others	Others
Cellular_metabolic_process	pigment_metabolic_process	AT1G06690	AT2G24010	brassinosteroid_mediated_signaling_pathway	Cellular_metabolic_process
Cellular_metabolic_process	pigment_metabolic_process	AT1G06690	AT2G45710	translation	Cellular_metabolic_process
Others	Others	AT1G06750	AT3G09055	Others	Others
Cellular_metabolic_process	carotenoid_biosynthetic_process	AT1G06820	AT1G69588	regulation_of_pollen_tube_growth	Developmental_process
Cellular_metabolic_process	carotenoid_biosynthetic_process	AT1G06820	AT1G76860	P-body_assembly	Cellular_metabolic_process
Response_to_stress	cellular_response_to_abscisic_acid_stimulus	AT1G06840	AT5G16560	plant_organ_morphogenesis	Developmental_process
Cellular_metabolic_process	small_molecule_metabolic_process	AT1G07010	AT4G14120	Others	Others
Cellular_metabolic_process	small_molecule_metabolic_process	AT1G07010	AT5G40570	Others	Others
Developmental_process	abscisic_acid_homeostasis	AT1G07240	AT1G29450	positive_regulation_of_nucleobase-containing_compound_metabolic_process	Developmental_process
Developmental_process	abscisic_acid_homeostasis	AT1G07240	AT3G10930	negative_regulation_of_response_to_oxidative_stress	Developmental_process
Developmental_process	abscisic_acid_homeostasis	AT1G07240	AT5G11870	ubiquitin-dependent_protein_catabolic_process	Cellular_metabolic_process
Developmental_process	negative_regulation_of_systemic_acquired_resistance	AT1G07260	AT3G02780	dimethylallyl_diphosphate_biosynthetic_process	Cellular_metabolic_process
Developmental_process	negative_regulation_of_systemic_acquired_resistance	AT1G07260	AT5G61190	regulation_of_gene_expression	Developmental_process
Developmental_process	regulation_of_cell_cycle	AT1G07370	AT5G03995	Others	Others
Response_to_stress	response_to_inorganic_substance	AT1G07770	AT1G07780	tryptophan_biosynthetic_process	Cellular_metabolic_process
Developmental_process	negative_regulation_of_cellular_process	AT1G07820	AT1G77932	Others	Others
Cellular_metabolic_process	hydrogen_peroxide_catabolic_process	AT1G07890	AT1G21510	developmental_growth	Developmental_process
Cellular_metabolic_process	hydrogen_peroxide_catabolic_process	AT1G07890	AT1G55560	Others	Others
Others	Others	AT1G07960	AT1G18660	organic_substance_catabolic_process	Cellular_metabolic_process
Others	Others	AT1G07970	AT1G07990	regulation_of_phosphoprotein_phosphatase_activity	Developmental_process
Others	Others	AT1G07970	AT2G42220	response_to_light_stimulus	Response_to_stress
Developmental_process	regulation_of_phosphoprotein_phosphatase_activity	AT1G07990	AT3G07970	pollen_sperm_cell_differentiation	Developmental_process
Developmental_process	regulation_of_phosphoprotein_phosphatase_activity	AT1G07990	AT5G15870	cellular_response_to_oxygen-containing_compound	Response_to_stress
Cellular_metabolic_process	cell_differentiation	AT1G08000	AT1G08035	Others	Others
Cellular_metabolic_process	cell_differentiation	AT1G08000	AT1G76640	cellular_response_to_oxygen-containing_compound	Response_to_stress
Cellular_metabolic_process	cell_differentiation	AT1G08000	AT4G16070	lipid_catabolic_process	Cellular_metabolic_process
Others	Others	AT1G08035	AT1G30820	de_novo'_CTP_biosynthetic_process	Cellular_metabolic_process
Others	Others	AT1G08035	AT3G01410	cell_division	Cellular_metabolic_process
Developmental_process	anatomical_structure_development	AT1G08290	AT1G08310	Others	Others
Developmental_process	anatomical_structure_development	AT1G08290	AT3G11020	positive_regulation_of_DNA-templated_transcription	Developmental_process
Developmental_process	anatomical_structure_development	AT1G08290	AT3G58130	GPI_anchor_biosynthetic_process	Cellular_metabolic_process
Developmental_process	anatomical_structure_development	AT1G08290	AT4G24100	protein_phosphorylation	Cellular_metabolic_process
Developmental_process	anatomical_structure_development	AT1G08290	AT5G14050	Others	Others
Developmental_process	anatomical_structure_development	AT1G08290	AT5G45670	anatomical_structure_maturation	Developmental_process
Developmental_process	anatomical_structure_development	AT1G08290	AT5G61590	negative_regulation_of_wax_biosynthetic_process	Developmental_process
Developmental_process	positive_regulation_of_catalytic_activity	AT1G08370	AT1G75950	negative_regulation_of_DNA_recombination	Developmental_process
Developmental_process	positive_regulation_of_catalytic_activity	AT1G08370	AT3G16680	DNA-templated_transcription	Cellular_metabolic_process
Cellular_metabolic_process	iron_incorporation_into_metallo-sulfur_cluster	AT1G08490	AT1G08510	fatty_acid_biosynthetic_process	Cellular_metabolic_process
Cellular_metabolic_process	iron_incorporation_into_metallo-sulfur_cluster	AT1G08490	AT2G42640	protein_phosphorylation	Cellular_metabolic_process
Cellular_metabolic_process	iron_incorporation_into_metallo-sulfur_cluster	AT1G08490	AT4G39400	regulation_of_seedling_development	Developmental_process
Cellular_metabolic_process	fatty_acid_biosynthetic_process	AT1G08510	AT3G07970	pollen_sperm_cell_differentiation	Developmental_process
Cellular_metabolic_process	fatty_acid_biosynthetic_process	AT1G08510	AT4G28085	cellular_response_to_oxygen-containing_compound	Response_to_stress
Developmental_process	phloem_or_xylem_histogenesis	AT1G08590	AT1G12810	Others	Others
Developmental_process	vesicle-mediated_transport	AT1G08770	AT4G34139	oxoacid_metabolic_process	Cellular_metabolic_process
Developmental_process	vesicle-mediated_transport	AT1G08770	AT5G64400	response_to_abiotic_stimulus	Response_to_stress
Cellular_metabolic_process	replication_fork_reversal	AT1G08840	AT5G14220	chlorophyll_biosynthetic_process	Cellular_metabolic_process
Cellular_metabolic_process	replication_fork_reversal	AT1G08840	AT5G49710	response_to_inorganic_substance	Response_to_stress
Cellular_metabolic_process	protein_autophosphorylation	AT1G09000	AT4G32450	RNA_modification	Cellular_metabolic_process
Cellular_metabolic_process	protein_autophosphorylation	AT1G09000	AT5G67390	cellular_response_to_light_stimulus	Response_to_stress
Response_to_stress	host_response_to_induction_by_symbiont_of_tumor,_nodule_or_growth_in_host	AT1G09270	AT5G57560	cellular_response_to_hypoxia	Response_to_stress
Developmental_process	regulation_of_DNA_methylation	AT1G09320	AT3G54060	Others	Others
Developmental_process	regulation_of_DNA_methylation	AT1G09320	AT5G47650	response_to_oxidative_stress	Response_to_stress
Cellular_metabolic_process	RNA_modification	AT1G09410	AT1G09470	cellular_component_biogenesis	Cellular_metabolic_process
Cellular_metabolic_process	RNA_modification	AT1G09410	AT3G55080	peptidyl-lysine_monomethylation	Cellular_metabolic_process
Cellular_metabolic_process	RNA_modification	AT1G09410	AT3G62060	cell_wall_organization	Cellular_metabolic_process
Cellular_metabolic_process	RNA_modification	AT1G09410	AT4G31400	developmental_vegetative_growth	Developmental_process
Developmental_process	seed_development	AT1G09420	AT1G09430	acetyl-CoA_biosynthetic_process	Cellular_metabolic_process
Developmental_process	positive_regulation_of_nucleobase-containing_compound_metabolic_process	AT1G09440	AT1G09510	Others	Others
Developmental_process	positive_regulation_of_nucleobase-containing_compound_metabolic_process	AT1G09440	AT1G75490	positive_regulation_of_DNA-templated_transcription	Developmental_process
Cellular_metabolic_process	cellular_component_biogenesis	AT1G09470	AT1G09510	Others	Others
Cellular_metabolic_process	cellular_component_biogenesis	AT1G09470	AT1G47578	protein_lipoylation	Cellular_metabolic_process
Others	Others	AT1G09510	AT3G07150	seed_development	Developmental_process
Developmental_process	mitochondrial_calcium_ion_homeostasis	AT1G09575	AT1G14315	regulation_of_DNA-templated_transcription	Developmental_process
Developmental_process	mitochondrial_calcium_ion_homeostasis	AT1G09575	AT1G60000	chloroplast_rRNA_processing	Cellular_metabolic_process
Cellular_metabolic_process	mRNA_splicing,_via_spliceosome	AT1G09760	AT5G45170	Others	Others
Cellular_metabolic_process	histidine_biosynthetic_process	AT1G09795	AT3G47610	regulation_of_developmental_process	Developmental_process
Cellular_metabolic_process	histidine_biosynthetic_process	AT1G09795	AT5G07000	sulfation	Cellular_metabolic_process
Developmental_process	embryo_development_ending_in_seed_dormancy	AT1G09800	AT5G64330	protein_ubiquitination	Cellular_metabolic_process
Cellular_metabolic_process	DNA-templated_DNA_replication	AT1G09815	AT1G09820	Others	Others
Cellular_metabolic_process	DNA-templated_DNA_replication	AT1G09815	AT2G19700	Others	Others
Cellular_metabolic_process	DNA-templated_DNA_replication	AT1G09815	AT3G52480	defense_response_to_other_organism	Response_to_stress
Developmental_process	regulation_of_post-embryonic_development	AT1G10155	AT4G31985	translation	Cellular_metabolic_process
Response_to_stress	cellular_response_to_organic_substance	AT1G10340	AT1G71190	catabolic_process	Cellular_metabolic_process
Developmental_process	vegetative_to_reproductive_phase_transition_of_meristem	AT1G10580	AT3G51330	defense_response_to_fungus	Response_to_stress
Cellular_metabolic_process	phosphorylation	AT1G10620	AT5G42100	cell_communication	Cellular_metabolic_process
Developmental_process	transmembrane_transport	AT1G10680	AT3G18530	microtubule_cytoskeleton_organization	Cellular_metabolic_process
Developmental_process	transmembrane_transport	AT1G10680	AT4G05523	poly(A)+_mRNA_export_from_nucleus	Developmental_process
Developmental_process	transmembrane_transport	AT1G10680	AT5G61280	Others	Others
Developmental_process	vesicle-mediated_transport	AT1G10730	AT3G18970	mitochondrial_mRNA_modification	Cellular_metabolic_process
Developmental_process	regulation_of_reproductive_process	AT1G10740	AT3G57040	cytokinin-activated_signaling_pathway	Cellular_metabolic_process
Developmental_process	zinc_ion_transmembrane_transport	AT1G10970	AT2G45820	membrane_raft_localization	Cellular_metabolic_process
Cellular_metabolic_process	protein_phosphorylation	AT1G11303	AT2G29590	Others	Others
Response_to_stress	response_to_salt	AT1G11390	AT1G18180	lipid_metabolic_process	Cellular_metabolic_process
Others	Others	AT1G11770	AT1G11790	L-phenylalanine_biosynthetic_process	Cellular_metabolic_process
Others	Others	AT1G11770	AT1G52340	sugar_mediated_signaling_pathway	Cellular_metabolic_process
Others	Others	AT1G11770	AT1G62390	embryo_development_ending_in_seed_dormancy	Developmental_process
Cellular_metabolic_process	selenocysteinyl-tRNA(Sec)_biosynthetic_process	AT1G11870	AT1G76390	alpha-amino_acid_metabolic_process	Cellular_metabolic_process
Cellular_metabolic_process	selenocysteinyl-tRNA(Sec)_biosynthetic_process	AT1G11870	AT2G24420	organic_substance_catabolic_process	Cellular_metabolic_process
Cellular_metabolic_process	homogentisate_catabolic_process	AT1G12050	AT1G12060	heat_acclimation	Response_to_stress
Cellular_metabolic_process	homogentisate_catabolic_process	AT1G12050	AT3G29035	positive_regulation_of_leaf_senescence	Developmental_process
Response_to_stress	heat_acclimation	AT1G12060	AT3G51520	neutral_lipid_biosynthetic_process	Cellular_metabolic_process
Response_to_stress	heat_acclimation	AT1G12060	AT5G46690	regulation_of_transcription_by_RNA_polymerase_II	Developmental_process
Developmental_process	primary_root_development	AT1G12240	AT1G12244	rRNA_5'-end_processing	Cellular_metabolic_process
Developmental_process	plant_epidermis_development	AT1G12310	AT1G12320	root_development	Developmental_process
Developmental_process	plant_epidermis_development	AT1G12310	AT2G38490	anatomical_structure_maturation	Developmental_process
Developmental_process	plant_epidermis_development	AT1G12310	AT3G23870	magnesium_ion_transport	Developmental_process
Cellular_metabolic_process	organonitrogen_compound_catabolic_process	AT1G12440	AT3G53840	catabolic_process	Cellular_metabolic_process
Cellular_metabolic_process	brassinosteroid_biosynthetic_process	AT1G12740	AT1G16916	Others	Others
Cellular_metabolic_process	brassinosteroid_biosynthetic_process	AT1G12740	AT2G35615	pollen_tube_guidance	Developmental_process
Others	Others	AT1G12775	AT1G52330	regulation_of_biological_quality	Developmental_process
Others	Others	AT1G12775	AT3G06790	mitochondrial_RNA_modification	Cellular_metabolic_process
Developmental_process	regulation_of_DNA-templated_transcription	AT1G12855	AT1G12890	regulation_of_DNA-templated_transcription	Developmental_process
Developmental_process	regulation_of_DNA-templated_transcription	AT1G12855	AT2G38695	Others	Others
Developmental_process	regulation_of_DNA-templated_transcription	AT1G12890	AT1G15840	cellular_lipid_metabolic_process	Cellular_metabolic_process
Developmental_process	regulation_of_DNA-templated_transcription	AT1G12890	AT2G23470	anther_development	Developmental_process
Response_to_stress	cellular_response_to_oxygen-containing_compound	AT1G12990	AT2G42210	protein_insertion_into_mitochondrial_inner_membrane	Cellular_metabolic_process
Cellular_metabolic_process	protein_ubiquitination	AT1G13195	AT1G29490	response_to_auxin	Response_to_stress
Cellular_metabolic_process	protein_ubiquitination	AT1G13195	AT5G54300	response_to_alcohol	Response_to_stress
Cellular_metabolic_process	jasmonic_acid_biosynthetic_process	AT1G13280	AT2G39725	mitochondrial_respiratory_chain_complex_II_assembly	Cellular_metabolic_process
Cellular_metabolic_process	jasmonic_acid_biosynthetic_process	AT1G13280	AT4G40045	fruit_development	Developmental_process
Response_to_stress	defense_response_to_other_organism	AT1G13540	AT1G13550	inorganic_ion_homeostasis	Developmental_process
Response_to_stress	defense_response_to_other_organism	AT1G13540	AT1G26930	organonitrogen_compound_catabolic_process	Cellular_metabolic_process
Response_to_stress	defense_response_to_other_organism	AT1G13540	AT3G49860	defense_response_to_virus	Response_to_stress
Developmental_process	inorganic_ion_homeostasis	AT1G13550	AT1G15840	cellular_lipid_metabolic_process	Cellular_metabolic_process
Developmental_process	inorganic_ion_homeostasis	AT1G13550	AT2G42060	defense_response_to_bacterium	Response_to_stress
Others	Others	AT1G13690	AT2G45960	transmembrane_transport	Developmental_process
Cellular_metabolic_process	membrane_fusion	AT1G13890	AT2G21970	cellular_response_to_UV-A	Response_to_stress
Developmental_process	leaf_vascular_tissue_pattern_formation	AT1G14000	AT4G40000	RNA_methylation	Cellular_metabolic_process
Developmental_process	leaf_vascular_tissue_pattern_formation	AT1G14000	AT5G42650	defense_response_to_fungus	Response_to_stress
Cellular_metabolic_process	organic_hydroxy_compound_biosynthetic_process	AT1G14020	AT1G14260	protein_ubiquitination	Cellular_metabolic_process
Cellular_metabolic_process	xyloglucan_biosynthetic_process	AT1G14080	AT3G22630	proteasomal_protein_catabolic_process	Cellular_metabolic_process
Cellular_metabolic_process	xyloglucan_biosynthetic_process	AT1G14080	AT5G04660	fatty_acid_oxidation	Cellular_metabolic_process
Cellular_metabolic_process	cell_wall_modification	AT1G14160	AT1G14180	cell_division	Cellular_metabolic_process
Cellular_metabolic_process	cell_wall_modification	AT1G14160	AT1G14205	translation	Cellular_metabolic_process
Cellular_metabolic_process	cell_wall_modification	AT1G14160	AT5G10050	Others	Others
Cellular_metabolic_process	cell_division	AT1G14180	AT1G14205	translation	Cellular_metabolic_process
Cellular_metabolic_process	cell_division	AT1G14180	AT2G44360	cellular_lipid_metabolic_process	Cellular_metabolic_process
Cellular_metabolic_process	cell_division	AT1G14180	AT5G45490	response_to_organic_cyclic_compound	Response_to_stress
Others	Others	AT1G14190	AT1G14205	translation	Cellular_metabolic_process
Others	Others	AT1G14190	AT3G60590	catabolic_process	Cellular_metabolic_process
Cellular_metabolic_process	translation	AT1G14205	AT1G14210	RNA_catabolic_process	Cellular_metabolic_process
Cellular_metabolic_process	translation	AT1G14205	AT4G19140	defense_response_to_other_organism	Response_to_stress
Cellular_metabolic_process	translation	AT1G14205	AT4G21800	cell_division	Cellular_metabolic_process
Cellular_metabolic_process	RNA_catabolic_process	AT1G14210	AT2G20230	oxoacid_metabolic_process	Cellular_metabolic_process
Cellular_metabolic_process	protein_ubiquitination	AT1G14260	AT1G14280	leaf_development	Developmental_process
Cellular_metabolic_process	protein_ubiquitination	AT1G14260	AT1G62030	Others	Others
Developmental_process	leaf_development	AT1G14280	AT3G17340	protein_transport	Developmental_process
Cellular_metabolic_process	sphingoid_biosynthetic_process	AT1G14290	AT1G14300	seed_development	Developmental_process
Cellular_metabolic_process	sphingoid_biosynthetic_process	AT1G14290	AT3G21070	NAD_metabolic_process	Cellular_metabolic_process
Developmental_process	seed_development	AT1G14300	AT1G14315	regulation_of_DNA-templated_transcription	Developmental_process
Developmental_process	seed_development	AT1G14300	AT3G49860	defense_response_to_virus	Response_to_stress
Developmental_process	seed_development	AT1G14300	AT4G16570	Others	Others
Developmental_process	regulation_of_stomatal_complex_patterning	AT1G14350	AT1G14370	positive_regulation_of_defense_response_to_bacterium	Developmental_process
Developmental_process	regulation_of_stomatal_complex_patterning	AT1G14350	AT2G43680	regulation_of_reproductive_process	Developmental_process
Cellular_metabolic_process	proteasome-mediated_ubiquitin-dependent_protein_catabolic_process	AT1G14400	AT5G07240	plant_organ_morphogenesis	Developmental_process
Developmental_process	root_development	AT1G14500	AT3G61810	carbohydrate_metabolic_process	Cellular_metabolic_process
Developmental_process	negative_regulation_of_catalytic_activity	AT1G14890	AT2G44860	ribosomal_large_subunit_biogenesis	Cellular_metabolic_process
Others	Others	AT1G15000	AT1G15015	regulation_of_DNA-templated_transcription	Developmental_process
Developmental_process	regulation_of_DNA-templated_transcription	AT1G15015	AT3G05020	fatty_acid_biosynthetic_process	Cellular_metabolic_process
Developmental_process	regulation_of_DNA-templated_transcription	AT1G15015	AT4G17020	phosphorylation_of_RNA_polymerase_II_C-terminal_domain	Developmental_process
Developmental_process	xenobiotic_detoxification_by_transmembrane_export_across_the_plasma_membrane	AT1G15170	AT1G78880	negative_regulation_of_cellulose_biosynthetic_process	Developmental_process
Developmental_process	xenobiotic_detoxification_by_transmembrane_export_across_the_plasma_membrane	AT1G15170	AT2G31890	chloroplast_rRNA_processing	Cellular_metabolic_process
Cellular_metabolic_process	translation	AT1G15250	AT1G15270	Others	Others
Cellular_metabolic_process	translation	AT1G15250	AT1G15280	negative_regulation_of_gene_expression	Developmental_process
Cellular_metabolic_process	translation	AT1G15250	AT3G07500	cellular_component_assembly	Cellular_metabolic_process
Cellular_metabolic_process	translation	AT1G15250	AT3G15635	Others	Others
Cellular_metabolic_process	translation	AT1G15250	AT5G38300	Others	Others
Others	Others	AT1G15270	AT1G15280	negative_regulation_of_gene_expression	Developmental_process
Developmental_process	negative_regulation_of_gene_expression	AT1G15280	AT4G36840	Others	Others
Cellular_metabolic_process	organonitrogen_compound_catabolic_process	AT1G15370	AT1G15390	co-translational_protein_modification	Cellular_metabolic_process
Cellular_metabolic_process	organonitrogen_compound_catabolic_process	AT1G15370	AT3G03990	cellular_response_to_strigolactone	Response_to_stress
Cellular_metabolic_process	co-translational_protein_modification	AT1G15390	AT1G15400	cellular_response_to_oxygen-containing_compound	Response_to_stress
Response_to_stress	cellular_response_to_oxygen-containing_compound	AT1G15400	AT1G15415	developmental_growth_involved_in_morphogenesis	Developmental_process
Developmental_process	developmental_growth_involved_in_morphogenesis	AT1G15415	AT4G13210	pectin_catabolic_process	Cellular_metabolic_process
Developmental_process	developmental_growth_involved_in_morphogenesis	AT1G15415	AT5G62260	root_development	Developmental_process
Developmental_process	regulation_of_stomatal_movement	AT1G15440	AT1G47300	Others	Others
Response_to_stress	response_to_red_light	AT1G15550	AT5G07240	plant_organ_morphogenesis	Developmental_process
Developmental_process	positive_regulation_of_stomatal_complex_development	AT1G15570	AT1G15580	response_to_auxin	Response_to_stress
Developmental_process	positive_regulation_of_stomatal_complex_development	AT1G15570	AT4G38092	protein_export_from_nucleus	Developmental_process
Cellular_metabolic_process	porphyrin-containing_compound_metabolic_process	AT1G15730	AT1G15750	negative_regulation_of_DNA-templated_transcription	Developmental_process
Cellular_metabolic_process	porphyrin-containing_compound_metabolic_process	AT1G15730	AT1G55190	vesicle-mediated_transport	Developmental_process
Cellular_metabolic_process	porphyrin-containing_compound_metabolic_process	AT1G15730	AT2G36430	protein-containing_complex_assembly	Cellular_metabolic_process
Cellular_metabolic_process	porphyrin-containing_compound_metabolic_process	AT1G15730	AT3G48450	regulation_of_reproductive_process	Developmental_process
Cellular_metabolic_process	porphyrin-containing_compound_metabolic_process	AT1G15730	AT4G13840	very_long-chain_fatty_acid_biosynthetic_process	Cellular_metabolic_process
Developmental_process	seed_development	AT1G15810	AT1G15830	response_to_light_stimulus	Response_to_stress
Developmental_process	seed_development	AT1G15810	AT1G35255	Others	Others
Developmental_process	seed_development	AT1G15810	AT2G18420	Others	Others
Developmental_process	seed_development	AT1G15810	AT4G34460	regulation_of_root_development	Developmental_process
Cellular_metabolic_process	pigment_metabolic_process	AT1G15825	AT1G15830	response_to_light_stimulus	Response_to_stress
Cellular_metabolic_process	pigment_metabolic_process	AT1G15825	AT1G15840	cellular_lipid_metabolic_process	Cellular_metabolic_process
Cellular_metabolic_process	pigment_metabolic_process	AT1G15825	AT3G52100	positive_regulation_of_transcription_by_RNA_polymerase_II	Developmental_process
Response_to_stress	response_to_light_stimulus	AT1G15830	AT4G16420	regulation_of_cell_population_proliferation	Developmental_process
Cellular_metabolic_process	cellular_lipid_metabolic_process	AT1G15840	AT3G06810	root_hair_elongation	Cellular_metabolic_process
Response_to_stress	response_to_cadmium_ion	AT1G16000	AT4G14540	regulation_of_transcription_by_RNA_polymerase_II	Developmental_process
Response_to_stress	defense_response_to_other_organism	AT1G16120	AT2G41770	regulation_of_plant-type_cell_wall_cellulose_biosynthetic_process	Developmental_process
Response_to_stress	defense_response_to_other_organism	AT1G16120	AT3G51520	neutral_lipid_biosynthetic_process	Cellular_metabolic_process
Others	Others	AT1G16250	AT3G18860	proteasome-mediated_ubiquitin-dependent_protein_catabolic_process	Cellular_metabolic_process
Cellular_metabolic_process	cell_differentiation	AT1G16360	AT5G57980	DNA-templated_transcription	Cellular_metabolic_process
Others	Others	AT1G16480	AT4G31400	developmental_vegetative_growth	Developmental_process
Others	Others	AT1G16480	AT5G12220	rRNA_processing	Cellular_metabolic_process
Developmental_process	pollen_tube_development	AT1G16570	AT5G04320	maintenance_of_meiotic_sister_chromatid_cohesion	Cellular_metabolic_process
Developmental_process	pollen_tube_development	AT1G16570	AT5G25470	Others	Others
Cellular_metabolic_process	translation	AT1G16740	AT3G18860	proteasome-mediated_ubiquitin-dependent_protein_catabolic_process	Cellular_metabolic_process
Cellular_metabolic_process	cell_division	AT1G16800	AT1G16830	Others	Others
Cellular_metabolic_process	cell_division	AT1G16800	AT2G33180	protein-containing_complex_assembly	Cellular_metabolic_process
Cellular_metabolic_process	cell_division	AT1G16800	AT2G40440	protein_ubiquitination	Cellular_metabolic_process
Cellular_metabolic_process	cell_division	AT1G16800	AT5G61980	root_hair_cell_tip_growth	Developmental_process
Others	Others	AT1G16830	AT3G57072	Others	Others
Others	Others	AT1G16830	AT5G02440	anatomical_structure_arrangement	Developmental_process
Others	Others	AT1G16830	AT5G22930	xylem_and_phloem_pattern_formation	Developmental_process
Response_to_stress	response_to_sucrose	AT1G16880	AT3G23080	cellular_response_to_light_stimulus	Response_to_stress
Cellular_metabolic_process	protein_K63-linked_ubiquitination	AT1G16890	AT2G05220	response_to_inorganic_substance	Response_to_stress
Cellular_metabolic_process	protein_K63-linked_ubiquitination	AT1G16890	AT5G03350	cellular_response_to_salicylic_acid_stimulus	Response_to_stress
Cellular_metabolic_process	protein_K63-linked_ubiquitination	AT1G16890	AT5G44240	phospholipid_translocation	Developmental_process
Response_to_stress	response_to_alcohol	AT1G17210	AT1G17230	defense_response_to_other_organism	Response_to_stress
Response_to_stress	response_to_alcohol	AT1G17210	AT3G58450	response_to_abscisic_acid	Response_to_stress
Response_to_stress	defense_response_to_other_organism	AT1G17230	AT1G17235	regulation_of_cell_population_proliferation	Developmental_process
Developmental_process	regulation_of_cell_population_proliferation	AT1G17235	AT3G20420	siRNA_processing	Cellular_metabolic_process
Cellular_metabolic_process	RNA_polymerase_II_preinitiation_complex_assembly	AT1G17440	AT4G27270	response_to_organonitrogen_compound	Response_to_stress
Cellular_metabolic_process	RNA_polymerase_II_preinitiation_complex_assembly	AT1G17440	AT5G64450	regulation_of_gene_expression	Developmental_process
Others	Others	AT1G17510	AT4G31510	cellular_response_to_oxygen-containing_compound	Response_to_stress
Cellular_metabolic_process	mitochondria-nucleus_signaling_pathway	AT1G17630	AT4G25180	carboxylic_acid_metabolic_process	Cellular_metabolic_process
Cellular_metabolic_process	mitochondria-nucleus_signaling_pathway	AT1G17630	AT5G38490	Others	Others
Response_to_stress	defense_response_to_bacterium	AT1G17750	AT2G32720	alkane_biosynthetic_process	Cellular_metabolic_process
Response_to_stress	defense_response_to_bacterium	AT1G17750	AT3G59120	developmental_growth	Developmental_process
Response_to_stress	defense_response_to_bacterium	AT1G17750	AT4G21520	Others	Others
Developmental_process	transmembrane_transport	AT1G17810	AT1G30820	de_novo'_CTP_biosynthetic_process	Cellular_metabolic_process
Developmental_process	seed_development	AT1G17870	AT1G72175	cell_wall_organization_or_biogenesis	Cellular_metabolic_process
Developmental_process	seed_development	AT1G17870	AT3G07010	developmental_growth	Developmental_process
Developmental_process	seed_development	AT1G17870	AT3G07570	plant_organ_morphogenesis	Developmental_process
Developmental_process	seed_development	AT1G17870	AT4G01895	defense_response_to_bacterium	Response_to_stress
Developmental_process	regulation_of_cell_cycle	AT1G18040	AT4G10330	Others	Others
Response_to_stress	defense_response_to_other_organism	AT1G18210	AT1G73140	xylan_biosynthetic_process	Cellular_metabolic_process
Cellular_metabolic_process	cytoplasmic_translation	AT1G18540	AT4G29840	cysteine_biosynthetic_process	Cellular_metabolic_process
Response_to_stress	defense_response_by_callose_deposition_in_cell_wall	AT1G18570	AT1G49500	cellular_response_to_oxygen-containing_compound	Response_to_stress
Response_to_stress	defense_response_by_callose_deposition_in_cell_wall	AT1G18570	AT1G56710	root_development	Developmental_process
Developmental_process	seed_development	AT1G18610	AT1G18630	response_to_salt_stress	Response_to_stress
Response_to_stress	response_to_salt_stress	AT1G18630	AT1G27340	simple_leaf_morphogenesis	Developmental_process
Response_to_stress	response_to_salt_stress	AT1G18630	AT3G60310	regulation_of_multicellular_organismal_development	Developmental_process
Cellular_metabolic_process	organic_substance_catabolic_process	AT1G18660	AT1G48150	positive_regulation_of_transcription_by_RNA_polymerase_II	Developmental_process
Cellular_metabolic_process	organic_substance_catabolic_process	AT1G18660	AT2G32920	response_to_endoplasmic_reticulum_stress	Response_to_stress
Cellular_metabolic_process	organic_substance_catabolic_process	AT1G18660	AT5G64750	response_to_salt	Response_to_stress
Developmental_process	regulation_of_salicylic_acid_mediated_signaling_pathway	AT1G18670	AT5G67360	mucilage_extrusion_from_seed_coat	Developmental_process
Others	Others	AT1G19130	AT1G19160	Others	Others
Others	Others	AT1G19130	AT5G18110	protein_localization_to_organelle	Developmental_process
Developmental_process	seed_development	AT1G19340	AT1G24159	Others	Others
Developmental_process	seed_development	AT1G19340	AT3G24500	cellular_response_to_hypoxia	Response_to_stress
Response_to_stress	response_to_lipid	AT1G19400	AT1G29830	Others	Others
Response_to_stress	response_to_lipid	AT1G19400	AT3G15650	Others	Others
Cellular_metabolic_process	carbohydrate_derivative_metabolic_process	AT1G19710	AT1G66110	Others	Others
Cellular_metabolic_process	carbohydrate_derivative_metabolic_process	AT1G19710	AT2G31590	Others	Others
Developmental_process	pollen_tube_growth	AT1G19780	AT1G72150	pollen_tube_growth	Developmental_process
Developmental_process	pollen_tube_growth	AT1G19780	AT3G01150	regulation_of_RNA_splicing	Developmental_process
Cellular_metabolic_process	hydrogen_sulfide_biosynthetic_process	AT1G19920	AT3G08900	UDP-L-arabinose_metabolic_process	Cellular_metabolic_process
Cellular_metabolic_process	hydrogen_sulfide_biosynthetic_process	AT1G19920	AT5G03130	protein-containing_complex_assembly	Cellular_metabolic_process
Response_to_stress	response_to_alcohol	AT1G19970	AT5G51130	snRNA_modification	Cellular_metabolic_process
Developmental_process	negative_regulation_of_DNA_endoreduplication	AT1G20330	AT3G09910	intracellular_protein_transport	Developmental_process
Others	Others	AT1G20530	AT1G72175	cell_wall_organization_or_biogenesis	Cellular_metabolic_process
Others	Others	AT1G20530	AT5G62710	meiotic_cell_cycle_process	Cellular_metabolic_process
Others	Others	AT1G20550	AT3G03800	membrane_fusion	Cellular_metabolic_process
Response_to_stress	response_to_red_or_far_red_light	AT1G20640	AT2G44090	Others	Others
Response_to_stress	response_to_red_or_far_red_light	AT1G20640	AT3G04310	Others	Others
Cellular_metabolic_process	protein_phosphorylation	AT1G20650	AT5G64870	protein_localization_to_plasma_membrane	Developmental_process
Developmental_process	endosomal_transport	AT1G20760	AT4G11670	negative_regulation_of_RNA_metabolic_process	Developmental_process
Developmental_process	endosomal_transport	AT1G20760	AT5G12860	malate_transmembrane_transport	Developmental_process
Cellular_metabolic_process	organic_substance_catabolic_process	AT1G20770	AT1G63170	carbohydrate_derivative_metabolic_process	Cellular_metabolic_process
Cellular_metabolic_process	organic_substance_catabolic_process	AT1G20770	AT2G41810	meiotic_cell_cycle_process	Cellular_metabolic_process
Others	Others	AT1G20923	AT1G52330	regulation_of_biological_quality	Developmental_process
Others	Others	AT1G20923	AT2G30870	response_to_water_deprivation	Response_to_stress
Others	Others	AT1G20923	AT3G06480	regulation_of_multicellular_organismal_development	Developmental_process
Response_to_stress	cellular_response_to_organic_substance	AT1G21370	AT1G21380	cellular_response_to_oxygen-containing_compound	Response_to_stress
Response_to_stress	cellular_response_to_organic_substance	AT1G21370	AT1G21590	defense_response_to_bacterium	Response_to_stress
Response_to_stress	cellular_response_to_organic_substance	AT1G21370	AT1G47410	Others	Others
Response_to_stress	cellular_response_to_organic_substance	AT1G21370	AT3G22630	proteasomal_protein_catabolic_process	Cellular_metabolic_process
Response_to_stress	cellular_response_to_organic_substance	AT1G21370	AT3G59510	signal_transduction	Cellular_metabolic_process
Response_to_stress	cellular_response_to_oxygen-containing_compound	AT1G21380	AT1G21430	regulation_of_anatomical_structure_morphogenesis	Developmental_process
Developmental_process	regulation_of_anatomical_structure_morphogenesis	AT1G21430	AT3G18420	chloroplast_organization	Cellular_metabolic_process
Cellular_metabolic_process	protein_homooligomerization	AT1G21460	AT1G21510	developmental_growth	Developmental_process
Cellular_metabolic_process	protein_homooligomerization	AT1G21460	AT4G23250	protein_autophosphorylation	Cellular_metabolic_process
Developmental_process	developmental_growth	AT1G21510	AT5G49660	regulation_of_secondary_cell_wall_biogenesis	Developmental_process
Developmental_process	developmental_growth	AT1G21510	AT5G51380	SCF-dependent_proteasomal_ubiquitin-dependent_protein_catabolic_process	Cellular_metabolic_process
Developmental_process	negative_regulation_of_post-transcriptional_gene_silencing	AT1G21580	AT1G21590	defense_response_to_bacterium	Response_to_stress
Response_to_stress	defense_response_to_bacterium	AT1G21850	AT1G21890	positive_regulation_of_cellular_biosynthetic_process	Developmental_process
Response_to_stress	defense_response_to_bacterium	AT1G21850	AT1G24110	response_to_oxidative_stress	Response_to_stress
Developmental_process	positive_regulation_of_cellular_biosynthetic_process	AT1G21890	AT1G31810	actin_filament_bundle_assembly	Cellular_metabolic_process
Response_to_stress	cellular_response_to_freezing	AT1G21910	AT3G03030	regulation_of_developmental_process	Developmental_process
Response_to_stress	cellular_response_to_freezing	AT1G21910	AT5G67590	electron_transport_chain	Cellular_metabolic_process
Developmental_process	positive_regulation_of_long-day_photoperiodism,_flowering	AT1G21920	AT2G39470	photosynthesis	Cellular_metabolic_process
Developmental_process	positive_regulation_of_long-day_photoperiodism,_flowering	AT1G21920	AT3G10800	response_to_endoplasmic_reticulum_stress	Response_to_stress
Response_to_stress	cellular_response_to_oxygen-containing_compound	AT1G22050	AT2G34180	developmental_growth	Developmental_process
Developmental_process	plant_epidermis_development	AT1G22330	AT2G36390	starch_biosynthetic_process	Cellular_metabolic_process
Others	Others	AT1G22380	AT2G27610	RNA_modification	Cellular_metabolic_process
Others	Others	AT1G22380	AT2G47750	glucosinolate_metabolic_process	Cellular_metabolic_process
Developmental_process	negative_regulation_of_metabolic_process	AT1G22640	AT1G22690	Others	Others
Developmental_process	negative_regulation_of_metabolic_process	AT1G22640	AT3G23070	seed_development	Developmental_process
Others	Others	AT1G22690	AT3G16680	DNA-templated_transcription	Cellular_metabolic_process
Response_to_stress	response_to_carbon_starvation	AT1G22730	AT1G76140	regulation_of_developmental_process	Developmental_process
Response_to_stress	cellular_response_to_water_deprivation	AT1G22810	AT1G29460	positive_regulation_of_DNA-templated_transcription	Developmental_process
Response_to_stress	defense_response_to_other_organism	AT1G22900	AT1G23000	meiotic_cell_cycle_process	Cellular_metabolic_process
Response_to_stress	defense_response_to_other_organism	AT1G22900	AT3G25140	pectin_biosynthetic_process	Cellular_metabolic_process
Response_to_stress	defense_response_to_other_organism	AT1G22900	AT3G62060	cell_wall_organization	Cellular_metabolic_process
Cellular_metabolic_process	meiotic_cell_cycle_process	AT1G23000	AT1G68000	phospholipid_biosynthetic_process	Cellular_metabolic_process
Cellular_metabolic_process	meiotic_cell_cycle_process	AT1G23000	AT3G52105	organonitrogen_compound_catabolic_process	Cellular_metabolic_process
Developmental_process	transmembrane_transport	AT1G23080	AT1G27290	response_to_nitrogen_compound	Response_to_stress
Developmental_process	transmembrane_transport	AT1G23080	AT4G31540	exocytosis	Developmental_process
Cellular_metabolic_process	small_molecule_metabolic_process	AT1G23880	AT5G22380	defense_response_to_fungus	Response_to_stress
Response_to_stress	response_to_oxidative_stress	AT1G24110	AT1G79200	cellular_response_to_auxin_stimulus	Response_to_stress
Response_to_stress	response_to_oxidative_stress	AT1G24110	AT5G53450	response_to_osmotic_stress	Response_to_stress
Others	Others	AT1G24159	AT2G06850	cell_wall_biogenesis	Cellular_metabolic_process
Others	Others	AT1G24159	AT5G58210	Others	Others
Response_to_stress	defense_response_to_other_organism	AT1G24430	AT3G57670	fruit_replum_development	Developmental_process
Others	Others	AT1G25530	AT2G33800	chloroplast_rRNA_processing	Cellular_metabolic_process
Developmental_process	inorganic_ion_homeostasis	AT1G26160	AT5G13710	sterol_biosynthetic_process	Cellular_metabolic_process
Developmental_process	inorganic_ion_homeostasis	AT1G26160	AT5G22510	cotyledon_development	Developmental_process
Others	Others	AT1G26290	AT3G46550	mucilage_biosynthetic_process_involved_in_seed_coat_development	Cellular_metabolic_process
Developmental_process	positive_regulation_of_translational_termination	AT1G26630	AT1G64690	trichome_branching	Developmental_process
Developmental_process	positive_regulation_of_translational_termination	AT1G26630	AT3G07565	carboxylic_acid_metabolic_process	Cellular_metabolic_process
Developmental_process	positive_regulation_of_translational_termination	AT1G26630	AT4G04614	Others	Others
Cellular_metabolic_process	cytoplasm_protein_quality_control_by_the_ubiquitin-proteasome_system	AT1G26800	AT1G26830	protein_ubiquitination	Cellular_metabolic_process
Cellular_metabolic_process	cytoplasm_protein_quality_control_by_the_ubiquitin-proteasome_system	AT1G26800	AT4G39520	cytoplasmic_translation	Cellular_metabolic_process
Cellular_metabolic_process	protein_ubiquitination	AT1G26830	AT1G26840	pollen_development	Developmental_process
Others	Others	AT1G26890	AT5G25280	cellular_response_to_oxygen-containing_compound	Response_to_stress
Others	Others	AT1G27008	AT3G13720	vesicle-mediated_transport	Developmental_process
Developmental_process	positive_regulation_of_DNA-templated_transcription	AT1G27045	AT1G27080	transmembrane_transport	Developmental_process
Developmental_process	positive_regulation_of_DNA-templated_transcription	AT1G27045	AT3G62410	negative_regulation_of_reductive_pentose-phosphate_cycle	Developmental_process
Developmental_process	positive_regulation_of_DNA-templated_transcription	AT1G27045	AT5G11900	translation_reinitiation	Cellular_metabolic_process
Developmental_process	transmembrane_transport	AT1G27080	AT4G18230	carbohydrate_derivative_metabolic_process	Cellular_metabolic_process
Developmental_process	developmental_growth	AT1G27210	AT1G60230	rRNA_base_methylation	Cellular_metabolic_process
Developmental_process	developmental_growth	AT1G27210	AT3G12930	negative_regulation_of_ribosome_biogenesis	Developmental_process
Response_to_stress	response_to_nitrogen_compound	AT1G27290	AT1G27300	anatomical_structure_maturation	Developmental_process
Response_to_stress	response_to_nitrogen_compound	AT1G27290	AT1G27310	nucleocytoplasmic_transport	Developmental_process
Developmental_process	anatomical_structure_maturation	AT1G27300	AT1G27310	nucleocytoplasmic_transport	Developmental_process
Developmental_process	anatomical_structure_maturation	AT1G27300	AT5G11510	negative_regulation_of_cellular_response_to_caffeine	Developmental_process
Developmental_process	nucleocytoplasmic_transport	AT1G27310	AT1G27340	simple_leaf_morphogenesis	Developmental_process
Developmental_process	nucleocytoplasmic_transport	AT1G27310	AT1G27350	organonitrogen_compound_catabolic_process	Cellular_metabolic_process
Developmental_process	nucleocytoplasmic_transport	AT1G27310	AT4G01026	regulation_of_protein_serine/threonine_phosphatase_activity	Developmental_process
Developmental_process	simple_leaf_morphogenesis	AT1G27340	AT1G27350	organonitrogen_compound_catabolic_process	Cellular_metabolic_process
Developmental_process	simple_leaf_morphogenesis	AT1G27340	AT1G70760	NADH_dehydrogenase_complex_(plastoquinone)_assembly	Cellular_metabolic_process
Developmental_process	simple_leaf_morphogenesis	AT1G27340	AT2G45940	Others	Others
Developmental_process	simple_leaf_morphogenesis	AT1G27340	AT4G29210	xenobiotic_metabolic_process	Cellular_metabolic_process
Developmental_process	simple_leaf_morphogenesis	AT1G27340	AT5G60160	chaperone-mediated_protein_folding	Cellular_metabolic_process
Cellular_metabolic_process	organonitrogen_compound_catabolic_process	AT1G27350	AT2G32810	defense_response_to_other_organism	Response_to_stress
Developmental_process	ER_to_chloroplast_lipid_transport	AT1G27695	AT1G55675	response_to_light_stimulus	Response_to_stress
Developmental_process	ER_to_chloroplast_lipid_transport	AT1G27695	AT4G34040	proteasome-mediated_ubiquitin-dependent_protein_catabolic_process	Cellular_metabolic_process
Developmental_process	ER_to_chloroplast_lipid_transport	AT1G27695	AT5G63270	plant_epidermis_development	Developmental_process
Developmental_process	mRNA_destabilization	AT1G27960	AT1G27990	Others	Others
Developmental_process	mRNA_destabilization	AT1G27960	AT4G27720	defense_response_to_other_organism	Response_to_stress
Developmental_process	mRNA_destabilization	AT1G27960	AT5G06110	shoot_apical_meristem_development	Developmental_process
Developmental_process	mRNA_destabilization	AT1G27960	AT5G18525	defense_response_to_bacterium	Response_to_stress
Developmental_process	mRNA_destabilization	AT1G27960	AT5G42650	defense_response_to_fungus	Response_to_stress
Response_to_stress	defense_response	AT1G28250	AT1G74670	response_to_fructose	Response_to_stress
Response_to_stress	defense_response	AT1G28250	AT3G46310	Others	Others
Response_to_stress	defense_response	AT1G28250	AT5G09990	innate_immune_response	Response_to_stress
Others	Others	AT1G29418	AT1G29420	developmental_growth	Developmental_process
Others	Others	AT1G29418	AT1G29435	Others	Others
Others	Others	AT1G29418	AT5G67360	mucilage_extrusion_from_seed_coat	Developmental_process
Developmental_process	developmental_growth	AT1G29420	AT1G29435	Others	Others
Developmental_process	developmental_growth	AT1G29420	AT1G29450	positive_regulation_of_nucleobase-containing_compound_metabolic_process	Developmental_process
Developmental_process	developmental_growth	AT1G29420	AT1G29460	positive_regulation_of_DNA-templated_transcription	Developmental_process
Developmental_process	developmental_growth	AT1G29420	AT2G24150	response_to_sucrose	Response_to_stress
Others	Others	AT1G29435	AT1G29450	positive_regulation_of_nucleobase-containing_compound_metabolic_process	Developmental_process
Others	Others	AT1G29435	AT1G29460	positive_regulation_of_DNA-templated_transcription	Developmental_process
Others	Others	AT1G29435	AT1G29490	response_to_auxin	Response_to_stress
Developmental_process	positive_regulation_of_nucleobase-containing_compound_metabolic_process	AT1G29450	AT1G29460	positive_regulation_of_DNA-templated_transcription	Developmental_process
Developmental_process	positive_regulation_of_nucleobase-containing_compound_metabolic_process	AT1G29450	AT1G29470	Others	Others
Developmental_process	positive_regulation_of_nucleobase-containing_compound_metabolic_process	AT1G29450	AT3G10710	pectin_catabolic_process	Cellular_metabolic_process
Developmental_process	positive_regulation_of_DNA-templated_transcription	AT1G29460	AT1G29470	Others	Others
Developmental_process	positive_regulation_of_DNA-templated_transcription	AT1G29460	AT2G46493	protein_ubiquitination	Cellular_metabolic_process
Others	Others	AT1G29470	AT1G29490	response_to_auxin	Response_to_stress
Others	Others	AT1G29470	AT1G29520	Others	Others
Others	Others	AT1G29470	AT5G62260	root_development	Developmental_process
Response_to_stress	response_to_auxin	AT1G29490	AT1G29520	Others	Others
Response_to_stress	response_to_auxin	AT1G29490	AT2G44710	negative_regulation_of_nitrogen_compound_metabolic_process	Developmental_process
Cellular_metabolic_process	lipid_droplet_formation	AT1G29760	AT1G29810	developmental_growth_involved_in_morphogenesis	Developmental_process
Cellular_metabolic_process	lipid_droplet_formation	AT1G29760	AT3G62190	organic_substance_catabolic_process	Cellular_metabolic_process
Developmental_process	developmental_growth_involved_in_morphogenesis	AT1G29810	AT1G29830	Others	Others
Developmental_process	developmental_growth_involved_in_morphogenesis	AT1G29810	AT4G32570	regulation_of_jasmonic_acid_mediated_signaling_pathway	Developmental_process
Developmental_process	megagametogenesis	AT1G29940	AT3G01380	GPI_anchor_biosynthetic_process	Cellular_metabolic_process
Cellular_metabolic_process	chaperone-mediated_protein_complex_assembly	AT1G29990	AT5G10020	plant_organ_morphogenesis	Developmental_process
Response_to_stress	response_to_cytokinin	AT1G30260	AT3G04550	ribulose_bisphosphate_carboxylase_complex_assembly	Cellular_metabolic_process
Response_to_stress	response_to_cytokinin	AT1G30260	AT3G62290	vesicle-mediated_transport	Developmental_process
Response_to_stress	response_to_cytokinin	AT1G30260	AT4G01700	cell_wall_macromolecule_catabolic_process	Cellular_metabolic_process
Response_to_stress	response_to_cytokinin	AT1G30260	AT5G05987	vesicle-mediated_transport	Developmental_process
Developmental_process	negative_regulation_of_cellular_metabolic_process	AT1G30380	AT1G76260	protein_ubiquitination	Cellular_metabolic_process
Developmental_process	negative_regulation_of_cellular_metabolic_process	AT1G30380	AT4G20360	mitochondrial_translational_elongation	Cellular_metabolic_process
Developmental_process	negative_regulation_of_response_to_salt_stress	AT1G30580	AT4G40060	photoperiodism,_flowering	Response_to_stress
Cellular_metabolic_process	transcription_initiation_at_RNA_polymerase_I_promoter	AT1G30590	AT5G27630	response_to_light_stimulus	Response_to_stress
Cellular_metabolic_process	capsule_polysaccharide_biosynthetic_process	AT1G30620	AT4G25790	Others	Others
Response_to_stress	defense_response_to_fungus	AT1G30755	AT3G10810	Others	Others
Cellular_metabolic_process	plant-type_secondary_cell_wall_biogenesis	AT1G30800	AT2G37180	transmembrane_transport	Developmental_process
Response_to_stress	photoperiodism,_flowering	AT1G30810	AT3G54450	Others	Others
Developmental_process	regulation_of_DNA-templated_transcription	AT1G31150	AT1G31160	Others	Others
Developmental_process	regulation_of_DNA-templated_transcription	AT1G31150	AT1G31163	Others	Others
Developmental_process	regulation_of_DNA-templated_transcription	AT1G31150	AT5G49950	cellular_lipid_metabolic_process	Cellular_metabolic_process
Others	Others	AT1G31160	AT2G22240	defense_response_to_virus	Response_to_stress
Others	Others	AT1G31160	AT4G26415	Others	Others
Others	Others	AT1G31163	AT1G31220	purine_ribonucleotide_biosynthetic_process	Cellular_metabolic_process
Others	Others	AT1G31163	AT3G07350	cellular_response_to_oxygen-containing_compound	Response_to_stress
Others	Others	AT1G31163	AT5G08305	Others	Others
Response_to_stress	defense_response_to_virus	AT1G31290	AT2G41560	calcium_ion_transmembrane_transport	Developmental_process
Response_to_stress	defense_response_to_virus	AT1G31290	AT3G05520	actin_filament_capping	Cellular_metabolic_process
Developmental_process	phloem_or_xylem_histogenesis	AT1G31320	AT1G31335	Others	Others
Developmental_process	phloem_or_xylem_histogenesis	AT1G31320	AT2G27410	Others	Others
Developmental_process	phloem_or_xylem_histogenesis	AT1G31320	AT2G32370	cotyledon_development	Developmental_process
Developmental_process	phloem_or_xylem_histogenesis	AT1G31320	AT5G49810	S-adenosylmethionine_metabolic_process	Cellular_metabolic_process
Others	Others	AT1G31335	AT1G33040	protein_targeting_to_membrane	Developmental_process
Cellular_metabolic_process	RNA_modification	AT1G31790	AT4G32020	defense_response_to_other_organism	Response_to_stress
Cellular_metabolic_process	isopentenyl_diphosphate_biosynthetic_process,_mevalonate_pathway	AT1G31910	AT3G28730	vegetative_to_reproductive_phase_transition_of_meristem	Developmental_process
Developmental_process	regulation_of_root_development	AT1G31930	AT5G54260	mitochondrial_double-strand_break_repair_via_homologous_recombination	Cellular_metabolic_process
Cellular_metabolic_process	organic_hydroxy_compound_biosynthetic_process	AT1G32127	AT3G53830	cellular_response_to_organic_substance	Response_to_stress
Developmental_process	regulation_of_DNA-templated_transcription_elongation	AT1G32130	AT1G71970	carbohydrate_biosynthetic_process	Cellular_metabolic_process
Others	Others	AT1G32250	AT2G44860	ribosomal_large_subunit_biogenesis	Cellular_metabolic_process
Cellular_metabolic_process	glycine_decarboxylation_via_glycine_cleavage_system	AT1G32470	AT1G52220	tetrapyrrole_metabolic_process	Cellular_metabolic_process
Developmental_process	regulation_of_removal_of_superoxide_radicals	AT1G32540	AT4G01030	Others	Others
Developmental_process	regulation_of_removal_of_superoxide_radicals	AT1G32540	AT4G01040	carbohydrate_metabolic_process	Cellular_metabolic_process
Response_to_stress	response_to_wounding	AT1G32920	AT1G32928	cellular_response_to_hypoxia	Response_to_stress
Response_to_stress	response_to_wounding	AT1G32920	AT1G32930	embryo_development_ending_in_seed_dormancy	Developmental_process
Response_to_stress	cellular_response_to_hypoxia	AT1G32928	AT1G32930	embryo_development_ending_in_seed_dormancy	Developmental_process
Response_to_stress	cellular_response_to_hypoxia	AT1G32928	AT5G48360	embryo_development_ending_in_seed_dormancy	Developmental_process
Developmental_process	embryo_development_ending_in_seed_dormancy	AT1G32930	AT4G31510	cellular_response_to_oxygen-containing_compound	Response_to_stress
Developmental_process	protein_targeting_to_membrane	AT1G33040	AT1G33050	hormone-mediated_signaling_pathway	Cellular_metabolic_process
Cellular_metabolic_process	hormone-mediated_signaling_pathway	AT1G33050	AT1G33055	cellular_response_to_hypoxia	Response_to_stress
Cellular_metabolic_process	hormone-mediated_signaling_pathway	AT1G33050	AT4G05060	endoplasmic_reticulum_membrane_organization	Cellular_metabolic_process
Response_to_stress	cellular_response_to_hypoxia	AT1G33055	AT5G20610	nuclear_migration_along_microfilament	Developmental_process
Developmental_process	positive_regulation_of_triglyceride_transport	AT1G33265	AT4G23450	positive_regulation_of_hydrogen_peroxide_biosynthetic_process	Developmental_process
Cellular_metabolic_process	cell_wall_organization_or_biogenesis	AT1G33470	AT3G47550	protein_ubiquitination	Cellular_metabolic_process
Cellular_metabolic_process	cell_wall_organization_or_biogenesis	AT1G33470	AT3G62150	auxin_import_into_cell	Developmental_process
Cellular_metabolic_process	cell_wall_organization_or_biogenesis	AT1G33470	AT4G24600	Others	Others
Cellular_metabolic_process	cell_wall_organization_or_biogenesis	AT1G33470	AT4G24615	Others	Others
Cellular_metabolic_process	cell_wall_organization_or_biogenesis	AT1G33470	AT5G01300	seed_dormancy_process	Developmental_process
Cellular_metabolic_process	cell_wall_organization_or_biogenesis	AT1G33470	AT5G16040	Others	Others
Cellular_metabolic_process	photosystem_II_assembly	AT1G34000	AT1G34010	organic_hydroxy_compound_biosynthetic_process	Cellular_metabolic_process
Cellular_metabolic_process	photosystem_II_assembly	AT1G34000	AT5G10695	cellular_response_to_organic_substance	Response_to_stress
Developmental_process	pollen_maturation	AT1G34210	AT2G45360	defense_response_to_other_organism	Response_to_stress
Developmental_process	pollen_maturation	AT1G34210	AT3G57800	regulation_of_DNA-templated_transcription	Developmental_process
Developmental_process	anther_wall_tapetum_development	AT1G34640	AT1G35255	Others	Others
Developmental_process	anther_wall_tapetum_development	AT1G34640	AT5G42100	cell_communication	Cellular_metabolic_process
Developmental_process	anther_wall_tapetum_development	AT1G34640	AT5G42110	carboxylic_acid_biosynthetic_process	Cellular_metabolic_process
Cellular_metabolic_process	cytoskeleton-dependent_cytokinesis	AT1G35430	AT3G51460	root_hair_cell_tip_growth	Developmental_process
Cellular_metabolic_process	organonitrogen_compound_catabolic_process	AT1G36380	AT1G36390	protein_import_into_mitochondrial_matrix	Developmental_process
Cellular_metabolic_process	organonitrogen_compound_catabolic_process	AT1G36380	AT2G46700	protein_autophosphorylation	Cellular_metabolic_process
Cellular_metabolic_process	organonitrogen_compound_catabolic_process	AT1G36380	AT5G54090	negative_regulation_of_DNA_recombination	Developmental_process
Developmental_process	regulation_of_systemic_acquired_resistance	AT1G44350	AT1G44414	Others	Others
Developmental_process	regulation_of_systemic_acquired_resistance	AT1G44350	AT1G78300	brassinosteroid_mediated_signaling_pathway	Cellular_metabolic_process
Others	Others	AT1G44414	AT3G16150	developmental_growth	Developmental_process
Others	Others	AT1G46984	AT2G01430	response_to_salt_stress	Response_to_stress
Others	Others	AT1G46984	AT4G26530	fructose_1,6-bisphosphate_metabolic_process	Cellular_metabolic_process
Cellular_metabolic_process	proteasomal_protein_catabolic_process	AT1G47250	AT2G04400	tryptophan_biosynthetic_process	Cellular_metabolic_process
Others	Others	AT1G47280	AT1G47300	Others	Others
Others	Others	AT1G47300	AT3G05675	protein_ubiquitination	Cellular_metabolic_process
Cellular_metabolic_process	protein_ubiquitination	AT1G47570	AT1G47578	protein_lipoylation	Cellular_metabolic_process
Cellular_metabolic_process	protein_ubiquitination	AT1G47570	AT3G60750	reductive_pentose-phosphate_cycle	Cellular_metabolic_process
Cellular_metabolic_process	protein_ubiquitination	AT1G47570	AT4G38680	stamen_development	Developmental_process
Cellular_metabolic_process	protein_modification_by_small_protein_removal	AT1G47740	AT1G47750	regulation_of_peroxisome_size	Cellular_metabolic_process
Cellular_metabolic_process	protein_modification_by_small_protein_removal	AT1G47740	AT3G20530	protein_phosphorylation	Cellular_metabolic_process
Cellular_metabolic_process	signal_transduction	AT1G47890	AT1G55335	Others	Others
Cellular_metabolic_process	protein_dephosphorylation	AT1G48040	AT3G51140	negative_regulation_of_metabolic_process	Developmental_process
Cellular_metabolic_process	protein_dephosphorylation	AT1G48040	AT3G58450	response_to_abscisic_acid	Response_to_stress
Cellular_metabolic_process	plant-type_cell_wall_modification_involved_in_multidimensional_cell_growth	AT1G48100	AT4G32750	Others	Others
Others	Others	AT1G48180	AT1G48195	Others	Others
Others	Others	AT1G48180	AT1G48230	Others	Others
Others	Others	AT1G48180	AT3G56480	regulation_of_stomatal_movement	Developmental_process
Others	Others	AT1G48180	AT3G58160	vesicle_transport_along_actin_filament	Cellular_metabolic_process
Others	Others	AT1G48180	AT5G63690	response_to_ionizing_radiation	Response_to_stress
Others	Others	AT1G48195	AT3G56480	regulation_of_stomatal_movement	Developmental_process
Others	Others	AT1G48195	AT3G58160	vesicle_transport_along_actin_filament	Cellular_metabolic_process
Others	Others	AT1G48195	AT5G63690	response_to_ionizing_radiation	Response_to_stress
Cellular_metabolic_process	vesicle_fusion	AT1G48240	AT1G48280	regulation_of_developmental_process	Developmental_process
Developmental_process	seed_development	AT1G48750	AT1G76050	enzyme-directed_rRNA_pseudouridine_synthesis	Cellular_metabolic_process
Cellular_metabolic_process	sesquiterpene_biosynthetic_process	AT1G48820	AT3G13010	Others	Others
Developmental_process	developmental_growth	AT1G48870	AT5G52110	cytochrome_b6f_complex_assembly	Cellular_metabolic_process
Cellular_metabolic_process	eukaryotic_translation_initiation_factor_4F_complex_assembly	AT1G48920	AT1G76270	Others	Others
Response_to_stress	response_to_light_stimulus	AT1G49032	AT1G50732	response_to_light_stimulus	Response_to_stress
Developmental_process	regulation_of_DNA-templated_transcription	AT1G49120	AT1G49130	response_to_heat	Response_to_stress
Developmental_process	regulation_of_DNA-templated_transcription	AT1G49120	AT3G12600	cell_wall_organization_or_biogenesis	Cellular_metabolic_process
Developmental_process	regulation_of_DNA-templated_transcription	AT1G49120	AT3G44620	response_to_light_stimulus	Response_to_stress
Developmental_process	regulation_of_DNA-templated_transcription	AT1G49120	AT5G10695	cellular_response_to_organic_substance	Response_to_stress
Response_to_stress	response_to_heat	AT1G49130	AT1G49140	photorespiration	Cellular_metabolic_process
Response_to_stress	response_to_heat	AT1G49130	AT1G49240	root_hair_cell_tip_growth	Developmental_process
Response_to_stress	response_to_heat	AT1G49130	AT2G30540	Others	Others
Cellular_metabolic_process	photorespiration	AT1G49140	AT3G26710	cytochrome_b6f_complex_assembly	Cellular_metabolic_process
Developmental_process	root_hair_cell_tip_growth	AT1G49240	AT1G66810	negative_regulation_of_secondary_cell_wall_biogenesis	Developmental_process
Cellular_metabolic_process	starch_biosynthetic_process	AT1G49350	AT1G61160	Others	Others
Developmental_process	shoot_system_development	AT1G49475	AT5G50740	tissue_development	Developmental_process
Response_to_stress	cellular_response_to_oxygen-containing_compound	AT1G49500	AT4G20860	cellular_response_to_hypoxia	Response_to_stress
Response_to_stress	cellular_response_to_oxygen-containing_compound	AT1G49500	AT5G60690	cell_differentiation	Cellular_metabolic_process
Developmental_process	regulation_of_leaf_development	AT1G49540	AT3G05180	systemic_acquired_resistance	Response_to_stress
Developmental_process	regulation_of_leaf_development	AT1G49540	AT3G15420	negative_regulation_of_gene_expression	Developmental_process
Developmental_process	seed_development	AT1G49600	AT1G49620	negative_regulation_of_cyclin-dependent_protein_serine/threonine_kinase_activity	Developmental_process
Developmental_process	negative_regulation_of_cyclin-dependent_protein_serine/threonine_kinase_activity	AT1G49620	AT5G43745	alpha-amino_acid_metabolic_process	Cellular_metabolic_process
Developmental_process	positive_regulation_of_DNA-templated_transcription	AT1G49720	AT5G05240	Others	Others
Cellular_metabolic_process	L-methionine_salvage_from_methylthioadenosine	AT1G49820	AT3G55560	negative_regulation_of_innate_immune_response	Developmental_process
Cellular_metabolic_process	L-methionine_salvage_from_methylthioadenosine	AT1G49820	AT5G02590	Others	Others
Cellular_metabolic_process	carbohydrate_derivative_metabolic_process	AT1G49900	AT1G49920	Others	Others
Cellular_metabolic_process	carbohydrate_derivative_metabolic_process	AT1G49900	AT5G13670	Others	Others
Others	Others	AT1G49920	AT1G76850	acceptance_of_pollen	Developmental_process
Others	Others	AT1G49920	AT4G13280	sesquiterpene_biosynthetic_process	Cellular_metabolic_process
Response_to_stress	response_to_light_stimulus	AT1G49975	AT1G49980	error-prone_translesion_synthesis	Cellular_metabolic_process
Response_to_stress	response_to_light_stimulus	AT1G49975	AT3G60750	reductive_pentose-phosphate_cycle	Cellular_metabolic_process
Cellular_metabolic_process	cellular_lipid_metabolic_process	AT1G50020	AT3G02460	activation_of_GTPase_activity	Developmental_process
Cellular_metabolic_process	cellular_lipid_metabolic_process	AT1G50020	AT3G56450	SNARE_complex_disassembly	Cellular_metabolic_process
Cellular_metabolic_process	cellular_lipid_metabolic_process	AT1G50020	AT5G49030	plant_ovule_development	Developmental_process
Developmental_process	growth	AT1G50040	AT3G06850	cellular_response_to_sucrose_starvation	Response_to_stress
Cellular_metabolic_process	PSII_associated_light-harvesting_complex_II_catabolic_process	AT1G50250	AT3G10240	Others	Others
Cellular_metabolic_process	PSII_associated_light-harvesting_complex_II_catabolic_process	AT1G50250	AT3G12270	Others	Others
Cellular_metabolic_process	PSII_associated_light-harvesting_complex_II_catabolic_process	AT1G50250	AT3G23840	very_long-chain_fatty_acid_biosynthetic_process	Cellular_metabolic_process
Cellular_metabolic_process	PSII_associated_light-harvesting_complex_II_catabolic_process	AT1G50250	AT5G60040	DNA-templated_transcription	Cellular_metabolic_process
Others	Others	AT1G50350	AT5G06310	negative_regulation_of_telomerase_activity	Developmental_process
Response_to_stress	response_to_gibberellin	AT1G50420	AT3G20680	embryo_development_ending_in_seed_dormancy	Developmental_process
Cellular_metabolic_process	protein-containing_complex_assembly	AT1G50450	AT1G50480	tetrahydrofolate_interconversion	Cellular_metabolic_process
Cellular_metabolic_process	anaphase-promoting_complex-dependent_catabolic_process	AT1G50490	AT3G57920	anther_development	Developmental_process
Cellular_metabolic_process	protein_autophosphorylation	AT1G50700	AT5G67230	glucuronoxylan_biosynthetic_process	Cellular_metabolic_process
Response_to_stress	response_to_lipid	AT1G50910	AT3G63500	embryonic_meristem_initiation	Developmental_process
Response_to_stress	response_to_lipid	AT1G50910	AT5G63540	meiotic_cell_cycle	Cellular_metabolic_process
Developmental_process	xylem_development	AT1G50930	AT3G02560	ribosomal_small_subunit_biogenesis	Cellular_metabolic_process
Cellular_metabolic_process	protein_maturation_by_iron-sulfur_cluster_transfer	AT1G51390	AT1G51400	response_to_UV-B	Response_to_stress
Cellular_metabolic_process	protein_maturation_by_iron-sulfur_cluster_transfer	AT1G51390	AT1G51402	cellular_response_to_oxygen-containing_compound	Response_to_stress
Response_to_stress	response_to_UV-B	AT1G51400	AT1G51402	cellular_response_to_oxygen-containing_compound	Response_to_stress
Response_to_stress	response_to_UV-B	AT1G51400	AT5G43190	ubiquitin-dependent_protein_catabolic_process	Cellular_metabolic_process
Response_to_stress	response_to_blue_light	AT1G51550	AT1G76140	regulation_of_developmental_process	Developmental_process
Response_to_stress	response_to_blue_light	AT1G51550	AT3G63215	regulation_of_small_molecule_metabolic_process	Developmental_process
Developmental_process	root_development	AT1G51590	AT1G51620	phosphorylation	Cellular_metabolic_process
Developmental_process	root_development	AT1G51590	AT3G48920	inorganic_ion_homeostasis	Developmental_process
Developmental_process	exocytosis	AT1G51640	AT1G51670	heat_acclimation	Response_to_stress
Developmental_process	exocytosis	AT1G51640	AT2G34850	pollen_tube_development	Developmental_process
Developmental_process	exocytosis	AT1G51640	AT3G59950	Others	Others
Developmental_process	exocytosis	AT1G51640	AT5G02440	anatomical_structure_arrangement	Developmental_process
Cellular_metabolic_process	glutamate_biosynthetic_process	AT1G51720	AT5G15008	Others	Others
Cellular_metabolic_process	tetrapyrrole_metabolic_process	AT1G52220	AT1G52240	root_hair_cell_development	Developmental_process
Cellular_metabolic_process	tetrapyrrole_metabolic_process	AT1G52220	AT5G58950	reproductive_shoot_system_development	Developmental_process
Developmental_process	root_hair_cell_development	AT1G52240	AT4G24550	Golgi_to_lysosome_transport	Developmental_process
Developmental_process	regulation_of_biological_quality	AT1G52330	AT3G20420	siRNA_processing	Cellular_metabolic_process
Developmental_process	regulation_of_biological_quality	AT1G52330	AT5G10170	embryo_development_ending_in_seed_dormancy	Developmental_process
Developmental_process	regulation_of_DNA_methylation	AT1G52740	AT1G52750	plant_epidermis_development	Developmental_process
Developmental_process	regulation_of_DNA_methylation	AT1G52740	AT4G08950	response_to_brassinosteroid	Response_to_stress
Developmental_process	regulation_of_DNA_methylation	AT1G52740	AT5G43211	Others	Others
Cellular_metabolic_process	ethylene-activated_signaling_pathway	AT1G53170	AT1G75670	DNA-templated_transcription_initiation	Cellular_metabolic_process
Cellular_metabolic_process	ethylene-activated_signaling_pathway	AT1G53170	AT1G80625	Others	Others
Cellular_metabolic_process	ethylene-activated_signaling_pathway	AT1G53170	AT3G02100	root_development	Developmental_process
Cellular_metabolic_process	ethylene-activated_signaling_pathway	AT1G53170	AT3G16130	Others	Others
Cellular_metabolic_process	chloroplast_RNA_modification	AT1G53260	AT2G17880	response_to_light_intensity	Response_to_stress
Cellular_metabolic_process	chloroplast_RNA_modification	AT1G53260	AT4G01030	Others	Others
Cellular_metabolic_process	chloroplast_RNA_modification	AT1G53260	AT4G01040	carbohydrate_metabolic_process	Cellular_metabolic_process
Cellular_metabolic_process	chloroplast_RNA_modification	AT1G53260	AT4G23810	regulation_of_jasmonic_acid_mediated_signaling_pathway	Developmental_process
Cellular_metabolic_process	protein_phosphorylation	AT1G53420	AT2G01920	clathrin-dependent_endocytosis	Developmental_process
Cellular_metabolic_process	protein_phosphorylation	AT1G53420	AT3G61810	carbohydrate_metabolic_process	Cellular_metabolic_process
Others	Others	AT1G53550	AT2G32370	cotyledon_development	Developmental_process
Others	Others	AT1G53550	AT3G13740	ncRNA_processing	Cellular_metabolic_process
Others	Others	AT1G53550	AT3G15420	negative_regulation_of_gene_expression	Developmental_process
Others	Others	AT1G53550	AT5G54067	Others	Others
Developmental_process	regulation_of_defense_response_to_bacterium	AT1G53570	AT5G03995	Others	Others
Cellular_metabolic_process	toxin_catabolic_process	AT1G53680	AT2G37110	Others	Others
Developmental_process	negative_regulation_of_cell_population_proliferation	AT1G53708	AT1G53720	regulation_of_phosphorylation_of_RNA_polymerase_II_C-terminal_domain	Developmental_process
Developmental_process	negative_regulation_of_cell_population_proliferation	AT1G53708	AT1G79700	positive_regulation_of_wax_biosynthetic_process	Developmental_process
Developmental_process	negative_regulation_of_cell_population_proliferation	AT1G53708	AT1G79710	Others	Others
Developmental_process	negative_regulation_of_cell_population_proliferation	AT1G53708	AT4G32450	RNA_modification	Cellular_metabolic_process
Cellular_metabolic_process	cell_wall_macromolecule_metabolic_process	AT1G53730	AT1G53750	proteasome-mediated_ubiquitin-dependent_protein_catabolic_process	Cellular_metabolic_process
Developmental_process	callus_formation	AT1G53830	AT1G53840	cellular_response_to_hypoxia	Response_to_stress
Developmental_process	callus_formation	AT1G53830	AT4G08590	protein_ubiquitination	Cellular_metabolic_process
Developmental_process	callus_formation	AT1G53830	AT5G63890	pollen_development	Developmental_process
Response_to_stress	defense_response_to_other_organism	AT1G54010	AT3G52105	organonitrogen_compound_catabolic_process	Cellular_metabolic_process
Response_to_stress	defense_response_to_other_organism	AT1G54010	AT4G27740	defense_response_to_fungus	Response_to_stress
Response_to_stress	defense_response_to_other_organism	AT1G54010	AT5G67580	organelle_organization	Cellular_metabolic_process
Others	Others	AT1G54070	AT1G74670	response_to_fructose	Response_to_stress
Others	Others	AT1G54690	AT2G41705	fluoride_transmembrane_transport	Developmental_process
Others	Others	AT1G54690	AT5G14160	Others	Others
Cellular_metabolic_process	organonitrogen_compound_catabolic_process	AT1G54740	AT2G23380	callus_formation	Developmental_process
Cellular_metabolic_process	organonitrogen_compound_catabolic_process	AT1G54740	AT3G12580	chaperone_cofactor-dependent_protein_refolding	Cellular_metabolic_process
Cellular_metabolic_process	organonitrogen_compound_catabolic_process	AT1G54740	AT5G39600	Others	Others
Others	Others	AT1G54790	AT1G54820	protein-containing_complex_assembly	Cellular_metabolic_process
Others	Others	AT1G54790	AT1G79050	cellular_response_to_DNA_damage_stimulus	Response_to_stress
Cellular_metabolic_process	protein-containing_complex_assembly	AT1G54820	AT3G53040	floral_organ_abscission	Developmental_process
Developmental_process	protein_localization_to_membrane	AT1G55130	AT1G55335	Others	Others
Developmental_process	protein_localization_to_membrane	AT1G55130	AT4G40045	fruit_development	Developmental_process
Cellular_metabolic_process	ncRNA_processing	AT1G55140	AT4G27440	chlorophyll_biosynthetic_process	Cellular_metabolic_process
Cellular_metabolic_process	protein_phosphorylation	AT1G55200	AT3G03828	Others	Others
Developmental_process	regulation_of_radial_pattern_formation	AT1G55325	AT1G55335	Others	Others
Developmental_process	regulation_of_radial_pattern_formation	AT1G55325	AT2G47010	regulation_of_biological_quality	Developmental_process
Others	Others	AT1G55380	AT5G36180	secondary_metabolic_process	Cellular_metabolic_process
Others	Others	AT1G55380	AT5G67230	glucuronoxylan_biosynthetic_process	Cellular_metabolic_process
Cellular_metabolic_process	photosynthesis	AT1G55480	AT1G55560	Others	Others
Cellular_metabolic_process	photosynthesis	AT1G55480	AT3G03010	Others	Others
Cellular_metabolic_process	photosynthesis	AT1G55480	AT3G03030	regulation_of_developmental_process	Developmental_process
Cellular_metabolic_process	photosynthesis	AT1G55480	AT4G14890	electron_transport_chain	Cellular_metabolic_process
Cellular_metabolic_process	carboxylic_acid_metabolic_process	AT1G55510	AT1G55520	DNA-templated_transcription_initiation	Cellular_metabolic_process
Cellular_metabolic_process	carboxylic_acid_metabolic_process	AT1G55510	AT3G13450	cellular_response_to_sucrose_starvation	Response_to_stress
Cellular_metabolic_process	carboxylic_acid_metabolic_process	AT1G55510	AT4G09150	signal_transduction	Cellular_metabolic_process
Others	Others	AT1G55560	AT2G23610	salicylic_acid_metabolic_process	Cellular_metabolic_process
Developmental_process	regulation_of_photoperiodism,_flowering	AT1G55660	AT1G55670	protein_stabilization	Developmental_process
Developmental_process	regulation_of_photoperiodism,_flowering	AT1G55660	AT1G55673	Others	Others
Developmental_process	regulation_of_photoperiodism,_flowering	AT1G55660	AT1G75670	DNA-templated_transcription_initiation	Cellular_metabolic_process
Developmental_process	regulation_of_photoperiodism,_flowering	AT1G55660	AT3G13480	Others	Others
Developmental_process	regulation_of_photoperiodism,_flowering	AT1G55660	AT3G45740	glycerophospholipid_biosynthetic_process	Cellular_metabolic_process
Developmental_process	protein_stabilization	AT1G55670	AT1G55673	Others	Others
Developmental_process	protein_stabilization	AT1G55670	AT1G55675	response_to_light_stimulus	Response_to_stress
Others	Others	AT1G55673	AT1G55675	response_to_light_stimulus	Response_to_stress
Response_to_stress	response_to_light_stimulus	AT1G55675	AT4G39520	cytoplasmic_translation	Cellular_metabolic_process
Response_to_stress	cellular_response_to_sulfate_starvation	AT1G55920	AT1G63010	transmembrane_phosphate_ion_transport_from_cytosol_to_vacuole	Developmental_process
Response_to_stress	cellular_response_to_sulfate_starvation	AT1G55920	AT3G03970	antifungal_innate_immune_response	Response_to_stress
Cellular_metabolic_process	brassinosteroid_biosynthetic_process	AT1G55940	AT3G48450	regulation_of_reproductive_process	Developmental_process
Response_to_stress	defense_response_to_other_organism	AT1G56150	AT3G23870	magnesium_ion_transport	Developmental_process
Response_to_stress	defense_response_to_other_organism	AT1G56150	AT3G56480	regulation_of_stomatal_movement	Developmental_process
Response_to_stress	defense_response_to_other_organism	AT1G56150	AT5G02440	anatomical_structure_arrangement	Developmental_process
Cellular_metabolic_process	carbohydrate_derivative_metabolic_process	AT1G56210	AT1G56220	organonitrogen_compound_catabolic_process	Cellular_metabolic_process
Cellular_metabolic_process	carbohydrate_derivative_metabolic_process	AT1G56210	AT1G56225	Others	Others
Cellular_metabolic_process	carbohydrate_derivative_metabolic_process	AT1G56210	AT3G11940	translation	Cellular_metabolic_process
Cellular_metabolic_process	carbohydrate_derivative_metabolic_process	AT1G56210	AT4G38680	stamen_development	Developmental_process
Cellular_metabolic_process	organonitrogen_compound_catabolic_process	AT1G56220	AT1G56225	Others	Others
Others	Others	AT1G56225	AT2G41560	calcium_ion_transmembrane_transport	Developmental_process
Others	Others	AT1G56418	AT1G56430	nicotianamine_biosynthetic_process	Cellular_metabolic_process
Others	Others	AT1G56418	AT4G00400	CDP-diacylglycerol_biosynthetic_process	Cellular_metabolic_process
Cellular_metabolic_process	nicotianamine_biosynthetic_process	AT1G56430	AT2G42220	response_to_light_stimulus	Response_to_stress
Cellular_metabolic_process	nicotianamine_biosynthetic_process	AT1G56430	AT4G24920	response_to_endoplasmic_reticulum_stress	Response_to_stress
Cellular_metabolic_process	nicotianamine_biosynthetic_process	AT1G56430	AT5G07250	response_to_inorganic_substance	Response_to_stress
Developmental_process	root_development	AT1G56710	AT1G56720	protein_autophosphorylation	Cellular_metabolic_process
Developmental_process	root_development	AT1G56710	AT3G05675	protein_ubiquitination	Cellular_metabolic_process
Developmental_process	purine_nucleobase_transport	AT1G57990	AT2G46505	mitochondrial_electron_transport,_succinate_to_ubiquinone	Cellular_metabolic_process
Cellular_metabolic_process	signal_transduction	AT1G58190	AT4G13840	very_long-chain_fatty_acid_biosynthetic_process	Cellular_metabolic_process
Cellular_metabolic_process	protein-containing_complex_assembly	AT1G58235	AT5G67230	glucuronoxylan_biosynthetic_process	Cellular_metabolic_process
Response_to_stress	cellular_response_to_organic_cyclic_compound	AT1G59590	AT4G23850	indolebutyric_acid_metabolic_process	Cellular_metabolic_process
Response_to_stress	cellular_response_to_salicylic_acid_stimulus	AT1G59910	AT1G59970	defense_response_to_fungus	Response_to_stress
Response_to_stress	cellular_response_to_salicylic_acid_stimulus	AT1G59910	AT3G14280	inorganic_ion_homeostasis	Developmental_process
Cellular_metabolic_process	chloroplast_rRNA_processing	AT1G60000	AT1G60010	response_to_fungus	Response_to_stress
Cellular_metabolic_process	chloroplast_rRNA_processing	AT1G60000	AT5G07000	sulfation	Cellular_metabolic_process
Cellular_metabolic_process	chloroplast_rRNA_processing	AT1G60000	AT5G52450	xenobiotic_detoxification_by_transmembrane_export_across_the_plasma_membrane	Developmental_process
Cellular_metabolic_process	protein_ubiquitination	AT1G60190	AT1G76640	cellular_response_to_oxygen-containing_compound	Response_to_stress
Cellular_metabolic_process	protein_desumoylation	AT1G60220	AT1G60230	rRNA_base_methylation	Cellular_metabolic_process
Cellular_metabolic_process	rRNA_base_methylation	AT1G60230	AT2G46030	ubiquitin-dependent_protein_catabolic_process	Cellular_metabolic_process
Cellular_metabolic_process	iron-sulfur_cluster_assembly	AT1G60990	AT3G05746	porphyrin-containing_compound_metabolic_process	Cellular_metabolic_process
Others	Others	AT1G61160	AT3G10870	shoot_system_development	Developmental_process
Cellular_metabolic_process	protein_folding	AT1G61770	AT1G61780	organonitrogen_compound_catabolic_process	Cellular_metabolic_process
Cellular_metabolic_process	organonitrogen_compound_catabolic_process	AT1G61780	AT2G17640	cysteine_biosynthetic_process_from_serine	Cellular_metabolic_process
Developmental_process	intra-Golgi_vesicle-mediated_transport	AT1G62020	AT1G62030	Others	Others
Others	Others	AT1G62030	AT4G04330	ribulose_bisphosphate_carboxylase_complex_assembly	Cellular_metabolic_process
Others	Others	AT1G62030	AT5G18040	heat_acclimation	Response_to_stress
Developmental_process	embryo_development_ending_in_seed_dormancy	AT1G62390	AT5G56280	protein_catabolic_process	Cellular_metabolic_process
Cellular_metabolic_process	oxoacid_metabolic_process	AT1G62510	AT1G62515	carboxylic_acid_metabolic_process	Cellular_metabolic_process
Cellular_metabolic_process	carboxylic_acid_metabolic_process	AT1G62515	AT1G66810	negative_regulation_of_secondary_cell_wall_biogenesis	Developmental_process
Cellular_metabolic_process	carboxylic_acid_metabolic_process	AT1G62515	AT3G15650	Others	Others
Cellular_metabolic_process	carboxylic_acid_metabolic_process	AT1G62515	AT3G59940	regulation_of_phenylpropanoid_metabolic_process	Developmental_process
Cellular_metabolic_process	stomatal_closure	AT1G62580	AT2G22360	chaperone_cofactor-dependent_protein_refolding	Cellular_metabolic_process
Cellular_metabolic_process	glycosyl_compound_metabolic_process	AT1G62790	AT5G65683	root_development	Developmental_process
Cellular_metabolic_process	carbohydrate_derivative_metabolic_process	AT1G63170	AT1G63180	capsule_polysaccharide_biosynthetic_process	Cellular_metabolic_process
Cellular_metabolic_process	carbohydrate_derivative_metabolic_process	AT1G63170	AT4G29840	cysteine_biosynthetic_process	Cellular_metabolic_process
Cellular_metabolic_process	carbohydrate_derivative_metabolic_process	AT1G63170	AT5G24030	response_to_salt_stress	Response_to_stress
Cellular_metabolic_process	capsule_polysaccharide_biosynthetic_process	AT1G63180	AT4G16980	developmental_growth	Developmental_process
Cellular_metabolic_process	plant-type_cell_wall_organization_or_biogenesis	AT1G63430	AT4G20325	ribonucleotide_metabolic_process	Cellular_metabolic_process
Cellular_metabolic_process	plant-type_cell_wall_organization_or_biogenesis	AT1G63430	AT4G26600	rRNA_base_methylation	Cellular_metabolic_process
Others	Others	AT1G63470	AT4G21180	post-translational_protein_targeting_to_endoplasmic_reticulum_membrane	Developmental_process
Others	Others	AT1G63470	AT5G56670	translation	Cellular_metabolic_process
Others	Others	AT1G63960	AT2G47550	anatomical_structure_maturation	Developmental_process
Others	Others	AT1G64185	AT1G80970	Others	Others
Others	Others	AT1G64185	AT2G45970	seed_coat_development	Developmental_process
Others	Others	AT1G64185	AT5G64250	response_to_cadmium_ion	Response_to_stress
Others	Others	AT1G64580	AT3G61050	negative_regulation_of_DNA-templated_transcription	Developmental_process
Others	Others	AT1G64580	AT4G37445	cell_wall_organization_or_biogenesis	Cellular_metabolic_process
Others	Others	AT1G64580	AT5G61440	cell_redox_homeostasis	Cellular_metabolic_process
Developmental_process	trichome_branching	AT1G64690	AT4G36850	organonitrogen_compound_catabolic_process	Cellular_metabolic_process
Cellular_metabolic_process	protein_catabolic_process	AT1G65240	AT4G10760	mRNA_methylation	Cellular_metabolic_process
Cellular_metabolic_process	fatty_acid_biosynthetic_process	AT1G65290	AT5G53810	methylation	Cellular_metabolic_process
Cellular_metabolic_process	fatty_acid_biosynthetic_process	AT1G65290	AT5G65740	interstrand_cross-link_repair	Cellular_metabolic_process
Developmental_process	lipid_transport	AT1G65410	AT5G03880	tetrapyrrole_metabolic_process	Cellular_metabolic_process
Cellular_metabolic_process	glycosaminoglycan_metabolic_process	AT1G65590	AT2G04560	lipid_X_metabolic_process	Cellular_metabolic_process
Others	Others	AT1G66110	AT5G27280	protein_stabilization	Developmental_process
Cellular_metabolic_process	cell_division	AT1G66250	AT3G13275	cellular_response_to_organic_substance	Response_to_stress
Developmental_process	xenobiotic_detoxification_by_transmembrane_export_across_the_plasma_membrane	AT1G66760	AT2G18938	Others	Others
Developmental_process	xenobiotic_detoxification_by_transmembrane_export_across_the_plasma_membrane	AT1G66760	AT5G62520	reactive_oxygen_species_metabolic_process	Cellular_metabolic_process
Cellular_metabolic_process	small_molecule_metabolic_process	AT1G66800	AT1G74090	sulfation	Cellular_metabolic_process
Developmental_process	negative_regulation_of_secondary_cell_wall_biogenesis	AT1G66810	AT3G06780	cellular_response_to_oxygen-containing_compound	Response_to_stress
Developmental_process	regulation_of_defense_response_to_bacterium	AT1G66830	AT4G27720	defense_response_to_other_organism	Response_to_stress
Response_to_stress	defense_response_to_bacterium	AT1G66910	AT1G66930	phosphorylation	Cellular_metabolic_process
Response_to_stress	defense_response_to_bacterium	AT1G66910	AT4G33630	singlet_oxygen-mediated_programmed_cell_death	Cellular_metabolic_process
Cellular_metabolic_process	phosphorylation	AT1G66930	AT1G66940	developmental_growth	Developmental_process
Cellular_metabolic_process	phosphorylation	AT1G66930	AT4G10470	macromolecule_modification	Cellular_metabolic_process
Developmental_process	developmental_growth	AT1G66940	AT3G49570	cellular_oxidant_detoxification	Cellular_metabolic_process
Developmental_process	developmental_growth	AT1G66940	AT5G24316	Others	Others
Others	Others	AT1G67035	AT2G28225	Others	Others
Others	Others	AT1G67035	AT3G23070	seed_development	Developmental_process
Others	Others	AT1G67035	AT4G26300	embryo_development_ending_in_seed_dormancy	Developmental_process
Cellular_metabolic_process	ribulose_bisphosphate_carboxylase_complex_assembly	AT1G67090	AT3G18960	tissue_development	Developmental_process
Cellular_metabolic_process	meiotic_cell_cycle	AT1G67420	AT1G67430	translation	Cellular_metabolic_process
Cellular_metabolic_process	meiotic_cell_cycle	AT1G67420	AT5G26210	negative_regulation_of_gene_expression	Developmental_process
Developmental_process	developmental_growth	AT1G67570	AT1G79840	negative_regulation_of_trichoblast_fate_specification	Developmental_process
Developmental_process	developmental_growth	AT1G67570	AT4G38830	protein_phosphorylation	Cellular_metabolic_process
Others	Others	AT1G67670	AT5G16040	Others	Others
Developmental_process	tissue_development	AT1G67780	AT2G35615	pollen_tube_guidance	Developmental_process
Developmental_process	tissue_development	AT1G67780	AT5G03930	SCF-dependent_proteasomal_ubiquitin-dependent_protein_catabolic_process	Cellular_metabolic_process
Developmental_process	positive_regulation_of_sulfur_metabolic_process	AT1G67810	AT1G67820	protein_dephosphorylation	Cellular_metabolic_process
Developmental_process	positive_regulation_of_sulfur_metabolic_process	AT1G67810	AT5G55710	response_to_light_stimulus	Response_to_stress
Cellular_metabolic_process	protein_ubiquitination	AT1G67900	AT5G14790	microtubule_cytoskeleton_organization	Cellular_metabolic_process
Developmental_process	phosphate_ion_homeostasis	AT1G67920	AT2G47330	Others	Others
Developmental_process	phosphate_ion_homeostasis	AT1G67920	AT3G57860	negative_regulation_of_ubiquitin_protein_ligase_activity	Developmental_process
Developmental_process	phosphate_ion_homeostasis	AT1G67920	AT4G10910	Others	Others
Developmental_process	phosphate_ion_homeostasis	AT1G67920	AT4G27270	response_to_organonitrogen_compound	Response_to_stress
Developmental_process	clathrin-dependent_endocytosis	AT1G68110	AT1G68120	response_to_ethylene	Response_to_stress
Response_to_stress	response_to_ethylene	AT1G68120	AT4G31170	root_epidermal_cell_differentiation	Cellular_metabolic_process
Response_to_stress	response_to_ethylene	AT1G68120	AT5G07250	response_to_inorganic_substance	Response_to_stress
Developmental_process	chemical_homeostasis	AT1G68150	AT3G20360	Others	Others
Others	Others	AT1G68185	AT3G51520	neutral_lipid_biosynthetic_process	Cellular_metabolic_process
Response_to_stress	response_to_cadmium_ion	AT1G68560	AT1G69380	positive_regulation_of_cell_division	Developmental_process
Cellular_metabolic_process	plastid_translation	AT1G68590	AT2G46200	seed_development	Developmental_process
Developmental_process	positive_regulation_of_proteolysis_involved_in_protein_catabolic_process	AT1G68660	AT3G62980	stamen_development	Developmental_process
Cellular_metabolic_process	RNA_modification	AT1G68930	AT1G74675	Others	Others
Developmental_process	plant_ovule_development	AT1G68990	AT1G69020	Others	Others
Others	Others	AT1G69020	AT1G69040	response_to_cytokinin	Response_to_stress
Others	Others	AT1G69020	AT4G15800	plant-type_cell_wall_organization_or_biogenesis	Cellular_metabolic_process
Developmental_process	positive_regulation_of_cell_division	AT1G69380	AT1G69420	peptidyl-L-cysteine_S-palmitoylation	Cellular_metabolic_process
Cellular_metabolic_process	peptidyl-L-cysteine_S-palmitoylation	AT1G69420	AT5G45490	response_to_organic_cyclic_compound	Response_to_stress
Developmental_process	leaf_senescence	AT1G69490	AT2G46505	mitochondrial_electron_transport,_succinate_to_ubiquinone	Cellular_metabolic_process
Developmental_process	leaf_senescence	AT1G69490	AT5G04910	Others	Others
Cellular_metabolic_process	meiotic_cell_cycle_process	AT1G69910	AT3G53480	cellular_detoxification	Cellular_metabolic_process
Cellular_metabolic_process	meiotic_cell_cycle_process	AT1G69910	AT5G05365	Others	Others
Cellular_metabolic_process	meiotic_cell_cycle_process	AT1G69910	AT5G05965	cellular_response_to_organic_substance	Response_to_stress
Developmental_process	developmental_growth	AT1G70190	AT5G11510	negative_regulation_of_cellular_response_to_caffeine	Developmental_process
Developmental_process	developmental_growth	AT1G70190	AT5G54260	mitochondrial_double-strand_break_repair_via_homologous_recombination	Cellular_metabolic_process
Developmental_process	developmental_growth	AT1G70460	AT1G70490	vesicle-mediated_transport	Developmental_process
Developmental_process	developmental_growth	AT1G70460	AT1G78830	cellular_response_to_organic_substance	Response_to_stress
Developmental_process	vesicle-mediated_transport	AT1G70490	AT3G19380	defense_response_to_other_organism	Response_to_stress
Developmental_process	vesicle-mediated_transport	AT1G70490	AT4G32340	response_to_abscisic_acid	Response_to_stress
Developmental_process	vesicle-mediated_transport	AT1G70490	AT5G32460	Others	Others
Cellular_metabolic_process	reactive_oxygen_species_metabolic_process	AT1G70520	AT2G40630	negative_regulation_of_gene_expression	Developmental_process
Cellular_metabolic_process	reactive_oxygen_species_metabolic_process	AT1G70520	AT5G64040	photosynthesis	Cellular_metabolic_process
Cellular_metabolic_process	NADH_dehydrogenase_complex_(plastoquinone)_assembly	AT1G70760	AT1G70770	small_molecule_metabolic_process	Cellular_metabolic_process
Cellular_metabolic_process	small_molecule_metabolic_process	AT1G70770	AT3G62980	stamen_development	Developmental_process
Cellular_metabolic_process	small_molecule_metabolic_process	AT1G70770	AT4G37870	cellular_response_to_phosphate_starvation	Response_to_stress
Cellular_metabolic_process	small_molecule_metabolic_process	AT1G70770	AT5G51980	regulation_of_reproductive_process	Developmental_process
Others	Others	AT1G71015	AT3G18530	microtubule_cytoskeleton_organization	Cellular_metabolic_process
Cellular_metabolic_process	catabolic_process	AT1G71190	AT5G62040	vegetative_to_reproductive_phase_transition_of_meristem	Developmental_process
Others	Others	AT1G71280	AT2G32370	cotyledon_development	Developmental_process
Others	Others	AT1G71280	AT2G32850	protein_phosphorylation	Cellular_metabolic_process
Others	Others	AT1G71280	AT3G61360	mRNA_splicing,_via_spliceosome	Cellular_metabolic_process
Cellular_metabolic_process	epigenetic_maintenance_of_chromatin_in_transcription-competent_conformation	AT1G71730	AT2G18400	translation	Cellular_metabolic_process
Developmental_process	stomatal_complex_development	AT1G71866	AT1G78260	plant_epidermis_development	Developmental_process
Response_to_stress	defense_response_to_other_organism	AT1G71950	AT1G71970	carbohydrate_biosynthetic_process	Cellular_metabolic_process
Response_to_stress	defense_response_to_other_organism	AT1G71950	AT1G79710	Others	Others
Response_to_stress	defense_response_to_other_organism	AT1G71950	AT3G11650	defense_response_to_virus	Response_to_stress
Cellular_metabolic_process	carbohydrate_biosynthetic_process	AT1G71970	AT1G71980	ubiquitin-dependent_protein_catabolic_process	Cellular_metabolic_process
Cellular_metabolic_process	carbohydrate_biosynthetic_process	AT1G71970	AT3G47300	cell_redox_homeostasis	Cellular_metabolic_process
Cellular_metabolic_process	ubiquitin-dependent_protein_catabolic_process	AT1G71980	AT5G14230	meiotic_cell_cycle_process	Cellular_metabolic_process
Developmental_process	regulation_of_DNA-templated_transcription	AT1G72010	AT1G72020	Others	Others
Developmental_process	regulation_of_DNA-templated_transcription	AT1G72010	AT3G12610	UV_protection	Response_to_stress
Developmental_process	regulation_of_DNA-templated_transcription	AT1G72010	AT5G45820	response_to_abscisic_acid	Response_to_stress
Developmental_process	pollen_tube_growth	AT1G72150	AT1G72190	Others	Others
Developmental_process	pollen_tube_growth	AT1G72150	AT3G01380	GPI_anchor_biosynthetic_process	Cellular_metabolic_process
Cellular_metabolic_process	cell_wall_organization_or_biogenesis	AT1G72175	AT4G12970	positive_regulation_of_stomatal_complex_development	Developmental_process
Others	Others	AT1G72190	AT1G79915	protein_methylation	Cellular_metabolic_process
Cellular_metabolic_process	jasmonic_acid_mediated_signaling_pathway	AT1G72260	AT1G77950	pollen_development	Developmental_process
Response_to_stress	cellular_response_to_hypoxia	AT1G72430	AT1G72470	exocytosis	Developmental_process
Response_to_stress	cellular_response_to_hypoxia	AT1G72430	AT1G77950	pollen_development	Developmental_process
Response_to_stress	cellular_response_to_hypoxia	AT1G72430	AT5G18780	response_to_alcohol	Response_to_stress
Developmental_process	exocytosis	AT1G72470	AT1G72510	plant_epidermis_development	Developmental_process
Developmental_process	plant_epidermis_development	AT1G72510	AT3G06850	cellular_response_to_sucrose_starvation	Response_to_stress
Developmental_process	plant_epidermis_development	AT1G72510	AT4G36370	Others	Others
Developmental_process	tRNA_re-export_from_nucleus	AT1G72560	AT2G40630	negative_regulation_of_gene_expression	Developmental_process
Developmental_process	tRNA_re-export_from_nucleus	AT1G72560	AT5G60510	polyprenol_biosynthetic_process	Cellular_metabolic_process
Response_to_stress	response_to_light_intensity	AT1G72645	AT1G72660	cytoplasmic_translation	Cellular_metabolic_process
Response_to_stress	response_to_light_intensity	AT1G72645	AT3G62650	response_to_light_intensity	Response_to_stress
Cellular_metabolic_process	cytoplasmic_translation	AT1G72660	AT4G26930	regulation_of_pollen_tube_growth	Developmental_process
Cellular_metabolic_process	cytoplasmic_translation	AT1G72660	AT5G21910	Others	Others
Response_to_stress	defense_response_to_other_organism	AT1G72790	AT2G26670	cellular_response_to_UV-C	Response_to_stress
Response_to_stress	defense_response_to_other_organism	AT1G72840	AT1G72870	developmental_growth	Developmental_process
Response_to_stress	cellular_response_to_hypoxia	AT1G72910	AT1G72920	cellular_response_to_hypoxia	Response_to_stress
Response_to_stress	cellular_response_to_hypoxia	AT1G72910	AT1G72930	signal_transduction	Cellular_metabolic_process
Response_to_stress	cellular_response_to_hypoxia	AT1G72920	AT1G72930	signal_transduction	Cellular_metabolic_process
Response_to_stress	cellular_response_to_hypoxia	AT1G72920	AT2G01850	cell_wall_biogenesis	Cellular_metabolic_process
Response_to_stress	cellular_response_to_hypoxia	AT1G72920	AT3G62920	Others	Others
Others	Others	AT1G72980	AT1G73260	defense_response_to_bacterium	Response_to_stress
Others	Others	AT1G72980	AT3G47690	protein_localization_to_microtubule_plus-end	Developmental_process
Others	Others	AT1G72980	AT4G18465	vegetative_to_reproductive_phase_transition_of_meristem	Developmental_process
Developmental_process	epigenetic_regulation_of_gene_expression	AT1G73100	AT2G26470	protein-DNA_covalent_cross-linking	Cellular_metabolic_process
Developmental_process	epigenetic_regulation_of_gene_expression	AT1G73100	AT3G54240	Others	Others
Developmental_process	epigenetic_regulation_of_gene_expression	AT1G73100	AT5G41690	mRNA_splicing,_via_spliceosome	Cellular_metabolic_process
Cellular_metabolic_process	xylan_biosynthetic_process	AT1G73140	AT4G04630	Others	Others
Response_to_stress	defense_response_to_bacterium	AT1G73260	AT3G05080	Others	Others
Response_to_stress	defense_response_to_bacterium	AT1G73260	AT3G15605	negative_regulation_of_DNA_methylation	Developmental_process
Cellular_metabolic_process	lipid_metabolic_process	AT1G73650	AT5G16160	Others	Others
Developmental_process	regulation_of_DNA-templated_transcription	AT1G73830	AT2G42900	protein-containing_complex_assembly	Cellular_metabolic_process
Others	Others	AT1G73930	AT5G58230	regulation_of_genetic_imprinting	Developmental_process
Others	Others	AT1G73970	AT1G73980	regulation_of_leaf_senescence	Developmental_process
Others	Others	AT1G73970	AT5G38490	Others	Others
Developmental_process	regulation_of_leaf_senescence	AT1G73980	AT2G01110	intracellular_protein_transmembrane_transport	Developmental_process
Developmental_process	regulation_of_leaf_senescence	AT1G73980	AT3G09260	ER_body_organization	Cellular_metabolic_process
Others	Others	AT1G74055	AT3G52800	cellular_response_to_hypoxia	Response_to_stress
Cellular_metabolic_process	sulfation	AT1G74090	AT3G57072	Others	Others
Cellular_metabolic_process	sulfation	AT1G74090	AT4G36860	regulation_of_DNA_endoreduplication	Developmental_process
Others	Others	AT1G74300	AT1G74320	phosphatidylcholine_biosynthetic_process	Cellular_metabolic_process
Others	Others	AT1G74300	AT2G25710	biotin_carboxyl_carrier_protein_biosynthetic_process	Cellular_metabolic_process
Cellular_metabolic_process	phosphatidylcholine_biosynthetic_process	AT1G74320	AT1G74330	phosphorylation_of_RNA_polymerase_II_C-terminal_domain	Developmental_process
Developmental_process	phosphorylation_of_RNA_polymerase_II_C-terminal_domain	AT1G74330	AT4G17243	tetrapyrrole_metabolic_process	Cellular_metabolic_process
Developmental_process	pollen_development	AT1G74450	AT2G14210	cellular_response_to_nitrate	Response_to_stress
Developmental_process	root_development	AT1G74460	AT2G24280	response_to_light_stimulus	Response_to_stress
Developmental_process	root_development	AT1G74460	AT4G24100	protein_phosphorylation	Cellular_metabolic_process
Developmental_process	regulation_of_DNA-templated_transcription	AT1G74480	AT2G22730	transmembrane_transport	Developmental_process
Response_to_stress	response_to_fructose	AT1G74670	AT1G74675	Others	Others
Response_to_stress	response_to_fructose	AT1G74670	AT1G74680	negative_regulation_of_gene_expression	Developmental_process
Others	Others	AT1G74675	AT1G74680	negative_regulation_of_gene_expression	Developmental_process
Others	Others	AT1G74675	AT5G13270	RNA_modification	Cellular_metabolic_process
Cellular_metabolic_process	RNA_splicing	AT1G74900	AT5G04410	positive_regulation_of_DNA-templated_transcription	Developmental_process
Cellular_metabolic_process	RNA_splicing	AT1G74900	AT5G11400	pollen-stigma_interaction	Cellular_metabolic_process
Response_to_stress	defense_response	AT1G75050	AT5G55710	response_to_light_stimulus	Response_to_stress
Developmental_process	seed_development	AT1G75190	AT1G75210	cellular_developmental_process	Cellular_metabolic_process
Developmental_process	seed_development	AT1G75190	AT2G02080	root_development	Developmental_process
Developmental_process	positive_regulation_of_tryptophan_metabolic_process	AT1G75500	AT1G75540	positive_regulation_of_photosynthesis	Developmental_process
Developmental_process	positive_regulation_of_tryptophan_metabolic_process	AT1G75500	AT3G06190	cellular_response_to_salt_stress	Response_to_stress
Developmental_process	positive_regulation_of_photosynthesis	AT1G75540	AT5G20240	positive_regulation_of_transcription_by_RNA_polymerase_II	Developmental_process
Cellular_metabolic_process	root_hair_elongation	AT1G75840	AT3G07080	regulation_of_peptide_transport	Developmental_process
Developmental_process	retrograde_transport,_endosome_to_Golgi	AT1G75850	AT2G38823	signal_transduction	Cellular_metabolic_process
Developmental_process	negative_regulation_of_DNA_recombination	AT1G75950	AT1G75960	cellular_lipid_metabolic_process	Cellular_metabolic_process
Developmental_process	negative_regulation_of_DNA_recombination	AT1G75950	AT2G24040	developmental_growth	Developmental_process
Cellular_metabolic_process	enzyme-directed_rRNA_pseudouridine_synthesis	AT1G76050	AT1G76140	regulation_of_developmental_process	Developmental_process
Cellular_metabolic_process	enzyme-directed_rRNA_pseudouridine_synthesis	AT1G76050	AT1G79530	amino_acid_homeostasis	Developmental_process
Cellular_metabolic_process	enzyme-directed_rRNA_pseudouridine_synthesis	AT1G76050	AT4G23890	photosynthetic_electron_transport_chain	Cellular_metabolic_process
Cellular_metabolic_process	enzyme-directed_rRNA_pseudouridine_synthesis	AT1G76050	AT4G25620	cellular_response_to_oxygen-containing_compound	Response_to_stress
Cellular_metabolic_process	enzyme-directed_rRNA_pseudouridine_synthesis	AT1G76050	AT5G61600	cell_division	Cellular_metabolic_process
Cellular_metabolic_process	methylation	AT1G76090	AT1G76100	organic_hydroxy_compound_metabolic_process	Cellular_metabolic_process
Cellular_metabolic_process	organic_hydroxy_compound_metabolic_process	AT1G76100	AT1G76110	polar_nucleus_fusion	Cellular_metabolic_process
Cellular_metabolic_process	organic_hydroxy_compound_metabolic_process	AT1G76100	AT3G46440	xylan_biosynthetic_process	Cellular_metabolic_process
Cellular_metabolic_process	organic_hydroxy_compound_metabolic_process	AT1G76100	AT5G08340	riboflavin_biosynthetic_process	Cellular_metabolic_process
Cellular_metabolic_process	polar_nucleus_fusion	AT1G76110	AT3G20680	embryo_development_ending_in_seed_dormancy	Developmental_process
Cellular_metabolic_process	polar_nucleus_fusion	AT1G76110	AT4G26740	lipid_droplet_organization	Cellular_metabolic_process
Developmental_process	regulation_of_developmental_process	AT1G76140	AT1G80920	response_to_light_stimulus	Response_to_stress
Others	Others	AT1G76270	AT3G09090	pollen_exine_formation	Cellular_metabolic_process
Others	Others	AT1G76270	AT4G02100	plant-type_cell_wall_organization_or_biogenesis	Cellular_metabolic_process
Cellular_metabolic_process	alpha-amino_acid_metabolic_process	AT1G76390	AT3G23480	lipid_biosynthetic_process	Cellular_metabolic_process
Cellular_metabolic_process	alpha-amino_acid_metabolic_process	AT1G76390	AT5G11010	RNA_processing	Cellular_metabolic_process
Cellular_metabolic_process	isopentenyl_diphosphate_biosynthetic_process,_mevalonate_pathway	AT1G76490	AT1G76530	endoplasmic_reticulum_to_cytosol_auxin_transport	Developmental_process
Cellular_metabolic_process	isopentenyl_diphosphate_biosynthetic_process,_mevalonate_pathway	AT1G76490	AT2G39795	Others	Others
Response_to_stress	cellular_response_to_oxygen-containing_compound	AT1G76640	AT5G53570	activation_of_GTPase_activity	Developmental_process
Developmental_process	acceptance_of_pollen	AT1G76850	AT5G19230	cellular_response_to_hypoxia	Response_to_stress
Cellular_metabolic_process	P-body_assembly	AT1G76860	AT3G49480	response_to_bacterium	Response_to_stress
Developmental_process	regulation_of_DNA-templated_transcription	AT1G76900	AT3G14225	defense_response_to_fungus	Response_to_stress
Developmental_process	regulation_of_DNA-templated_transcription	AT1G76900	AT4G05200	defense_response_to_bacterium	Response_to_stress
Developmental_process	basic_amino_acid_transport	AT1G77380	AT2G19950	developmental_growth	Developmental_process
Developmental_process	basic_amino_acid_transport	AT1G77380	AT5G60890	positive_regulation_of_DNA-templated_transcription	Developmental_process
Developmental_process	basic_amino_acid_transport	AT1G77380	AT5G66300	positive_regulation_of_secondary_cell_wall_biogenesis	Developmental_process
Developmental_process	negative_regulation_of_defense_response	AT1G77470	AT2G27830	defense_response_to_bacterium	Response_to_stress
Developmental_process	UDP-galactose_transmembrane_transport	AT1G77610	AT2G26470	protein-DNA_covalent_cross-linking	Cellular_metabolic_process
Developmental_process	UDP-galactose_transmembrane_transport	AT1G77610	AT2G46710	plant-type_cell_wall_organization	Cellular_metabolic_process
Cellular_metabolic_process	protein_K69-linked_ufmylation	AT1G77710	AT2G01750	cytoskeleton_organization	Cellular_metabolic_process
Cellular_metabolic_process	protein_K69-linked_ufmylation	AT1G77710	AT4G26540	regulation_of_root_development	Developmental_process
Cellular_metabolic_process	protein_K69-linked_ufmylation	AT1G77710	AT5G25640	Others	Others
Response_to_stress	defense_response_to_other_organism	AT1G77765	AT5G59400	cellular_response_to_oxygen-containing_compound	Response_to_stress
Others	Others	AT1G77932	AT1G77950	pollen_development	Developmental_process
Others	Others	AT1G77932	AT2G34180	developmental_growth	Developmental_process
Others	Others	AT1G77932	AT3G11591	Others	Others
Others	Others	AT1G77932	AT3G48040	regulation_of_actin_cytoskeleton_organization	Developmental_process
Others	Others	AT1G77932	AT5G14740	carbon_utilization	Response_to_stress
Others	Others	AT1G77932	AT5G22380	defense_response_to_fungus	Response_to_stress
Others	Others	AT1G77932	AT5G53742	regulation_of_protein_localization_to_cell_surface	Developmental_process
Others	Others	AT1G77932	AT5G63690	response_to_ionizing_radiation	Response_to_stress
Others	Others	AT1G77932	AT5G65740	interstrand_cross-link_repair	Cellular_metabolic_process
Developmental_process	pollen_development	AT1G77950	AT5G22380	defense_response_to_fungus	Response_to_stress
Cellular_metabolic_process	protein-containing_complex_assembly	AT1G78030	AT2G27610	RNA_modification	Cellular_metabolic_process
Cellular_metabolic_process	protein-containing_complex_assembly	AT1G78030	AT2G34180	developmental_growth	Developmental_process
Cellular_metabolic_process	protein-containing_complex_assembly	AT1G78030	AT5G10260	retrograde_transport,_endosome_to_Golgi	Developmental_process
Cellular_metabolic_process	rRNA_(guanine-N7)-methylation	AT1G78190	AT1G78210	developmental_growth	Developmental_process
Cellular_metabolic_process	rRNA_(guanine-N7)-methylation	AT1G78190	AT1G78260	plant_epidermis_development	Developmental_process
Cellular_metabolic_process	rRNA_(guanine-N7)-methylation	AT1G78190	AT2G04560	lipid_X_metabolic_process	Cellular_metabolic_process
Developmental_process	developmental_growth	AT1G78210	AT1G78230	plant_epidermis_development	Developmental_process
Developmental_process	developmental_growth	AT1G78210	AT4G08800	peptidyl-serine_phosphorylation	Cellular_metabolic_process
Developmental_process	plant_epidermis_development	AT1G78260	AT5G05070	peptidyl-L-cysteine_S-palmitoylation	Cellular_metabolic_process
Cellular_metabolic_process	brassinosteroid_mediated_signaling_pathway	AT1G78300	AT5G10680	protein_autophosphorylation	Cellular_metabolic_process
Developmental_process	post-translational_protein_targeting_to_membrane,_translocation	AT1G78720	AT3G01380	GPI_anchor_biosynthetic_process	Cellular_metabolic_process
Developmental_process	post-translational_protein_targeting_to_membrane,_translocation	AT1G78720	AT3G23325	mRNA_splicing,_via_spliceosome	Cellular_metabolic_process
Developmental_process	post-translational_protein_targeting_to_membrane,_translocation	AT1G78720	AT4G14900	organic_cyclic_compound_catabolic_process	Cellular_metabolic_process
Response_to_stress	cellular_response_to_organic_substance	AT1G78830	AT1G78850	response_to_sodium_phosphate	Response_to_stress
Response_to_stress	response_to_sodium_phosphate	AT1G78850	AT1G78870	protein_K63-linked_ubiquitination	Cellular_metabolic_process
Developmental_process	negative_regulation_of_cellulose_biosynthetic_process	AT1G78880	AT1G78890	regulation_of_biological_quality	Developmental_process
Developmental_process	negative_regulation_of_cellulose_biosynthetic_process	AT1G78880	AT2G41550	negative_regulation_of_metabolic_process	Developmental_process
Developmental_process	negative_regulation_of_cellulose_biosynthetic_process	AT1G78880	AT2G47590	photoreactive_repair	Cellular_metabolic_process
Developmental_process	negative_regulation_of_cellulose_biosynthetic_process	AT1G78880	AT3G51960	negative_regulation_of_response_to_salt_stress	Developmental_process
Developmental_process	negative_regulation_of_cellulose_biosynthetic_process	AT1G78880	AT4G05010	cellular_response_to_oxygen-containing_compound	Response_to_stress
Developmental_process	regulation_of_biological_quality	AT1G78890	AT5G08320	cellular_component_biogenesis	Cellular_metabolic_process
Others	Others	AT1G78922	AT5G03330	protein_deubiquitination	Cellular_metabolic_process
Developmental_process	developmental_growth	AT1G78980	AT3G60220	protein_ubiquitination	Cellular_metabolic_process
Cellular_metabolic_process	proteasomal_protein_catabolic_process	AT1G79210	AT4G05523	poly(A)+_mRNA_export_from_nucleus	Developmental_process
Cellular_metabolic_process	proteasomal_protein_catabolic_process	AT1G79210	AT4G38480	Others	Others
Cellular_metabolic_process	proteasomal_protein_catabolic_process	AT1G79210	AT5G19485	cytoplasmic_translational_initiation	Cellular_metabolic_process
Developmental_process	positive_regulation_of_cellular_response_to_heat	AT1G79350	AT3G47350	response_to_inorganic_substance	Response_to_stress
Developmental_process	positive_regulation_of_cellular_response_to_heat	AT1G79350	AT4G22010	organic_hydroxy_compound_metabolic_process	Cellular_metabolic_process
Developmental_process	positive_regulation_of_cellular_response_to_heat	AT1G79350	AT4G25835	tetrapyrrole_biosynthetic_process	Cellular_metabolic_process
Developmental_process	amino_acid_homeostasis	AT1G79530	AT4G27435	secondary_metabolic_process	Cellular_metabolic_process
Developmental_process	amino_acid_homeostasis	AT1G79530	AT5G20620	modification-dependent_protein_catabolic_process	Cellular_metabolic_process
Cellular_metabolic_process	carbohydrate_derivative_metabolic_process	AT1G79660	AT2G19190	defense_response_to_bacterium	Response_to_stress
Cellular_metabolic_process	carbohydrate_derivative_metabolic_process	AT1G79660	AT3G07790	cellular_response_to_oxygen-containing_compound	Response_to_stress
Developmental_process	positive_regulation_of_wax_biosynthetic_process	AT1G79700	AT1G79710	Others	Others
Others	Others	AT1G79710	AT4G03100	negative_regulation_of_cellular_process	Developmental_process
Developmental_process	developmental_growth	AT1G79720	AT3G60590	catabolic_process	Cellular_metabolic_process
Developmental_process	negative_regulation_of_trichoblast_fate_specification	AT1G79840	AT2G24280	response_to_light_stimulus	Response_to_stress
Developmental_process	regulation_of_phenylpropanoid_metabolic_process	AT1G80440	AT1G80450	defense_response_to_bacterium	Response_to_stress
Others	Others	AT1G80625	AT1G80640	phosphorylation	Cellular_metabolic_process
Others	Others	AT1G80625	AT2G41830	Others	Others
Cellular_metabolic_process	phosphorylation	AT1G80640	AT3G58570	long-day_photoperiodism	Response_to_stress
Developmental_process	proton_transmembrane_transport	AT1G80660	AT2G27320	Others	Others
Developmental_process	regulation_of_DNA_damage_checkpoint	AT1G80710	AT2G46710	plant-type_cell_wall_organization	Cellular_metabolic_process
Developmental_process	regulation_of_DNA_damage_checkpoint	AT1G80710	AT3G09190	photoperiodism,_flowering	Response_to_stress
Developmental_process	regulation_of_DNA_damage_checkpoint	AT1G80710	AT5G08570	glycolytic_process	Cellular_metabolic_process
Cellular_metabolic_process	exonucleolytic_catabolism_of_deadenylated_mRNA	AT1G80780	AT4G00100	trichome_morphogenesis	Developmental_process
Cellular_metabolic_process	exonucleolytic_catabolism_of_deadenylated_mRNA	AT1G80780	AT5G53280	chloroplast_fission	Cellular_metabolic_process
Developmental_process	seed_development	AT1G80880	AT1G80890	macromolecule_modification	Cellular_metabolic_process
Developmental_process	seed_development	AT1G80880	AT1G80910	vesicle-mediated_transport	Developmental_process
Developmental_process	seed_development	AT1G80880	AT3G11100	histone_H3-K14_acetylation	Cellular_metabolic_process
Cellular_metabolic_process	macromolecule_modification	AT1G80890	AT1G80910	vesicle-mediated_transport	Developmental_process
Cellular_metabolic_process	macromolecule_modification	AT1G80890	AT1G80920	response_to_light_stimulus	Response_to_stress
Developmental_process	vesicle-mediated_transport	AT1G80910	AT1G80920	response_to_light_stimulus	Response_to_stress
Developmental_process	vesicle-mediated_transport	AT1G80910	AT3G44160	protein_insertion_into_mitochondrial_outer_membrane	Cellular_metabolic_process
Developmental_process	vesicle-mediated_transport	AT1G80910	AT3G54850	defense_response_to_other_organism	Response_to_stress
Developmental_process	vesicle-mediated_transport	AT1G80910	AT3G55010	adenine_biosynthetic_process	Cellular_metabolic_process
Developmental_process	vesicle-mediated_transport	AT1G80910	AT5G18940	intracellular_signal_transduction	Cellular_metabolic_process
Response_to_stress	response_to_light_stimulus	AT1G80920	AT1G80940	regulation_of_flower_development	Developmental_process
Response_to_stress	response_to_light_stimulus	AT1G80920	AT2G30540	Others	Others
Response_to_stress	response_to_light_stimulus	AT1G80920	AT2G41500	embryo_sac_egg_cell_differentiation	Developmental_process
Response_to_stress	response_to_light_stimulus	AT1G80920	AT3G02100	root_development	Developmental_process
Developmental_process	regulation_of_flower_development	AT1G80940	AT1G80950	phospholipid_metabolic_process	Cellular_metabolic_process
Developmental_process	regulation_of_flower_development	AT1G80940	AT1G80970	Others	Others
Developmental_process	regulation_of_flower_development	AT1G80940	AT3G10410	small_molecule_metabolic_process	Cellular_metabolic_process
Developmental_process	regulation_of_flower_development	AT1G80940	AT5G64600	small_molecule_metabolic_process	Cellular_metabolic_process
Cellular_metabolic_process	phospholipid_metabolic_process	AT1G80950	AT1G80970	Others	Others
Cellular_metabolic_process	phospholipid_metabolic_process	AT1G80950	AT5G02490	chaperone_cofactor-dependent_protein_refolding	Cellular_metabolic_process
Others	Others	AT1G80970	AT2G01350	quinolinate_catabolic_process	Cellular_metabolic_process
Others	Others	AT1G80970	AT2G44760	seed_development	Developmental_process
Others	Others	AT1G80970	AT5G01040	response_to_copper_ion	Response_to_stress
Others	Others	AT1G80970	AT5G61950	protein_deubiquitination	Cellular_metabolic_process
Developmental_process	intracellular_protein_transmembrane_transport	AT2G01110	AT3G47350	response_to_inorganic_substance	Response_to_stress
Developmental_process	intracellular_protein_transmembrane_transport	AT2G01110	AT4G04750	secondary_metabolic_process	Cellular_metabolic_process
Cellular_metabolic_process	quinolinate_catabolic_process	AT2G01350	AT3G55820	organic_substance_catabolic_process	Cellular_metabolic_process
Cellular_metabolic_process	quinolinate_catabolic_process	AT2G01350	AT5G15220	meiotic_cell_cycle_process	Cellular_metabolic_process
Developmental_process	transmembrane_transport	AT2G01420	AT2G01430	response_to_salt_stress	Response_to_stress
Developmental_process	transmembrane_transport	AT2G01420	AT3G18970	mitochondrial_mRNA_modification	Cellular_metabolic_process
Response_to_stress	response_to_salt_stress	AT2G01430	AT4G00180	regulation_of_leaf_development	Developmental_process
Response_to_stress	response_to_salt_stress	AT2G01430	AT5G05965	cellular_response_to_organic_substance	Response_to_stress
Response_to_stress	response_to_salt_stress	AT2G01430	AT5G57790	megagametogenesis	Developmental_process
Cellular_metabolic_process	protein_N-linked_glycosylation_via_asparagine	AT2G01720	AT4G34265	Others	Others
Cellular_metabolic_process	cytoskeleton_organization	AT2G01750	AT2G30870	response_to_water_deprivation	Response_to_stress
Cellular_metabolic_process	cell_wall_biogenesis	AT2G01850	AT2G01860	cellular_response_to_organic_substance	Response_to_stress
Cellular_metabolic_process	cell_wall_biogenesis	AT2G01850	AT5G15450	protein_refolding	Cellular_metabolic_process
Cellular_metabolic_process	cell_wall_biogenesis	AT2G01850	AT5G55900	epigenetic_regulation_of_gene_expression	Developmental_process
Response_to_stress	cellular_response_to_organic_substance	AT2G01860	AT2G01870	response_to_light_stimulus	Response_to_stress
Response_to_stress	cellular_response_to_organic_substance	AT2G01860	AT5G10680	protein_autophosphorylation	Cellular_metabolic_process
Cellular_metabolic_process	auxin-activated_signaling_pathway	AT2G01960	AT3G07565	carboxylic_acid_metabolic_process	Cellular_metabolic_process
Cellular_metabolic_process	auxin-activated_signaling_pathway	AT2G01960	AT5G51670	developmental_growth	Developmental_process
Others	Others	AT2G03610	AT2G03630	regulation_of_developmental_process	Developmental_process
Others	Others	AT2G03610	AT3G23480	lipid_biosynthetic_process	Cellular_metabolic_process
Others	Others	AT2G03610	AT5G63890	pollen_development	Developmental_process
Developmental_process	regulation_of_developmental_process	AT2G03630	AT2G32645	Others	Others
Developmental_process	regulation_of_developmental_process	AT2G03630	AT5G24670	tRNA_modification	Cellular_metabolic_process
Response_to_stress	cellular_response_to_salt_stress	AT2G03680	AT2G03690	organonitrogen_compound_catabolic_process	Cellular_metabolic_process
Response_to_stress	cellular_response_to_salt_stress	AT2G03680	AT3G01450	microtubule_cytoskeleton_organization	Cellular_metabolic_process
Cellular_metabolic_process	organonitrogen_compound_catabolic_process	AT2G03690	AT3G62150	auxin_import_into_cell	Developmental_process
Cellular_metabolic_process	sulfation	AT2G03750	AT2G03760	sulfation	Cellular_metabolic_process
Cellular_metabolic_process	sulfation	AT2G03750	AT2G24450	Others	Others
Cellular_metabolic_process	sulfation	AT2G03760	AT5G58460	regulation_of_pH	Developmental_process
Cellular_metabolic_process	phosphatidylinositol_phosphate_biosynthetic_process	AT2G03890	AT3G48040	regulation_of_actin_cytoskeleton_organization	Developmental_process
Cellular_metabolic_process	phosphatidylinositol_phosphate_biosynthetic_process	AT2G03890	AT5G23270	monosaccharide_transmembrane_transport	Developmental_process
Cellular_metabolic_process	phosphatidylinositol_phosphate_biosynthetic_process	AT2G03890	AT5G44140	mitochondrion_organization	Cellular_metabolic_process
Cellular_metabolic_process	cell_growth	AT2G04280	AT4G40045	fruit_development	Developmental_process
Developmental_process	regulation_of_rate_of_cell_growth	AT2G04550	AT2G04560	lipid_X_metabolic_process	Cellular_metabolic_process
Cellular_metabolic_process	lipid_X_metabolic_process	AT2G04560	AT2G37670	Others	Others
Cellular_metabolic_process	lipid_X_metabolic_process	AT2G04560	AT3G23490	response_to_salt_stress	Response_to_stress
Cellular_metabolic_process	lipid_X_metabolic_process	AT2G04560	AT4G17565	Others	Others
Cellular_metabolic_process	terpenoid_metabolic_process	AT2G04790	AT5G52450	xenobiotic_detoxification_by_transmembrane_export_across_the_plasma_membrane	Developmental_process
Response_to_stress	response_to_inorganic_substance	AT2G05220	AT3G01435	protein_modification_by_small_protein_conjugation_or_removal	Cellular_metabolic_process
Response_to_stress	response_to_inorganic_substance	AT2G05220	AT3G05746	porphyrin-containing_compound_metabolic_process	Cellular_metabolic_process
Response_to_stress	response_to_inorganic_substance	AT2G05220	AT3G05750	preprophase_band_assembly	Cellular_metabolic_process
Response_to_stress	defense_response_to_bacterium	AT2G05940	AT3G47060	proteolysis	Cellular_metabolic_process
Cellular_metabolic_process	meiotic_cell_cycle	AT2G06510	AT4G37295	negative_regulation_of_lateral_root_development	Developmental_process
Cellular_metabolic_process	cell_wall_biogenesis	AT2G06850	AT4G27110	cell_wall_organization	Cellular_metabolic_process
Response_to_stress	response_to_light_stimulus	AT2G14080	AT4G21445	NADH_dehydrogenase_complex_(plastoquinone)_assembly	Cellular_metabolic_process
Response_to_stress	response_to_light_stimulus	AT2G14080	AT5G07000	sulfation	Cellular_metabolic_process
Cellular_metabolic_process	peroxisome_fission	AT2G14120	AT3G54450	Others	Others
Others	Others	AT2G14800	AT3G57730	defense_response_to_bacterium	Response_to_stress
Cellular_metabolic_process	cell_division	AT2G15280	AT4G11070	defense_response_to_fungus	Response_to_stress
Cellular_metabolic_process	organic_substance_catabolic_process	AT2G15960	AT2G15970	cellular_response_to_water_deprivation	Response_to_stress
Cellular_metabolic_process	organic_substance_catabolic_process	AT2G15960	AT3G10810	Others	Others
Cellular_metabolic_process	organic_substance_catabolic_process	AT2G15960	AT3G47720	cellular_response_to_hypoxia	Response_to_stress
Cellular_metabolic_process	organic_substance_catabolic_process	AT2G15960	AT4G20820	sulfur_compound_metabolic_process	Cellular_metabolic_process
Cellular_metabolic_process	organic_substance_catabolic_process	AT2G15960	AT5G18810	mRNA_splicing,_via_spliceosome	Cellular_metabolic_process
Response_to_stress	cellular_response_to_water_deprivation	AT2G15970	AT5G51910	regulation_of_defense_response	Developmental_process
Others	Others	AT2G17440	AT3G53880	Others	Others
Others	Others	AT2G17440	AT4G17950	phyllome_development	Developmental_process
Cellular_metabolic_process	protein_ubiquitination	AT2G17450	AT5G14740	carbon_utilization	Response_to_stress
Response_to_stress	defense_response_to_fungus	AT2G17705	AT4G31715	Others	Others
Response_to_stress	response_to_abscisic_acid	AT2G17840	AT2G17845	Others	Others
Others	Others	AT2G17845	AT4G11780	oxoacid_metabolic_process	Cellular_metabolic_process
Response_to_stress	response_to_light_intensity	AT2G17880	AT5G52770	Others	Others
Developmental_process	3'-UTR-mediated_mRNA_stabilization	AT2G17975	AT2G18000	regulation_of_photoperiodism,_flowering	Developmental_process
Developmental_process	3'-UTR-mediated_mRNA_stabilization	AT2G17975	AT5G08660	defense_response_to_fungus	Response_to_stress
Developmental_process	regulation_of_photoperiodism,_flowering	AT2G18000	AT2G26110	Others	Others
Cellular_metabolic_process	protein_K11-linked_ubiquitination	AT2G18290	AT2G18320	Others	Others
Cellular_metabolic_process	protein_K11-linked_ubiquitination	AT2G18290	AT2G43770	RNA_splicing	Cellular_metabolic_process
Cellular_metabolic_process	translation	AT2G18400	AT2G18420	Others	Others
Cellular_metabolic_process	translation	AT2G18400	AT3G10410	small_molecule_metabolic_process	Cellular_metabolic_process
Cellular_metabolic_process	translation	AT2G18400	AT4G12790	response_to_nitrogen_compound	Response_to_stress
Others	Others	AT2G18420	AT4G35780	chloroplast_organization	Cellular_metabolic_process
Others	Others	AT2G18420	AT4G35783	cell_wall_organization_or_biogenesis	Cellular_metabolic_process
Others	Others	AT2G18420	AT5G59690	cell_division	Cellular_metabolic_process
Others	Others	AT2G18460	AT4G16500	cellular_response_to_organic_cyclic_compound	Response_to_stress
Developmental_process	developmental_growth	AT2G18560	AT3G10300	cellular_response_to_oxygen-containing_compound	Response_to_stress
Response_to_stress	cellular_response_to_hypoxia	AT2G18670	AT5G18780	response_to_alcohol	Response_to_stress
Developmental_process	plant_organ_morphogenesis	AT2G19090	AT3G06130	regulation_of_developmental_process	Developmental_process
Response_to_stress	defense_response_to_bacterium	AT2G19190	AT2G38150	Others	Others
Response_to_stress	defense_response_to_bacterium	AT2G19190	AT3G48580	alpha-amino_acid_metabolic_process	Cellular_metabolic_process
Others	Others	AT2G19700	AT3G10040	regulation_of_cellular_response_to_hypoxia	Developmental_process
Cellular_metabolic_process	signal_transduction	AT2G19780	AT3G01530	stamen_filament_development	Developmental_process
Cellular_metabolic_process	signal_transduction	AT2G19780	AT3G18050	cell_wall_organization_or_biogenesis	Cellular_metabolic_process
Cellular_metabolic_process	signal_transduction	AT2G19780	AT4G26300	embryo_development_ending_in_seed_dormancy	Developmental_process
Cellular_metabolic_process	arginine_biosynthetic_process	AT2G19940	AT4G09000	regulation_of_metabolic_process	Developmental_process
Developmental_process	developmental_growth	AT2G19950	AT4G31660	Others	Others
Response_to_stress	response_to_nitrogen_compound	AT2G20110	AT4G14120	Others	Others
Response_to_stress	response_to_nitrogen_compound	AT2G20110	AT4G18750	chloroplast_RNA_modification	Cellular_metabolic_process
Response_to_stress	response_to_nitrogen_compound	AT2G20110	AT5G44510	defense_response_to_bacterium	Response_to_stress
Others	Others	AT2G20170	AT4G14980	cell_division	Cellular_metabolic_process
Others	Others	AT2G20208	AT2G20230	oxoacid_metabolic_process	Cellular_metabolic_process
Others	Others	AT2G20208	AT2G20270	cellular_response_to_oxidative_stress	Response_to_stress
Others	Others	AT2G20208	AT2G20870	Others	Others
Others	Others	AT2G20208	AT2G25565	protein_ubiquitination	Cellular_metabolic_process
Response_to_stress	cellular_response_to_oxidative_stress	AT2G20270	AT4G32605	Others	Others
Cellular_metabolic_process	meiotic_sister_chromatid_cohesion,_centromeric	AT2G20635	AT2G23320	regulation_of_DNA-templated_transcription	Developmental_process
Cellular_metabolic_process	meiotic_sister_chromatid_cohesion,_centromeric	AT2G20635	AT5G43190	ubiquitin-dependent_protein_catabolic_process	Cellular_metabolic_process
Developmental_process	negative_regulation_of_reactive_oxygen_species_biosynthetic_process	AT2G20700	AT3G44610	phototropism	Response_to_stress
Developmental_process	sexual_reproduction	AT2G20750	AT3G16230	regulation_of_DNA-templated_transcription	Developmental_process
Developmental_process	sexual_reproduction	AT2G20750	AT3G17380	Others	Others
Developmental_process	sexual_reproduction	AT2G20750	AT5G22785	Others	Others
Developmental_process	sexual_reproduction	AT2G20750	AT5G56170	positive_regulation_of_growth	Developmental_process
Developmental_process	clathrin-dependent_endocytosis	AT2G20760	AT2G33800	chloroplast_rRNA_processing	Cellular_metabolic_process
Developmental_process	clathrin-dependent_endocytosis	AT2G20760	AT4G19140	defense_response_to_other_organism	Response_to_stress
Response_to_stress	response_to_oxidative_stress	AT2G21195	AT2G43340	regulation_of_multicellular_organismal_development	Developmental_process
Others	Others	AT2G21260	AT2G21280	chloroplast_fission	Cellular_metabolic_process
Others	Others	AT2G21260	AT3G62970	protein_ubiquitination	Cellular_metabolic_process
Others	Others	AT2G21260	AT4G28320	organic_substance_metabolic_process	Cellular_metabolic_process
Others	Others	AT2G21260	AT5G03880	tetrapyrrole_metabolic_process	Cellular_metabolic_process
Response_to_stress	cellular_response_to_UV-A	AT2G21970	AT3G10720	defense_response_to_other_organism	Response_to_stress
Cellular_metabolic_process	chaperone_cofactor-dependent_protein_refolding	AT2G22360	AT5G48360	embryo_development_ending_in_seed_dormancy	Developmental_process
Cellular_metabolic_process	organonitrogen_compound_catabolic_process	AT2G22480	AT3G55070	cellular_response_to_oxygen-containing_compound	Response_to_stress
Cellular_metabolic_process	organonitrogen_compound_catabolic_process	AT2G22480	AT4G17020	phosphorylation_of_RNA_polymerase_II_C-terminal_domain	Developmental_process
Cellular_metabolic_process	organonitrogen_compound_catabolic_process	AT2G22480	AT5G46330	defense_response_by_callose_deposition_in_cell_wall	Response_to_stress
Others	Others	AT2G22520	AT4G10920	positive_regulation_of_transcription_initiation_by_RNA_polymerase_II	Developmental_process
Developmental_process	transmembrane_transport	AT2G22730	AT3G05240	mitochondrial_mRNA_modification	Cellular_metabolic_process
Cellular_metabolic_process	endoplasmic_reticulum_organization	AT2G22770	AT2G22790	response_to_alcohol	Response_to_stress
Cellular_metabolic_process	endoplasmic_reticulum_organization	AT2G22770	AT3G10040	regulation_of_cellular_response_to_hypoxia	Developmental_process
Response_to_stress	response_to_alcohol	AT2G22790	AT2G46210	cellular_response_to_cold	Response_to_stress
Response_to_stress	response_to_alcohol	AT2G22790	AT3G07510	Others	Others
Developmental_process	embryo_development_ending_in_seed_dormancy	AT2G22870	AT2G22890	fatty_acid_metabolic_process	Cellular_metabolic_process
Developmental_process	embryo_development_ending_in_seed_dormancy	AT2G22870	AT2G22970	secondary_metabolic_process	Cellular_metabolic_process
Developmental_process	embryo_development_ending_in_seed_dormancy	AT2G22870	AT2G24765	vesicle-mediated_transport	Developmental_process
Developmental_process	embryo_development_ending_in_seed_dormancy	AT2G22870	AT3G13275	cellular_response_to_organic_substance	Response_to_stress
Developmental_process	embryo_development_ending_in_seed_dormancy	AT2G22870	AT3G49142	RNA_modification	Cellular_metabolic_process
Cellular_metabolic_process	fatty_acid_metabolic_process	AT2G22890	AT4G16420	regulation_of_cell_population_proliferation	Developmental_process
Cellular_metabolic_process	fatty_acid_metabolic_process	AT2G22890	AT5G53260	Others	Others
Cellular_metabolic_process	fatty_acid_metabolic_process	AT2G22890	AT5G53280	chloroplast_fission	Cellular_metabolic_process
Cellular_metabolic_process	secondary_metabolic_process	AT2G22970	AT4G32605	Others	Others
Others	Others	AT2G23090	AT2G24010	brassinosteroid_mediated_signaling_pathway	Cellular_metabolic_process
Developmental_process	root_hair_cell_development	AT2G23096	AT5G54165	seed_development	Developmental_process
Cellular_metabolic_process	sesquiterpene_biosynthetic_process	AT2G23230	AT5G51020	cellular_response_to_virus	Response_to_stress
Others	Others	AT2G23250	AT4G17020	phosphorylation_of_RNA_polymerase_II_C-terminal_domain	Developmental_process
Others	Others	AT2G23250	AT5G45490	response_to_organic_cyclic_compound	Response_to_stress
Developmental_process	regulation_of_DNA-templated_transcription	AT2G23320	AT5G04540	phosphatidylinositol_dephosphorylation	Cellular_metabolic_process
Others	Others	AT2G23370	AT2G23380	callus_formation	Developmental_process
Others	Others	AT2G23370	AT2G23390	pigment_metabolic_process	Cellular_metabolic_process
Cellular_metabolic_process	pigment_metabolic_process	AT2G23390	AT2G43640	protein_targeting_to_ER	Developmental_process
Cellular_metabolic_process	brassinosteroid_mediated_signaling_pathway	AT2G24010	AT2G24040	developmental_growth	Developmental_process
Cellular_metabolic_process	brassinosteroid_mediated_signaling_pathway	AT2G24010	AT3G22790	positive_regulation_of_cellular_process	Developmental_process
Cellular_metabolic_process	brassinosteroid_mediated_signaling_pathway	AT2G24010	AT3G62920	Others	Others
Developmental_process	developmental_growth	AT2G24040	AT2G37200	Others	Others
Developmental_process	negative_regulation_of_metabolic_process	AT2G24050	AT2G24060	leaf_development	Developmental_process
Developmental_process	negative_regulation_of_metabolic_process	AT2G24050	AT3G63450	response_to_organonitrogen_compound	Response_to_stress
Developmental_process	leaf_development	AT2G24060	AT3G63500	embryonic_meristem_initiation	Developmental_process
Cellular_metabolic_process	spindle_assembly	AT2G24070	AT3G47580	phosphorylation	Cellular_metabolic_process
Cellular_metabolic_process	spindle_assembly	AT2G24070	AT5G58950	reproductive_shoot_system_development	Developmental_process
Response_to_stress	response_to_sucrose	AT2G24150	AT3G23080	cellular_response_to_light_stimulus	Response_to_stress
Response_to_stress	response_to_sucrose	AT2G24150	AT5G65610	cellular_response_to_oxygen-containing_compound	Response_to_stress
Cellular_metabolic_process	protein_homooligomerization	AT2G24240	AT2G46700	protein_autophosphorylation	Cellular_metabolic_process
Cellular_metabolic_process	protein_homooligomerization	AT2G24240	AT3G15420	negative_regulation_of_gene_expression	Developmental_process
Cellular_metabolic_process	protein_homooligomerization	AT2G24240	AT4G05450	pollen_tube_development	Developmental_process
Others	Others	AT2G24285	AT4G23450	positive_regulation_of_hydrogen_peroxide_biosynthetic_process	Developmental_process
Others	Others	AT2G24285	AT5G05240	Others	Others
Cellular_metabolic_process	organic_substance_catabolic_process	AT2G24420	AT3G25920	translation	Cellular_metabolic_process
Developmental_process	anatomical_structure_maturation	AT2G24430	AT2G24450	Others	Others
Others	Others	AT2G24450	AT5G43190	ubiquitin-dependent_protein_catabolic_process	Cellular_metabolic_process
Developmental_process	vesicle-mediated_transport	AT2G24765	AT4G14490	negative_regulation_of_cellular_process	Developmental_process
Developmental_process	plant_organ_morphogenesis	AT2G25250	AT4G06599	Others	Others
Cellular_metabolic_process	protein_ubiquitination	AT2G25565	AT4G01880	tRNA_methylation	Cellular_metabolic_process
Developmental_process	mRNA_destabilization	AT2G25900	AT3G01480	protein_peptidyl-prolyl_isomerization	Cellular_metabolic_process
Others	Others	AT2G26110	AT2G26135	positive_regulation_of_proteasomal_ubiquitin-dependent_protein_catabolic_process	Developmental_process
Others	Others	AT2G26110	AT5G38900	Others	Others
Response_to_stress	defense_response_to_other_organism	AT2G26240	AT2G33796	Others	Others
Cellular_metabolic_process	protein-DNA_covalent_cross-linking	AT2G26470	AT2G28460	root_development	Developmental_process
Cellular_metabolic_process	nucleoid_organization	AT2G26840	AT2G42740	translation	Cellular_metabolic_process
Cellular_metabolic_process	nucleoid_organization	AT2G26840	AT3G33530	Others	Others
Cellular_metabolic_process	nucleoid_organization	AT2G26840	AT3G52230	protein-containing_complex_assembly	Cellular_metabolic_process
Developmental_process	regulation_of_adaxial/abaxial_pattern_formation	AT2G27100	AT3G16580	Others	Others
Others	Others	AT2G27229	AT4G27450	cellular_response_to_hypoxia	Response_to_stress
Others	Others	AT2G27229	AT5G51890	cellular_oxidant_detoxification	Cellular_metabolic_process
Others	Others	AT2G27229	AT5G51915	inorganic_ion_homeostasis	Developmental_process
Others	Others	AT2G27410	AT2G32645	Others	Others
Others	Others	AT2G27410	AT3G46610	plastid_translation	Cellular_metabolic_process
Others	Others	AT2G27410	AT4G02990	plastid_rRNA_transcription	Cellular_metabolic_process
Developmental_process	heterochromatin_formation	AT2G27470	AT2G27490	coenzyme_A_biosynthetic_process	Cellular_metabolic_process
Developmental_process	heterochromatin_formation	AT2G27470	AT5G03880	tetrapyrrole_metabolic_process	Cellular_metabolic_process
Cellular_metabolic_process	coenzyme_A_biosynthetic_process	AT2G27490	AT2G27500	cellular_response_to_oxygen-containing_compound	Response_to_stress
Cellular_metabolic_process	coenzyme_A_biosynthetic_process	AT2G27490	AT2G27530	post-embryonic_plant_organ_development	Developmental_process
Response_to_stress	cellular_response_to_oxygen-containing_compound	AT2G27500	AT2G40160	Others	Others
Response_to_stress	cellular_response_to_oxygen-containing_compound	AT2G27500	AT5G62270	pollen_tube_development	Developmental_process
Developmental_process	post-embryonic_plant_organ_development	AT2G27530	AT2G27570	sulfation	Cellular_metabolic_process
Developmental_process	post-embryonic_plant_organ_development	AT2G27530	AT4G25180	carboxylic_acid_metabolic_process	Cellular_metabolic_process
Developmental_process	post-embryonic_plant_organ_development	AT2G27530	AT5G56550	response_to_cadmium_ion	Response_to_stress
Cellular_metabolic_process	sulfation	AT2G27570	AT2G27580	response_to_heat	Response_to_stress
Response_to_stress	response_to_nitrogen_compound	AT2G28080	AT3G13445	DNA-templated_transcription_initiation	Cellular_metabolic_process
Response_to_stress	cellular_response_to_light_stimulus	AT2G28320	AT5G14790	microtubule_cytoskeleton_organization	Cellular_metabolic_process
Response_to_stress	cellular_response_to_light_stimulus	AT2G28320	AT5G58210	Others	Others
Others	Others	AT2G28600	AT5G24840	RNA_(guanine-N7)-methylation	Cellular_metabolic_process
Developmental_process	positive_regulation_of_stomatal_opening	AT2G28930	AT3G12220	secondary_metabolic_process	Cellular_metabolic_process
Developmental_process	positive_regulation_of_stomatal_opening	AT2G28930	AT3G46550	mucilage_biosynthetic_process_involved_in_seed_coat_development	Cellular_metabolic_process
Developmental_process	primary_root_development	AT2G29130	AT2G30615	Others	Others
Developmental_process	primary_root_development	AT2G29130	AT3G11100	histone_H3-K14_acetylation	Cellular_metabolic_process
Others	Others	AT2G29290	AT2G44130	regulation_of_phenylpropanoid_metabolic_process	Developmental_process
Cellular_metabolic_process	4-alpha-methyl-delta7-sterol_oxidation	AT2G29390	AT2G29410	zinc_ion_transmembrane_transport	Developmental_process
Cellular_metabolic_process	toxin_catabolic_process	AT2G29450	AT3G23325	mRNA_splicing,_via_spliceosome	Cellular_metabolic_process
Cellular_metabolic_process	protein_complex_oligomerization	AT2G29500	AT3G09090	pollen_exine_formation	Cellular_metabolic_process
Cellular_metabolic_process	glycolytic_process	AT2G29560	AT4G30410	regulation_of_growth	Developmental_process
Cellular_metabolic_process	error-prone_translesion_synthesis	AT2G29570	AT2G29590	Others	Others
Cellular_metabolic_process	error-prone_translesion_synthesis	AT2G29570	AT5G23070	seedling_development	Developmental_process
Cellular_metabolic_process	error-prone_translesion_synthesis	AT2G29570	AT5G37710	lipid_catabolic_process	Cellular_metabolic_process
Others	Others	AT2G29590	AT5G66330	signal_transduction	Cellular_metabolic_process
Response_to_stress	response_to_calcium_ion	AT2G30360	AT2G40440	protein_ubiquitination	Cellular_metabolic_process
Developmental_process	negative_regulation_of_trichome_patterning	AT2G30420	AT5G20590	Others	Others
Others	Others	AT2G30540	AT2G30560	Others	Others
Others	Others	AT2G30540	AT3G24600	Others	Others
Others	Others	AT2G30560	AT3G16840	embryo_development_ending_in_seed_dormancy	Developmental_process
Cellular_metabolic_process	pectin_biosynthetic_process	AT2G30575	AT3G09870	positive_regulation_of_DNA-templated_transcription	Developmental_process
Others	Others	AT2G30615	AT2G30630	Others	Others
Others	Others	AT2G30615	AT2G43910	glucosinolate_catabolic_process	Cellular_metabolic_process
Developmental_process	seed_development	AT2G30680	AT4G00100	trichome_morphogenesis	Developmental_process
Developmental_process	seed_development	AT2G30780	AT2G38050	brassinosteroid_biosynthetic_process	Cellular_metabolic_process
Cellular_metabolic_process	Arp2/3_complex-mediated_actin_nucleation	AT2G30910	AT2G30930	defense_response_to_other_organism	Response_to_stress
Cellular_metabolic_process	Arp2/3_complex-mediated_actin_nucleation	AT2G30910	AT5G45670	anatomical_structure_maturation	Developmental_process
Cellular_metabolic_process	Arp2/3_complex-mediated_actin_nucleation	AT2G30910	AT5G62780	Others	Others
Response_to_stress	defense_response_to_other_organism	AT2G30930	AT4G17530	pollen_tube_growth	Developmental_process
Cellular_metabolic_process	biosynthetic_process	AT2G30970	AT3G01450	microtubule_cytoskeleton_organization	Cellular_metabolic_process
Cellular_metabolic_process	biosynthetic_process	AT2G30970	AT3G01680	phloem_development	Developmental_process
Cellular_metabolic_process	biosynthetic_process	AT2G30970	AT3G57760	response_to_temperature_stimulus	Response_to_stress
Cellular_metabolic_process	organonitrogen_compound_catabolic_process	AT2G31130	AT5G14790	microtubule_cytoskeleton_organization	Cellular_metabolic_process
Others	Others	AT2G31265	AT4G27310	seedling_development	Developmental_process
Others	Others	AT2G31265	AT4G29350	lateral_root_development	Developmental_process
Others	Others	AT2G31265	AT5G27630	response_to_light_stimulus	Response_to_stress
Cellular_metabolic_process	Arp2/3_complex-mediated_actin_nucleation	AT2G31300	AT2G42660	regulation_of_DNA-templated_transcription	Developmental_process
Others	Others	AT2G31590	AT3G16240	transmembrane_transport	Developmental_process
Cellular_metabolic_process	protein_autophosphorylation	AT2G31800	AT2G34620	cellular_response_to_salt_stress	Response_to_stress
Cellular_metabolic_process	nucleic_acid_phosphodiester_bond_hydrolysis	AT2G31970	AT4G18465	vegetative_to_reproductive_phase_transition_of_meristem	Developmental_process
Cellular_metabolic_process	RNA_splicing	AT2G32050	AT2G32090	response_to_light_intensity	Response_to_stress
Response_to_stress	response_to_light_intensity	AT2G32090	AT3G30390	amino_acid_transmembrane_transport	Developmental_process
Response_to_stress	response_to_light_intensity	AT2G32090	AT4G02070	mismatch_repair	Cellular_metabolic_process
Response_to_stress	response_to_light_intensity	AT2G32090	AT5G53742	regulation_of_protein_localization_to_cell_surface	Developmental_process
Cellular_metabolic_process	monocarboxylic_acid_biosynthetic_process	AT2G32150	AT3G52230	protein-containing_complex_assembly	Cellular_metabolic_process
Developmental_process	cotyledon_development	AT2G32370	AT5G42650	defense_response_to_fungus	Response_to_stress
Response_to_stress	response_to_red_light	AT2G32560	AT3G19565	Others	Others
Response_to_stress	response_to_red_light	AT2G32560	AT3G48320	defense_response_to_fungus	Response_to_stress
Cellular_metabolic_process	mitotic_chromosome_condensation	AT2G32590	AT3G26510	response_to_alcohol	Response_to_stress
Cellular_metabolic_process	mitotic_chromosome_condensation	AT2G32590	AT4G22730	plant-type_cell_wall_organization_or_biogenesis	Cellular_metabolic_process
Cellular_metabolic_process	mitotic_chromosome_condensation	AT2G32590	AT5G48480	meiotic_cell_cycle_process	Cellular_metabolic_process
Others	Others	AT2G32645	AT2G32710	negative_regulation_of_cell_cycle	Developmental_process
Others	Others	AT2G32645	AT5G21940	response_to_alcohol	Response_to_stress
Developmental_process	negative_regulation_of_cell_cycle	AT2G32710	AT2G32720	alkane_biosynthetic_process	Cellular_metabolic_process
Developmental_process	negative_regulation_of_cell_cycle	AT2G32710	AT5G26749	negative_regulation_of_gene_expression	Developmental_process
Cellular_metabolic_process	alkane_biosynthetic_process	AT2G32720	AT2G44760	seed_development	Developmental_process
Response_to_stress	defense_response_to_other_organism	AT2G32810	AT4G03100	negative_regulation_of_cellular_process	Developmental_process
Response_to_stress	defense_response_to_other_organism	AT2G32810	AT4G17245	protein_ubiquitination	Cellular_metabolic_process
[truncated: 4,398 more rows]
