# Supplementary material for: A fine-scale Arabidopsis chromatin landscape reveals chromatin conformation-associated transcriptional dynamics
Source: Nat Commun. 2024 Apr 16;15:3253. doi: 10.1038/s41467-024-47678-7 (PMC11021422; doi:10.1038/s41467-024-47678-7)
Supplement: Supplementary file 10 — Supplementary Data 7 [file 41467_2024_47678_MOESM10_ESM.xlsx]

## Sheet: Supplementary Data 7
Supplementary Data 7: Stable Chromatin Contact Distance characterization
		Distance
	Total Stable Chromatin Contact Number	=200bp	200bp<Distance<=1kb	1kb<Distance<=2kb	2kb<Distance<=5kb	5kb<Distance<=10kb	10kb<Distance<=20kb	20kb<Distance<=50kb	50kb<Distance<=100kb	Distance>100kb
CAP-C 22°C	15234346	1056659	8089271	2163179	232390	64368	41935	41873	31433	3513238
CAP-C 4°C 3h	15597739	1133330	5475899	706027	408482	179775	132973	149692	112249	7299312
CAP-C 4°C 12h	12227506	1118345	5940289	656271	232114	83979	53307	56825	43398	4042978
