# Supplementary material for: A fine-scale Arabidopsis chromatin landscape reveals chromatin conformation-associated transcriptional dynamics
Source: Nat Commun. 2024 Apr 16;15:3253. doi: 10.1038/s41467-024-47678-7 (PMC11021422; doi:10.1038/s41467-024-47678-7)
Supplement: Supplementary file 11 — Supplementary Data 8 [file 41467_2024_47678_MOESM11_ESM.xlsx]

## Sheet: Supplementary Data 8
Supplementary Data 8: Enhancer Promoter (E-P) Chromatin Contact characterization
	Distal	Proximal
E-P chromatin contact number	5595	698
	Convergent	Divergent	Tandem
Proximal E-P chromatin contact number	119	210	368
	Convergent	Divergent	Tandem
Distal E-P chromatin contact number	1543	1317	2735
