# Supplementary material for: A fine-scale Arabidopsis chromatin landscape reveals chromatin conformation-associated transcriptional dynamics
Source: Nat Commun. 2024 Apr 16;15:3253. doi: 10.1038/s41467-024-47678-7 (PMC11021422; doi:10.1038/s41467-024-47678-7)
Supplement: Supplementary file 12 — Supplementary Data 9 [file 41467_2024_47678_MOESM12_ESM.xlsx]

## Sheet: Supplementary Data 9
Supplementary Data 9: Enhancer Promoter (E-P) Chromatin Contact information
Enhancer Chr	Enhancer Start	Enhancer End	Enhancer Orientation	Gene Chr	GenePromoter Start	Gene Promoter End	Gene Orientation	GeneID	Gene Name	Cis/Trans	Distal/Proximal	Divergent/Convergent
Chr1	1453372	1454105	-	Chr1	474945	476945	+	AT1G02380	Unknow	Cis	Distal	Convergent
Chr1	1942907	1943694	-	Chr1	1162910	1164910	+	AT1G04350	Unknow	Cis	Distal	Convergent
Chr1	1942907	1943694	-	Chr1	1337588	1339588	+	AT1G04778	Unknow	Cis	Distal	Convergent
Chr1	1942907	1943694	-	Chr1	1782736	1784736	+	AT1G05894	Unknow	Cis	Distal	Convergent
Chr1	1943768	1944492	-	Chr1	1746259	1748259	+	AT1G05810	CALS1	Cis	Distal	Convergent
Chr1	1943768	1944492	-	Chr1	97865	99865	+	AT1G01240	Unknow	Cis	Distal	Convergent
Chr1	2440165	2440371	+	Chr1	11512040	11514040	-	AT1G32010	ATB' ALPHA	Cis	Distal	Convergent
Chr1	2440165	2440371	+	Chr1	16718656	16720656	-	AT1G44020	Unknow	Cis	Distal	Convergent
Chr1	2440165	2440371	+	Chr1	27546479	27548479	-	AT1G73250	Unknow	Cis	Distal	Convergent
Chr1	2440165	2440371	+	Chr1	27548282	27550282	-	AT1G73260	GER1	Cis	Distal	Convergent
Chr1	2440165	2440371	+	Chr1	29019789	29021789	-	AT1G77240	KTI1	Cis	Distal	Convergent
Chr1	2440165	2440371	+	Chr1	9377491	9379491	-	AT1G27008	Unknow	Cis	Distal	Convergent
Chr1	3324836	3325298	-	Chr1	2213216	2215216	+	AT1G07210	Unknow	Cis	Distal	Convergent
Chr1	3775476	3775861	-	Chr1	2032156	2034156	+	AT1G06645	Unknow	Cis	Distal	Convergent
Chr1	3775476	3775861	-	Chr1	2033718	2035718	+	AT1G06650	Unknow	Cis	Distal	Convergent
Chr1	4523282	4523921	-	Chr1	1011643	1013643	+	AT1G03960	Unknow	Cis	Distal	Convergent
Chr1	4523282	4523921	-	Chr1	136489	138489	+	AT1G01355	CNGC10	Cis	Distal	Convergent
Chr1	4523282	4523921	-	Chr1	3912774	3914774	+	AT1G11650	Unknow	Cis	Distal	Convergent
Chr1	4524062	4524526	-	Chr1	1208269	1210269	+	AT1G04455	Unknow	Cis	Distal	Convergent
Chr1	4524062	4524526	-	Chr1	4389671	4391671	+	AT1G12890	Unknow	Cis	Distal	Convergent
Chr1	4524062	4524526	-	Chr1	578625	580625	+	AT1G02680	Unknow	Cis	Distal	Convergent
Chr1	4538148	4538912	+	Chr1	14172106	14174106	-	AT1G37140	SCAMP5	Cis	Distal	Convergent
Chr1	4538148	4538912	+	Chr1	17509731	17511731	-	AT1G47620	Unknow	Cis	Distal	Convergent
Chr1	4538148	4538912	+	Chr1	20849054	20851054	-	AT1G55760	TSA1	Cis	Distal	Convergent
Chr1	4538148	4538912	+	Chr1	24628835	24630835	-	AT1G66145	Unknow	Cis	Distal	Convergent
Chr1	4538148	4538912	+	Chr1	26240843	26242843	-	AT1G69760	TMK1	Cis	Distal	Convergent
Chr1	4538148	4538912	+	Chr1	28823727	28825727	-	AT1G76790	Unknow	Cis	Distal	Convergent
Chr1	4538148	4538912	+	Chr1	29263119	29265119	-	AT1G77810	IGMT5	Cis	Distal	Convergent
Chr1	4538148	4538912	+	Chr1	29263650	29265650	-	AT1G77815	Unknow	Cis	Distal	Convergent
Chr1	4538148	4538912	+	Chr1	5055299	5057299	-	AT1G14690	RAV1	Cis	Distal	Convergent
Chr1	4538148	4538912	+	Chr1	6324378	6326378	-	AT1G18370	Unknow	Cis	Distal	Convergent
Chr1	4538148	4538912	+	Chr1	8372845	8374845	-	AT1G23660	Unknow	Cis	Distal	Convergent
Chr1	4540049	4540382	-	Chr1	3830563	3832563	+	AT1G11380	UMAMIT25	Cis	Distal	Convergent
Chr1	4540049	4540382	-	Chr1	4019750	4021750	+	AT1G11915	Unknow	Cis	Distal	Convergent
Chr1	4540049	4540382	-	Chr1	4054165	4056165	+	AT1G12010	Unknow	Cis	Distal	Convergent
Chr1	4826634	4827460	-	Chr1	2275555	2277555	+	AT1G07420	TUA4	Cis	Distal	Convergent
Chr1	4826634	4827460	-	Chr1	2694381	2696381	+	AT1G08520	SMO2-1	Cis	Distal	Convergent
Chr1	4826634	4827460	-	Chr1	363165	365165	+	AT1G02065	Unknow	Cis	Distal	Convergent
Chr1	4826634	4827460	-	Chr1	4599235	4601235	+	AT1G13410	EIF4B2	Cis	Distal	Convergent
Chr1	5267461	5268390	-	Chr1	1229452	1231452	+	AT1G04520	Unknow	Cis	Distal	Convergent
Chr1	5267461	5268390	-	Chr1	2045634	2047634	+	AT1G06680	Unknow	Cis	Distal	Convergent
Chr1	5267461	5268390	-	Chr1	2197997	2199997	+	AT1G07170	Unknow	Cis	Distal	Convergent
Chr1	5267461	5268390	-	Chr1	4602688	4604688	+	AT1G13420	Unknow	Cis	Distal	Convergent
Chr1	5267461	5268390	-	Chr1	4746831	4748831	+	AT1G13880	ST4B	Cis	Distal	Convergent
Chr1	5267461	5268390	-	Chr1	4866346	4868346	+	AT1G14250	QUL1	Cis	Distal	Convergent
Chr1	5267461	5268390	-	Chr1	582134	584134	+	AT1G02690	Unknow	Cis	Distal	Convergent
Chr1	7037608	7038001	-	Chr1	5924636	5926636	+	AT1G17300	Unknow	Cis	Distal	Convergent
Chr1	7037608	7038001	-	Chr1	6744778	6746778	+	AT1G19485	Unknow	Cis	Distal	Convergent
Chr1	7162293	7163314	-	Chr1	1112375	1114375	+	AT1G04210	Unknow	Cis	Distal	Convergent
Chr1	7162293	7163314	-	Chr1	1259762	1261762	+	AT1G04600	Unknow	Cis	Distal	Convergent
Chr1	7162293	7163314	-	Chr1	2252822	2254822	+	AT1G07340	Unknow	Cis	Distal	Convergent
Chr1	7162293	7163314	-	Chr1	2612774	2614774	+	AT1G08300	Unknow	Cis	Distal	Convergent
Chr1	7162293	7163314	-	Chr1	3046966	3048966	+	AT1G09450	Unknow	Cis	Distal	Convergent
Chr1	7162293	7163314	-	Chr1	3067357	3069357	+	AT1G09510	Unknow	Cis	Distal	Convergent
Chr1	7162293	7163314	-	Chr1	3120926	3122926	+	AT1G09645	Unknow	Cis	Distal	Convergent
Chr1	7162293	7163314	-	Chr1	3637835	3639835	+	AT1G10910	Unknow	Cis	Distal	Convergent
Chr1	7162293	7163314	-	Chr1	4978624	4980624	+	AT1G14560	EMB3103	Cis	Distal	Convergent
Chr1	7162293	7163314	-	Chr1	5296324	5298324	+	AT1G15410	Unknow	Cis	Distal	Convergent
Chr1	7162293	7163314	-	Chr1	6822246	6824246	+	AT1G19740	Unknow	Cis	Distal	Convergent
Chr1	7162293	7163314	-	Chr1	6973339	6975339	+	AT1G20120	Unknow	Cis	Distal	Convergent
Chr1	7162293	7163314	-	Chr1	839677	841677	+	AT1G03395	Unknow	Cis	Distal	Convergent
Chr1	7162293	7163314	-	Chr1	905523	907523	+	AT1G03630	ZFP7	Cis	Distal	Convergent
Chr1	7339952	7340468	+	Chr1	17323484	17325484	-	AT1G47260	SQP1	Cis	Distal	Convergent
Chr1	7339952	7340468	+	Chr1	22368714	22370714	-	AT1G60770	TLP6	Cis	Distal	Convergent
Chr1	7339952	7340468	+	Chr1	25758411	25760411	-	AT1G68590	AE7	Cis	Distal	Convergent
Chr1	7339952	7340468	+	Chr1	25986349	25988349	-	AT1G69120	PSRP3/1	Cis	Distal	Convergent
Chr1	7339952	7340468	+	Chr1	27749248	27751248	-	AT1G73805	Unknow	Cis	Distal	Convergent
Chr1	7339952	7340468	+	Chr1	28407182	28409182	-	AT1G75640	Unknow	Cis	Distal	Convergent
Chr1	7339952	7340468	+	Chr1	29134531	29136531	-	AT1G77525	Unknow	Cis	Distal	Convergent
Chr1	7339952	7340468	+	Chr1	8614283	8616283	-	AT1G24290	JP630	Cis	Distal	Convergent
Chr1	7339952	7340468	+	Chr1	9528878	9530878	-	AT1G27435	Unknow	Cis	Distal	Convergent
Chr1	7442613	7443035	-	Chr1	1963840	1965840	+	AT1G06450	Unknow	Cis	Distal	Convergent
Chr1	7892888	7894306	-	Chr1	1669916	1671916	+	AT1G05600	CHX23	Cis	Distal	Convergent
Chr1	7892888	7894306	-	Chr1	3138862	3140862	+	AT1G09710	Unknow	Cis	Distal	Convergent
Chr1	7892888	7894306	-	Chr1	4746831	4748831	+	AT1G13880	Unknow	Cis	Distal	Convergent
Chr1	7892888	7894306	-	Chr1	478650	480650	+	AT1G02390	QUL1	Cis	Distal	Convergent
Chr1	7892888	7894306	-	Chr1	5758626	5760626	+	AT1G16830	GPAT2	Cis	Distal	Convergent
Chr1	7892888	7894306	-	Chr1	6374623	6376623	+	AT1G18530	ATMPK8	Cis	Distal	Convergent
Chr1	7892888	7894306	-	Chr1	6902963	6904963	+	AT1G19890	Unknow	Cis	Distal	Convergent
Chr1	7892888	7894306	-	Chr1	7110611	7112611	+	AT1G20540	MGH3	Cis	Distal	Convergent
Chr1	7892888	7894306	-	Chr1	7626456	7628456	+	AT1G21722	Unknow	Cis	Distal	Convergent
Chr1	7892888	7894306	-	Chr1	824523	826523	+	AT1G03365	Unknow	Cis	Distal	Convergent
Chr1	7991295	7991664	-	Chr1	2944030	2946030	+	AT1G09150	Unknow	Cis	Distal	Convergent
Chr1	7991295	7991664	-	Chr1	811413	813413	+	AT1G03310	Unknow	Cis	Distal	Convergent
Chr1	8331866	8332218	-	Chr1	1332533	1334533	+	AT1G04760	CTF18	Cis	Distal	Convergent
Chr1	8331866	8332218	-	Chr1	3447567	3449567	+	AT1G10480	ACD32.1	Cis	Distal	Convergent
Chr1	8331866	8332218	-	Chr1	3860399	3862399	+	AT1G11475	ZFP5	Cis	Distal	Convergent
Chr1	8331866	8332218	-	Chr1	8193776	8195776	+	AT1G23100	Unknow	Cis	Distal	Convergent
Chr1	8975315	8975721	-	Chr1	185145	187145	+	AT1G01510	ARV1	Cis	Distal	Convergent
Chr1	8975315	8975721	-	Chr1	2799042	2801042	+	AT1G08750	AN	Cis	Distal	Convergent
Chr1	8975315	8975721	-	Chr1	320886	322886	+	AT1G01940	Unknow	Cis	Distal	Convergent
Chr1	8975315	8975721	-	Chr1	4758957	4760957	+	AT1G13930	Unknow	Cis	Distal	Convergent
Chr1	8975315	8975721	-	Chr1	5578821	5580821	+	AT1G16320	Unknow	Cis	Distal	Convergent
Chr1	8975315	8975721	-	Chr1	833767	835767	+	AT1G03380	Unknow	Cis	Distal	Convergent
Chr1	8975315	8975721	-	Chr1	8418265	8420265	+	AT1G23820	ATG18G	Cis	Distal	Convergent
Chr1	8975315	8975721	-	Chr1	8676858	8678858	+	AT1G24485	SPDS1	Cis	Distal	Convergent
Chr1	8979498	8979957	+	Chr1	21462243	21464243	-	AT1G58025	ICDH	Cis	Distal	Convergent
Chr1	8979498	8979957	+	Chr1	23827136	23829136	-	AT1G64190	Unknow	Cis	Distal	Convergent
Chr1	8979498	8979957	+	Chr1	23828048	23830048	-	AT1G64195	Unknow	Cis	Distal	Convergent
Chr1	8979498	8979957	+	Chr1	23942900	23944900	-	AT1G64450	Unknow	Cis	Distal	Convergent
Chr1	8979498	8979957	+	Chr1	24222794	24224794	-	AT1G65200	Unknow	Cis	Distal	Convergent
Chr1	8979498	8979957	+	Chr1	27340044	27342044	-	AT1G72610	Unknow	Cis	Distal	Convergent
Chr1	8980172	8980441	-	Chr1	3451191	3453191	+	AT1G10490	Unknow	Cis	Distal	Convergent
Chr1	9328067	9328740	-	Chr1	202935	204935	+	AT1G01570	Unknow	Cis	Distal	Convergent
Chr1	9328067	9328740	-	Chr1	3528353	3530353	+	AT1G10657	Unknow	Cis	Distal	Convergent
Chr1	9328067	9328740	-	Chr1	3936422	3938422	+	AT1G11680	Unknow	Cis	Distal	Convergent
Chr1	9328067	9328740	-	Chr1	4913491	4915491	+	AT1G14370	UTR3	Cis	Distal	Convergent
Chr1	9328067	9328740	-	Chr1	616061	618061	+	AT1G02810	APK2A	Cis	Distal	Convergent
Chr1	9328067	9328740	-	Chr1	7824268	7826268	+	AT1G22170	CEL2	Cis	Distal	Convergent
Chr1	9328067	9328740	-	Chr1	8399808	8401808	+	AT1G23760	Unknow	Cis	Distal	Convergent
Chr1	9328067	9328740	-	Chr1	9191327	9193327	+	AT1G26610	ARV1	Cis	Distal	Convergent
Chr1	10056745	10057861	-	Chr1	1667350	1669350	+	AT1G05590	UGT72B3	Cis	Distal	Convergent
Chr1	10056745	10057861	-	Chr1	2991381	2993381	+	AT1G09260	Unknow	Cis	Distal	Convergent
Chr1	10056745	10057861	-	Chr1	7464694	7466694	+	AT1G21323	Unknow	Cis	Distal	Convergent
Chr1	10056745	10057861	-	Chr1	9156380	9158380	+	AT1G26500	Unknow	Cis	Distal	Convergent
Chr1	10723747	10723885	+	Chr1	12150617	12152617	-	AT1G33480	Unknow	Cis	Distal	Convergent
Chr1	10723747	10723885	+	Chr1	22372223	22374223	-	AT1G60780	Unknow	Cis	Distal	Convergent
Chr1	10959333	10959729	-	Chr1	3708208	3710208	+	AT1G11110	DIS2	Cis	Distal	Convergent
Chr1	10959333	10959729	-	Chr1	4599235	4601235	+	AT1G13410	Unknow	Cis	Distal	Convergent
Chr1	10959333	10959729	-	Chr1	6398282	6400282	+	AT1G18600	Unknow	Cis	Distal	Convergent
Chr1	10966959	10968250	+	Chr1	11177362	11179362	-	AT1G31260	PUP4	Cis	Distal	Convergent
Chr1	10966959	10968250	+	Chr1	13322511	13324511	-	AT1G35830	Unknow	Cis	Distal	Convergent
Chr1	10966959	10968250	+	Chr1	17562934	17564934	-	AT1G47720	Unknow	Cis	Distal	Convergent
Chr1	10966959	10968250	+	Chr1	17721891	17723891	-	AT1G48040	OSB1	Cis	Distal	Convergent
Chr1	10966959	10968250	+	Chr1	18117833	18119833	-	AT1G48970	Unknow	Cis	Distal	Convergent
Chr1	10966959	10968250	+	Chr1	19299169	19301169	-	AT1G51940	Unknow	Cis	Distal	Convergent
Chr1	10966959	10968250	+	Chr1	19747804	19749804	-	AT1G53000	Unknow	Cis	Distal	Convergent
Chr1	10966959	10968250	+	Chr1	20838778	20840778	-	AT1G55740	Unknow	Cis	Distal	Convergent
Chr1	10966959	10968250	+	Chr1	20984115	20986115	-	AT1G56100	SIP1	Cis	Distal	Convergent
Chr1	10966959	10968250	+	Chr1	21581165	21583165	-	AT1G58235	Unknow	Cis	Distal	Convergent
Chr1	10966959	10968250	+	Chr1	21582370	21584370	-	AT1G58242	Unknow	Cis	Distal	Convergent
Chr1	10966959	10968250	+	Chr1	29002143	29004143	-	AT1G77180	Unknow	Cis	Distal	Convergent
Chr1	10966959	10968250	+	Chr1	29660006	29662006	-	AT1G78895	Unknow	Cis	Distal	Convergent
Chr1	10968590	10968816	+	Chr1	17277839	17279839	-	AT1G47056	PUP4	Cis	Distal	Convergent
Chr1	10968590	10968816	+	Chr1	18337520	18339520	-	AT1G49540	VFB1	Cis	Distal	Convergent
Chr1	10968590	10968816	+	Chr1	23701013	23703013	-	AT1G63855	Unknow	Cis	Distal	Convergent
Chr1	11453549	11454003	+	Chr1	18810504	18812504	-	AT1G50745	DYW1	Cis	Distal	Convergent
Chr1	11453549	11454003	+	Chr1	19634051	19636051	-	AT1G52700	Unknow	Cis	Distal	Convergent
Chr1	11453549	11454003	+	Chr1	25527105	25529105	-	AT1G68120	Unknow	Cis	Distal	Convergent
Chr1	12386336	12386945	+	Chr1	19261794	19263794	-	AT1G51860	Unknow	Cis	Distal	Convergent
Chr1	12386336	12386945	+	Chr1	27814519	27816519	-	AT1G73960	CLE13	Cis	Distal	Convergent
Chr1	12840336	12842050	+	Chr1	19256927	19258927	-	AT1G51850	GTE4	Cis	Distal	Convergent
Chr1	12840336	12842050	+	Chr1	20146813	20148813	-	AT1G53945	Unknow	Cis	Distal	Convergent
Chr1	12840336	12842050	+	Chr1	20601436	20603436	-	AT1G55220	Unknow	Cis	Distal	Convergent
Chr1	12840336	12842050	+	Chr1	23807159	23809159	-	AT1G64140	RBOH F	Cis	Distal	Convergent
Chr1	12840336	12842050	+	Chr1	24524260	24526260	-	AT1G65910	BLT	Cis	Distal	Convergent
Chr1	12840336	12842050	+	Chr1	24653998	24655998	-	AT1G66190	NAC028	Cis	Distal	Convergent
Chr1	12840336	12842050	+	Chr1	25100625	25102625	-	AT1G67130	Unknow	Cis	Distal	Convergent
Chr1	12840336	12842050	+	Chr1	26501652	26503652	-	AT1G70320	ENT1	Cis	Distal	Convergent
Chr1	12840336	12842050	+	Chr1	26673166	26675166	-	AT1G70730	UPL2	Cis	Distal	Convergent
Chr1	12840336	12842050	+	Chr1	28251469	28253469	-	AT1G75270	Unknow	Cis	Distal	Convergent
Chr1	12840336	12842050	+	Chr1	28515916	28517916	-	AT1G75945	SKP1	Cis	Distal	Convergent
Chr1	12840336	12842050	+	Chr1	28524418	28526418	-	AT1G75980	Unknow	Cis	Distal	Convergent
Chr1	12840336	12842050	+	Chr1	28622777	28624777	-	AT1G76280	Unknow	Cis	Distal	Convergent
Chr1	12840336	12842050	+	Chr1	29173032	29175032	-	AT1G77620	Unknow	Cis	Distal	Convergent
Chr1	12840336	12842050	+	Chr1	29203418	29205418	-	AT1G77690	Unknow	Cis	Distal	Convergent
Chr1	12840336	12842050	+	Chr1	29716255	29718255	-	AT1G78995	LAX3	Cis	Distal	Convergent
Chr1	14150629	14150942	+	Chr1	21581165	21583165	-	AT1G58235	Unknow	Cis	Distal	Convergent
Chr1	14150629	14150942	+	Chr1	21582370	21584370	-	AT1G58242	Unknow	Cis	Distal	Convergent
Chr1	14150629	14150942	+	Chr1	23438677	23440677	-	AT1G63205	Unknow	Cis	Distal	Convergent
Chr1	14150629	14150942	+	Chr1	23919835	23921835	-	AT1G64400	Unknow	Cis	Distal	Convergent
Chr1	14284547	14285391	-	Chr1	1299829	1301829	+	AT1G04670	Unknow	Cis	Distal	Convergent
Chr1	14284547	14285391	-	Chr1	1480546	1482546	+	AT1G05140	Unknow	Cis	Distal	Convergent
Chr1	14284547	14285391	-	Chr1	5241383	5243383	+	AT1G15240	Unknow	Cis	Distal	Convergent
Chr1	14284547	14285391	-	Chr1	5703897	5705897	+	AT1G16690	Unknow	Cis	Distal	Convergent
Chr1	14284547	14285391	-	Chr1	6461849	6463849	+	AT1G18740	Unknow	Cis	Distal	Convergent
Chr1	14284547	14285391	-	Chr1	7793708	7795708	+	AT1G22090	Unknow	Cis	Distal	Convergent
Chr1	14284547	14285391	-	Chr1	8676858	8678858	+	AT1G24485	Unknow	Cis	Distal	Convergent
Chr1	14284547	14285391	-	Chr1	9069140	9071140	+	AT1G26220	Unknow	Cis	Distal	Convergent
Chr1	14284547	14285391	-	Chr1	9163360	9165360	+	AT1G26530	Unknow	Cis	Distal	Convergent
Chr1	14284547	14285391	-	Chr1	9823169	9825169	+	AT1G28130	Unknow	Cis	Distal	Convergent
Chr1	16705247	16705964	-	Chr1	3674691	3676691	+	AT1G11020	Unknow	Cis	Distal	Convergent
Chr1	16705247	16705964	-	Chr1	5040240	5042240	+	AT1G14685	MLO4	Cis	Distal	Convergent
Chr1	16705247	16705964	-	Chr1	8203872	8205872	+	AT1G23147	Unknow	Cis	Distal	Convergent
Chr1	16705247	16705964	-	Chr1	8204549	8206549	+	AT1G23150	RALFL3	Cis	Distal	Convergent
Chr1	16705247	16705964	-	Chr1	8629206	8631206	+	AT1G24330	Unknow	Cis	Distal	Convergent
Chr1	16705247	16705964	-	Chr1	9293565	9295565	+	AT1G26830	Unknow	Cis	Distal	Convergent
Chr1	16705247	16705964	-	Chr1	9823169	9825169	+	AT1G28130	RNS3	Cis	Distal	Convergent
Chr1	17055327	17055884	+	Chr1	22442221	22444221	-	AT1G60940	Unknow	Cis	Distal	Convergent
Chr1	17055327	17055884	+	Chr1	29452417	29454417	-	AT1G78270	Unknow	Cis	Distal	Convergent
Chr1	17055327	17055884	+	Chr1	29609441	29611441	-	AT1G78730	UGT85A4	Cis	Distal	Convergent
Chr1	17055327	17055884	+	Chr1	29727028	29729028	-	AT1G79010	Unknow	Cis	Distal	Convergent
Chr1	17401204	17402135	-	Chr1	10021817	10023817	+	AT1G28510	emb1138	Cis	Distal	Convergent
Chr1	17401204	17402135	-	Chr1	10262043	10264043	+	AT1G29340	Unknow	Cis	Distal	Convergent
Chr1	17401204	17402135	-	Chr1	16149095	16151095	+	AT1G43005	PUB17	Cis	Distal	Convergent
Chr1	17401204	17402135	-	Chr1	16357029	16359029	+	AT1G43330	Unknow	Cis	Distal	Convergent
Chr1	17401204	17402135	-	Chr1	202935	204935	+	AT1G01570	Unknow	Cis	Distal	Convergent
Chr1	17401204	17402135	-	Chr1	2565420	2567420	+	AT1G08190	Unknow	Cis	Distal	Convergent
Chr1	17401204	17402135	-	Chr1	2854162	2856162	+	AT1G08910	Unknow	Cis	Distal	Convergent
Chr1	17401204	17402135	-	Chr1	402600	404600	+	AT1G02145	RA-5	Cis	Distal	Convergent
Chr1	17401204	17402135	-	Chr1	4686018	4688018	+	AT1G13670	ALG12	Cis	Distal	Convergent
Chr1	17401204	17402135	-	Chr1	5711794	5713794	+	AT1G16710	Unknow	Cis	Distal	Convergent
Chr1	17401204	17402135	-	Chr1	9839269	9841269	+	AT1G28170	NET3A	Cis	Distal	Convergent
Chr1	17443171	17444009	+	Chr1	17883967	17885967	-	AT1G48400	Unknow	Cis	Distal	Convergent
Chr1	17443171	17444009	+	Chr1	19144320	19146320	-	AT1G51630	CLE3	Cis	Distal	Convergent
Chr1	17443171	17444009	+	Chr1	22814162	22816162	-	AT1G61780	MSR2	Cis	Distal	Convergent
Chr1	17443171	17444009	+	Chr1	22885125	22887125	-	AT1G61900	Unknow	Cis	Distal	Convergent
Chr1	17443171	17444009	+	Chr1	24222794	24224794	-	AT1G65200	DSI-1VOC	Cis	Distal	Convergent
Chr1	17443171	17444009	+	Chr1	24610369	24612369	-	AT1G66110	Unknow	Cis	Distal	Convergent
Chr1	17443171	17444009	+	Chr1	24728637	24730637	-	AT1G66320	AAE11	Cis	Distal	Convergent
Chr1	17443171	17444009	+	Chr1	25451051	25453051	-	AT1G67870	Unknow	Cis	Distal	Convergent
Chr1	17443171	17444009	+	Chr1	26030312	26032312	-	AT1G69240	Unknow	Cis	Distal	Convergent
Chr1	17443171	17444009	+	Chr1	27122783	27124783	-	AT1G72080	Unknow	Cis	Distal	Convergent
Chr1	17443171	17444009	+	Chr1	27211500	27213500	-	AT1G72275	Unknow	Cis	Distal	Convergent
Chr1	17443171	17444009	+	Chr1	28122577	28124577	-	AT1G74850	MYB95	Cis	Distal	Convergent
Chr1	17443171	17444009	+	Chr1	29546518	29548518	-	AT1G78550	PTAC2	Cis	Distal	Convergent
Chr1	17473921	17474516	+	Chr1	20893268	20895268	-	AT1G55860	IAA18	Cis	Distal	Convergent
Chr1	17473921	17474516	+	Chr1	21694447	21696447	-	AT1G58390	Unknow	Cis	Distal	Convergent
Chr1	17473921	17474516	+	Chr1	23219209	23221209	-	AT1G62700	Unknow	Cis	Distal	Convergent
Chr1	17473921	17474516	+	Chr1	25296988	25298988	-	AT1G67500	ANAC026	Cis	Distal	Convergent
Chr1	17473921	17474516	+	Chr1	27265806	27267806	-	AT1G72430	REV3	Cis	Distal	Convergent
Chr1	17473921	17474516	+	Chr1	27330031	27332031	-	AT1G72560	Unknow	Cis	Distal	Convergent
Chr1	17473921	17474516	+	Chr1	28836748	28838748	-	AT1G76810	PSD	Cis	Distal	Convergent
Chr1	17627851	17628363	-	Chr1	10812612	10814612	+	AT1G30530	Unknow	Cis	Distal	Convergent
Chr1	17627851	17628363	-	Chr1	2777438	2779438	+	AT1G08730	Unknow	Cis	Distal	Convergent
Chr1	17627851	17628363	-	Chr1	3908833	3910833	+	AT1G11620	XIC	Cis	Distal	Convergent
Chr1	17627851	17628363	-	Chr1	5081676	5083676	+	AT1G14755	GLE1	Cis	Distal	Convergent
Chr1	17627851	17628363	-	Chr1	6566002	6568002	+	AT1G19020	EER4	Cis	Distal	Convergent
Chr1	17627851	17628363	-	Chr1	764336	766336	+	AT1G03165	Unknow	Cis	Distal	Convergent
Chr1	17627851	17628363	-	Chr1	8865024	8867024	+	AT1G25290	Unknow	Cis	Distal	Convergent
Chr1	17627851	17628363	-	Chr1	8946232	8948232	+	AT1G25480	RBL10	Cis	Distal	Convergent
Chr1	17629776	17630258	-	Chr1	10328425	10330425	+	AT1G29550	RANGAP2	Cis	Distal	Convergent
Chr1	17629776	17630258	-	Chr1	1716555	1718555	+	AT1G05730	Unknow	Cis	Distal	Convergent
Chr1	17629776	17630258	-	Chr1	2612774	2614774	+	AT1G08300	Unknow	Cis	Distal	Convergent
Chr1	17629776	17630258	-	Chr1	4958308	4960308	+	AT1G14500	iPGAM1	Cis	Distal	Convergent
Chr1	17629776	17630258	-	Chr1	6052922	6054922	+	AT1G17610	NF-YA8	Cis	Distal	Convergent
Chr1	17679382	17680656	-	Chr1	11117827	11119827	+	AT1G31150	Unknow	Cis	Distal	Convergent
Chr1	17679382	17680656	-	Chr1	12239614	12241614	+	AT1G33770	Unknow	Cis	Distal	Convergent
Chr1	17679382	17680656	-	Chr1	12262942	12264942	+	AT1G33810	Unknow	Cis	Distal	Convergent
Chr1	17679382	17680656	-	Chr1	13190608	13192608	+	AT1G35660	Unknow	Cis	Distal	Convergent
Chr1	17679382	17680656	-	Chr1	2616647	2618647	+	AT1G08310	ELF5A-3	Cis	Distal	Convergent
Chr1	17679382	17680656	-	Chr1	3271753	3273753	+	AT1G10030	CDKB2%3B1	Cis	Distal	Convergent
Chr1	17679382	17680656	-	Chr1	343516	345516	+	AT1G02000	Unknow	Cis	Distal	Convergent
Chr1	17679382	17680656	-	Chr1	3572312	3574312	+	AT1G10747	Unknow	Cis	Distal	Convergent
Chr1	17679382	17680656	-	Chr1	453688	455688	+	AT1G02305	Unknow	Cis	Distal	Convergent
Chr1	17679382	17680656	-	Chr1	5374793	5376793	+	AT1G15630	GA3OX1	Cis	Distal	Convergent
Chr1	17679382	17680656	-	Chr1	6448585	6450585	+	AT1G18710	ATLP-1	Cis	Distal	Convergent
Chr1	17679382	17680656	-	Chr1	691190	693190	+	AT1G03010	MYB47	Cis	Distal	Convergent
Chr1	17679382	17680656	-	Chr1	8386297	8388297	+	AT1G23720	Unknow	Cis	Distal	Convergent
Chr1	17679382	17680656	-	Chr1	8504968	8506968	+	AT1G24050	Unknow	Cis	Distal	Convergent
Chr1	17679382	17680656	-	Chr1	916285	918285	+	AT1G03687	Unknow	Cis	Distal	Convergent
Chr1	18692448	18693055	-	Chr1	11049999	11051999	+	AT1G30990	TCP24	Cis	Distal	Convergent
Chr1	18692448	18693055	-	Chr1	12690995	12692995	+	AT1G34650	Unknow	Cis	Distal	Convergent
Chr1	18692448	18693055	-	Chr1	1719509	1721509	+	AT1G05750	CALS1	Cis	Distal	Convergent
Chr1	18692448	18693055	-	Chr1	18310883	18312883	+	AT1G49475	Unknow	Cis	Distal	Convergent
Chr1	18692448	18693055	-	Chr1	4870856	4872856	+	AT1G14260	LHY	Cis	Distal	Convergent
Chr1	18692448	18693055	-	Chr1	773527	775527	+	AT1G03190	SMT2	Cis	Distal	Convergent
Chr1	19848807	19849287	-	Chr1	13203345	13205345	+	AT1G35670	RBL10	Cis	Distal	Convergent
Chr1	19848807	19849287	-	Chr1	17430433	17432433	+	AT1G47500	Unknow	Cis	Distal	Convergent
Chr1	19848807	19849287	-	Chr1	2435281	2437281	+	AT1G07890	GH9C2	Cis	Distal	Convergent
Chr1	19848807	19849287	-	Chr1	3286087	3288087	+	AT1G10070	Unknow	Cis	Distal	Convergent
Chr1	19848807	19849287	-	Chr1	6660417	6662417	+	AT1G19270	Unknow	Cis	Distal	Convergent
Chr1	19848807	19849287	-	Chr1	6943425	6945425	+	AT1G20030	DA1	Cis	Distal	Convergent
Chr1	19848807	19849287	-	Chr1	7909843	7911843	+	AT1G22410	Unknow	Cis	Distal	Convergent
Chr1	19848807	19849287	-	Chr1	9430418	9432418	+	AT1G27160	Unknow	Cis	Distal	Convergent
Chr1	19848807	19849287	-	Chr1	9431393	9433393	+	AT1G27170	Unknow	Cis	Distal	Convergent
Chr1	22100782	22103423	-	Chr1	10319011	10321011	+	AT1G29500	NPGR1	Cis	Distal	Convergent
Chr1	22100782	22103423	-	Chr1	10385514	10387514	+	AT1G29710	Unknow	Cis	Distal	Convergent
Chr1	22100782	22103423	-	Chr1	11953656	11955656	+	AT1G32990	FRL2	Cis	Distal	Convergent
Chr1	22100782	22103423	-	Chr1	1229452	1231452	+	AT1G04520	PRPL11	Cis	Distal	Convergent
Chr1	22100782	22103423	-	Chr1	12312904	12314904	+	AT1G33910	PDLP2	Cis	Distal	Convergent
Chr1	22100782	22103423	-	Chr1	12975668	12977668	+	AT1G35340	Unknow	Cis	Distal	Convergent
Chr1	22100782	22103423	-	Chr1	13016289	13018289	+	AT1G35400	Unknow	Cis	Distal	Convergent
Chr1	22100782	22103423	-	Chr1	1348080	1350080	+	AT1G04810	Unknow	Cis	Distal	Convergent
Chr1	22100782	22103423	-	Chr1	1442983	1444983	+	AT1G05035	Unknow	Cis	Distal	Convergent
Chr1	22100782	22103423	-	Chr1	1476923	1478923	+	AT1G05136	Unknow	Cis	Distal	Convergent
Chr1	22100782	22103423	-	Chr1	16125353	16127353	+	AT1G42970	Unknow	Cis	Distal	Convergent
Chr1	22100782	22103423	-	Chr1	16973604	16975604	+	AT1G44910	Unknow	Cis	Distal	Convergent
Chr1	22100782	22103423	-	Chr1	1712818	1714818	+	AT1G05710	PRP40A	Cis	Distal	Convergent
Chr1	22100782	22103423	-	Chr1	17376580	17378580	+	AT1G47389	Unknow	Cis	Distal	Convergent
Chr1	22100782	22103423	-	Chr1	1760145	1762145	+	AT1G05835	Unknow	Cis	Distal	Convergent
Chr1	22100782	22103423	-	Chr1	1827522	1829522	+	AT1G06045	Unknow	Cis	Distal	Convergent
Chr1	22100782	22103423	-	Chr1	18330429	18332429	+	AT1G49530	Unknow	Cis	Distal	Convergent
Chr1	22100782	22103423	-	Chr1	19057720	19059720	+	AT1G51410	THX	Cis	Distal	Convergent
Chr1	22100782	22103423	-	Chr1	19138130	19140130	+	AT1G51620	ABCG12	Cis	Distal	Convergent
Chr1	22100782	22103423	-	Chr1	20079644	20081644	+	AT1G53800	Unknow	Cis	Distal	Convergent
Chr1	22100782	22103423	-	Chr1	202935	204935	+	AT1G01570	Unknow	Cis	Distal	Convergent
Chr1	22100782	22103423	-	Chr1	20755767	20757767	+	AT1G55570	Unknow	Cis	Distal	Convergent
Chr1	22100782	22103423	-	Chr1	20798694	20800694	+	AT1G55660	sks14	Cis	Distal	Convergent
Chr1	22100782	22103423	-	Chr1	21073262	21075262	+	AT1G56290	Unknow	Cis	Distal	Convergent
Chr1	22100782	22103423	-	Chr1	21921986	21923986	+	AT1G59660	PUP18	Cis	Distal	Convergent
Chr1	22100782	22103423	-	Chr1	21948503	21950503	+	AT1G59725	Unknow	Cis	Distal	Convergent
Chr1	22100782	22103423	-	Chr1	2339447	2341447	+	AT1G07610	Unknow	Cis	Distal	Convergent
Chr1	22100782	22103423	-	Chr1	247041	249041	+	AT1G01690	Unknow	Cis	Distal	Convergent
Chr1	22100782	22103423	-	Chr1	3017639	3019639	+	AT1G09350	Unknow	Cis	Distal	Convergent
Chr1	22100782	22103423	-	Chr1	3073768	3075768	+	AT1G09530	Unknow	Cis	Distal	Convergent
Chr1	22100782	22103423	-	Chr1	3117739	3119739	+	AT1G09640	Unknow	Cis	Distal	Convergent
Chr1	22100782	22103423	-	Chr1	3241986	3243986	+	AT1G09960	RAS1	Cis	Distal	Convergent
Chr1	22100782	22103423	-	Chr1	3559149	3561149	+	AT1G10715	Unknow	Cis	Distal	Convergent
Chr1	22100782	22103423	-	Chr1	3560180	3562180	+	AT1G10717	Unknow	Cis	Distal	Convergent
Chr1	22100782	22103423	-	Chr1	363165	365165	+	AT1G02065	Unknow	Cis	Distal	Convergent
Chr1	22100782	22103423	-	Chr1	3955284	3957284	+	AT1G11730	SPL8	Cis	Distal	Convergent
Chr1	22100782	22103423	-	Chr1	4445549	4447549	+	AT1G13040	Unknow	Cis	Distal	Convergent
Chr1	22100782	22103423	-	Chr1	4691282	4693282	+	AT1G13690	bZIP58	Cis	Distal	Convergent
Chr1	22100782	22103423	-	Chr1	5081676	5083676	+	AT1G14755	Unknow	Cis	Distal	Convergent
Chr1	22100782	22103423	-	Chr1	5288582	5290582	+	AT1G15380	SDS	Cis	Distal	Convergent
Chr1	22100782	22103423	-	Chr1	5735839	5737839	+	AT1G16770	NRB4	Cis	Distal	Convergent
Chr1	22100782	22103423	-	Chr1	5975323	5977323	+	AT1G17420	Unknow	Cis	Distal	Convergent
Chr1	22100782	22103423	-	Chr1	6121567	6123567	+	AT1G17780	LOX3	Cis	Distal	Convergent
Chr1	22100782	22103423	-	Chr1	6383186	6385186	+	AT1G18560	Unknow	Cis	Distal	Convergent
Chr1	22100782	22103423	-	Chr1	7844459	7846459	+	AT1G22220	EXT3	Cis	Distal	Convergent
Chr1	22100782	22103423	-	Chr1	8228047	8230047	+	AT1G23201	AUF2	Cis	Distal	Convergent
Chr1	22100782	22103423	-	Chr1	8315297	8317297	+	AT1G23420	Unknow	Cis	Distal	Convergent
Chr1	22100782	22103423	-	Chr1	833767	835767	+	AT1G03380	INO	Cis	Distal	Convergent
Chr1	22100782	22103423	-	Chr1	850151	852151	+	AT1G03440	ATG18G	Cis	Distal	Convergent
Chr1	22100782	22103423	-	Chr1	8633187	8635187	+	AT1G24340	Unknow	Cis	Distal	Convergent
Chr1	22100782	22103423	-	Chr1	8831245	8833245	+	AT1G25210	EMB2421	Cis	Distal	Convergent
Chr1	22100782	22103423	-	Chr1	9081838	9083838	+	AT1G26250	LpxC5	Cis	Distal	Convergent
Chr1	22100782	22103423	-	Chr1	9666508	9668508	+	AT1G27760	Unknow	Cis	Distal	Convergent
Chr1	22576320	22576566	+	Chr1	24083428	24085428	-	AT1G64790	Unknow	Cis	Distal	Convergent
Chr1	22576320	22576566	+	Chr1	24159635	24161635	-	AT1G65032	ILA	Cis	Distal	Convergent
Chr1	22576320	22576566	+	Chr1	28284168	28286168	-	AT1G75380	Unknow	Cis	Distal	Convergent
Chr1	23275540	23277147	-	Chr1	10760708	10762708	+	AT1G30450	Unknow	Cis	Distal	Convergent
Chr1	23275540	23277147	-	Chr1	11347697	11349697	+	AT1G31710	CCC1	Cis	Distal	Convergent
Chr1	23275540	23277147	-	Chr1	12087635	12089635	+	AT1G33355	NFD3	Cis	Distal	Convergent
Chr1	23275540	23277147	-	Chr1	1234754	1236754	+	AT1G04540	Unknow	Cis	Distal	Convergent
Chr1	23275540	23277147	-	Chr1	12962986	12964986	+	AT1G35330	Unknow	Cis	Distal	Convergent
Chr1	23275540	23277147	-	Chr1	17542077	17544077	+	AT1G47690	Unknow	Cis	Distal	Convergent
Chr1	23275540	23277147	-	Chr1	17943369	17945369	+	AT1G48540	Unknow	Cis	Distal	Convergent
Chr1	23275540	23277147	-	Chr1	18874810	18876810	+	AT1G50930	Unknow	Cis	Distal	Convergent
Chr1	23275540	23277147	-	Chr1	1909095	1911095	+	AT1G06240	Unknow	Cis	Distal	Convergent
Chr1	23275540	23277147	-	Chr1	19111085	19113085	+	AT1G51538	Unknow	Cis	Distal	Convergent
Chr1	23275540	23277147	-	Chr1	371335	373335	+	AT1G02080	Unknow	Cis	Distal	Convergent
Chr1	23275540	23277147	-	Chr1	4554878	4556878	+	AT1G13300	Unknow	Cis	Distal	Convergent
Chr1	23275540	23277147	-	Chr1	5502608	5504608	+	AT1G16040	Unknow	Cis	Distal	Convergent
Chr1	23275540	23277147	-	Chr1	6677281	6679281	+	AT1G19320	Unknow	Cis	Distal	Convergent
Chr1	23275540	23277147	-	Chr1	6982042	6984042	+	AT1G20135	PEX6	Cis	Distal	Convergent
Chr1	23371489	23372148	-	Chr1	11100778	11102778	+	AT1G31095	CYCH%3B1	Cis	Distal	Convergent
Chr1	23371489	23372148	-	Chr1	11354076	11356076	+	AT1G31720	Unknow	Cis	Distal	Convergent
Chr1	23371489	23372148	-	Chr1	11573320	11575320	+	AT1G32170	Unknow	Cis	Distal	Convergent
Chr1	23371489	23372148	-	Chr1	12635054	12637054	+	AT1G34540	XTH30	Cis	Distal	Convergent
Chr1	23371489	23372148	-	Chr1	1467541	1469541	+	AT1G05100	MCT1	Cis	Distal	Convergent
Chr1	23371489	23372148	-	Chr1	1827522	1829522	+	AT1G06045	MAPKKK18	Cis	Distal	Convergent
Chr1	23371489	23372148	-	Chr1	1844701	1846701	+	AT1G06090	Unknow	Cis	Distal	Convergent
Chr1	23371489	23372148	-	Chr1	19601796	19603796	+	AT1G52620	Unknow	Cis	Distal	Convergent
Chr1	23371489	23372148	-	Chr1	20346397	20348397	+	AT1G54475	Unknow	Cis	Distal	Convergent
Chr1	23371489	23372148	-	Chr1	22206089	22208089	+	AT1G60220	Unknow	Cis	Distal	Convergent
Chr1	23371489	23372148	-	Chr1	3890580	3892580	+	AT1G11590	PP2-B11	Cis	Distal	Convergent
Chr1	23371489	23372148	-	Chr1	6830325	6832325	+	AT1G19770	FMO1	Cis	Distal	Convergent
Chr1	23850642	23851161	+	Chr1	24668850	24670850	-	AT1G66210	Unknow	Cis	Distal	Convergent
Chr1	23850642	23851161	+	Chr1	28616785	28618785	-	AT1G76270	Unknow	Cis	Distal	Convergent
Chr1	23850642	23851161	+	Chr1	29134531	29136531	-	AT1G77525	Unknow	Cis	Distal	Convergent
Chr1	25232443	25232773	+	Chr1	27276562	27278562	-	AT1G72450	GCS1	Cis	Distal	Convergent
Chr1	25232443	25232773	+	Chr1	27498062	27500062	-	AT1G73120	Unknow	Cis	Distal	Convergent
Chr1	25232443	25232773	+	Chr1	27804687	27806687	-	AT1G73950	Unknow	Cis	Distal	Convergent
Chr1	25232443	25232773	+	Chr1	29611492	29613492	-	AT1G78740	Unknow	Cis	Distal	Convergent
Chr1	25232443	25232773	+	Chr1	30208268	30210268	-	AT1G80350	Unknow	Cis	Distal	Convergent
Chr1	25703278	25703650	+	Chr1	26770177	26772177	-	AT1G71000	LBD42	Cis	Distal	Convergent
Chr1	25723930	25724591	+	Chr1	26591776	26593776	-	AT1G70530	Unknow	Cis	Distal	Convergent
Chr1	25723930	25724591	+	Chr1	28543850	28545850	-	AT1G76060	PTP1	Cis	Distal	Convergent
Chr1	25723930	25724591	+	Chr1	28549586	28551586	-	AT1G76080	EMB1793	Cis	Distal	Convergent
Chr1	25723930	25724591	+	Chr1	28981345	28983345	-	AT1G77130	CDSP32	Cis	Distal	Convergent
Chr1	25999174	25999336	-	Chr1	12072099	12074099	+	AT1G33290	Unknow	Cis	Distal	Convergent
Chr1	25999174	25999336	-	Chr1	12446543	12448543	+	AT1G34180	Unknow	Cis	Distal	Convergent
Chr1	25999174	25999336	-	Chr1	166559	168559	+	AT1G01460	ARF13	Cis	Distal	Convergent
Chr1	25999174	25999336	-	Chr1	1667350	1669350	+	AT1G05590	PIPK11	Cis	Distal	Convergent
Chr1	25999174	25999336	-	Chr1	17189362	17191362	+	AT1G45688	Unknow	Cis	Distal	Convergent
Chr1	25999174	25999336	-	Chr1	5753588	5755588	+	AT1G16810	Unknow	Cis	Distal	Convergent
Chr1	26241853	26242262	-	Chr1	1860184	1862184	+	AT1G06135	Unknow	Cis	Distal	Convergent
Chr1	26241853	26242262	-	Chr1	5024364	5026364	+	AT1G14642	NAC007	Cis	Distal	Convergent
Chr1	26245972	26246611	-	Chr1	1134078	1136078	+	AT1G04250	TCP24	Cis	Distal	Convergent
Chr1	26245972	26246611	-	Chr1	17938050	17940050	+	AT1G48520	PRMT10	Cis	Distal	Convergent
Chr1	26245972	26246611	-	Chr1	19611378	19613378	+	AT1G52660	Unknow	Cis	Distal	Convergent
Chr1	26245972	26246611	-	Chr1	23044768	23046768	+	AT1G62330	Unknow	Cis	Distal	Convergent
Chr1	26245972	26246611	-	Chr1	23840219	23842219	+	AT1G64253	Unknow	Cis	Distal	Convergent
Chr1	26245972	26246611	-	Chr1	24347399	24349399	+	AT1G65486	Unknow	Cis	Distal	Convergent
Chr1	26245972	26246611	-	Chr1	25522718	25524718	+	AT1G68110	Unknow	Cis	Distal	Convergent
Chr1	26245972	26246611	-	Chr1	26087030	26089030	+	AT1G69410	Unknow	Cis	Distal	Convergent
Chr1	26245972	26246611	-	Chr1	3401132	3403132	+	AT1G10385	Unknow	Cis	Distal	Convergent
Chr1	26245972	26246611	-	Chr1	3971874	3973874	+	AT1G11765	Unknow	Cis	Distal	Convergent
Chr1	26245972	26246611	-	Chr1	4103223	4105223	+	AT1G12110	APA1	Cis	Distal	Convergent
Chr1	26245972	26246611	-	Chr1	4837801	4839801	+	AT1G14150	Unknow	Cis	Distal	Convergent
Chr1	26245972	26246611	-	Chr1	5045782	5047782	+	AT1G14687	PnsL2	Cis	Distal	Convergent
Chr1	26245972	26246611	-	Chr1	566558	568558	+	AT1G02650	HB32	Cis	Distal	Convergent
Chr1	26245972	26246611	-	Chr1	6448585	6450585	+	AT1G18710	Unknow	Cis	Distal	Convergent
Chr1	26245972	26246611	-	Chr1	8073996	8075996	+	AT1G22830	MYB47	Cis	Distal	Convergent
Chr1	26245972	26246611	-	Chr1	9069140	9071140	+	AT1G26220	Unknow	Cis	Distal	Convergent
Chr1	26245972	26246611	-	Chr1	9070634	9072634	+	AT1G26225	Unknow	Cis	Distal	Convergent
Chr1	26245972	26246611	-	Chr1	9371885	9373885	+	AT1G27000	Unknow	Cis	Distal	Convergent
Chr1	26398560	26399189	-	Chr1	10336443	10338443	+	AT1G29580	Unknow	Cis	Distal	Convergent
Chr1	26398560	26399189	-	Chr1	1084170	1086170	+	AT1G04160	Unknow	Cis	Distal	Convergent
Chr1	26398560	26399189	-	Chr1	1427048	1429048	+	AT1G05005	Unknow	Cis	Distal	Convergent
Chr1	26398560	26399189	-	Chr1	21719295	21721295	+	AT1G58460	XF1	Cis	Distal	Convergent
Chr1	26398560	26399189	-	Chr1	22157694	22159694	+	AT1G60095	Unknow	Cis	Distal	Convergent
Chr1	26398560	26399189	-	Chr1	3001495	3003495	+	AT1G09300	Unknow	Cis	Distal	Convergent
Chr1	26398560	26399189	-	Chr1	3102492	3104492	+	AT1G09580	Unknow	Cis	Distal	Convergent
Chr1	26398560	26399189	-	Chr1	5169181	5171181	+	AT1G15010	Unknow	Cis	Distal	Convergent
Chr1	26398560	26399189	-	Chr1	5170081	5172081	+	AT1G15015	Unknow	Cis	Distal	Convergent
Chr1	26398560	26399189	-	Chr1	5805200	5807200	+	AT1G16980	Unknow	Cis	Distal	Convergent
Chr1	26398560	26399189	-	Chr1	7182485	7184485	+	AT1G20710	TPS2	Cis	Distal	Convergent
Chr1	26398560	26399189	-	Chr1	8069789	8071789	+	AT1G22800	WOX10	Cis	Distal	Convergent
Chr1	26398560	26399189	-	Chr1	869874	871874	+	AT1G03490	Unknow	Cis	Distal	Convergent
Chr1	26398560	26399189	-	Chr1	8916789	8918789	+	AT1G25422	NAC006	Cis	Distal	Convergent
Chr1	26398560	26399189	-	Chr1	9513114	9515114	+	AT1G27400	Unknow	Cis	Distal	Convergent
Chr1	26470186	26470294	-	Chr1	17502714	17504714	+	AT1G47610	Unknow	Cis	Distal	Convergent
Chr1	26470186	26470294	-	Chr1	19042163	19044163	+	AT1G51360	Unknow	Cis	Distal	Convergent
Chr1	26470186	26470294	-	Chr1	19043059	19045059	+	AT1G51370	DABB1	Cis	Distal	Convergent
Chr1	26470186	26470294	-	Chr1	24355749	24357749	+	AT1G65500	Unknow	Cis	Distal	Convergent
Chr1	26470186	26470294	-	Chr1	3751213	3753213	+	AT1G11200	Unknow	Cis	Distal	Convergent
Chr1	26475738	26476056	-	Chr1	19638525	19640525	+	AT1G52720	Unknow	Cis	Distal	Convergent
Chr1	26475738	26476056	-	Chr1	19842450	19844450	+	AT1G53210	Unknow	Cis	Distal	Convergent
Chr1	26475738	26476056	-	Chr1	20180581	20182581	+	AT1G54070	Unknow	Cis	Distal	Convergent
Chr1	26475738	26476056	-	Chr1	20915190	20917190	+	AT1G55928	Unknow	Cis	Distal	Convergent
Chr1	26475738	26476056	-	Chr1	21375320	21377320	+	AT1G57720	Unknow	Cis	Distal	Convergent
Chr1	26475738	26476056	-	Chr1	22372909	22374909	+	AT1G60783	Unknow	Cis	Distal	Convergent
Chr1	26475738	26476056	-	Chr1	3368402	3370402	+	AT1G10290	TPS8	Cis	Distal	Convergent
Chr1	26475738	26476056	-	Chr1	4602688	4604688	+	AT1G13420	Unknow	Cis	Distal	Convergent
Chr1	26476874	26477242	+	Chr1	29609441	29611441	-	AT1G78730	KUP6	Cis	Distal	Convergent
Chr1	26724786	26725020	-	Chr1	4145962	4147962	+	AT1G12230	Unknow	Cis	Distal	Convergent
Chr1	26724786	26725020	-	Chr1	6000888	6002888	+	AT1G17470	Unknow	Cis	Distal	Convergent
Chr1	27151494	27151710	+	Chr1	27707657	27709657	-	AT1G73680	Unknow	Cis	Distal	Convergent
Chr1	27151494	27151710	+	Chr1	28189765	28191765	-	AT1G75090	ALPHA DOX2	Cis	Distal	Convergent
Chr1	27152199	27152689	-	Chr1	10133451	10135451	+	AT1G29041	Unknow	Cis	Distal	Convergent
Chr1	27152199	27152689	-	Chr1	20288556	20290556	+	AT1G54360	ERF8	Cis	Distal	Convergent
Chr1	27152199	27152689	-	Chr1	23738493	23740493	+	AT1G63980	Unknow	Cis	Distal	Convergent
Chr1	27152199	27152689	-	Chr1	23950133	23952133	+	AT1G64490	Unknow	Cis	Distal	Convergent
Chr1	27152199	27152689	-	Chr1	23951099	23953099	+	AT1G64500	CBL8	Cis	Distal	Convergent
Chr1	27152199	27152689	-	Chr1	4800720	4802720	+	AT1G14020	Unknow	Cis	Distal	Convergent
Chr1	27152199	27152689	-	Chr1	5822771	5824771	+	AT1G17040	Unknow	Cis	Distal	Convergent
Chr1	27152199	27152689	-	Chr1	8343595	8345595	+	AT1G23530	Unknow	Cis	Distal	Convergent
Chr1	27277704	27278125	-	Chr1	19486755	19488755	+	AT1G52330	Unknow	Cis	Distal	Convergent
Chr1	27277704	27278125	-	Chr1	23520449	23522449	+	AT1G63430	Unknow	Cis	Distal	Convergent
Chr1	27277704	27278125	-	Chr1	24279337	24281337	+	AT1G65360	Unknow	Cis	Distal	Convergent
Chr1	27277704	27278125	-	Chr1	24549807	24551807	+	AT1G65960	AGL23	Cis	Distal	Convergent
Chr1	27277704	27278125	-	Chr1	49953	51953	+	AT1G01110	PDH-E1 ALPHA	Cis	Distal	Convergent
Chr1	27277704	27278125	-	Chr1	542733	544733	+	AT1G02580	IQD18	Cis	Distal	Convergent
Chr1	27277704	27278125	-	Chr1	6915020	6917020	+	AT1G19930	MEA	Cis	Distal	Convergent
Chr1	27434496	27434805	-	Chr1	10337992	10339992	+	AT1G29590	Unknow	Cis	Distal	Convergent
Chr1	27434496	27434805	-	Chr1	10678079	10680079	+	AT1G30320	eIF4E3	Cis	Distal	Convergent
Chr1	27434496	27434805	-	Chr1	10812612	10814612	+	AT1G30530	Unknow	Cis	Distal	Convergent
Chr1	27434496	27434805	-	Chr1	1467541	1469541	+	AT1G05100	Unknow	Cis	Distal	Convergent
Chr1	27434496	27434805	-	Chr1	19653831	19655831	+	AT1G52770	Unknow	Cis	Distal	Convergent
Chr1	27434496	27434805	-	Chr1	22328894	22330894	+	AT1G60620	GolS4	Cis	Distal	Convergent
Chr1	27434496	27434805	-	Chr1	24147208	24149208	+	AT1G65010	Unknow	Cis	Distal	Convergent
Chr1	27434496	27434805	-	Chr1	27135102	27137102	+	AT1G72130	Unknow	Cis	Distal	Convergent
Chr1	27434496	27434805	-	Chr1	3893130	3895130	+	AT1G11591	Unknow	Cis	Distal	Convergent
Chr1	27434496	27434805	-	Chr1	4722544	4724544	+	AT1G13780	Unknow	Cis	Distal	Convergent
Chr1	27434496	27434805	-	Chr1	539236	541236	+	AT1G02570	Unknow	Cis	Distal	Convergent
Chr1	27434496	27434805	-	Chr1	5938292	5940292	+	AT1G17345	Unknow	Cis	Distal	Convergent
Chr1	27434496	27434805	-	Chr1	5939549	5941549	+	AT1G17350	Unknow	Cis	Distal	Convergent
Chr1	27434496	27434805	-	Chr1	7442749	7444749	+	AT1G21270	Unknow	Cis	Distal	Convergent
Chr1	27434496	27434805	-	Chr1	9293565	9295565	+	AT1G26830	WAK2	Cis	Distal	Convergent
Chr1	27434496	27434805	-	Chr1	9296670	9298670	+	AT1G26840	RNS3	Cis	Distal	Convergent
Chr1	28445503	28446032	+	Chr1	29778016	29780016	-	AT1G79150	Unknow	Cis	Distal	Convergent
Chr1	28445503	28446032	+	Chr1	30165755	30167755	-	AT1G80210	Unknow	Cis	Distal	Convergent
Chr1	28871423	28871780	-	Chr1	20030703	20032703	+	AT1G53655	ABCG13	Cis	Distal	Convergent
Chr1	28871423	28871780	-	Chr1	26091026	26093026	+	AT1G69420	Unknow	Cis	Distal	Convergent
Chr1	28871423	28871780	-	Chr1	4417714	4419714	+	AT1G12950	POLD3	Cis	Distal	Convergent
Chr1	28871423	28871780	-	Chr1	9929934	9931934	+	AT1G28327	NET3A	Cis	Distal	Convergent
Chr1	28901685	28901817	-	Chr1	12224852	12226852	+	AT1G33730	Unknow	Cis	Distal	Convergent
Chr1	28901685	28901817	-	Chr1	16354762	16356762	+	AT1G43320	CYP76C5	Cis	Distal	Convergent
Chr1	28901685	28901817	-	Chr1	19033644	19035644	+	AT1G51350	Unknow	Cis	Distal	Convergent
Chr1	28901685	28901817	-	Chr1	25594671	25596671	+	AT1G68290	Unknow	Cis	Distal	Convergent
Chr1	28901685	28901817	-	Chr1	28028465	28030465	+	AT1G74630	ENDO2	Cis	Distal	Convergent
Chr1	28901685	28901817	-	Chr1	28459444	28461444	+	AT1G75810	Unknow	Cis	Distal	Convergent
Chr1	28901685	28901817	-	Chr1	833767	835767	+	AT1G03380	Unknow	Cis	Distal	Convergent
Chr1	29806780	29809502	-	Chr1	10678079	10680079	+	AT1G30320	CAB3	Cis	Distal	Convergent
Chr1	29806780	29809502	-	Chr1	1084170	1086170	+	AT1G04160	Unknow	Cis	Distal	Convergent
Chr1	29806780	29809502	-	Chr1	10890445	10892445	+	AT1G30700	Unknow	Cis	Distal	Convergent
Chr1	29806780	29809502	-	Chr1	11154698	11156698	+	AT1G31220	Unknow	Cis	Distal	Convergent
Chr1	29806780	29809502	-	Chr1	1134078	1136078	+	AT1G04250	Unknow	Cis	Distal	Convergent
Chr1	29806780	29809502	-	Chr1	1162910	1164910	+	AT1G04350	Unknow	Cis	Distal	Convergent
Chr1	29806780	29809502	-	Chr1	11649327	11651327	+	AT1G32300	Unknow	Cis	Distal	Convergent
Chr1	29806780	29809502	-	Chr1	11781543	11783543	+	AT1G32580	GulLO1	Cis	Distal	Convergent
Chr1	29806780	29809502	-	Chr1	12072099	12074099	+	AT1G33290	Unknow	Cis	Distal	Convergent
Chr1	29806780	29809502	-	Chr1	13203345	13205345	+	AT1G35670	CYCT1%3B1	Cis	Distal	Convergent
Chr1	29806780	29809502	-	Chr1	13531168	13533168	+	AT1G36160	CDPK2	Cis	Distal	Convergent
Chr1	29806780	29809502	-	Chr1	14001819	14003819	+	AT1G36940	ACC1	Cis	Distal	Convergent
Chr1	29806780	29809502	-	Chr1	14134413	14136413	+	AT1G37113	Unknow	Cis	Distal	Convergent
Chr1	29806780	29809502	-	Chr1	1597876	1599876	+	AT1G05450	Unknow	Cis	Distal	Convergent
Chr1	29806780	29809502	-	Chr1	16153278	16155278	+	AT1G43020	Unknow	Cis	Distal	Convergent
Chr1	29806780	29809502	-	Chr1	18683769	18685769	+	AT1G50440	Unknow	Cis	Distal	Convergent
Chr1	29806780	29809502	-	Chr1	18728759	18730759	+	AT1G50580	Unknow	Cis	Distal	Convergent
Chr1	29806780	29809502	-	Chr1	188408	190408	+	AT1G01520	Unknow	Cis	Distal	Convergent
Chr1	29806780	29809502	-	Chr1	19525822	19527822	+	AT1G52420	Unknow	Cis	Distal	Convergent
Chr1	29806780	29809502	-	Chr1	19978299	19980299	+	AT1G53540	Unknow	Cis	Distal	Convergent
Chr1	29806780	29809502	-	Chr1	19979628	19981628	+	AT1G53542	Unknow	Cis	Distal	Convergent
Chr1	29806780	29809502	-	Chr1	20089491	20091491	+	AT1G53820	Unknow	Cis	Distal	Convergent
Chr1	29806780	29809502	-	Chr1	20981737	20983737	+	AT1G56105	Unknow	Cis	Distal	Convergent
Chr1	29806780	29809502	-	Chr1	21022482	21024482	+	AT1G56170	Unknow	Cis	Distal	Convergent
Chr1	29806780	29809502	-	Chr1	21092743	21094743	+	AT1G56350	CRT1a	Cis	Distal	Convergent
Chr1	29806780	29809502	-	Chr1	21885588	21887588	+	AT1G59590	Unknow	Cis	Distal	Convergent
Chr1	29806780	29809502	-	Chr1	22252405	22254405	+	AT1G60400	ZCF37	Cis	Distal	Convergent
Chr1	29806780	29809502	-	Chr1	22822414	22824414	+	AT1G61800	Unknow	Cis	Distal	Convergent
Chr1	29806780	29809502	-	Chr1	2289369	2291369	+	AT1G07470	Unknow	Cis	Distal	Convergent
Chr1	29806780	29809502	-	Chr1	22930760	22932760	+	AT1G62040	Unknow	Cis	Distal	Convergent
Chr1	29806780	29809502	-	Chr1	23087610	23089610	+	AT1G62400	Phox2	Cis	Distal	Convergent
Chr1	29806780	29809502	-	Chr1	23441688	23443688	+	AT1G63210	HT1	Cis	Distal	Convergent
Chr1	29806780	29809502	-	Chr1	23950133	23952133	+	AT1G64490	Unknow	Cis	Distal	Convergent
Chr1	29806780	29809502	-	Chr1	24284742	24286742	+	AT1G65380	CBL8	Cis	Distal	Convergent
Chr1	29806780	29809502	-	Chr1	24440388	24442388	+	AT1G65730	CLV2	Cis	Distal	Convergent
Chr1	29806780	29809502	-	Chr1	24456591	24458591	+	AT1G65760	YSL7	Cis	Distal	Convergent
Chr1	29806780	29809502	-	Chr1	24810793	24812793	+	AT1G66510	Unknow	Cis	Distal	Convergent
Chr1	29806780	29809502	-	Chr1	25338353	25340353	+	AT1G67620	Unknow	Cis	Distal	Convergent
Chr1	29806780	29809502	-	Chr1	25744697	25746697	+	AT1G68570	Unknow	Cis	Distal	Convergent
Chr1	29806780	29809502	-	Chr1	27098210	27100210	+	AT1G71990	GSTU11	Cis	Distal	Convergent
Chr1	29806780	29809502	-	Chr1	27623116	27625116	+	AT1G73470	BNS	Cis	Distal	Convergent
Chr1	29806780	29809502	-	Chr1	27652744	27654744	+	AT1G73580	Unknow	Cis	Distal	Convergent
Chr1	29806780	29809502	-	Chr1	27813627	27815627	+	AT1G73965	Unknow	Cis	Distal	Convergent
Chr1	29806780	29809502	-	Chr1	27837443	27839443	+	AT1G74035	SS2	Cis	Distal	Convergent
Chr1	29806780	29809502	-	Chr1	2854162	2856162	+	AT1G08910	Unknow	Cis	Distal	Convergent
Chr1	29806780	29809502	-	Chr1	29385672	29387672	+	AT1G78100	Unknow	Cis	Distal	Convergent
Chr1	29806780	29809502	-	Chr1	29444861	29446861	+	AT1G78260	AUF1	Cis	Distal	Convergent
Chr1	29806780	29809502	-	Chr1	3061936	3063936	+	AT1G09490	Unknow	Cis	Distal	Convergent
Chr1	29806780	29809502	-	Chr1	3171534	3173534	+	AT1G09795	COBL6	Cis	Distal	Convergent
Chr1	29806780	29809502	-	Chr1	4026595	4028595	+	AT1G11930	Unknow	Cis	Distal	Convergent
Chr1	29806780	29809502	-	Chr1	4123990	4125990	+	AT1G12160	MAGO	Cis	Distal	Convergent
Chr1	29806780	29809502	-	Chr1	4306943	4308943	+	AT1G12660	Unknow	Cis	Distal	Convergent
Chr1	29806780	29809502	-	Chr1	4691282	4693282	+	AT1G13690	Unknow	Cis	Distal	Convergent
Chr1	29806780	29809502	-	Chr1	4882951	4884951	+	AT1G14310	ATE1	Cis	Distal	Convergent
Chr1	29806780	29809502	-	Chr1	5045782	5047782	+	AT1G14687	Unknow	Cis	Distal	Convergent
Chr1	29806780	29809502	-	Chr1	5371459	5373459	+	AT1G15620	Unknow	Cis	Distal	Convergent
Chr1	29806780	29809502	-	Chr1	5462273	5464273	+	AT1G15900	GOS11	Cis	Distal	Convergent
Chr1	29806780	29809502	-	Chr1	5873295	5875295	+	AT1G17190	MGT2	Cis	Distal	Convergent
Chr1	29806780	29809502	-	Chr1	6621823	6623823	+	AT1G19190	HDG12	Cis	Distal	Convergent
Chr1	29806780	29809502	-	Chr1	6947043	6949043	+	AT1G20050	Unknow	Cis	Distal	Convergent
Chr1	29806780	29809502	-	Chr1	7021682	7023682	+	AT1G20280	HYD1	Cis	Distal	Convergent
Chr1	29806780	29809502	-	Chr1	7172438	7174438	+	AT1G20690	Unknow	Cis	Distal	Convergent
Chr1	29806780	29809502	-	Chr1	7847776	7849776	+	AT1G22230	Unknow	Cis	Distal	Convergent
Chr1	29806780	29809502	-	Chr1	8120339	8122339	+	AT1G22940	Unknow	Cis	Distal	Convergent
Chr1	29806780	29809502	-	Chr1	9070634	9072634	+	AT1G26225	Unknow	Cis	Distal	Convergent
Chr1	30103039	30104329	-	Chr1	10027083	10029083	+	AT1G28520	GA3	Cis	Distal	Convergent
Chr1	30103039	30104329	-	Chr1	10898681	10900681	+	AT1G30730	RPL18AA	Cis	Distal	Convergent
Chr1	30103039	30104329	-	Chr1	11909631	11911631	+	AT1G32870	Unknow	Cis	Distal	Convergent
Chr1	30103039	30104329	-	Chr1	1707673	1709673	+	AT1G05700	Unknow	Cis	Distal	Convergent
Chr1	30103039	30104329	-	Chr1	17588266	17590266	+	AT1G47770	Unknow	Cis	Distal	Convergent
Chr1	30103039	30104329	-	Chr1	17981646	17983646	+	AT1G48635	Unknow	Cis	Distal	Convergent
Chr1	30103039	30104329	-	Chr1	18340451	18342451	+	AT1G49560	PEX3	Cis	Distal	Convergent
Chr1	30103039	30104329	-	Chr1	18544086	18546086	+	AT1G50050	Unknow	Cis	Distal	Convergent
Chr1	30103039	30104329	-	Chr1	19161843	19163843	+	AT1G51690	4CL1	Cis	Distal	Convergent
Chr1	30103039	30104329	-	Chr1	19367089	19369089	+	AT1G52080	Unknow	Cis	Distal	Convergent
Chr1	30103039	30104329	-	Chr1	2135871	2137871	+	AT1G06970	TIC110	Cis	Distal	Convergent
Chr1	30103039	30104329	-	Chr1	22002964	22004964	+	AT1G59800	CHX14	Cis	Distal	Convergent
Chr1	30103039	30104329	-	Chr1	23048381	23050381	+	AT1G62333	Unknow	Cis	Distal	Convergent
Chr1	30103039	30104329	-	Chr1	24174563	24176563	+	AT1G65080	Unknow	Cis	Distal	Convergent
Chr1	30103039	30104329	-	Chr1	24690799	24692799	+	AT1G66250	Unknow	Cis	Distal	Convergent
Chr1	30103039	30104329	-	Chr1	25432027	25434027	+	AT1G67840	pde194	Cis	Distal	Convergent
Chr1	30103039	30104329	-	Chr1	25640534	25642534	+	AT1G68390	CSK	Cis	Distal	Convergent
Chr1	30103039	30104329	-	Chr1	25880434	25882434	+	AT1G68845	TCP12	Cis	Distal	Convergent
Chr1	30103039	30104329	-	Chr1	26379233	26381233	+	AT1G70040	Unknow	Cis	Distal	Convergent
Chr1	30103039	30104329	-	Chr1	27020138	27022138	+	AT1G71840	SPDS2	Cis	Distal	Convergent
Chr1	30103039	30104329	-	Chr1	27648992	27650992	+	AT1G73570	Unknow	Cis	Distal	Convergent
Chr1	30103039	30104329	-	Chr1	28051030	28053030	+	AT1G74670	Unknow	Cis	Distal	Convergent
Chr1	30103039	30104329	-	Chr1	28207407	28209407	+	AT1G75160	GASA6	Cis	Distal	Convergent
Chr1	30103039	30104329	-	Chr1	3051698	3053698	+	AT1G09460	Unknow	Cis	Distal	Convergent
Chr1	30103039	30104329	-	Chr1	4387678	4389678	+	AT1G12880	CYP71A18	Cis	Distal	Convergent
Chr1	30103039	30104329	-	Chr1	4922037	4924037	+	AT1G14390	IQD28	Cis	Distal	Convergent
Chr1	30103039	30104329	-	Chr1	5040240	5042240	+	AT1G14685	Unknow	Cis	Distal	Convergent
Chr1	30103039	30104329	-	Chr1	5455084	5457084	+	AT1G15870	Unknow	Cis	Distal	Convergent
Chr1	30103039	30104329	-	Chr1	600489	602489	+	AT1G02750	Unknow	Cis	Distal	Convergent
Chr1	30103039	30104329	-	Chr1	6057389	6059389	+	AT1G17615	Unknow	Cis	Distal	Convergent
Chr1	30103039	30104329	-	Chr1	6074071	6076071	+	AT1G17680	Unknow	Cis	Distal	Convergent
Chr1	30103039	30104329	-	Chr1	7494998	7496998	+	AT1G21410	emb2386	Cis	Distal	Convergent
Chr1	30103039	30104329	-	Chr1	7676208	7678208	+	AT1G21870	SKP2A	Cis	Distal	Convergent
Chr1	30103039	30104329	-	Chr1	787820	789820	+	AT1G03230	GONST5	Cis	Distal	Convergent
Chr1	30103039	30104329	-	Chr1	8093449	8095449	+	AT1G22880	Unknow	Cis	Distal	Convergent
Chr1	30103039	30104329	-	Chr1	8228047	8230047	+	AT1G23201	CEL5	Cis	Distal	Convergent
Chr1	30103039	30104329	-	Chr1	8521225	8523225	+	AT1G24095	CSLA10	Cis	Distal	Convergent
Chr1	30103039	30104329	-	Chr1	9069140	9071140	+	AT1G26220	Unknow	Cis	Distal	Convergent
Chr1	30103039	30104329	-	Chr1	9606153	9608153	+	AT1G27620	Unknow	Cis	Distal	Convergent
Chr1	30103039	30104329	-	Chr1	9937961	9939961	+	AT1G28340	IRX9-L	Cis	Distal	Convergent
Chr2	1382728	1383499	-	Chr2	871506	873506	+	AT2G02990	Unknow	Cis	Distal	Convergent
Chr2	1561166	1561950	-	Chr2	536250	538250	+	AT2G02120	Unknow	Cis	Distal	Convergent
Chr2	1925197	1926514	-	Chr2	1279754	1281754	+	AT2G04030	Unknow	Cis	Distal	Convergent
Chr2	1925197	1926514	-	Chr2	326025	328025	+	AT2G01750	PFD1	Cis	Distal	Convergent
Chr2	1930916	1931411	+	Chr2	10289685	10291685	-	AT2G24200	Unknow	Cis	Distal	Convergent
Chr2	1930916	1931411	+	Chr2	11427792	11429792	-	AT2G26790	Unknow	Cis	Distal	Convergent
Chr2	1930916	1931411	+	Chr2	12239146	12241146	-	AT2G28560	Unknow	Cis	Distal	Convergent
Chr2	1930916	1931411	+	Chr2	14399275	14401275	-	AT2G34090	Unknow	Cis	Distal	Convergent
Chr2	1930916	1931411	+	Chr2	16948712	16950712	-	AT2G40600	PROT1	Cis	Distal	Convergent
Chr2	1930916	1931411	+	Chr2	3474664	3476664	-	AT2G07825	Unknow	Cis	Distal	Convergent
Chr2	1930916	1931411	+	Chr2	5416872	5418872	-	AT2G13126	Unknow	Cis	Distal	Convergent
Chr2	1930916	1931411	+	Chr2	9173490	9175490	-	AT2G21430	LURP1	Cis	Distal	Convergent
Chr2	2091516	2097586	+	Chr2	10063863	10065863	-	AT2G23670	Unknow	Cis	Distal	Convergent
Chr2	2091516	2097586	+	Chr2	10104050	10106050	-	AT2G23755	Unknow	Cis	Distal	Convergent
Chr2	2091516	2097586	+	Chr2	10359546	10361546	-	AT2G24340	Unknow	Cis	Distal	Convergent
Chr2	2091516	2097586	+	Chr2	10396622	10398622	-	AT2G24470	Unknow	Cis	Distal	Convergent
Chr2	2091516	2097586	+	Chr2	10742161	10744161	-	AT2G25215	Unknow	Cis	Distal	Convergent
Chr2	2091516	2097586	+	Chr2	10748467	10750467	-	AT2G25230	Unknow	Cis	Distal	Convergent
Chr2	2091516	2097586	+	Chr2	10927702	10929702	-	AT2G25660	Unknow	Cis	Distal	Convergent
Chr2	2091516	2097586	+	Chr2	10931090	10933090	-	AT2G25670	emb2410	Cis	Distal	Convergent
Chr2	2091516	2097586	+	Chr2	11350993	11352993	-	AT2G26690	WEB1	Cis	Distal	Convergent
Chr2	2091516	2097586	+	Chr2	11696799	11698799	-	AT2G27330	Unknow	Cis	Distal	Convergent
Chr2	2091516	2097586	+	Chr2	12136241	12138241	-	AT2G28380	LCR5	Cis	Distal	Convergent
Chr2	2091516	2097586	+	Chr2	12154126	12156126	-	AT2G28405	Unknow	Cis	Distal	Convergent
Chr2	2091516	2097586	+	Chr2	12548563	12550563	-	AT2G29190	GLYI8	Cis	Distal	Convergent
Chr2	2091516	2097586	+	Chr2	13166902	13168902	-	AT2G30933	Unknow	Cis	Distal	Convergent
Chr2	2091516	2097586	+	Chr2	13537800	13539800	-	AT2G31830	Unknow	Cis	Distal	Convergent
Chr2	2091516	2097586	+	Chr2	13539804	13541804	-	AT2G31840	Unknow	Cis	Distal	Convergent
Chr2	2091516	2097586	+	Chr2	13553844	13555844	-	AT2G31870	Unknow	Cis	Distal	Convergent
Chr2	2091516	2097586	+	Chr2	13559880	13561880	-	AT2G31890	TEJ	Cis	Distal	Convergent
Chr2	2091516	2097586	+	Chr2	14125526	14127526	-	AT2G33330	RAD50	Cis	Distal	Convergent
Chr2	2091516	2097586	+	Chr2	14175965	14177965	-	AT2G33460	PDLP3	Cis	Distal	Convergent
Chr2	2091516	2097586	+	Chr2	14224167	14226167	-	AT2G33585	RIC1	Cis	Distal	Convergent
Chr2	2091516	2097586	+	Chr2	14546986	14548986	-	AT2G34510	Unknow	Cis	Distal	Convergent
Chr2	2091516	2097586	+	Chr2	14707425	14709425	-	AT2G34850	EDA3	Cis	Distal	Convergent
Chr2	2091516	2097586	+	Chr2	14807406	14809406	-	AT2G35120	Unknow	Cis	Distal	Convergent
Chr2	2091516	2097586	+	Chr2	14902385	14904385	-	AT2G35430	NPSN11	Cis	Distal	Convergent
Chr2	2091516	2097586	+	Chr2	14920482	14922482	-	AT2G35510	DAD2	Cis	Distal	Convergent
Chr2	2091516	2097586	+	Chr2	14965497	14967497	-	AT2G35620	MOR1	Cis	Distal	Convergent
Chr2	2091516	2097586	+	Chr2	15074140	15076140	-	AT2G35910	Unknow	Cis	Distal	Convergent
Chr2	2091516	2097586	+	Chr2	15185405	15187405	-	AT2G36200	EMB3114	Cis	Distal	Convergent
Chr2	2091516	2097586	+	Chr2	15195558	15197558	-	AT2G36230	Unknow	Cis	Distal	Convergent
Chr2	2091516	2097586	+	Chr2	15247695	15249695	-	AT2G36360	FACE2	Cis	Distal	Convergent
Chr2	2091516	2097586	+	Chr2	15416845	15418845	-	AT2G36770	Unknow	Cis	Distal	Convergent
Chr2	2091516	2097586	+	Chr2	15511607	15513607	-	AT2G36930	Unknow	Cis	Distal	Convergent
Chr2	2091516	2097586	+	Chr2	15600154	15602154	-	AT2G37130	TRFL8	Cis	Distal	Convergent
Chr2	2091516	2097586	+	Chr2	16156608	16158608	-	AT2G38630	TFIIS	Cis	Distal	Convergent
Chr2	2091516	2097586	+	Chr2	16198832	16200832	-	AT2G38750	Unknow	Cis	Distal	Convergent
Chr2	2091516	2097586	+	Chr2	16346769	16348769	-	AT2G39180	ANNAT3	Cis	Distal	Convergent
Chr2	2091516	2097586	+	Chr2	16563441	16565441	-	AT2G39710	CCR2	Cis	Distal	Convergent
Chr2	2091516	2097586	+	Chr2	16982681	16984681	-	AT2G40711	Unknow	Cis	Distal	Convergent
Chr2	2091516	2097586	+	Chr2	17024301	17026301	-	AT2G40790	Unknow	Cis	Distal	Convergent
Chr2	2091516	2097586	+	Chr2	17040358	17042358	-	AT2G40820	CXXS2	Cis	Distal	Convergent
Chr2	2091516	2097586	+	Chr2	17314690	17316690	-	AT2G41505	RHC1A	Cis	Distal	Convergent
Chr2	2091516	2097586	+	Chr2	17555673	17557673	-	AT2G42080	TPR15	Cis	Distal	Convergent
Chr2	2091516	2097586	+	Chr2	17652643	17654643	-	AT2G42390	Unknow	Cis	Distal	Convergent
Chr2	2091516	2097586	+	Chr2	17764185	17766185	-	AT2G42640	Unknow	Cis	Distal	Convergent
Chr2	2091516	2097586	+	Chr2	17871599	17873599	-	AT2G42960	Unknow	Cis	Distal	Convergent
Chr2	2091516	2097586	+	Chr2	17975938	17977938	-	AT2G43240	Unknow	Cis	Distal	Convergent
Chr2	2091516	2097586	+	Chr2	17985185	17987185	-	AT2G43260	Unknow	Cis	Distal	Convergent
Chr2	2091516	2097586	+	Chr2	17986775	17988775	-	AT2G43261	Unknow	Cis	Distal	Convergent
Chr2	2091516	2097586	+	Chr2	18035182	18037182	-	AT2G43420	Unknow	Cis	Distal	Convergent
Chr2	2091516	2097586	+	Chr2	18047401	18049401	-	AT2G43460	Unknow	Cis	Distal	Convergent
Chr2	2091516	2097586	+	Chr2	18051589	18053589	-	AT2G43470	Unknow	Cis	Distal	Convergent
Chr2	2091516	2097586	+	Chr2	18089371	18091371	-	AT2G43610	Unknow	Cis	Distal	Convergent
Chr2	2091516	2097586	+	Chr2	18211644	18213644	-	AT2G43980	Unknow	Cis	Distal	Convergent
Chr2	2091516	2097586	+	Chr2	18321696	18323696	-	AT2G44360	Unknow	Cis	Distal	Convergent
Chr2	2091516	2097586	+	Chr2	18565339	18567339	-	AT2G44993	MTACP-1	Cis	Distal	Convergent
Chr2	2091516	2097586	+	Chr2	18744322	18746322	-	AT2G45470	Unknow	Cis	Distal	Convergent
Chr2	2091516	2097586	+	Chr2	19085776	19087776	-	AT2G46495	FLA8	Cis	Distal	Convergent
Chr2	2091516	2097586	+	Chr2	19140849	19142849	-	AT2G46620	Unknow	Cis	Distal	Convergent
Chr2	2091516	2097586	+	Chr2	19166967	19168967	-	AT2G46680	Unknow	Cis	Distal	Convergent
Chr2	2091516	2097586	+	Chr2	19281811	19283811	-	AT2G46920	Unknow	Cis	Distal	Convergent
Chr2	2091516	2097586	+	Chr2	19370478	19372478	-	AT2G47180	POL	Cis	Distal	Convergent
Chr2	2091516	2097586	+	Chr2	19689229	19691229	-	AT2G48150	GolS1	Cis	Distal	Convergent
Chr2	2091516	2097586	+	Chr2	2583223	2585223	-	AT2G06500	RPA1A	Cis	Distal	Convergent
Chr2	2091516	2097586	+	Chr2	3284616	3286616	-	AT2G07625	Unknow	Cis	Distal	Convergent
Chr2	2091516	2097586	+	Chr2	3298716	3300716	-	AT2G07627	Unknow	Cis	Distal	Convergent
Chr2	2091516	2097586	+	Chr2	3301804	3303804	-	AT2G07772	Unknow	Cis	Distal	Convergent
Chr2	2091516	2097586	+	Chr2	3312651	3314651	-	AT2G07687	Unknow	Cis	Distal	Convergent
Chr2	2091516	2097586	+	Chr2	3313502	3315502	-	AT2G07629	Unknow	Cis	Distal	Convergent
Chr2	2091516	2097586	+	Chr2	3352228	3354228	-	AT2G07696	Unknow	Cis	Distal	Convergent
Chr2	2091516	2097586	+	Chr2	3527500	3529500	-	AT2G07690	Unknow	Cis	Distal	Convergent
Chr2	2091516	2097586	+	Chr2	4485539	4487539	-	AT2G11271	MCM5	Cis	Distal	Convergent
Chr2	2091516	2097586	+	Chr2	5072656	5074656	-	AT2G12480	Unknow	Cis	Distal	Convergent
Chr2	2091516	2097586	+	Chr2	5291470	5293470	-	AT2G12875	SCPL43	Cis	Distal	Convergent
Chr2	2091516	2097586	+	Chr2	6304445	6306445	-	AT2G14720	MEE66	Cis	Distal	Convergent
Chr2	2091516	2097586	+	Chr2	6323397	6325397	-	AT2G14760	VSR4	Cis	Distal	Convergent
Chr2	2091516	2097586	+	Chr2	6591544	6593544	-	AT2G15185	Unknow	Cis	Distal	Convergent
Chr2	2091516	2097586	+	Chr2	6644055	6646055	-	AT2G15290	Unknow	Cis	Distal	Convergent
Chr2	2091516	2097586	+	Chr2	7130729	7132729	-	AT2G16440	DRD1	Cis	Distal	Convergent
Chr2	2091516	2097586	+	Chr2	7145424	7147424	-	AT2G16485	MCM4	Cis	Distal	Convergent
Chr2	2091516	2097586	+	Chr2	7153430	7155430	-	AT2G16500	NERD	Cis	Distal	Convergent
Chr2	2091516	2097586	+	Chr2	7311796	7313796	-	AT2G16870	ADC1	Cis	Distal	Convergent
Chr2	2091516	2097586	+	Chr2	7395985	7397985	-	AT2G17010	Unknow	Cis	Distal	Convergent
Chr2	2091516	2097586	+	Chr2	7415802	7417802	-	AT2G17050	Unknow	Cis	Distal	Convergent
Chr2	2091516	2097586	+	Chr2	7446099	7448099	-	AT2G17110	Unknow	Cis	Distal	Convergent
Chr2	2091516	2097586	+	Chr2	7631926	7633926	-	AT2G17540	Unknow	Cis	Distal	Convergent
Chr2	2091516	2097586	+	Chr2	7924671	7926671	-	AT2G18200	Unknow	Cis	Distal	Convergent
Chr2	2091516	2097586	+	Chr2	8004866	8006866	-	AT2G18465	Unknow	Cis	Distal	Convergent
Chr2	2091516	2097586	+	Chr2	8045033	8047033	-	AT2G18540	Unknow	Cis	Distal	Convergent
Chr2	2091516	2097586	+	Chr2	8292498	8294498	-	AT2G19120	Unknow	Cis	Distal	Convergent
Chr2	2091516	2097586	+	Chr2	8491110	8493110	-	AT2G19630	Unknow	Cis	Distal	Convergent
Chr2	2091516	2097586	+	Chr2	8641631	8643631	-	AT2G20010	Unknow	Cis	Distal	Convergent
Chr2	2091516	2097586	+	Chr2	8839857	8841857	-	AT2G20515	Unknow	Cis	Distal	Convergent
Chr2	2091516	2097586	+	Chr2	8847311	8849311	-	AT2G20550	PHB6	Cis	Distal	Convergent
Chr2	2091516	2097586	+	Chr2	9101215	9103215	-	AT2G21237	Unknow	Cis	Distal	Convergent
Chr2	2091516	2097586	+	Chr2	9733612	9735612	-	AT2G22850	Unknow	Cis	Distal	Convergent
Chr2	2091516	2097586	+	Chr2	9967788	9969788	-	AT2G23410	Unknow	Cis	Distal	Convergent
Chr2	4799721	4800695	+	Chr2	12270763	12272763	-	AT2G28620	Unknow	Cis	Distal	Convergent
Chr2	4799721	4800695	+	Chr2	13365800	13367800	-	AT2G31345	Unknow	Cis	Distal	Convergent
Chr2	4799721	4800695	+	Chr2	15324129	15326129	-	AT2G36530	VSR5	Cis	Distal	Convergent
Chr2	4799721	4800695	+	Chr2	16737294	16739294	-	AT2G40085	LOS2	Cis	Distal	Convergent
Chr2	4799721	4800695	+	Chr2	5011590	5013590	-	AT2G12405	Unknow	Cis	Distal	Convergent
Chr2	4799721	4800695	+	Chr2	5169303	5171303	-	AT2G12646	Unknow	Cis	Distal	Convergent
Chr2	4799721	4800695	+	Chr2	7984126	7986126	-	AT2G18380	EMB2296	Cis	Distal	Convergent
Chr2	4799721	4800695	+	Chr2	9538963	9540963	-	AT2G22470	LIP1	Cis	Distal	Convergent
Chr2	5420166	5420908	-	Chr2	2139329	2141329	+	AT2G05710	Unknow	Cis	Distal	Convergent
Chr2	5420166	5420908	-	Chr2	3259009	3261009	+	AT2G07613	ACO3	Cis	Distal	Convergent
Chr2	5420166	5420908	-	Chr2	4741162	4743162	+	AT2G11810	Unknow	Cis	Distal	Convergent
Chr2	5587092	5587256	-	Chr2	2886894	2888894	+	AT2G06983	Unknow	Cis	Distal	Convergent
Chr2	5838823	5839323	+	Chr2	10028814	10030814	-	AT2G23550	ERF12	Cis	Distal	Convergent
Chr2	5838823	5839323	+	Chr2	10572636	10574636	-	AT2G24800	Unknow	Cis	Distal	Convergent
Chr2	5838823	5839323	+	Chr2	11617496	11619496	-	AT2G27170	Unknow	Cis	Distal	Convergent
Chr2	5838823	5839323	+	Chr2	14905388	14907388	-	AT2G35450	TTN7	Cis	Distal	Convergent
Chr2	5838823	5839323	+	Chr2	15071829	15073829	-	AT2G35900	Unknow	Cis	Distal	Convergent
Chr2	5838823	5839323	+	Chr2	16568960	16570960	-	AT2G39720	Unknow	Cis	Distal	Convergent
Chr2	5838823	5839323	+	Chr2	17296565	17298565	-	AT2G41475	Unknow	Cis	Distal	Convergent
Chr2	5838823	5839323	+	Chr2	19211021	19213021	-	AT2G46750	Unknow	Cis	Distal	Convergent
Chr2	5838823	5839323	+	Chr2	7810811	7812811	-	AT2G17950	PIRL5	Cis	Distal	Convergent
Chr2	5930957	5931703	-	Chr2	1524889	1526889	+	AT2G04390	SAMTL	Cis	Distal	Convergent
Chr2	5930957	5931703	-	Chr2	247687	249687	+	AT2G01554	DIM1A	Cis	Distal	Convergent
Chr2	5930957	5931703	-	Chr2	276124	278124	+	AT2G01620	Unknow	Cis	Distal	Convergent
Chr2	5930957	5931703	-	Chr2	3512668	3514668	+	AT2G07680	MEE11	Cis	Distal	Convergent
Chr2	6025067	6026898	-	Chr2	3185068	3187068	+	AT2G07565	TLP3	Cis	Distal	Convergent
Chr2	6025067	6026898	-	Chr2	3264420	3266420	+	AT2G07673	Unknow	Cis	Distal	Convergent
Chr2	6025067	6026898	-	Chr2	3274728	3276728	+	AT2G07623	Unknow	Cis	Distal	Convergent
Chr2	6025067	6026898	-	Chr2	3616058	3618058	+	AT2G08986	Unknow	Cis	Distal	Convergent
Chr2	6025067	6026898	-	Chr2	455002	457002	+	AT2G01980	Unknow	Cis	Distal	Convergent
Chr2	6025067	6026898	-	Chr2	492745	494745	+	AT2G02060	SOS1	Cis	Distal	Convergent
Chr2	6025067	6026898	-	Chr2	743674	745674	+	AT2G02680	Unknow	Cis	Distal	Convergent
Chr2	6025067	6026898	-	Chr2	819553	821553	+	AT2G02840	Unknow	Cis	Distal	Convergent
Chr2	6025067	6026898	-	Chr2	877247	879247	+	AT2G03010	Unknow	Cis	Distal	Convergent
Chr2	6180792	6181381	-	Chr2	1118787	1120787	+	AT2G03680	Unknow	Cis	Distal	Convergent
Chr2	6180792	6181381	-	Chr2	1981901	1983901	+	AT2G05420	PAB7	Cis	Distal	Convergent
Chr2	6180792	6181381	-	Chr2	681625	683625	+	AT2G02540	Unknow	Cis	Distal	Convergent
Chr2	6507476	6508115	+	Chr2	10768734	10770734	-	AT2G25290	LCR81	Cis	Distal	Convergent
Chr2	6507476	6508115	+	Chr2	14868881	14870881	-	AT2G35320	INH3	Cis	Distal	Convergent
Chr2	6507476	6508115	+	Chr2	15409912	15411912	-	AT2G36740	Unknow	Cis	Distal	Convergent
Chr2	6507476	6508115	+	Chr2	15777673	15779673	-	AT2G37610	ACT1	Cis	Distal	Convergent
Chr2	6507476	6508115	+	Chr2	16731736	16733736	-	AT2G40070	Unknow	Cis	Distal	Convergent
Chr2	6507476	6508115	+	Chr2	16852803	16854803	-	AT2G40350	Unknow	Cis	Distal	Convergent
Chr2	6507476	6508115	+	Chr2	17407325	17409325	-	AT2G41720	Unknow	Cis	Distal	Convergent
Chr2	6507476	6508115	+	Chr2	17739167	17741167	-	AT2G42600	Unknow	Cis	Distal	Convergent
Chr2	6507476	6508115	+	Chr2	6872245	6874245	-	AT2G15770	Unknow	Cis	Distal	Convergent
Chr2	6507476	6508115	+	Chr2	8518194	8520194	-	AT2G19760	Unknow	Cis	Distal	Convergent
Chr2	6507476	6508115	+	Chr2	9842025	9844025	-	AT2G23118	Unknow	Cis	Distal	Convergent
Chr2	6708317	6708615	-	Chr2	5669396	5671396	+	AT2G13600	Unknow	Cis	Distal	Convergent
Chr2	6895625	6895873	+	Chr2	14390339	14392339	-	AT2G34070	Unknow	Cis	Distal	Convergent
Chr2	6945230	6945993	-	Chr2	1130120	1132120	+	AT2G03720	Unknow	Cis	Distal	Convergent
Chr2	6945230	6945993	-	Chr2	1329919	1331919	+	AT2G04038	MRH6	Cis	Distal	Convergent
Chr2	6945230	6945993	-	Chr2	345537	347537	+	AT2G01810	Unknow	Cis	Distal	Convergent
Chr2	6945230	6945993	-	Chr2	4438614	4440614	+	AT2G11045	Unknow	Cis	Distal	Convergent
Chr2	6945230	6945993	-	Chr2	4571	6571	+	AT2G01021	Unknow	Cis	Distal	Convergent
Chr2	6945230	6945993	-	Chr2	619058	621058	+	AT2G02370	Unknow	Cis	Distal	Convergent
Chr2	7580680	7581259	-	Chr2	2334702	2336702	+	AT2G06010	Unknow	Cis	Distal	Convergent
Chr2	7580680	7581259	-	Chr2	3266932	3268932	+	AT2G07674	ORG4	Cis	Distal	Convergent
Chr2	7580680	7581259	-	Chr2	3268008	3270008	+	AT2G07751	Unknow	Cis	Distal	Convergent
Chr2	7580680	7581259	-	Chr2	3268410	3270410	+	AT2G07675	Unknow	Cis	Distal	Convergent
Chr2	7580680	7581259	-	Chr2	3491226	3493226	+	AT2G07795	Unknow	Cis	Distal	Convergent
Chr2	7580680	7581259	-	Chr2	4132895	4134895	+	AT2G10602	Unknow	Cis	Distal	Convergent
Chr2	8535594	8536478	+	Chr2	11754066	11756066	-	AT2G27500	Unknow	Cis	Distal	Convergent
Chr2	8535594	8536478	+	Chr2	12009956	12011956	-	AT2G28170	Unknow	Cis	Distal	Convergent
Chr2	8535594	8536478	+	Chr2	13586703	13588703	-	AT2G31955	GSL03	Cis	Distal	Convergent
Chr2	8535594	8536478	+	Chr2	16046015	16048015	-	AT2G38300	DOT1	Cis	Distal	Convergent
Chr2	8535594	8536478	+	Chr2	18321696	18323696	-	AT2G44360	Unknow	Cis	Distal	Convergent
Chr2	8932422	8932816	-	Chr2	2346059	2348059	+	AT2G06025	Unknow	Cis	Distal	Convergent
Chr2	8932422	8932816	-	Chr2	7460809	7462809	+	AT2G17140	Unknow	Cis	Distal	Convergent
Chr2	8932422	8932816	-	Chr2	8276789	8278789	+	AT2G19110	Unknow	Cis	Distal	Convergent
Chr2	9713873	9714498	-	Chr2	3255209	3257209	+	AT2G07672	Unknow	Cis	Distal	Convergent
Chr2	9713873	9714498	-	Chr2	8886880	8888880	+	AT2G20618	Unknow	Cis	Distal	Convergent
Chr2	9713873	9714498	-	Chr2	8980123	8982123	+	AT2G20873	SRF1	Cis	Distal	Convergent
Chr2	9713873	9714498	-	Chr2	9196569	9198569	+	AT2G21470	Unknow	Cis	Distal	Convergent
Chr2	9713873	9714498	-	Chr2	9386384	9388384	+	AT2G22088	SAE2	Cis	Distal	Convergent
Chr2	9783810	9784170	-	Chr2	6108912	6110912	+	AT2G14390	Unknow	Cis	Distal	Convergent
Chr2	9785070	9785586	-	Chr2	665041	667041	+	AT2G02490	Unknow	Cis	Distal	Convergent
Chr2	9785070	9785586	-	Chr2	7729075	7731075	+	AT2G17787	Unknow	Cis	Distal	Convergent
Chr2	9785070	9785586	-	Chr2	8078354	8080354	+	AT2G18630	Unknow	Cis	Distal	Convergent
Chr2	9929316	9930339	-	Chr2	1287832	1289832	+	AT2G04032	Unknow	Cis	Distal	Convergent
Chr2	9929316	9930339	-	Chr2	448379	450379	+	AT2G01960	Unknow	Cis	Distal	Convergent
Chr2	9929316	9930339	-	Chr2	6034804	6036804	+	AT2G14255	TET14	Cis	Distal	Convergent
Chr2	9929316	9930339	-	Chr2	8126706	8128706	+	AT2G18760	Unknow	Cis	Distal	Convergent
Chr2	9929316	9930339	-	Chr2	8489192	8491192	+	AT2G19640	NDL3	Cis	Distal	Convergent
Chr2	10268154	10268779	-	Chr2	8451200	8453200	+	AT2G19510	Unknow	Cis	Distal	Convergent
Chr2	10268154	10268779	-	Chr2	8947615	8949615	+	AT2G20784	LBD8	Cis	Distal	Convergent
Chr2	10268154	10268779	-	Chr2	8996450	8998450	+	AT2G20920	Unknow	Cis	Distal	Convergent
Chr2	10268154	10268779	-	Chr2	938607	940607	+	AT2G03130	Unknow	Cis	Distal	Convergent
Chr2	10269014	10270606	-	Chr2	1720481	1722481	+	AT2G04900	Unknow	Cis	Distal	Convergent
Chr2	10269014	10270606	-	Chr2	3218739	3220739	+	AT2G07640	GAE4	Cis	Distal	Convergent
Chr2	10269014	10270606	-	Chr2	3245003	3247003	+	AT2G07749	Unknow	Cis	Distal	Convergent
Chr2	10269014	10270606	-	Chr2	3362296	3364296	+	AT2G07667	Unknow	Cis	Distal	Convergent
Chr2	10269014	10270606	-	Chr2	4080851	4082851	+	AT2G10535	Unknow	Cis	Distal	Convergent
Chr2	10269014	10270606	-	Chr2	4571	6571	+	AT2G01021	LCR29	Cis	Distal	Convergent
Chr2	10269014	10270606	-	Chr2	6117467	6119467	+	AT2G14395	Unknow	Cis	Distal	Convergent
Chr2	10269014	10270606	-	Chr2	681625	683625	+	AT2G02540	Unknow	Cis	Distal	Convergent
Chr2	10269014	10270606	-	Chr2	7553586	7555586	+	AT2G17390	HB21	Cis	Distal	Convergent
Chr2	10269014	10270606	-	Chr2	8156106	8158106	+	AT2G18840	AKR2B	Cis	Distal	Convergent
Chr2	10269014	10270606	-	Chr2	8439520	8441520	+	AT2G19490	Unknow	Cis	Distal	Convergent
Chr2	10269014	10270606	-	Chr2	9087226	9089226	+	AT2G21220	SUR1	Cis	Distal	Convergent
Chr2	10269014	10270606	-	Chr2	9404059	9406059	+	AT2G22125	Unknow	Cis	Distal	Convergent
Chr2	10269014	10270606	-	Chr2	970917	972917	+	AT2G03230	CSI1	Cis	Distal	Convergent
Chr2	10269014	10270606	-	Chr2	98484	100484	+	AT2G01150	FT1	Cis	Distal	Convergent
Chr2	11052589	11053321	-	Chr2	10459199	10461199	+	AT2G24615	Unknow	Cis	Distal	Convergent
Chr2	11052589	11053321	-	Chr2	10460910	10462910	+	AT2G24617	Unknow	Cis	Distal	Convergent
Chr2	11052589	11053321	-	Chr2	330902	332902	+	AT2G01760	Unknow	Cis	Distal	Convergent
Chr2	11052589	11053321	-	Chr2	3445398	3447398	+	AT2G07725	RR14	Cis	Distal	Convergent
Chr2	11052589	11053321	-	Chr2	8504130	8506130	+	AT2G19710	Unknow	Cis	Distal	Convergent
Chr2	11052589	11053321	-	Chr2	9000843	9002843	+	AT2G20950	Unknow	Cis	Distal	Convergent
Chr2	11160345	11160458	+	Chr2	13576381	13578381	-	AT2G31920	Unknow	Cis	Distal	Convergent
Chr2	11841584	11841735	-	Chr2	1715833	1717833	+	AT2G04880	EIF2	Cis	Distal	Convergent
Chr2	11841584	11841735	-	Chr2	9760066	9762066	+	AT2G22941	Unknow	Cis	Distal	Convergent
Chr2	11942233	11942413	-	Chr2	8983959	8985959	+	AT2G20880	EPF1	Cis	Distal	Convergent
Chr2	11942233	11942413	-	Chr2	8985584	8987584	+	AT2G20890	ERF53	Cis	Distal	Convergent
Chr2	12622970	12623413	-	Chr2	1177971	1179971	+	AT2G03870	Unknow	Cis	Distal	Convergent
Chr2	12622970	12623413	-	Chr2	3451686	3453686	+	AT2G07728	Unknow	Cis	Distal	Convergent
Chr2	12622970	12623413	-	Chr2	8797041	8799041	+	AT2G20400	Unknow	Cis	Distal	Convergent
Chr2	12622970	12623413	-	Chr2	9261537	9263537	+	AT2G21655	Unknow	Cis	Distal	Convergent
Chr2	12687942	12688317	-	Chr2	10836294	10838294	+	AT2G25470	Unknow	Cis	Distal	Convergent
Chr2	12687942	12688317	-	Chr2	11647057	11649057	+	AT2G27229	PIP5K3	Cis	Distal	Convergent
Chr2	12687942	12688317	-	Chr2	12361426	12363426	+	AT2G28810	Unknow	Cis	Distal	Convergent
Chr2	12687942	12688317	-	Chr2	1295046	1297046	+	AT2G04034	CDC6	Cis	Distal	Convergent
Chr2	12687942	12688317	-	Chr2	3027561	3029561	+	AT2G07290	Unknow	Cis	Distal	Convergent
Chr2	12687942	12688317	-	Chr2	9268784	9270784	+	AT2G21710	Unknow	Cis	Distal	Convergent
Chr2	12817861	12818434	-	Chr2	10371570	10373570	+	AT2G24390	Unknow	Cis	Distal	Convergent
Chr2	12817861	12818434	-	Chr2	10373439	10375439	+	AT2G24395	Unknow	Cis	Distal	Convergent
Chr2	12817861	12818434	-	Chr2	10402373	10404373	+	AT2G24510	RPA2	Cis	Distal	Convergent
Chr2	12817861	12818434	-	Chr2	1169136	1171136	+	AT2G03830	Unknow	Cis	Distal	Convergent
Chr2	12817861	12818434	-	Chr2	4571	6571	+	AT2G01021	ZAT	Cis	Distal	Convergent
Chr2	12817861	12818434	-	Chr2	4800783	4802783	+	AT2G11890	Unknow	Cis	Distal	Convergent
Chr2	12817861	12818434	-	Chr2	4802391	4804391	+	AT2G11891	Unknow	Cis	Distal	Convergent
Chr2	12817861	12818434	-	Chr2	626730	628730	+	AT2G02390	Unknow	Cis	Distal	Convergent
Chr2	12817861	12818434	-	Chr2	7502748	7504748	+	AT2G17260	GSTZ1	Cis	Distal	Convergent
Chr2	13051861	13052320	-	Chr2	12054213	12056213	+	AT2G28290	Unknow	Cis	Distal	Convergent
Chr2	13051861	13052320	-	Chr2	938607	940607	+	AT2G03130	ULT2	Cis	Distal	Convergent
Chr2	13051861	13052320	-	Chr2	939829	941829	+	AT2G03140	Unknow	Cis	Distal	Convergent
Chr2	13506451	13506820	-	Chr2	3355619	3357619	+	AT2G07798	ARI10	Cis	Distal	Convergent
Chr2	13506451	13506820	-	Chr2	536250	538250	+	AT2G02120	Unknow	Cis	Distal	Convergent
Chr2	13506451	13506820	-	Chr2	9156310	9158310	+	AT2G21400	Unknow	Cis	Distal	Convergent
Chr2	13506451	13506820	-	Chr2	9261537	9263537	+	AT2G21655	SRS3	Cis	Distal	Convergent
Chr2	14600242	14600564	+	Chr2	16288262	16290262	-	AT2G39000	Unknow	Cis	Distal	Convergent
Chr2	15478649	15478780	-	Chr2	1974918	1976918	+	AT2G05410	XTH32	Cis	Distal	Convergent
Chr2	15478649	15478780	-	Chr2	3279097	3281097	+	AT2G07678	Unknow	Cis	Distal	Convergent
Chr2	15478649	15478780	-	Chr2	9291261	9293261	+	AT2G21790	GONST1	Cis	Distal	Convergent
Chr2	15553112	15553150	-	Chr2	3279097	3281097	+	AT2G07678	Unknow	Cis	Distal	Convergent
Chr2	15553112	15553150	-	Chr2	7374199	7376199	+	AT2G16980	Unknow	Cis	Distal	Convergent
Chr2	16027574	16029470	-	Chr2	10490669	10492669	+	AT2G24670	MES6	Cis	Distal	Convergent
Chr2	16027574	16029470	-	Chr2	10501436	10503436	+	AT2G24692	Unknow	Cis	Distal	Convergent
Chr2	16027574	16029470	-	Chr2	1154593	1156593	+	AT2G03800	Unknow	Cis	Distal	Convergent
Chr2	16027574	16029470	-	Chr2	12034273	12036273	+	AT2G28225	Unknow	Cis	Distal	Convergent
Chr2	16027574	16029470	-	Chr2	12601767	12603767	+	AT2G29360	Unknow	Cis	Distal	Convergent
Chr2	16027574	16029470	-	Chr2	13012530	13014530	+	AT2G30550	Unknow	Cis	Distal	Convergent
Chr2	16027574	16029470	-	Chr2	14315563	14317563	+	AT2G33845	FES1	Cis	Distal	Convergent
Chr2	16027574	16029470	-	Chr2	15538246	15540246	+	AT2G37000	Unknow	Cis	Distal	Convergent
Chr2	16027574	16029470	-	Chr2	15870347	15872347	+	AT2G37930	emb1513	Cis	Distal	Convergent
Chr2	16027574	16029470	-	Chr2	2973025	2975025	+	AT2G07170	PUX2	Cis	Distal	Convergent
Chr2	16027574	16029470	-	Chr2	3327660	3329660	+	AT2G07633	Unknow	Cis	Distal	Convergent
Chr2	16027574	16029470	-	Chr2	3346003	3348003	+	AT2G07785	Unknow	Cis	Distal	Convergent
Chr2	16027574	16029470	-	Chr2	3362296	3364296	+	AT2G07667	Unknow	Cis	Distal	Convergent
Chr2	16027574	16029470	-	Chr2	4571	6571	+	AT2G01021	Unknow	Cis	Distal	Convergent
Chr2	16027574	16029470	-	Chr2	6947851	6949851	+	AT2G15970	Unknow	Cis	Distal	Convergent
Chr2	16027574	16029470	-	Chr2	7698134	7700134	+	AT2G17723	COR413-PM1	Cis	Distal	Convergent
Chr2	16027574	16029470	-	Chr2	9300254	9302254	+	AT2G21810	XIG	Cis	Distal	Convergent
Chr2	16027574	16029470	-	Chr2	9301713	9303713	+	AT2G21830	Unknow	Cis	Distal	Convergent
Chr2	16027574	16029470	-	Chr2	9583549	9585549	+	AT2G22560	Unknow	Cis	Distal	Convergent
Chr2	16027574	16029470	-	Chr2	9830032	9832032	+	AT2G23093	Unknow	Cis	Distal	Convergent
Chr2	16027574	16029470	-	Chr2	9977405	9979405	+	AT2G23440	Unknow	Cis	Distal	Convergent
Chr2	16278678	16279390	-	Chr2	10447631	10449631	+	AT2G24590	Unknow	Cis	Distal	Convergent
Chr2	16278678	16279390	-	Chr2	12452637	12454637	+	AT2G28990	RSZ22a	Cis	Distal	Convergent
Chr2	16278678	16279390	-	Chr2	12765585	12767585	+	AT2G29950	Unknow	Cis	Distal	Convergent
Chr2	16278678	16279390	-	Chr2	13409940	13411940	+	AT2G31490	DOR	Cis	Distal	Convergent
Chr2	16278678	16279390	-	Chr2	16150473	16152473	+	AT2G38620	Unknow	Cis	Distal	Convergent
Chr2	16278678	16279390	-	Chr2	3255209	3257209	+	AT2G07672	Unknow	Cis	Distal	Convergent
Chr2	16278678	16279390	-	Chr2	3299041	3301041	+	AT2G07628	Unknow	Cis	Distal	Convergent
Chr2	16278678	16279390	-	Chr2	3612986	3614986	+	AT2G07981	Unknow	Cis	Distal	Convergent
Chr2	16278678	16279390	-	Chr2	6651663	6653663	+	AT2G15310	Unknow	Cis	Distal	Convergent
Chr2	16507143	16507378	-	Chr2	12824804	12826804	+	AT2G30060	TAT3	Cis	Distal	Convergent
Chr2	16507143	16507378	-	Chr2	4656445	4658445	+	AT2G11620	Unknow	Cis	Distal	Convergent
Chr2	16507143	16507378	-	Chr2	6531261	6533261	+	AT2G15080	Unknow	Cis	Distal	Convergent
Chr2	16507143	16507378	-	Chr2	8409701	8411701	+	AT2G19420	Unknow	Cis	Distal	Convergent
Chr2	16507143	16507378	-	Chr2	8886880	8888880	+	AT2G20618	Unknow	Cis	Distal	Convergent
Chr2	17847209	17847502	-	Chr2	8787594	8789594	+	AT2G20362	Unknow	Cis	Distal	Convergent
Chr2	17994802	17995021	-	Chr2	11627777	11629777	+	AT2G27210	Unknow	Cis	Distal	Convergent
Chr2	17994802	17995021	-	Chr2	14111025	14113025	+	AT2G33300	BSL3	Cis	Distal	Convergent
Chr2	17994802	17995021	-	Chr2	16769997	16771997	+	AT2G40140	Unknow	Cis	Distal	Convergent
Chr2	17994802	17995021	-	Chr2	1972886	1974886	+	AT2G05400	Unknow	Cis	Distal	Convergent
Chr2	18251656	18251944	-	Chr2	11327719	11329719	+	AT2G26640	NTF2A	Cis	Distal	Convergent
Chr2	18251656	18251944	-	Chr2	15333284	15335284	+	AT2G36570	Unknow	Cis	Distal	Convergent
Chr2	18251656	18251944	-	Chr2	17163191	17165191	+	AT2G41180	Unknow	Cis	Distal	Convergent
Chr2	18251656	18251944	-	Chr2	17964251	17966251	+	AT2G43230	ACA4	Cis	Distal	Convergent
Chr2	18251656	18251944	-	Chr2	4332959	4334959	+	AT2G10975	Unknow	Cis	Distal	Convergent
Chr2	18251656	18251944	-	Chr2	7182652	7184652	+	AT2G16575	ASE1	Cis	Distal	Convergent
Chr2	18251656	18251944	-	Chr2	7399117	7401117	+	AT2G17033	Unknow	Cis	Distal	Convergent
Chr2	18251656	18251944	-	Chr2	8076174	8078174	+	AT2G18620	Unknow	Cis	Distal	Convergent
Chr2	18251656	18251944	-	Chr2	932787	934787	+	AT2G03110	Unknow	Cis	Distal	Convergent
Chr2	19021372	19021653	-	Chr2	15499726	15501726	+	AT2G36910	FH4	Cis	Distal	Convergent
Chr2	19021372	19021653	-	Chr2	15588741	15590741	+	AT2G37100	ABCB1	Cis	Distal	Convergent
Chr2	19021372	19021653	-	Chr2	526179	528179	+	AT2G02100	AGP16	Cis	Distal	Convergent
Chr3	986888	987965	+	Chr3	1261683	1263683	-	AT3G04640	Unknow	Cis	Distal	Convergent
Chr3	986888	987965	+	Chr3	1303389	1305389	-	AT3G04750	Unknow	Cis	Distal	Convergent
Chr3	986888	987965	+	Chr3	14196865	14198865	-	AT3G41762	Unknow	Cis	Distal	Convergent
Chr3	986888	987965	+	Chr3	17215755	17217755	-	AT3G46730	Unknow	Cis	Distal	Convergent
Chr3	986888	987965	+	Chr3	17497164	17499164	-	AT3G47480	Unknow	Cis	Distal	Convergent
Chr3	986888	987965	+	Chr3	20015653	20017653	-	AT3G54040	Unknow	Cis	Distal	Convergent
Chr3	986888	987965	+	Chr3	20139244	20141244	-	AT3G54390	Unknow	Cis	Distal	Convergent
Chr3	986888	987965	+	Chr3	20879783	20881783	-	AT3G56290	Unknow	Cis	Distal	Convergent
Chr3	986888	987965	+	Chr3	21569827	21571827	-	AT3G58240	Unknow	Cis	Distal	Convergent
Chr3	986888	987965	+	Chr3	3052850	3054850	-	AT3G09925	Unknow	Cis	Distal	Convergent
Chr3	986888	987965	+	Chr3	4175457	4177457	-	AT3G13040	Unknow	Cis	Distal	Convergent
Chr3	986888	987965	+	Chr3	4804468	4806468	-	AT3G14380	Cpn60beta2	Cis	Distal	Convergent
Chr3	986888	987965	+	Chr3	6019724	6021724	-	AT3G17590	Unknow	Cis	Distal	Convergent
Chr3	986888	987965	+	Chr3	7274013	7276013	-	AT3G20800	JMJD5	Cis	Distal	Convergent
Chr3	986888	987965	+	Chr3	8725986	8727986	-	AT3G24150	RNR2A	Cis	Distal	Convergent
Chr3	986888	987965	+	Chr3	9629200	9631200	-	AT3G26270	Unknow	Cis	Distal	Convergent
Chr3	1246711	1247632	+	Chr3	10485991	10487991	-	AT3G28155	UKL5	Cis	Distal	Convergent
Chr3	1246711	1247632	+	Chr3	11163336	11165336	-	AT3G29190	NAC047	Cis	Distal	Convergent
Chr3	1246711	1247632	+	Chr3	11592371	11594371	-	AT3G29760	Unknow	Cis	Distal	Convergent
Chr3	1246711	1247632	+	Chr3	12146502	12148502	-	AT3G30540	Unknow	Cis	Distal	Convergent
Chr3	1246711	1247632	+	Chr3	12358128	12360128	-	AT3G30730	Unknow	Cis	Distal	Convergent
Chr3	1246711	1247632	+	Chr3	14196865	14198865	-	AT3G41762	Unknow	Cis	Distal	Convergent
Chr3	1246711	1247632	+	Chr3	16956885	16958885	-	AT3G46180	Unknow	Cis	Distal	Convergent
Chr3	1246711	1247632	+	Chr3	17673928	17675928	-	AT3G47890	UTR5	Cis	Distal	Convergent
Chr3	1246711	1247632	+	Chr3	20142763	20144763	-	AT3G54400	Unknow	Cis	Distal	Convergent
Chr3	1246711	1247632	+	Chr3	2083472	2085472	-	AT3G06650	Unknow	Cis	Distal	Convergent
Chr3	1246711	1247632	+	Chr3	21471694	21473694	-	AT3G57990	ACLB-1	Cis	Distal	Convergent
Chr3	1246711	1247632	+	Chr3	21767298	21769298	-	AT3G58875	Unknow	Cis	Distal	Convergent
Chr3	1246711	1247632	+	Chr3	21907872	21909872	-	AT3G59270	Unknow	Cis	Distal	Convergent
Chr3	1246711	1247632	+	Chr3	22453521	22455521	-	AT3G60740	PDLP8	Cis	Distal	Convergent
Chr3	1246711	1247632	+	Chr3	22641359	22643359	-	AT3G61170	TTN1	Cis	Distal	Convergent
Chr3	1246711	1247632	+	Chr3	22642182	22644182	-	AT3G61172	Unknow	Cis	Distal	Convergent
Chr3	1246711	1247632	+	Chr3	22902395	22904395	-	AT3G61860	LCR8	Cis	Distal	Convergent
Chr3	1246711	1247632	+	Chr3	23153649	23155649	-	AT3G62600	MYB11	Cis	Distal	Convergent
Chr3	1246711	1247632	+	Chr3	2491180	2493180	-	AT3G07800	Unknow	Cis	Distal	Convergent
Chr3	1246711	1247632	+	Chr3	3052850	3054850	-	AT3G09925	Unknow	Cis	Distal	Convergent
Chr3	1246711	1247632	+	Chr3	3731251	3733251	-	AT3G11820	Unknow	Cis	Distal	Convergent
Chr3	1246711	1247632	+	Chr3	6290401	6292401	-	AT3G18320	SYP121	Cis	Distal	Convergent
Chr3	1246711	1247632	+	Chr3	7004508	7006508	-	AT3G20060	VTC4	Cis	Distal	Convergent
Chr3	1246711	1247632	+	Chr3	7312795	7314795	-	AT3G20870	Unknow	Cis	Distal	Convergent
Chr3	1246711	1247632	+	Chr3	8974867	8976867	-	AT3G24605	RSY3	Cis	Distal	Convergent
Chr3	1246711	1247632	+	Chr3	9428277	9430277	-	AT3G25805	Unknow	Cis	Distal	Convergent
Chr3	2320090	2321045	-	Chr3	1073299	1075299	+	AT3G04100	Unknow	Cis	Distal	Convergent
Chr3	2320090	2321045	-	Chr3	1593196	1595196	+	AT3G05510	Unknow	Cis	Distal	Convergent
Chr3	2320090	2321045	-	Chr3	1926868	1928868	+	AT3G06360	FER	Cis	Distal	Convergent
Chr3	2349375	2349627	+	Chr3	10473952	10475952	-	AT3G28150	Unknow	Cis	Distal	Convergent
Chr3	2349375	2349627	+	Chr3	18613435	18615435	-	AT3G50200	TBL22	Cis	Distal	Convergent
Chr3	4359735	4360164	-	Chr3	1793145	1795145	+	AT3G05980	AAT	Cis	Distal	Convergent
Chr3	4359735	4360164	-	Chr3	2715557	2717557	+	AT3G08940	AAC1	Cis	Distal	Convergent
Chr3	4359735	4360164	-	Chr3	2956676	2958676	+	AT3G09650	Unknow	Cis	Distal	Convergent
Chr3	4359735	4360164	-	Chr3	3014490	3016490	+	AT3G09830	HCF152	Cis	Distal	Convergent
Chr3	4359735	4360164	-	Chr3	3159706	3161706	+	AT3G10220	Unknow	Cis	Distal	Convergent
Chr3	4410234	4410667	+	Chr3	10261975	10263975	-	AT3G27700	Unknow	Cis	Distal	Convergent
Chr3	4410234	4410667	+	Chr3	10590685	10592685	-	AT3G28340	Unknow	Cis	Distal	Convergent
Chr3	4410234	4410667	+	Chr3	10982757	10984757	-	AT3G28956	Unknow	Cis	Distal	Convergent
Chr3	4410234	4410667	+	Chr3	21183144	21185144	-	AT3G57240	Unknow	Cis	Distal	Convergent
Chr3	4507497	4507731	+	Chr3	16649974	16651974	-	AT3G45390	Unknow	Cis	Distal	Convergent
Chr3	4507497	4507731	+	Chr3	17240623	17242623	-	AT3G46810	Unknow	Cis	Distal	Convergent
Chr3	4507497	4507731	+	Chr3	20921338	20923338	-	AT3G56410	Unknow	Cis	Distal	Convergent
Chr3	4507497	4507731	+	Chr3	20934540	20936540	-	AT3G56460	Unknow	Cis	Distal	Convergent
Chr3	4611238	4612991	-	Chr3	1262724	1264724	+	AT3G04660	Unknow	Cis	Distal	Convergent
Chr3	4611238	4612991	-	Chr3	2439565	2441565	+	AT3G07650	Unknow	Cis	Distal	Convergent
Chr3	4611238	4612991	-	Chr3	3009780	3011780	+	AT3G09820	Unknow	Cis	Distal	Convergent
Chr3	4611238	4612991	-	Chr3	3385078	3387078	+	AT3G10820	Unknow	Cis	Distal	Convergent
Chr3	4611238	4612991	-	Chr3	3461477	3463477	+	AT3G11050	Unknow	Cis	Distal	Convergent
Chr3	4611238	4612991	-	Chr3	3965058	3967058	+	AT3G12510	FER2	Cis	Distal	Convergent
Chr3	4611238	4612991	-	Chr3	510220	512220	+	AT3G02480	APG12B	Cis	Distal	Convergent
Chr3	4969225	4970330	-	Chr3	2524513	2526513	+	AT3G07930	Unknow	Cis	Distal	Convergent
Chr3	4969225	4970330	-	Chr3	4454954	4456954	+	AT3G13630	SUN2	Cis	Distal	Convergent
Chr3	5814713	5815418	+	Chr3	19425257	19427257	-	AT3G52390	Unknow	Cis	Distal	Convergent
Chr3	5814713	5815418	+	Chr3	20746975	20748975	-	AT3G55935	Unknow	Cis	Distal	Convergent
Chr3	5814713	5815418	+	Chr3	22648168	22650168	-	AT3G61182	Unknow	Cis	Distal	Convergent
Chr3	5814713	5815418	+	Chr3	23186720	23188720	-	AT3G62690	LCR54	Cis	Distal	Convergent
Chr3	5814713	5815418	+	Chr3	6558648	6560648	-	AT3G19010	TOC64-III	Cis	Distal	Convergent
Chr3	5814713	5815418	+	Chr3	7121023	7123023	-	AT3G20420	Unknow	Cis	Distal	Convergent
Chr3	6243877	6243999	-	Chr3	1340455	1342455	+	AT3G04870	MYB118	Cis	Distal	Convergent
Chr3	6243877	6243999	-	Chr3	3477673	3479673	+	AT3G11110	Unknow	Cis	Distal	Convergent
Chr3	7350841	7351161	+	Chr3	16866261	16868261	-	AT3G45860	UMAMIT3	Cis	Distal	Convergent
Chr3	7350841	7351161	+	Chr3	19900235	19902235	-	AT3G53690	PPR2	Cis	Distal	Convergent
Chr3	7350841	7351161	+	Chr3	23355480	23357480	-	AT3G63210	TON1B	Cis	Distal	Convergent
Chr3	7350841	7351161	+	Chr3	23375405	23377405	-	AT3G63260	Unknow	Cis	Distal	Convergent
Chr3	7350841	7351161	+	Chr3	7984833	7986833	-	AT3G22540	CYP705A28	Cis	Distal	Convergent
Chr3	7368136	7369309	+	Chr3	14196865	14198865	-	AT3G41762	Unknow	Cis	Distal	Convergent
Chr3	7368136	7369309	+	Chr3	17248823	17250823	-	AT3G46830	Unknow	Cis	Distal	Convergent
Chr3	7368136	7369309	+	Chr3	17579577	17581577	-	AT3G47680	EB1a	Cis	Distal	Convergent
Chr3	7368136	7369309	+	Chr3	17579578	17581578	-	AT3G47675	Unknow	Cis	Distal	Convergent
Chr3	7368136	7369309	+	Chr3	18837395	18839395	-	AT3G50690	HB-1	Cis	Distal	Convergent
Chr3	7368136	7369309	+	Chr3	20315887	20317887	-	AT3G54830	UMAMIT6	Cis	Distal	Convergent
Chr3	7368136	7369309	+	Chr3	20515392	20517392	-	AT3G55330	PHIP1	Cis	Distal	Convergent
Chr3	7368136	7369309	+	Chr3	20573725	20575725	-	AT3G55490	PPL1	Cis	Distal	Convergent
Chr3	7368136	7369309	+	Chr3	23025804	23027804	-	AT3G62200	Unknow	Cis	Distal	Convergent
Chr3	7368136	7369309	+	Chr3	7555236	7557236	-	AT3G21450	ABCG15	Cis	Distal	Convergent
Chr3	7368136	7369309	+	Chr3	8285081	8287081	-	AT3G23210	LFR	Cis	Distal	Convergent
Chr3	7368136	7369309	+	Chr3	8639580	8641580	-	AT3G23910	BAM1	Cis	Distal	Convergent
Chr3	7375120	7375931	-	Chr3	166408	168408	+	AT3G01440	Unknow	Cis	Distal	Convergent
Chr3	7375120	7375931	-	Chr3	2561803	2563803	+	AT3G08030	Unknow	Cis	Distal	Convergent
Chr3	7375120	7375931	-	Chr3	3377168	3379168	+	AT3G10800	Unknow	Cis	Distal	Convergent
Chr3	7375120	7375931	-	Chr3	5045376	5047376	+	AT3G14990	LNG2	Cis	Distal	Convergent
Chr3	7817118	7817278	-	Chr3	4141524	4143524	+	AT3G12977	Unknow	Cis	Distal	Convergent
Chr3	8108709	8109146	+	Chr3	10987203	10989203	-	AT3G28960	Unknow	Cis	Distal	Convergent
Chr3	8108709	8109146	+	Chr3	20038200	20040200	-	AT3G54100	Unknow	Cis	Distal	Convergent
Chr3	8108709	8109146	+	Chr3	21199319	21201319	-	AT3G57290	Unknow	Cis	Distal	Convergent
Chr3	8156168	8156517	-	Chr3	1844442	1846442	+	AT3G06120	PLC9	Cis	Distal	Convergent
Chr3	8156168	8156517	-	Chr3	3006499	3008499	+	AT3G09810	UBQ8	Cis	Distal	Convergent
Chr3	8156168	8156517	-	Chr3	5452762	5454762	+	AT3G16080	Unknow	Cis	Distal	Convergent
Chr3	8185612	8186840	-	Chr3	2715557	2717557	+	AT3G08940	Unknow	Cis	Distal	Convergent
Chr3	8185612	8186840	-	Chr3	3316975	3318975	+	AT3G10610	Unknow	Cis	Distal	Convergent
Chr3	8185612	8186840	-	Chr3	3445568	3447568	+	AT3G11000	CPK2	Cis	Distal	Convergent
Chr3	8185612	8186840	-	Chr3	3501917	3503917	+	AT3G11180	Unknow	Cis	Distal	Convergent
Chr3	8185612	8186840	-	Chr3	4401355	4403355	+	AT3G13510	HYP1	Cis	Distal	Convergent
Chr3	8185612	8186840	-	Chr3	4515496	4517496	+	AT3G13760	Unknow	Cis	Distal	Convergent
Chr3	8185612	8186840	-	Chr3	482256	484256	+	AT3G02370	Unknow	Cis	Distal	Convergent
Chr3	8185612	8186840	-	Chr3	4922777	4924777	+	AT3G14660	Unknow	Cis	Distal	Convergent
Chr3	8185612	8186840	-	Chr3	5000271	5002271	+	AT3G14870	CYP72A13	Cis	Distal	Convergent
Chr3	8185612	8186840	-	Chr3	5186241	5188241	+	AT3G15360	Unknow	Cis	Distal	Convergent
Chr3	8185612	8186840	-	Chr3	5552197	5554197	+	AT3G16360	NAI2	Cis	Distal	Convergent
Chr3	8185612	8186840	-	Chr3	5577290	5579290	+	AT3G16420	AHP4	Cis	Distal	Convergent
Chr3	8185612	8186840	-	Chr3	602785	604785	+	AT3G02790	Unknow	Cis	Distal	Convergent
Chr3	8185612	8186840	-	Chr3	6084909	6086909	+	AT3G17780	Unknow	Cis	Distal	Convergent
Chr3	8185612	8186840	-	Chr3	609490	611490	+	AT3G02820	Unknow	Cis	Distal	Convergent
Chr3	8185612	8186840	-	Chr3	6591773	6593773	+	AT3G19070	Unknow	Cis	Distal	Convergent
Chr3	8185612	8186840	-	Chr3	6662044	6664044	+	AT3G19240	Unknow	Cis	Distal	Convergent
Chr3	8185612	8186840	-	Chr3	6901757	6903757	+	AT3G19860	Unknow	Cis	Distal	Convergent
Chr3	8185612	8186840	-	Chr3	7141418	7143418	+	AT3G20475	Unknow	Cis	Distal	Convergent
Chr3	8185612	8186840	-	Chr3	949628	951628	+	AT3G03773	Unknow	Cis	Distal	Convergent
Chr3	9570493	9572031	-	Chr3	1841413	1843413	+	AT3G06110	Unknow	Cis	Distal	Convergent
Chr3	9570493	9572031	-	Chr3	2001393	2003393	+	AT3G06490	PPR2	Cis	Distal	Convergent
Chr3	9570493	9572031	-	Chr3	2124312	2126312	+	AT3G06740	Unknow	Cis	Distal	Convergent
Chr3	9570493	9572031	-	Chr3	2345186	2347186	+	AT3G07350	Unknow	Cis	Distal	Convergent
Chr3	9570493	9572031	-	Chr3	2704534	2706534	+	AT3G08890	Unknow	Cis	Distal	Convergent
Chr3	9570493	9572031	-	Chr3	3497537	3499537	+	AT3G11170	Unknow	Cis	Distal	Convergent
Chr3	9570493	9572031	-	Chr3	3554554	3556554	+	AT3G11340	Unknow	Cis	Distal	Convergent
Chr3	9570493	9572031	-	Chr3	375025	377025	+	AT3G02120	PIRL9	Cis	Distal	Convergent
Chr3	9570493	9572031	-	Chr3	376087	378087	+	AT3G02125	Unknow	Cis	Distal	Convergent
Chr3	9570493	9572031	-	Chr3	4751705	4753705	+	AT3G14270	Unknow	Cis	Distal	Convergent
Chr3	9570493	9572031	-	Chr3	5015941	5017941	+	AT3G14920	FAB1B	Cis	Distal	Convergent
Chr3	9570493	9572031	-	Chr3	6750422	6752422	+	AT3G19480	MEF20	Cis	Distal	Convergent
Chr3	9570493	9572031	-	Chr3	7754458	7756458	+	AT3G22020	Unknow	Cis	Distal	Convergent
Chr3	9570493	9572031	-	Chr3	8128391	8130391	+	AT3G22935	Unknow	Cis	Distal	Convergent
Chr3	9570493	9572031	-	Chr3	8644746	8646746	+	AT3G23930	Unknow	Cis	Distal	Convergent
Chr3	9570493	9572031	-	Chr3	9299747	9301747	+	AT3G25590	Unknow	Cis	Distal	Convergent
Chr3	11123902	11125489	-	Chr3	10443841	10445841	+	AT3G28060	Unknow	Cis	Distal	Convergent
Chr3	11123902	11125489	-	Chr3	1219422	1221422	+	AT3G04530	KIN11	Cis	Distal	Convergent
Chr3	11123902	11125489	-	Chr3	1980659	1982659	+	AT3G06460	Unknow	Cis	Distal	Convergent
Chr3	11123902	11125489	-	Chr3	2389122	2391122	+	AT3G07490	Unknow	Cis	Distal	Convergent
Chr3	11123902	11125489	-	Chr3	2780133	2782133	+	AT3G09085	ADA2A	Cis	Distal	Convergent
Chr3	11123902	11125489	-	Chr3	4808888	4810888	+	AT3G14395	Unknow	Cis	Distal	Convergent
Chr3	11123902	11125489	-	Chr3	4860153	4862153	+	AT3G14480	Unknow	Cis	Distal	Convergent
Chr3	11123902	11125489	-	Chr3	5631426	5633426	+	AT3G16555	Unknow	Cis	Distal	Convergent
Chr3	11123902	11125489	-	Chr3	5679380	5681380	+	AT3G16670	DEG12	Cis	Distal	Convergent
Chr3	11123902	11125489	-	Chr3	6225341	6227341	+	AT3G18170	Unknow	Cis	Distal	Convergent
Chr3	11123902	11125489	-	Chr3	64151	66151	+	AT3G01185	SKOR	Cis	Distal	Convergent
Chr3	11123902	11125489	-	Chr3	7375391	7377391	+	AT3G21060	Unknow	Cis	Distal	Convergent
Chr3	11123902	11125489	-	Chr3	7727646	7729646	+	AT3G21940	ABCG15	Cis	Distal	Convergent
Chr3	11123902	11125489	-	Chr3	8277271	8279271	+	AT3G23190	Unknow	Cis	Distal	Convergent
Chr3	11123902	11125489	-	Chr3	8486695	8488695	+	AT3G23630	Unknow	Cis	Distal	Convergent
Chr3	11123902	11125489	-	Chr3	9064601	9066601	+	AT3G24840	Unknow	Cis	Distal	Convergent
Chr3	11123902	11125489	-	Chr3	9814563	9816563	+	AT3G26720	CYP71B34	Cis	Distal	Convergent
Chr3	11123902	11125489	-	Chr3	9967551	9969551	+	AT3G27025	Unknow	Cis	Distal	Convergent
Chr3	11760195	11760688	-	Chr3	1371688	1373688	+	AT3G04960	Unknow	Cis	Distal	Convergent
Chr3	11760195	11760688	-	Chr3	2924042	2926042	+	AT3G09530	Unknow	Cis	Distal	Convergent
Chr3	11760195	11760688	-	Chr3	4017060	4019060	+	AT3G12660	Unknow	Cis	Distal	Convergent
Chr3	11760195	11760688	-	Chr3	4517631	4519631	+	AT3G13770	FLA14	Cis	Distal	Convergent
Chr3	11760195	11760688	-	Chr3	7713348	7715348	+	AT3G21900	Unknow	Cis	Distal	Convergent
Chr3	11760195	11760688	-	Chr3	9509901	9511901	+	AT3G26010	Unknow	Cis	Distal	Convergent
Chr3	11760195	11760688	-	Chr3	9514953	9516953	+	AT3G26030	Unknow	Cis	Distal	Convergent
Chr3	11760195	11760688	-	Chr3	9669517	9671517	+	AT3G26420	ATB' DELTA	Cis	Distal	Convergent
Chr3	11760195	11760688	-	Chr3	9669517	9671517	+	AT3G26430	ATRZ-1A	Cis	Distal	Convergent
Chr3	12122071	12122496	+	Chr3	14196865	14198865	-	AT3G41762	Unknow	Cis	Distal	Convergent
Chr3	12360744	12361398	+	Chr3	14084346	14086346	-	AT3G33528	Unknow	Cis	Distal	Convergent
Chr3	12360744	12361398	+	Chr3	15150916	15152916	-	AT3G43153	Unknow	Cis	Distal	Convergent
Chr3	12360744	12361398	+	Chr3	16253535	16255535	-	AT3G44710	Unknow	Cis	Distal	Convergent
Chr3	12360744	12361398	+	Chr3	20423114	20425114	-	AT3G55100	Unknow	Cis	Distal	Convergent
Chr3	12360744	12361398	+	Chr3	21121160	21123160	-	AT3G57060	ABCG17	Cis	Distal	Convergent
Chr3	12360744	12361398	+	Chr3	21569827	21571827	-	AT3G58240	Unknow	Cis	Distal	Convergent
Chr3	14749455	14750462	-	Chr3	1438014	1440014	+	AT3G05150	Unknow	Cis	Distal	Convergent
Chr3	14749455	14750462	-	Chr3	1651264	1653264	+	AT3G05670	Unknow	Cis	Distal	Convergent
Chr3	14749455	14750462	-	Chr3	1835623	1837623	+	AT3G06085	RLP33	Cis	Distal	Convergent
Chr3	14749455	14750462	-	Chr3	6145906	6147906	+	AT3G17970	Unknow	Cis	Distal	Convergent
Chr3	14749455	14750462	-	Chr3	632465	634465	+	AT3G02880	TOC64-III	Cis	Distal	Convergent
Chr3	14749455	14750462	-	Chr3	7960307	7962307	+	AT3G22450	Unknow	Cis	Distal	Convergent
Chr3	14811151	14811678	+	Chr3	15400718	15402718	-	AT3G43500	Unknow	Cis	Distal	Convergent
Chr3	14811151	14811678	+	Chr3	16475830	16477830	-	AT3G45040	Unknow	Cis	Distal	Convergent
Chr3	14811151	14811678	+	Chr3	16889171	16891171	-	AT3G45940	RLP32	Cis	Distal	Convergent
Chr3	14811151	14811678	+	Chr3	18445457	18447457	-	AT3G49725	Unknow	Cis	Distal	Convergent
Chr3	14811151	14811678	+	Chr3	19251112	19253112	-	AT3G51890	Unknow	Cis	Distal	Convergent
Chr3	14811151	14811678	+	Chr3	19692578	19694578	-	AT3G53120	Unknow	Cis	Distal	Convergent
Chr3	14811151	14811678	+	Chr3	23401679	23403679	-	AT3G63360	OTP86	Cis	Distal	Convergent
Chr3	14812913	14813256	+	Chr3	20020926	20022926	-	AT3G54060	Unknow	Cis	Distal	Convergent
Chr3	14812913	14813256	+	Chr3	20022235	20024235	-	AT3G54065	Unknow	Cis	Distal	Convergent
Chr3	14812913	14813256	+	Chr3	20199202	20201202	-	AT3G54570	Unknow	Cis	Distal	Convergent
Chr3	14812913	14813256	+	Chr3	21768367	21770367	-	AT3G58877	Unknow	Cis	Distal	Convergent
Chr3	15206183	15206713	-	Chr3	10074809	10076809	+	AT3G27280	Unknow	Cis	Distal	Convergent
Chr3	15206183	15206713	-	Chr3	11669637	11671637	+	AT3G29780	Unknow	Cis	Distal	Convergent
Chr3	15206183	15206713	-	Chr3	127138	129138	+	AT3G01345	DEL3	Cis	Distal	Convergent
Chr3	15206183	15206713	-	Chr3	3023993	3025993	+	AT3G09860	Unknow	Cis	Distal	Convergent
Chr3	15206183	15206713	-	Chr3	3025292	3027292	+	AT3G09863	Unknow	Cis	Distal	Convergent
Chr3	15206183	15206713	-	Chr3	5262001	5264001	+	AT3G15540	Unknow	Cis	Distal	Convergent
Chr3	15206183	15206713	-	Chr3	5560400	5562400	+	AT3G16390	IAA19	Cis	Distal	Convergent
Chr3	15206183	15206713	-	Chr3	6391747	6393747	+	AT3G18560	mtLPD2	Cis	Distal	Convergent
Chr3	15206183	15206713	-	Chr3	8622636	8624636	+	AT3G23890	FIB4	Cis	Distal	Convergent
Chr3	15206183	15206713	-	Chr3	9811223	9813223	+	AT3G26710	Unknow	Cis	Distal	Convergent
Chr3	15404559	15405483	-	Chr3	2538913	2540913	+	AT3G07970	Unknow	Cis	Distal	Convergent
Chr3	15404559	15405483	-	Chr3	2740826	2742826	+	AT3G08990	QRT2	Cis	Distal	Convergent
Chr3	15404559	15405483	-	Chr3	2905479	2907479	+	AT3G09450	Unknow	Cis	Distal	Convergent
Chr3	15404559	15405483	-	Chr3	3265825	3267825	+	AT3G10490	Unknow	Cis	Distal	Convergent
Chr3	15404559	15405483	-	Chr3	4052724	4054724	+	AT3G12760	Unknow	Cis	Distal	Convergent
Chr3	15404559	15405483	-	Chr3	4572521	4574521	+	AT3G13882	RHD3	Cis	Distal	Convergent
Chr3	15404559	15405483	-	Chr3	5516211	5518211	+	AT3G16280	Unknow	Cis	Distal	Convergent
Chr3	15404559	15405483	-	Chr3	5586292	5588292	+	AT3G16450	Unknow	Cis	Distal	Convergent
Chr3	15404559	15405483	-	Chr3	6303444	6305444	+	AT3G18370	Unknow	Cis	Distal	Convergent
Chr3	15404559	15405483	-	Chr3	7529353	7531353	+	AT3G21390	BGLU19	Cis	Distal	Convergent
Chr3	15404559	15405483	-	Chr3	7961855	7963855	+	AT3G22460	Unknow	Cis	Distal	Convergent
Chr3	15404559	15405483	-	Chr3	8655736	8657736	+	AT3G23960	OASA2	Cis	Distal	Convergent
Chr3	15404559	15405483	-	Chr3	9401779	9403779	+	AT3G25760	Unknow	Cis	Distal	Convergent
Chr3	15404559	15405483	-	Chr3	9825682	9827682	+	AT3G26740	AOC1	Cis	Distal	Convergent
Chr3	15772706	15773552	-	Chr3	15603608	15605608	+	AT3G43710	Unknow	Cis	Distal	Convergent
Chr3	15772706	15773552	-	Chr3	3299887	3301887	+	AT3G10570	MTM1	Cis	Distal	Convergent
Chr3	15772706	15773552	-	Chr3	4154054	4156054	+	AT3G12990	CYP77A6	Cis	Distal	Convergent
Chr3	15772706	15773552	-	Chr3	4657	6657	+	AT3G01030	RRP45a	Cis	Distal	Convergent
Chr3	15772706	15773552	-	Chr3	6004762	6006762	+	AT3G17560	Unknow	Cis	Distal	Convergent
Chr3	15772706	15773552	-	Chr3	6076884	6078884	+	AT3G17765	Unknow	Cis	Distal	Convergent
Chr3	15772706	15773552	-	Chr3	7443604	7445604	+	AT3G21220	Unknow	Cis	Distal	Convergent
Chr3	15772706	15773552	-	Chr3	8622636	8624636	+	AT3G23890	Unknow	Cis	Distal	Convergent
Chr3	15914637	15915480	-	Chr3	10160960	10162960	+	AT3G27470	Unknow	Cis	Distal	Convergent
Chr3	15914637	15915480	-	Chr3	12834283	12836283	+	AT3G31550	Unknow	Cis	Distal	Convergent
Chr3	15914637	15915480	-	Chr3	2743534	2745534	+	AT3G09000	Unknow	Cis	Distal	Convergent
Chr3	15914637	15915480	-	Chr3	2752668	2754668	+	AT3G09030	Unknow	Cis	Distal	Convergent
Chr3	15914637	15915480	-	Chr3	3397550	3399550	+	AT3G10860	Unknow	Cis	Distal	Convergent
Chr3	15914637	15915480	-	Chr3	4097199	4099199	+	AT3G12890	KIN10	Cis	Distal	Convergent
Chr3	15914637	15915480	-	Chr3	4804670	4806670	+	AT3G14390	Unknow	Cis	Distal	Convergent
Chr3	15914637	15915480	-	Chr3	4935172	4937172	+	AT3G14690	Unknow	Cis	Distal	Convergent
Chr3	15914637	15915480	-	Chr3	5312817	5314817	+	AT3G15680	CYP72A15	Cis	Distal	Convergent
Chr3	15914637	15915480	-	Chr3	6084909	6086909	+	AT3G17780	Unknow	Cis	Distal	Convergent
Chr3	15914637	15915480	-	Chr3	8046802	8048802	+	AT3G22780	TCP-1	Cis	Distal	Convergent
Chr3	15922504	15923924	-	Chr3	10692175	10694175	+	AT3G28540	Unknow	Cis	Distal	Convergent
Chr3	15922504	15923924	-	Chr3	4238139	4240139	+	AT3G13190	Unknow	Cis	Distal	Convergent
Chr3	15922504	15923924	-	Chr3	6144015	6146015	+	AT3G17950	DAC	Cis	Distal	Convergent
Chr3	15922504	15923924	-	Chr3	6406261	6408261	+	AT3G18620	Unknow	Cis	Distal	Convergent
Chr3	15922504	15923924	-	Chr3	6818926	6820926	+	AT3G19640	Unknow	Cis	Distal	Convergent
Chr3	15922504	15923924	-	Chr3	7119062	7121062	+	AT3G20430	MGT4	Cis	Distal	Convergent
Chr3	15922504	15923924	-	Chr3	7904521	7906521	+	AT3G22370	COBL10	Cis	Distal	Convergent
Chr3	15922504	15923924	-	Chr3	8408048	8410048	+	AT3G23450	AOX1A	Cis	Distal	Convergent
Chr3	15922504	15923924	-	Chr3	8410319	8412319	+	AT3G23460	Unknow	Cis	Distal	Convergent
Chr3	15922504	15923924	-	Chr3	8525239	8527239	+	AT3G23685	Unknow	Cis	Distal	Convergent
Chr3	15922504	15923924	-	Chr3	8534850	8536850	+	AT3G23715	Unknow	Cis	Distal	Convergent
Chr3	16056039	16056504	-	Chr3	2524513	2526513	+	AT3G07930	Unknow	Cis	Distal	Convergent
Chr3	16056039	16056504	-	Chr3	2942938	2944938	+	AT3G09590	Unknow	Cis	Distal	Convergent
Chr3	16056039	16056504	-	Chr3	4178154	4180154	+	AT3G13060	Unknow	Cis	Distal	Convergent
Chr3	16056039	16056504	-	Chr3	7094310	7096310	+	AT3G20350	Unknow	Cis	Distal	Convergent
Chr3	16056039	16056504	-	Chr3	7487167	7489167	+	AT3G21295	Unknow	Cis	Distal	Convergent
Chr3	16056039	16056504	-	Chr3	7671276	7673276	+	AT3G21770	Unknow	Cis	Distal	Convergent
Chr3	16056039	16056504	-	Chr3	7682356	7684356	+	AT3G21810	UGT71B8	Cis	Distal	Convergent
Chr3	16056039	16056504	-	Chr3	8371375	8373375	+	AT3G23380	Unknow	Cis	Distal	Convergent
Chr3	16056039	16056504	-	Chr3	8412616	8414616	+	AT3G23470	RIC5	Cis	Distal	Convergent
Chr3	16501916	16502559	-	Chr3	10825647	10827647	+	AT3G28820	Unknow	Cis	Distal	Convergent
Chr3	16501916	16502559	-	Chr3	1184440	1186440	+	AT3G04460	Unknow	Cis	Distal	Convergent
Chr3	16501916	16502559	-	Chr3	1589115	1591115	+	AT3G05490	Unknow	Cis	Distal	Convergent
Chr3	16501916	16502559	-	Chr3	256879	258879	+	AT3G01700	OASC	Cis	Distal	Convergent
Chr3	16501916	16502559	-	Chr3	2639012	2641012	+	AT3G08690	AGP11	Cis	Distal	Convergent
Chr3	16501916	16502559	-	Chr3	3017249	3019249	+	AT3G09840	UBC11	Cis	Distal	Convergent
Chr3	16501916	16502559	-	Chr3	4107375	4109375	+	AT3G12910	Unknow	Cis	Distal	Convergent
Chr3	16501916	16502559	-	Chr3	5072216	5074216	+	AT3G15080	Unknow	Cis	Distal	Convergent
Chr3	16501916	16502559	-	Chr3	548975	550975	+	AT3G02600	Unknow	Cis	Distal	Convergent
Chr3	16501916	16502559	-	Chr3	5792392	5794392	+	AT3G16980	Unknow	Cis	Distal	Convergent
Chr3	16501916	16502559	-	Chr3	9304776	9306776	+	AT3G25600	CYP89A9	Cis	Distal	Convergent
Chr3	16502590	16503131	-	Chr3	3377168	3379168	+	AT3G10800	WRKY45	Cis	Distal	Convergent
Chr3	16502590	16503131	-	Chr3	424787	426787	+	AT3G02255	BZIP28	Cis	Distal	Convergent
Chr3	16502590	16503131	-	Chr3	6026688	6028688	+	AT3G17630	Unknow	Cis	Distal	Convergent
Chr3	16502590	16503131	-	Chr3	69556	71556	+	AT3G01210	Unknow	Cis	Distal	Convergent
Chr3	16502590	16503131	-	Chr3	71307	73307	+	AT3G01220	Unknow	Cis	Distal	Convergent
Chr3	16502590	16503131	-	Chr3	8525239	8527239	+	AT3G23685	RP2	Cis	Distal	Convergent
Chr3	16502590	16503131	-	Chr3	9172398	9174398	+	AT3G25190	Unknow	Cis	Distal	Convergent
Chr3	16584345	16584959	-	Chr3	10328547	10330547	+	AT3G27870	Unknow	Cis	Distal	Convergent
Chr3	16584345	16584959	-	Chr3	3214339	3216339	+	AT3G10370	LOG2	Cis	Distal	Convergent
Chr3	16584345	16584959	-	Chr3	4417960	4419960	+	AT3G13540	MYB67	Cis	Distal	Convergent
Chr3	16584345	16584959	-	Chr3	5984682	5986682	+	AT3G17500	HAOX1	Cis	Distal	Convergent
Chr3	16584345	16584959	-	Chr3	6185267	6187267	+	AT3G18070	Unknow	Cis	Distal	Convergent
Chr3	16584345	16584959	-	Chr3	659849	661849	+	AT3G02940	BGLU43	Cis	Distal	Convergent
Chr3	16587400	16588180	-	Chr3	15599754	15601754	+	AT3G43700	Unknow	Cis	Distal	Convergent
Chr3	16587400	16588180	-	Chr3	3501917	3503917	+	AT3G11180	GG1	Cis	Distal	Convergent
Chr3	16587400	16588180	-	Chr3	4887063	4889063	+	AT3G14560	Unknow	Cis	Distal	Convergent
Chr3	16587400	16588180	-	Chr3	5079780	5081780	+	AT3G15095	GGPS3	Cis	Distal	Convergent
Chr3	16587400	16588180	-	Chr3	8085238	8087238	+	AT3G22845	HCF243	Cis	Distal	Convergent
Chr3	16587400	16588180	-	Chr3	8086810	8088810	+	AT3G22850	ELIP1	Cis	Distal	Convergent
Chr3	16587400	16588180	-	Chr3	9674564	9676564	+	AT3G26440	Unknow	Cis	Distal	Convergent
Chr3	17065967	17066634	-	Chr3	10218326	10220326	+	AT3G27590	Unknow	Cis	Distal	Convergent
Chr3	17065967	17066634	-	Chr3	1980659	1982659	+	AT3G06460	BEH1	Cis	Distal	Convergent
Chr3	17065967	17066634	-	Chr3	1981731	1983731	+	AT3G06470	Unknow	Cis	Distal	Convergent
Chr3	17065967	17066634	-	Chr3	2204387	2206387	+	AT3G06990	Unknow	Cis	Distal	Convergent
Chr3	17065967	17066634	-	Chr3	2801528	2803528	+	AT3G09150	EMB3126	Cis	Distal	Convergent
Chr3	17065967	17066634	-	Chr3	3715894	3717894	+	AT3G11760	Unknow	Cis	Distal	Convergent
Chr3	17065967	17066634	-	Chr3	4406925	4408925	+	AT3G13520	FOLB1	Cis	Distal	Convergent
Chr3	17065967	17066634	-	Chr3	6046814	6048814	+	AT3G17700	Unknow	Cis	Distal	Convergent
Chr3	17065967	17066634	-	Chr3	77297	79297	+	AT3G01250	CNBT1	Cis	Distal	Convergent
Chr3	17065967	17066634	-	Chr3	8935382	8937382	+	AT3G24514	Unknow	Cis	Distal	Convergent
Chr3	18024785	18025385	+	Chr3	18566834	18568834	-	AT3G50070	Unknow	Cis	Distal	Convergent
Chr3	18024785	18025385	+	Chr3	19719507	19721507	-	AT3G53200	Unknow	Cis	Distal	Convergent
Chr3	18024785	18025385	+	Chr3	21728137	21730137	-	AT3G58750	AtCDC48B	Cis	Distal	Convergent
Chr3	18024785	18025385	+	Chr3	22126630	22128630	-	AT3G59890	CSY2	Cis	Distal	Convergent
Chr3	18024785	18025385	+	Chr3	22283719	22285719	-	AT3G60286	ARGOS	Cis	Distal	Convergent
Chr3	18791541	18792166	+	Chr3	18902152	18904152	-	AT3G50850	MKK8	Cis	Distal	Convergent
Chr3	18791541	18792166	+	Chr3	18982407	18984407	-	AT3G51100	Unknow	Cis	Distal	Convergent
Chr3	18791541	18792166	+	Chr3	19719507	19721507	-	AT3G53200	Unknow	Cis	Distal	Convergent
Chr3	18791541	18792166	+	Chr3	20042340	20044340	-	AT3G54120	Unknow	Cis	Distal	Convergent
Chr3	18791541	18792166	+	Chr3	20808168	20810168	-	AT3G56070	PAPS3	Cis	Distal	Convergent
Chr3	18791541	18792166	+	Chr3	22316625	22318625	-	AT3G60370	ROC2	Cis	Distal	Convergent
Chr3	19267306	19267450	+	Chr3	20602129	20604129	-	AT3G55550	RTFL7	Cis	Distal	Convergent
Chr3	21793359	21793944	-	Chr3	1029660	1031660	+	AT3G03980	Unknow	Cis	Distal	Convergent
Chr3	21793359	21793944	-	Chr3	10400872	10402872	+	AT3G27999	Unknow	Cis	Distal	Convergent
Chr3	21793359	21793944	-	Chr3	15892790	15894790	+	AT3G44170	Unknow	Cis	Distal	Convergent
Chr3	21793359	21793944	-	Chr3	16326697	16328697	+	AT3G44790	Unknow	Cis	Distal	Convergent
Chr3	21793359	21793944	-	Chr3	16377571	16379571	+	AT3G44860	Unknow	Cis	Distal	Convergent
Chr3	21793359	21793944	-	Chr3	18933674	18935674	+	AT3G50950	FAMT	Cis	Distal	Convergent
Chr3	21793359	21793944	-	Chr3	19839374	19841374	+	AT3G53520	ZAR1	Cis	Distal	Convergent
Chr3	21793359	21793944	-	Chr3	20734508	20736508	+	AT3G55880	CA1	Cis	Distal	Convergent
Chr3	21793359	21793944	-	Chr3	2981860	2983860	+	AT3G09730	FRD3	Cis	Distal	Convergent
Chr3	21793359	21793944	-	Chr3	3283832	3285832	+	AT3G10530	LGO	Cis	Distal	Convergent
Chr3	21793359	21793944	-	Chr3	4362480	4364480	+	AT3G13420	Unknow	Cis	Distal	Convergent
Chr3	21793359	21793944	-	Chr3	731253	733253	+	AT3G03180	DRM3	Cis	Distal	Convergent
Chr3	21793359	21793944	-	Chr3	8457838	8459838	+	AT3G23580	Unknow	Cis	Distal	Convergent
Chr3	22141665	22142084	-	Chr3	17649841	17651841	+	AT3G47840	Unknow	Cis	Distal	Convergent
Chr3	22141665	22142084	-	Chr3	18911310	18913310	+	AT3G50880	Unknow	Cis	Distal	Convergent
Chr3	22141665	22142084	-	Chr3	2017849	2019849	+	AT3G06520	Unknow	Cis	Distal	Convergent
Chr3	22141665	22142084	-	Chr3	4547616	4549616	+	AT3G13820	SUN2	Cis	Distal	Convergent
Chr3	22141665	22142084	-	Chr3	8517136	8519136	+	AT3G23670	LCAT3	Cis	Distal	Convergent
Chr4	557461	557838	+	Chr4	11265605	11267605	-	AT4G21100	Unknow	Cis	Distal	Convergent
Chr4	557461	557838	+	Chr4	13316443	13318443	-	AT4G26310	DDB1B	Cis	Distal	Convergent
Chr4	557461	557838	+	Chr4	1337565	1339565	-	AT4G03030	Unknow	Cis	Distal	Convergent
Chr4	557461	557838	+	Chr4	1407402	1409402	-	AT4G03190	Unknow	Cis	Distal	Convergent
Chr4	557461	557838	+	Chr4	14969763	14971763	-	AT4G30710	hemf2	Cis	Distal	Convergent
Chr4	557461	557838	+	Chr4	1540713	1542713	-	AT4G03460	Unknow	Cis	Distal	Convergent
Chr4	557461	557838	+	Chr4	7529356	7531356	-	AT4G12820	AHL1	Cis	Distal	Convergent
Chr4	557461	557838	+	Chr4	8081669	8083669	-	AT4G13985	Unknow	Cis	Distal	Convergent
Chr4	557461	557838	+	Chr4	8390833	8392833	-	AT4G14620	GLP9	Cis	Distal	Convergent
Chr4	1522043	1522374	-	Chr4	1406159	1408159	+	AT4G03200	Unknow	Cis	Distal	Convergent
Chr4	1770843	1771332	-	Chr4	131643	133643	+	AT4G00310	BTI1	Cis	Distal	Convergent
Chr4	2311072	2311882	+	Chr4	15145640	15147640	-	AT4G31150	Unknow	Cis	Distal	Convergent
Chr4	2311072	2311882	+	Chr4	15579896	15581896	-	AT4G32272	Unknow	Cis	Distal	Convergent
Chr4	2311072	2311882	+	Chr4	17356037	17358037	-	AT4G36850	Unknow	Cis	Distal	Convergent
Chr4	2314189	2315070	-	Chr4	355345	357345	+	AT4G00850	Unknow	Cis	Distal	Convergent
Chr4	2314189	2315070	-	Chr4	817957	819957	+	AT4G01895	Unknow	Cis	Distal	Convergent
Chr4	2375687	2376422	-	Chr4	191528	193528	+	AT4G00440	Unknow	Cis	Distal	Convergent
Chr4	2716512	2717363	-	Chr4	2612015	2614015	+	AT4G05097	Unknow	Cis	Distal	Convergent
Chr4	6827893	6829270	+	Chr4	10291058	10293058	-	AT4G18700	Unknow	Cis	Distal	Convergent
Chr4	6827893	6829270	+	Chr4	10444121	10446121	-	AT4G19050	CIPK12	Cis	Distal	Convergent
Chr4	6827893	6829270	+	Chr4	11227363	11229363	-	AT4G21010	Unknow	Cis	Distal	Convergent
Chr4	6827893	6829270	+	Chr4	11321679	11323679	-	AT4G21230	Unknow	Cis	Distal	Convergent
Chr4	6827893	6829270	+	Chr4	12725835	12727835	-	AT4G24660	WRKY7	Cis	Distal	Convergent
Chr4	6827893	6829270	+	Chr4	12772479	12774479	-	AT4G24780	HB22	Cis	Distal	Convergent
Chr4	6827893	6829270	+	Chr4	13079256	13081256	-	AT4G25640	Unknow	Cis	Distal	Convergent
Chr4	6827893	6829270	+	Chr4	13106864	13108864	-	AT4G25730	DTX35	Cis	Distal	Convergent
Chr4	6827893	6829270	+	Chr4	13336231	13338231	-	AT4G26370	Unknow	Cis	Distal	Convergent
Chr4	6827893	6829270	+	Chr4	14477963	14479963	-	AT4G29440	ROP9	Cis	Distal	Convergent
Chr4	6827893	6829270	+	Chr4	14810075	14812075	-	AT4G30240	Unknow	Cis	Distal	Convergent
Chr4	6827893	6829270	+	Chr4	17492806	17494806	-	AT4G37140	GATA3	Cis	Distal	Convergent
Chr4	6827893	6829270	+	Chr4	17838969	17840969	-	AT4G37940	MEE69	Cis	Distal	Convergent
Chr4	6827893	6829270	+	Chr4	18015173	18017173	-	AT4G38510	AGL21	Cis	Distal	Convergent
Chr4	6827893	6829270	+	Chr4	6984369	6986369	-	AT4G11510	Unknow	Cis	Distal	Convergent
Chr4	6827893	6829270	+	Chr4	7099855	7101855	-	AT4G11800	CRK34	Cis	Distal	Convergent
Chr4	6827893	6829270	+	Chr4	7153681	7155681	-	AT4G11900	Unknow	Cis	Distal	Convergent
Chr4	6827893	6829270	+	Chr4	8500237	8502237	-	AT4G14790	Unknow	Cis	Distal	Convergent
Chr4	6827893	6829270	+	Chr4	9663809	9665809	-	AT4G17230	Unknow	Cis	Distal	Convergent
Chr4	7354823	7355104	-	Chr4	1315499	1317499	+	AT4G02970	Unknow	Cis	Distal	Convergent
Chr4	7354823	7355104	-	Chr4	1509597	1511597	+	AT4G03420	AT7SL-1	Cis	Distal	Convergent
Chr4	7354823	7355104	-	Chr4	5422946	5424946	+	AT4G08535	Unknow	Cis	Distal	Convergent
Chr4	7479419	7479843	-	Chr4	1415472	1417472	+	AT4G03220	Unknow	Cis	Distal	Convergent
Chr4	7479419	7479843	-	Chr4	2495598	2497598	+	AT4G04920	EMB2770	Cis	Distal	Convergent
Chr4	7479419	7479843	-	Chr4	5236773	5238773	+	AT4G08290	NSF	Cis	Distal	Convergent
Chr4	7479419	7479843	-	Chr4	6144623	6146623	+	AT4G09750	UMAMIT20	Cis	Distal	Convergent
Chr4	7587692	7588334	-	Chr4	2712765	2714765	+	AT4G05310	WOX11	Cis	Distal	Convergent
Chr4	7587692	7588334	-	Chr4	767799	769799	+	AT4G01790	STOMAGEN	Cis	Distal	Convergent
Chr4	8035811	8036153	+	Chr4	11265605	11267605	-	AT4G21100	Unknow	Cis	Distal	Convergent
Chr4	8035811	8036153	+	Chr4	12120220	12122220	-	AT4G23130	CRK6	Cis	Distal	Convergent
Chr4	8035811	8036153	+	Chr4	13866607	13868607	-	AT4G27840	Unknow	Cis	Distal	Convergent
Chr4	8035811	8036153	+	Chr4	14269885	14271885	-	AT4G28920	Unknow	Cis	Distal	Convergent
Chr4	8035811	8036153	+	Chr4	14424898	14426898	-	AT4G29270	Unknow	Cis	Distal	Convergent
Chr4	8035811	8036153	+	Chr4	14425857	14427857	-	AT4G29273	Unknow	Cis	Distal	Convergent
Chr4	8035811	8036153	+	Chr4	16241169	16243169	-	AT4G33880	LCR23	Cis	Distal	Convergent
Chr4	8035811	8036153	+	Chr4	8921994	8923994	-	AT4G15640	Unknow	Cis	Distal	Convergent
Chr4	8036336	8036611	+	Chr4	12674106	12676106	-	AT4G24540	Unknow	Cis	Distal	Convergent
Chr4	8036336	8036611	+	Chr4	13644507	13646507	-	AT4G27250	AGL24	Cis	Distal	Convergent
Chr4	8089847	8090292	-	Chr4	2415800	2417800	+	AT4G04750	CYP89A9	Cis	Distal	Convergent
Chr4	8089847	8090292	-	Chr4	7408116	7410116	+	AT4G12495	Unknow	Cis	Distal	Convergent
Chr4	9332931	9333119	-	Chr4	2018420	2020420	+	AT4G04180	Unknow	Cis	Distal	Convergent
Chr4	9332931	9333119	-	Chr4	8786659	8788659	+	AT4G15380	NAC067	Cis	Distal	Convergent
Chr4	9958967	9959453	-	Chr4	1606516	1608516	+	AT4G03625	Unknow	Cis	Distal	Convergent
Chr4	9959795	9960696	-	Chr4	6243916	6245916	+	AT4G09970	PLC1	Cis	Distal	Convergent
Chr4	9959795	9960696	-	Chr4	6303320	6305320	+	AT4G10090	Unknow	Cis	Distal	Convergent
Chr4	9959795	9960696	-	Chr4	6845112	6847112	+	AT4G11240	Unknow	Cis	Distal	Convergent
Chr4	9959795	9960696	-	Chr4	7540233	7542233	+	AT4G12870	UNE14	Cis	Distal	Convergent
Chr4	9959795	9960696	-	Chr4	9472885	9474885	+	AT4G16840	IAGLU	Cis	Distal	Convergent
Chr4	11876140	11877448	-	Chr4	1066974	1068974	+	AT4G02430	Unknow	Cis	Distal	Convergent
Chr4	11876140	11877448	-	Chr4	11170622	11172622	+	AT4G20860	TPP2	Cis	Distal	Convergent
Chr4	11876140	11877448	-	Chr4	2457853	2459853	+	AT4G04860	CYP79B2	Cis	Distal	Convergent
Chr4	11876140	11877448	-	Chr4	2673064	2675064	+	AT4G05190	ALN	Cis	Distal	Convergent
Chr4	11876140	11877448	-	Chr4	379788	381788	+	AT4G00895	Unknow	Cis	Distal	Convergent
Chr4	11876140	11877448	-	Chr4	7102510	7104510	+	AT4G11810	Unknow	Cis	Distal	Convergent
Chr4	11876140	11877448	-	Chr4	7331918	7333918	+	AT4G12382	Unknow	Cis	Distal	Convergent
Chr4	11876140	11877448	-	Chr4	7451196	7453196	+	AT4G12600	Unknow	Cis	Distal	Convergent
Chr4	11876140	11877448	-	Chr4	8515100	8517100	+	AT4G14870	Unknow	Cis	Distal	Convergent
Chr4	11876140	11877448	-	Chr4	8549244	8551244	+	AT4G14965	SECE1	Cis	Distal	Convergent
Chr4	11876140	11877448	-	Chr4	8623830	8625830	+	AT4G15100	MAPR4	Cis	Distal	Convergent
Chr4	11876140	11877448	-	Chr4	8929617	8931617	+	AT4G15680	scpl30	Cis	Distal	Convergent
Chr4	11876140	11877448	-	Chr4	9015256	9017256	+	AT4G15890	Unknow	Cis	Distal	Convergent
Chr4	12751700	12752020	-	Chr4	11475814	11477814	+	AT4G21585	SAUR26	Cis	Distal	Convergent
Chr4	12751700	12752020	-	Chr4	12624640	12626640	+	AT4G24420	Unknow	Cis	Distal	Convergent
Chr4	12751700	12752020	-	Chr4	2824047	2826047	+	AT4G05553	Unknow	Cis	Distal	Convergent
Chr4	12751700	12752020	-	Chr4	8819651	8821651	+	AT4G15417	STOMAGEN	Cis	Distal	Convergent
Chr4	12751700	12752020	-	Chr4	8821402	8823402	+	AT4G15420	RTL1	Cis	Distal	Convergent
Chr4	12751700	12752020	-	Chr4	9021666	9023666	+	AT4G15900	Unknow	Cis	Distal	Convergent
Chr4	14047413	14047767	-	Chr4	11734472	11736472	+	AT4G22170	Unknow	Cis	Distal	Convergent
Chr4	14047413	14047767	-	Chr4	13140088	13142088	+	AT4G25845	Unknow	Cis	Distal	Convergent
Chr4	14047413	14047767	-	Chr4	13140164	13142164	+	AT4G25850	Unknow	Cis	Distal	Convergent
Chr4	14047413	14047767	-	Chr4	6160253	6162253	+	AT4G09784	Unknow	Cis	Distal	Convergent
Chr4	14047413	14047767	-	Chr4	8694677	8696677	+	AT4G15236	SUVH9	Cis	Distal	Convergent
Chr4	14047413	14047767	-	Chr4	9514724	9516724	+	AT4G16915	ABCG43	Cis	Distal	Convergent
Chr4	14624219	14624606	-	Chr4	11854743	11856743	+	AT4G22517	Unknow	Cis	Distal	Convergent
Chr4	14624219	14624606	-	Chr4	2503979	2505979	+	AT4G04925	Unknow	Cis	Distal	Convergent
Chr4	14624219	14624606	-	Chr4	6983517	6985517	+	AT4G11521	Unknow	Cis	Distal	Convergent
Chr4	14624219	14624606	-	Chr4	8242053	8244053	+	AT4G14330	Unknow	Cis	Distal	Convergent
Chr4	14625588	14626215	-	Chr4	11856614	11858614	+	AT4G22520	Unknow	Cis	Distal	Convergent
Chr4	14625588	14626215	-	Chr4	12189851	12191851	+	AT4G23330	Unknow	Cis	Distal	Convergent
Chr4	14625588	14626215	-	Chr4	14164094	14166094	+	AT4G28703	ABCB23	Cis	Distal	Convergent
Chr4	14625588	14626215	-	Chr4	6102446	6104446	+	AT4G09660	Unknow	Cis	Distal	Convergent
Chr4	14625588	14626215	-	Chr4	7600989	7602989	+	AT4G13020	Unknow	Cis	Distal	Convergent
Chr4	14655646	14655937	-	Chr4	11856614	11858614	+	AT4G22520	Unknow	Cis	Distal	Convergent
Chr4	14655646	14655937	-	Chr4	12385631	12387631	+	AT4G23790	Unknow	Cis	Distal	Convergent
Chr4	14655646	14655937	-	Chr4	5194787	5196787	+	AT4G08250	Unknow	Cis	Distal	Convergent
Chr4	15414385	15414917	-	Chr4	11931297	11933297	+	AT4G22700	Unknow	Cis	Distal	Convergent
Chr4	15414385	15414917	-	Chr4	12412058	12414058	+	AT4G23870	LBD32	Cis	Distal	Convergent
Chr4	15414385	15414917	-	Chr4	12975192	12977192	+	AT4G25390	Unknow	Cis	Distal	Convergent
Chr4	15414385	15414917	-	Chr4	13611596	13613596	+	AT4G27170	SAP10	Cis	Distal	Convergent
Chr4	15414385	15414917	-	Chr4	13699244	13701244	+	AT4G27380	SESA4	Cis	Distal	Convergent
Chr4	15414385	15414917	-	Chr4	13868376	13870376	+	AT4G27850	NARA5	Cis	Distal	Convergent
Chr4	15414385	15414917	-	Chr4	14948320	14950320	+	AT4G30630	LCR27	Cis	Distal	Convergent
Chr4	15414385	15414917	-	Chr4	191528	193528	+	AT4G00440	MIPS1	Cis	Distal	Convergent
Chr4	15414385	15414917	-	Chr4	2957094	2959094	+	AT4G05612	TRM15	Cis	Distal	Convergent
Chr4	15414385	15414917	-	Chr4	8018713	8020713	+	AT4G13850	Unknow	Cis	Distal	Convergent
Chr4	15414385	15414917	-	Chr4	9155471	9157471	+	AT4G16160	GR-RBP2	Cis	Distal	Convergent
Chr4	15414385	15414917	-	Chr4	9383119	9385119	+	AT4G16670	ATOEP16-2	Cis	Distal	Convergent
Chr4	15598526	15598850	-	Chr4	15399640	15401640	+	AT4G31840	APRR2	Cis	Distal	Convergent
Chr4	17085684	17085905	-	Chr4	11332352	11334352	+	AT4G21280	Unknow	Cis	Distal	Convergent
Chr4	17085684	17085905	-	Chr4	11334318	11336318	+	AT4G21300	ATK1	Cis	Distal	Convergent
Chr4	17085684	17085905	-	Chr4	5602105	5604105	+	AT4G08780	Unknow	Cis	Distal	Convergent
Chr4	17243001	17243082	-	Chr4	2802403	2804403	+	AT4G05520	Unknow	Cis	Distal	Convergent
Chr4	17243001	17243082	-	Chr4	9374699	9376699	+	AT4G16660	EHD2	Cis	Distal	Convergent
Chr4	17410957	17411253	-	Chr4	10302662	10304662	+	AT4G18750	Unknow	Cis	Distal	Convergent
Chr4	17410957	17411253	-	Chr4	12360166	12362166	+	AT4G23730	DOT4	Cis	Distal	Convergent
Chr4	17410957	17411253	-	Chr4	12477528	12479528	+	AT4G24020	Unknow	Cis	Distal	Convergent
Chr4	17410957	17411253	-	Chr4	1440546	1442546	+	AT4G03290	NLP7	Cis	Distal	Convergent
Chr4	17410957	17411253	-	Chr4	17032959	17034959	+	AT4G35987	Unknow	Cis	Distal	Convergent
Chr4	17410957	17411253	-	Chr4	9265260	9267260	+	AT4G16430	GASA3	Cis	Distal	Convergent
Chr4	17539045	17539354	-	Chr4	16912599	16914599	+	AT4G35670	MSH3	Cis	Distal	Convergent
Chr4	17539045	17539354	-	Chr4	5415209	5417209	+	AT4G08520	Unknow	Cis	Distal	Convergent
Chr4	17539045	17539354	-	Chr4	6348928	6350928	+	AT4G10190	Unknow	Cis	Distal	Convergent
Chr4	17672853	17673125	-	Chr4	11381541	11383541	+	AT4G21366	UBC37	Cis	Distal	Convergent
Chr4	17672853	17673125	-	Chr4	11731032	11733032	+	AT4G22160	Unknow	Cis	Distal	Convergent
Chr4	17672853	17673125	-	Chr4	11732328	11734328	+	AT4G22165	Unknow	Cis	Distal	Convergent
Chr4	17672853	17673125	-	Chr4	16799605	16801605	+	AT4G35310	PUX3	Cis	Distal	Convergent
Chr4	17672853	17673125	-	Chr4	17412083	17414083	+	AT4G36930	CPK5	Cis	Distal	Convergent
Chr4	17672853	17673125	-	Chr4	8023804	8025804	+	AT4G13880	BT5	Cis	Distal	Convergent
Chr4	17674193	17674633	-	Chr4	1415472	1417472	+	AT4G03220	Unknow	Cis	Distal	Convergent
Chr4	17674193	17674633	-	Chr4	16392600	16394600	+	AT4G34250	UBP18	Cis	Distal	Convergent
Chr4	17674193	17674633	-	Chr4	16422624	16424624	+	AT4G34330	KCS16	Cis	Distal	Convergent
Chr4	17674193	17674633	-	Chr4	9034169	9036169	+	AT4G15930	SWEET17	Cis	Distal	Convergent
Chr4	18055999	18056238	-	Chr4	13691957	13693957	+	AT4G27360	WRKY20	Cis	Distal	Convergent
Chr4	18055999	18056238	-	Chr4	16116830	16118830	+	AT4G33520	EMB2770	Cis	Distal	Convergent
Chr4	18055999	18056238	-	Chr4	16915892	16917892	+	AT4G35680	PAA1	Cis	Distal	Convergent
Chr4	18055999	18056238	-	Chr4	16917003	16919003	+	AT4G35685	Unknow	Cis	Distal	Convergent
Chr4	18330512	18330884	-	Chr4	12633061	12635061	+	AT4G24450	MSRB8	Cis	Distal	Convergent
Chr4	18330512	18330884	-	Chr4	1372160	1374160	+	AT4G03100	Unknow	Cis	Distal	Convergent
Chr4	18330512	18330884	-	Chr4	15026380	15028380	+	AT4G30870	Unknow	Cis	Distal	Convergent
Chr4	18330512	18330884	-	Chr4	17215909	17217909	+	AT4G36480	GAMMA-VPE	Cis	Distal	Convergent
Chr4	18330512	18330884	-	Chr4	17581992	17583992	+	AT4G37400	Unknow	Cis	Distal	Convergent
Chr4	18330512	18330884	-	Chr4	17599185	17601185	+	AT4G37440	CYP81F3	Cis	Distal	Convergent
Chr4	18330512	18330884	-	Chr4	1868422	1870422	+	AT4G03930	PLS	Cis	Distal	Convergent
Chr4	18330512	18330884	-	Chr4	4657714	4659714	+	AT4G07835	Unknow	Cis	Distal	Convergent
Chr4	18330512	18330884	-	Chr4	5242865	5244865	+	AT4G08300	Unknow	Cis	Distal	Convergent
Chr5	1167942	1168652	-	Chr5	82474	84474	+	AT5G01210	ELF6	Cis	Distal	Convergent
Chr5	1619871	1619957	-	Chr5	1509232	1511232	+	AT5G05120	Unknow	Cis	Distal	Convergent
Chr5	1619871	1619957	-	Chr5	1510082	1512082	+	AT5G05130	Unknow	Cis	Distal	Convergent
Chr5	3526761	3527136	-	Chr5	1733725	1735725	+	AT5G05780	Unknow	Cis	Distal	Convergent
Chr5	3526761	3527136	-	Chr5	2365167	2367167	+	AT5G07480	PMSR3	Cis	Distal	Convergent
Chr5	3526761	3527136	-	Chr5	3077887	3079887	+	AT5G09876	ZWI	Cis	Distal	Convergent
Chr5	4564393	4564634	+	Chr5	16756263	16758263	-	AT5G41840	Unknow	Cis	Distal	Convergent
Chr5	4564393	4564634	+	Chr5	23485014	23487014	-	AT5G58010	Unknow	Cis	Distal	Convergent
Chr5	4564393	4564634	+	Chr5	26119825	26121825	-	AT5G65350	Unknow	Cis	Distal	Convergent
Chr5	4564393	4564634	+	Chr5	26120581	26122581	-	AT5G65360	HTR11	Cis	Distal	Convergent
Chr5	4564393	4564634	+	Chr5	26839998	26841998	-	AT5G67265	Unknow	Cis	Distal	Convergent
Chr5	4564393	4564634	+	Chr5	7652714	7654714	-	AT5G22880	Unknow	Cis	Distal	Convergent
Chr5	4796774	4798263	+	Chr5	12963892	12965892	-	AT5G34780	SYP23	Cis	Distal	Convergent
Chr5	4796774	4798263	+	Chr5	15167864	15169864	-	AT5G38020	Unknow	Cis	Distal	Convergent
Chr5	4796774	4798263	+	Chr5	15397295	15399295	-	AT5G38450	Unknow	Cis	Distal	Convergent
Chr5	4796774	4798263	+	Chr5	16836895	16838895	-	AT5G42130	LHT1	Cis	Distal	Convergent
Chr5	4796774	4798263	+	Chr5	18366684	18368684	-	AT5G45330	Unknow	Cis	Distal	Convergent
Chr5	4796774	4798263	+	Chr5	18743077	18745077	-	AT5G46230	CHLI2	Cis	Distal	Convergent
Chr5	4796774	4798263	+	Chr5	19285758	19287758	-	AT5G47540	Unknow	Cis	Distal	Convergent
Chr5	4796774	4798263	+	Chr5	19794480	19796480	-	AT5G48820	Unknow	Cis	Distal	Convergent
Chr5	4796774	4798263	+	Chr5	23286005	23288005	-	AT5G57490	Unknow	Cis	Distal	Convergent
Chr5	4796774	4798263	+	Chr5	23287739	23289739	-	AT5G57500	VDAC4	Cis	Distal	Convergent
Chr5	4796774	4798263	+	Chr5	23289635	23291635	-	AT5G57510	Unknow	Cis	Distal	Convergent
Chr5	4796774	4798263	+	Chr5	24213386	24215386	-	AT5G60130	Unknow	Cis	Distal	Convergent
Chr5	4796774	4798263	+	Chr5	24217749	24219749	-	AT5G60142	Unknow	Cis	Distal	Convergent
Chr5	4796774	4798263	+	Chr5	26180316	26182316	-	AT5G65490	Unknow	Cis	Distal	Convergent
Chr5	4796774	4798263	+	Chr5	26884079	26886079	-	AT5G67380	Unknow	Cis	Distal	Convergent
Chr5	4796774	4798263	+	Chr5	5259924	5261924	-	AT5G16100	Unknow	Cis	Distal	Convergent
Chr5	4796774	4798263	+	Chr5	5890260	5892260	-	AT5G17820	Unknow	Cis	Distal	Convergent
Chr5	4796774	4798263	+	Chr5	6562057	6564057	-	AT5G19450	RHL2	Cis	Distal	Convergent
Chr5	4796774	4798263	+	Chr5	6743850	6745850	-	AT5G19950	CDPK19	Cis	Distal	Convergent
Chr5	4796774	4798263	+	Chr5	7493269	7495269	-	AT5G22560	Unknow	Cis	Distal	Convergent
Chr5	4796774	4798263	+	Chr5	8243443	8245443	-	AT5G24270	Unknow	Cis	Distal	Convergent
Chr5	4796774	4798263	+	Chr5	9020321	9022321	-	AT5G25870	SHN3	Cis	Distal	Convergent
Chr5	6381614	6381985	+	Chr5	14550859	14552859	-	AT5G36907	Unknow	Cis	Distal	Convergent
Chr5	6381614	6381985	+	Chr5	7598113	7600113	-	AT5G22780	Unknow	Cis	Distal	Convergent
Chr5	6381614	6381985	+	Chr5	8497610	8499610	-	AT5G24760	Unknow	Cis	Distal	Convergent
Chr5	6442775	6443055	+	Chr5	20488702	20490702	-	AT5G50330	AtPOT1b	Cis	Distal	Convergent
Chr5	7082289	7082907	-	Chr5	2477514	2479514	+	AT5G07780	Unknow	Cis	Distal	Convergent
Chr5	7082289	7082907	-	Chr5	4313759	4315759	+	AT5G13460	ATP5	Cis	Distal	Convergent
Chr5	7082289	7082907	-	Chr5	4515694	4517694	+	AT5G14000	IQD11	Cis	Distal	Convergent
Chr5	7082289	7082907	-	Chr5	5176107	5178107	+	AT5G15853	NAC084	Cis	Distal	Convergent
Chr5	7082289	7082907	-	Chr5	5193593	5195593	+	AT5G15920	COL1	Cis	Distal	Convergent
Chr5	7082289	7082907	-	Chr5	5786358	5788358	+	AT5G17560	SMC5	Cis	Distal	Convergent
Chr5	7740022	7740097	-	Chr5	6013035	6015035	+	AT5G18200	Unknow	Cis	Distal	Convergent
Chr5	8192381	8192680	-	Chr5	1590013	1592013	+	AT5G05380	BAM2	Cis	Distal	Convergent
Chr5	8858976	8859100	+	Chr5	21571904	21573904	-	AT5G53180	Unknow	Cis	Distal	Convergent
Chr5	8858976	8859100	+	Chr5	23635037	23637037	-	AT5G58460	PTB2	Cis	Distal	Convergent
Chr5	8858976	8859100	+	Chr5	24807920	24809920	-	AT5G61730	CHX25	Cis	Distal	Convergent
Chr5	8952277	8952874	-	Chr5	2210826	2212826	+	AT5G07140	MES16	Cis	Distal	Convergent
Chr5	8952277	8952874	-	Chr5	4145596	4147596	+	AT5G13070	Unknow	Cis	Distal	Convergent
Chr5	8952277	8952874	-	Chr5	5973780	5975780	+	AT5G18060	Unknow	Cis	Distal	Convergent
Chr5	8952277	8952874	-	Chr5	6284732	6286732	+	AT5G18850	SAUR22	Cis	Distal	Convergent
Chr5	10262771	10263552	+	Chr5	10814173	10816173	-	AT5G28780	Unknow	Cis	Distal	Convergent
Chr5	10262771	10263552	+	Chr5	16490101	16492101	-	AT5G41190	Unknow	Cis	Distal	Convergent
Chr5	10262771	10263552	+	Chr5	16836895	16838895	-	AT5G42130	Unknow	Cis	Distal	Convergent
Chr5	10262771	10263552	+	Chr5	17926710	17928710	-	AT5G44495	Unknow	Cis	Distal	Convergent
Chr5	10262771	10263552	+	Chr5	19412077	19414077	-	AT5G47940	Unknow	Cis	Distal	Convergent
Chr5	10262771	10263552	+	Chr5	22929717	22931717	-	AT5G56640	ILL1	Cis	Distal	Convergent
Chr5	10262771	10263552	+	Chr5	23739587	23741587	-	AT5G58782	Unknow	Cis	Distal	Convergent
Chr5	10632170	10632916	+	Chr5	14731673	14733673	-	AT5G37210	Unknow	Cis	Distal	Convergent
Chr5	10632170	10632916	+	Chr5	18281909	18283909	-	AT5G45190	HOT5	Cis	Distal	Convergent
Chr5	10632170	10632916	+	Chr5	18547341	18549341	-	AT5G45720	Unknow	Cis	Distal	Convergent
Chr5	10632170	10632916	+	Chr5	18954692	18956692	-	AT5G46710	Unknow	Cis	Distal	Convergent
Chr5	10632170	10632916	+	Chr5	20658001	20660001	-	AT5G50790	Unknow	Cis	Distal	Convergent
Chr5	10632170	10632916	+	Chr5	22485712	22487712	-	AT5G55507	Unknow	Cis	Distal	Convergent
Chr5	10632170	10632916	+	Chr5	24506269	24508269	-	AT5G60910	Unknow	Cis	Distal	Convergent
Chr5	10934009	10934711	-	Chr5	2210826	2212826	+	AT5G07140	Unknow	Cis	Distal	Convergent
Chr5	10934009	10934711	-	Chr5	2275813	2277813	+	AT5G07260	Unknow	Cis	Distal	Convergent
Chr5	10934009	10934711	-	Chr5	3131244	3133244	+	AT5G10020	Unknow	Cis	Distal	Convergent
Chr5	10934009	10934711	-	Chr5	3674548	3676548	+	AT5G11500	Unknow	Cis	Distal	Convergent
Chr5	10934009	10934711	-	Chr5	414917	416917	+	AT5G02110	Unknow	Cis	Distal	Convergent
Chr5	10934009	10934711	-	Chr5	4531131	4533131	+	AT5G14050	Unknow	Cis	Distal	Convergent
Chr5	10934009	10934711	-	Chr5	5377359	5379359	+	AT5G16470	Unknow	Cis	Distal	Convergent
Chr5	10934009	10934711	-	Chr5	5507625	5509625	+	AT5G16760	Unknow	Cis	Distal	Convergent
Chr5	10934009	10934711	-	Chr5	6826904	6828904	+	AT5G20240	ITPK1	Cis	Distal	Convergent
Chr5	13102368	13103311	+	Chr5	14845685	14847685	-	AT5G37440	GS2	Cis	Distal	Convergent
Chr5	13102368	13103311	+	Chr5	15175566	15177566	-	AT5G38030	Unknow	Cis	Distal	Convergent
Chr5	13102368	13103311	+	Chr5	17232324	17234324	-	AT5G42955	Unknow	Cis	Distal	Convergent
Chr5	13102368	13103311	+	Chr5	19163980	19165980	-	AT5G47180	RAC2	Cis	Distal	Convergent
Chr5	13102368	13103311	+	Chr5	19899301	19901301	-	AT5G49100	Unknow	Cis	Distal	Convergent
Chr5	13102368	13103311	+	Chr5	19939797	19941797	-	AT5G49170	Unknow	Cis	Distal	Convergent
Chr5	13102368	13103311	+	Chr5	20016857	20018857	-	AT5G49360	Unknow	Cis	Distal	Convergent
Chr5	13102368	13103311	+	Chr5	20749506	20751506	-	AT5G51030	BXL1	Cis	Distal	Convergent
Chr5	13102368	13103311	+	Chr5	21589255	21591255	-	AT5G53210	Unknow	Cis	Distal	Convergent
Chr5	13102368	13103311	+	Chr5	23211139	23213139	-	AT5G57300	ST2B	Cis	Distal	Convergent
Chr5	13102368	13103311	+	Chr5	24318241	24320241	-	AT5G60460	Unknow	Cis	Distal	Convergent
Chr5	13102368	13103311	+	Chr5	26519447	26521447	-	AT5G66400	Unknow	Cis	Distal	Convergent
Chr5	13102368	13103311	+	Chr5	26607012	26609012	-	AT5G66650	Unknow	Cis	Distal	Convergent
Chr5	13612432	13612579	+	Chr5	15070555	15072555	-	AT5G37860	Unknow	Cis	Distal	Convergent
Chr5	13612432	13612579	+	Chr5	19302117	19304117	-	AT5G47610	Unknow	Cis	Distal	Convergent
Chr5	13612432	13612579	+	Chr5	19838235	19840235	-	AT5G48930	Unknow	Cis	Distal	Convergent
Chr5	13612432	13612579	+	Chr5	22555890	22557890	-	AT5G55710	HCT	Cis	Distal	Convergent
Chr5	13909437	13909811	-	Chr5	1002782	1004782	+	AT5G03790	ATG8F	Cis	Distal	Convergent
Chr5	13909437	13909811	-	Chr5	10854661	10856661	+	AT5G28830	HB51	Cis	Distal	Convergent
Chr5	13909437	13909811	-	Chr5	2864222	2866222	+	AT5G09220	Unknow	Cis	Distal	Convergent
Chr5	13909437	13909811	-	Chr5	901470	903470	+	AT5G03570	Unknow	Cis	Distal	Convergent
Chr5	13949232	13949757	+	Chr5	15192645	15194645	-	AT5G38080	G6PD1	Cis	Distal	Convergent
Chr5	13949232	13949757	+	Chr5	18656376	18658376	-	AT5G46000	Unknow	Cis	Distal	Convergent
Chr5	13949232	13949757	+	Chr5	21183875	21185875	-	AT5G52130	AGL96	Cis	Distal	Convergent
Chr5	13949232	13949757	+	Chr5	22841117	22843117	-	AT5G56380	OBF5	Cis	Distal	Convergent
Chr5	13949232	13949757	+	Chr5	25155983	25157983	-	AT5G62650	MYB76	Cis	Distal	Convergent
Chr5	13949232	13949757	+	Chr5	25713574	25715574	-	AT5G64280	Unknow	Cis	Distal	Convergent
Chr5	13949232	13949757	+	Chr5	26346123	26348123	-	AT5G65840	DiT2.2	Cis	Distal	Convergent
Chr5	14653458	14654146	-	Chr5	3595216	3597216	+	AT5G11280	HY5	Cis	Distal	Convergent
Chr5	14653458	14654146	-	Chr5	4007168	4009168	+	AT5G12380	Unknow	Cis	Distal	Convergent
Chr5	15382593	15382666	-	Chr5	6376149	6378149	+	AT5G19080	RBCS2B	Cis	Distal	Convergent
Chr5	15640337	15640941	-	Chr5	15371094	15373094	+	AT5G38396	Unknow	Cis	Distal	Convergent
Chr5	15640337	15640941	-	Chr5	2275813	2277813	+	AT5G07260	Unknow	Cis	Distal	Convergent
Chr5	15640337	15640941	-	Chr5	3778302	3780302	+	AT5G11730	Unknow	Cis	Distal	Convergent
Chr5	15640337	15640941	-	Chr5	4726947	4728947	+	AT5G14670	Unknow	Cis	Distal	Convergent
Chr5	15640337	15640941	-	Chr5	6953190	6955190	+	AT5G20560	Unknow	Cis	Distal	Convergent
Chr5	15640337	15640941	-	Chr5	9907130	9909130	+	AT5G27893	Unknow	Cis	Distal	Convergent
Chr5	16400989	16401648	+	Chr5	19172956	19174956	-	AT5G47220	Unknow	Cis	Distal	Convergent
Chr5	16400989	16401648	+	Chr5	19723307	19725307	-	AT5G48630	ERF2	Cis	Distal	Convergent
Chr5	16400989	16401648	+	Chr5	20779488	20781488	-	AT5G51110	Unknow	Cis	Distal	Convergent
Chr5	16400989	16401648	+	Chr5	25813648	25815648	-	AT5G64570	Unknow	Cis	Distal	Convergent
Chr5	17003526	17004048	-	Chr5	13828429	13830429	+	AT5G35630	ATOEP16-2	Cis	Distal	Convergent
Chr5	17003526	17004048	-	Chr5	5270476	5272476	+	AT5G16150	XYL4	Cis	Distal	Convergent
Chr5	17003526	17004048	-	Chr5	6894463	6896463	+	AT5G20410	Unknow	Cis	Distal	Convergent
Chr5	17004122	17004237	-	Chr5	16433153	16435153	+	AT5G41060	Unknow	Cis	Distal	Convergent
Chr5	17004122	17004237	-	Chr5	5368350	5370350	+	AT5G16430	Unknow	Cis	Distal	Convergent
Chr5	17549333	17549609	-	Chr5	2869365	2871365	+	AT5G09230	Unknow	Cis	Distal	Convergent
Chr5	17549333	17549609	-	Chr5	4204738	4206738	+	AT5G13200	DGS1	Cis	Distal	Convergent
Chr5	17549333	17549609	-	Chr5	6644698	6646698	+	AT5G19670	Unknow	Cis	Distal	Convergent
Chr5	17549333	17549609	-	Chr5	8675049	8677049	+	AT5G25150	Unknow	Cis	Distal	Convergent
Chr5	17827779	17828768	+	Chr5	18366684	18368684	-	AT5G45330	Unknow	Cis	Distal	Convergent
Chr5	17827779	17828768	+	Chr5	20097551	20099551	-	AT5G49525	DCP5-L	Cis	Distal	Convergent
Chr5	17827779	17828768	+	Chr5	20345302	20347302	-	AT5G50000	Unknow	Cis	Distal	Convergent
Chr5	17827779	17828768	+	Chr5	20561228	20563228	-	AT5G50490	Unknow	Cis	Distal	Convergent
Chr5	17827779	17828768	+	Chr5	20771085	20773085	-	AT5G51080	NF-YC5	Cis	Distal	Convergent
Chr5	17827779	17828768	+	Chr5	21154395	21156395	-	AT5G52060	Unknow	Cis	Distal	Convergent
Chr5	17827779	17828768	+	Chr5	22055443	22057443	-	AT5G54300	Unknow	Cis	Distal	Convergent
Chr5	17827779	17828768	+	Chr5	22194559	22196559	-	AT5G54630	RAT5	Cis	Distal	Convergent
Chr5	17827779	17828768	+	Chr5	22447953	22449953	-	AT5G55380	Unknow	Cis	Distal	Convergent
Chr5	17827779	17828768	+	Chr5	22944993	22946993	-	AT5G56710	Unknow	Cis	Distal	Convergent
Chr5	17827779	17828768	+	Chr5	23203908	23205908	-	AT5G57270	Unknow	Cis	Distal	Convergent
Chr5	17827779	17828768	+	Chr5	23733707	23735707	-	AT5G58760	cPT4	Cis	Distal	Convergent
Chr5	17827779	17828768	+	Chr5	25055664	25057664	-	AT5G62400	Unknow	Cis	Distal	Convergent
Chr5	17827779	17828768	+	Chr5	25683641	25685641	-	AT5G64200	SAL2	Cis	Distal	Convergent
Chr5	17827779	17828768	+	Chr5	26525177	26527177	-	AT5G66420	SC35	Cis	Distal	Convergent
Chr5	17827779	17828768	+	Chr5	26842104	26844104	-	AT5G67270	Unknow	Cis	Distal	Convergent
Chr5	19008383	19008591	-	Chr5	767438	769438	+	AT5G03230	RUG1	Cis	Distal	Convergent
Chr5	19247093	19247748	-	Chr5	14725832	14727832	+	AT5G37200	Unknow	Cis	Distal	Convergent
Chr5	19247093	19247748	-	Chr5	16279394	16281394	+	AT5G40650	Unknow	Cis	Distal	Convergent
Chr5	19247093	19247748	-	Chr5	3099192	3101192	+	AT5G09940	Unknow	Cis	Distal	Convergent
Chr5	19247093	19247748	-	Chr5	3980577	3982577	+	AT5G12320	Unknow	Cis	Distal	Convergent
Chr5	19247093	19247748	-	Chr5	6252574	6254574	+	AT5G18750	Unknow	Cis	Distal	Convergent
Chr5	19247093	19247748	-	Chr5	8846549	8848549	+	AT5G25425	Unknow	Cis	Distal	Convergent
Chr5	19854098	19854652	+	Chr5	20931886	20933886	-	AT5G51530	LCR86	Cis	Distal	Convergent
Chr5	19854098	19854652	+	Chr5	22441115	22443115	-	AT5G55340	Unknow	Cis	Distal	Convergent
Chr5	19854098	19854652	+	Chr5	22626570	22628570	-	AT5G55893	Unknow	Cis	Distal	Convergent
Chr5	20018747	20019094	-	Chr5	1382471	1384471	+	AT5G04780	scpl30	Cis	Distal	Convergent
Chr5	20018747	20019094	-	Chr5	15748875	15750875	+	AT5G39350	Unknow	Cis	Distal	Convergent
Chr5	20018747	20019094	-	Chr5	18658539	18660539	+	AT5G46010	Unknow	Cis	Distal	Convergent
Chr5	20018747	20019094	-	Chr5	2140858	2142858	+	AT5G06920	CYP712A2	Cis	Distal	Convergent
Chr5	20018747	20019094	-	Chr5	8215191	8217191	+	AT5G24210	Unknow	Cis	Distal	Convergent
Chr5	21940137	21940976	+	Chr5	23896939	23898939	-	AT5G59220	Unknow	Cis	Distal	Convergent
Chr5	21940137	21940976	+	Chr5	25355535	25357535	-	AT5G63220	HAI1	Cis	Distal	Convergent
Chr5	21940137	21940976	+	Chr5	25528281	25530281	-	AT5G63790	MUM2	Cis	Distal	Convergent
Chr5	22632718	22633369	-	Chr5	16068146	16070146	+	AT5G40200	RLP54	Cis	Distal	Convergent
Chr5	22632718	22633369	-	Chr5	17307842	17309842	+	AT5G43110	DEG9	Cis	Distal	Convergent
Chr5	22632718	22633369	-	Chr5	22315461	22317461	+	AT5G54990	PUM14	Cis	Distal	Convergent
Chr5	22632718	22633369	-	Chr5	22316305	22318305	+	AT5G55000	Unknow	Cis	Distal	Convergent
Chr5	22632718	22633369	-	Chr5	7805183	7807183	+	AT5G23200	NAC090	Cis	Distal	Convergent
Chr5	22897541	22897919	-	Chr5	1442638	1444638	+	AT5G04930	SYP23	Cis	Distal	Convergent
Chr5	22897541	22897919	-	Chr5	1539218	1541218	+	AT5G05190	ALA1	Cis	Distal	Convergent
Chr5	22897541	22897919	-	Chr5	20214332	20216332	+	AT5G49760	Unknow	Cis	Distal	Convergent
Chr5	22897541	22897919	-	Chr5	22177700	22179700	+	AT5G54590	Unknow	Cis	Distal	Convergent
Chr5	22897541	22897919	-	Chr5	22377921	22379921	+	AT5G55135	CRLK1	Cis	Distal	Convergent
Chr5	22897541	22897919	-	Chr5	22378996	22380996	+	AT5G55140	Unknow	Cis	Distal	Convergent
Chr5	22897541	22897919	-	Chr5	3285750	3287750	+	AT5G10460	Unknow	Cis	Distal	Convergent
Chr5	22897541	22897919	-	Chr5	6744814	6746814	+	AT5G19970	Unknow	Cis	Distal	Convergent
Chr5	23357755	23358169	-	Chr5	15244910	15246910	+	AT5G38195	Unknow	Cis	Distal	Convergent
Chr5	23357755	23358169	-	Chr5	15287032	15289032	+	AT5G38270	Unknow	Cis	Distal	Convergent
Chr5	23357755	23358169	-	Chr5	15531713	15533713	+	AT5G38790	Unknow	Cis	Distal	Convergent
Chr5	23357755	23358169	-	Chr5	1566694	1568694	+	AT5G05290	Unknow	Cis	Distal	Convergent
Chr5	23357755	23358169	-	Chr5	1786738	1788738	+	AT5G05950	Unknow	Cis	Distal	Convergent
Chr5	23357755	23358169	-	Chr5	2031760	2033760	+	AT5G06620	Unknow	Cis	Distal	Convergent
Chr5	23357755	23358169	-	Chr5	22201717	22203717	+	AT5G54660	Unknow	Cis	Distal	Convergent
Chr5	23357755	23358169	-	Chr5	22635510	22637510	+	AT5G55900	EDM2	Cis	Distal	Convergent
Chr5	23357755	23358169	-	Chr5	4090519	4092519	+	AT5G12950	Unknow	Cis	Distal	Convergent
Chr5	23357755	23358169	-	Chr5	5139035	5141035	+	AT5G15750	Unknow	Cis	Distal	Convergent
Chr5	23357755	23358169	-	Chr5	9033817	9035817	+	AT5G25900	Unknow	Cis	Distal	Convergent
Chr5	24084482	24084722	-	Chr5	19227162	19229162	+	AT5G47400	COR27	Cis	Distal	Convergent
Chr5	24084482	24084722	-	Chr5	5664823	5666823	+	AT5G17240	MYB59	Cis	Distal	Convergent
Chr5	24387843	24388194	+	Chr5	25483799	25485799	-	AT5G63650	PDF2.5	Cis	Distal	Convergent
Chr5	24387843	24388194	+	Chr5	26108726	26110726	-	AT5G65320	AGL78	Cis	Distal	Convergent
Chr5	25034908	25035167	-	Chr5	15048002	15050002	+	AT5G37820	WRKY19	Cis	Distal	Convergent
Chr5	25034908	25035167	-	Chr5	19823078	19825078	+	AT5G48900	Unknow	Cis	Distal	Convergent
Chr5	25034908	25035167	-	Chr5	22009297	22011297	+	AT5G54220	Unknow	Cis	Distal	Convergent
Chr5	25034908	25035167	-	Chr5	23812763	23814763	+	AT5G58990	Unknow	Cis	Distal	Convergent
Chr5	26415109	26415274	-	Chr5	14280059	14282059	+	AT5G36250	ACX1	Cis	Distal	Convergent
Chr5	26415109	26415274	-	Chr5	17510440	17512440	+	AT5G43600	CHX24	Cis	Distal	Convergent
Chr5	26415109	26415274	-	Chr5	22097764	22099764	+	AT5G54440	Unknow	Cis	Distal	Convergent
Chr5	26415421	26415625	-	Chr5	18293437	18295437	+	AT5G45210	Unknow	Cis	Distal	Convergent
Chr5	26415421	26415625	-	Chr5	22529358	22531358	+	AT5G55630	GATA16	Cis	Distal	Convergent
Chr1	1477591	1478422	-	Chr1	1397174	1399174	+	AT1G04945	Unknow	Cis	Proximal	Convergent
Chr1	1477591	1478422	-	Chr1	1397182	1399182	+	AT1G04940	Unknow	Cis	Proximal	Convergent
Chr1	1477591	1478422	-	Chr1	1476923	1478923	+	AT1G05136	Unknow	Cis	Proximal	Convergent
Chr1	1943768	1944492	-	Chr1	1942993	1944993	+	AT1G06380	Unknow	Cis	Proximal	Convergent
Chr1	3324836	3325298	-	Chr1	3323799	3325799	+	AT1G10150	Unknow	Cis	Proximal	Convergent
Chr1	3775476	3775861	-	Chr1	3775236	3777236	+	AT1G11260	Unknow	Cis	Proximal	Convergent
Chr1	4523282	4523921	-	Chr1	4518559	4520559	+	AT1G13230	Unknow	Cis	Proximal	Convergent
Chr1	4826634	4827460	-	Chr1	4820439	4822439	+	AT1G14080	Unknow	Cis	Proximal	Convergent
Chr1	4826634	4827460	-	Chr1	4825961	4827961	+	AT1G14100	FUT6	Cis	Proximal	Convergent
Chr1	5267461	5268390	-	Chr1	5250285	5252285	+	AT1G15280	Unknow	Cis	Proximal	Convergent
Chr1	7040930	7041134	-	Chr1	7030070	7032070	+	AT1G20310	Unknow	Cis	Proximal	Convergent
Chr1	8331866	8332218	-	Chr1	8327924	8329924	+	AT1G23465	Unknow	Cis	Proximal	Convergent
Chr1	8331866	8332218	-	Chr1	8330862	8332862	+	AT1G23480	Unknow	Cis	Proximal	Convergent
Chr1	8975315	8975721	-	Chr1	8974326	8976326	+	AT1G25550	Unknow	Cis	Proximal	Convergent
Chr1	9328067	9328740	-	Chr1	9327493	9329493	+	AT1G26920	Unknow	Cis	Proximal	Convergent
Chr1	10959333	10959729	-	Chr1	10958908	10960908	+	AT1G30825	Unknow	Cis	Proximal	Convergent
Chr1	12840336	12842050	+	Chr1	12897675	12899675	-	AT1G35210	PHI-1	Cis	Proximal	Convergent
Chr1	16705247	16705964	-	Chr1	16652030	16654030	+	AT1G43900	ROPGEF14	Cis	Proximal	Convergent
Chr1	17055327	17055884	+	Chr1	17090588	17092588	-	AT1G45160	Unknow	Cis	Proximal	Convergent
Chr1	17473921	17474516	+	Chr1	17498152	17500152	-	AT1G47603	Unknow	Cis	Proximal	Convergent
Chr1	18692448	18693055	-	Chr1	18691644	18693644	+	AT1G50460	Unknow	Cis	Proximal	Convergent
Chr1	23275540	23277147	-	Chr1	23269416	23271416	+	AT1G62840	Unknow	Cis	Proximal	Convergent
Chr1	25232443	25232773	+	Chr1	25286749	25288749	-	AT1G67490	Unknow	Cis	Proximal	Convergent
Chr1	25999174	25999336	-	Chr1	25997837	25999837	+	AT1G69160	Unknow	Cis	Proximal	Convergent
Chr1	26476874	26477242	+	Chr1	26481630	26483630	-	AT1G70300	TPS8	Cis	Proximal	Convergent
Chr1	27277704	27278125	-	Chr1	27223665	27225665	+	AT1G72310	GAD2	Cis	Proximal	Convergent
Chr1	27277704	27278125	-	Chr1	27277341	27279341	+	AT1G72460	JAZ6	Cis	Proximal	Convergent
Chr1	27434496	27434805	-	Chr1	27427916	27429916	+	AT1G72890	Unknow	Cis	Proximal	Convergent
Chr1	27434496	27434805	-	Chr1	27430178	27432178	+	AT1G72900	Unknow	Cis	Proximal	Convergent
Chr1	27434496	27434805	-	Chr1	27433306	27435306	+	AT1G72910	Unknow	Cis	Proximal	Convergent
Chr1	28901685	28901817	-	Chr1	28845871	28847871	+	AT1G76850	Unknow	Cis	Proximal	Convergent
Chr1	29806780	29809502	-	Chr1	29769218	29771218	+	AT1G79130	Unknow	Cis	Proximal	Convergent
Chr2	1561166	1561950	-	Chr2	1536472	1538472	+	AT2G04430	Unknow	Cis	Proximal	Convergent
Chr2	2091516	2097586	+	Chr2	2101167	2103167	-	AT2G05642	Unknow	Cis	Proximal	Convergent
Chr2	2091516	2097586	+	Chr2	2102111	2104111	-	AT2G05645	Unknow	Cis	Proximal	Convergent
Chr2	5587092	5587256	-	Chr2	5586218	5588218	+	AT2G13422	SCRL16	Cis	Proximal	Convergent
Chr2	5838823	5839323	+	Chr2	5864614	5866614	-	AT2G13965	Unknow	Cis	Proximal	Convergent
Chr2	6945230	6945993	-	Chr2	6945096	6947096	+	AT2G15960	SKIP3	Cis	Proximal	Convergent
Chr2	8535594	8536478	+	Chr2	8539217	8541217	-	AT2G19802	MIOX2	Cis	Proximal	Convergent
Chr2	9713873	9714498	-	Chr2	9710264	9712264	+	AT2G22805	EME1B	Cis	Proximal	Convergent
Chr2	9713873	9714498	-	Chr2	9713049	9715049	+	AT2G22807	Unknow	Cis	Proximal	Convergent
Chr2	9785070	9785586	-	Chr2	9784087	9786087	+	AT2G22990	Unknow	Cis	Proximal	Convergent
Chr2	11160345	11160458	+	Chr2	11259070	11261070	-	AT2G26460	CCMH	Cis	Proximal	Convergent
Chr2	12622970	12623413	-	Chr2	12614378	12616378	+	AT2G29410	EMB2816	Cis	Proximal	Convergent
Chr2	12687942	12688317	-	Chr2	12687171	12689171	+	AT2G29680	Unknow	Cis	Proximal	Convergent
Chr2	15553112	15553150	-	Chr2	15551651	15553651	+	AT2G37030	MAT3	Cis	Proximal	Convergent
Chr2	16507143	16507378	-	Chr2	16505882	16507882	+	AT2G39570	ABCB6	Cis	Proximal	Convergent
Chr2	17994802	17995021	-	Chr2	17993901	17995901	+	AT2G43310	MSS3	Cis	Proximal	Convergent
Chr2	18251656	18251944	-	Chr2	18251610	18253610	+	AT2G44130	Unknow	Cis	Proximal	Convergent
Chr2	19021372	19021653	-	Chr2	19009462	19011462	+	AT2G46310	Unknow	Cis	Proximal	Convergent
Chr2	19176777	19177130	+	Chr2	19215210	19217210	-	AT2G46760	Unknow	Cis	Proximal	Convergent
Chr3	986888	987965	+	Chr3	1019418	1021418	-	AT3G03940	ECT1	Cis	Proximal	Convergent
Chr3	1138134	1138399	-	Chr3	1138129	1140129	+	AT3G04300	LTL1	Cis	Proximal	Convergent
Chr3	1139608	1139628	-	Chr3	1138129	1140129	+	AT3G04300	Unknow	Cis	Proximal	Convergent
Chr3	2191856	2192184	-	Chr3	2190685	2192685	+	AT3G06950	PRMT4B	Cis	Proximal	Convergent
Chr3	2320090	2321045	-	Chr3	2297773	2299773	+	AT3G07230	Unknow	Cis	Proximal	Convergent
Chr3	4410234	4410667	+	Chr3	4475979	4477979	-	AT3G13674	AGP12	Cis	Proximal	Convergent
Chr3	4611238	4612991	-	Chr3	4606076	4608076	+	AT3G13960	Unknow	Cis	Proximal	Convergent
Chr3	5814713	5815418	+	Chr3	5818498	5820498	-	AT3G17060	HCF107	Cis	Proximal	Convergent
Chr3	7368136	7369309	+	Chr3	7395096	7397096	-	AT3G21090	RBL	Cis	Proximal	Convergent
Chr3	7375120	7375931	-	Chr3	7353963	7355963	+	AT3G20980	Unknow	Cis	Proximal	Convergent
Chr3	9570493	9572031	-	Chr3	9549812	9551812	+	AT3G26125	Unknow	Cis	Proximal	Convergent
Chr3	14749455	14750462	-	Chr3	14749280	14751280	+	AT3G42660	RBK2	Cis	Proximal	Convergent
Chr3	15206183	15206713	-	Chr3	15205367	15207367	+	AT3G43230	Unknow	Cis	Proximal	Convergent
Chr3	15404559	15405483	-	Chr3	15403984	15405984	+	AT3G43520	LCR30	Cis	Proximal	Convergent
Chr3	15772706	15773552	-	Chr3	15751387	15753387	+	AT3G43920	Unknow	Cis	Proximal	Convergent
Chr3	15914637	15915480	-	Chr3	15914270	15916270	+	AT3G44210	Unknow	Cis	Proximal	Convergent
Chr3	16501916	16502559	-	Chr3	16494727	16496727	+	AT3G45093	Unknow	Cis	Proximal	Convergent
Chr3	16502590	16503131	-	Chr3	16502314	16504314	+	AT3G45100	Unknow	Cis	Proximal	Convergent
Chr3	16584345	16584959	-	Chr3	16584048	16586048	+	AT3G45252	Unknow	Cis	Proximal	Convergent
Chr3	16587400	16588180	-	Chr3	16584048	16586048	+	AT3G45252	Unknow	Cis	Proximal	Convergent
Chr3	20752744	20753064	+	Chr3	20756690	20758690	-	AT3G55950	Unknow	Cis	Proximal	Convergent
Chr3	21793359	21793944	-	Chr3	21769046	21771046	+	AT3G58890	SUE4	Cis	Proximal	Convergent
Chr3	21793359	21793944	-	Chr3	21774293	21776293	+	AT3G58920	Unknow	Cis	Proximal	Convergent
Chr3	22141665	22142084	-	Chr3	22140856	22142856	+	AT3G59940	Unknow	Cis	Proximal	Convergent
Chr4	1373310	1373659	-	Chr4	1372160	1374160	+	AT4G03100	Unknow	Cis	Proximal	Convergent
Chr4	2311072	2311882	+	Chr4	2318152	2320152	-	AT4G04605	Unknow	Cis	Proximal	Convergent
Chr4	2314189	2315070	-	Chr4	2222422	2224422	+	AT4G04460	Unknow	Cis	Proximal	Convergent
Chr4	2375687	2376422	-	Chr4	2370266	2372266	+	AT4G04680	TRM15	Cis	Proximal	Convergent
Chr4	2716512	2717363	-	Chr4	2689460	2691460	+	AT4G05250	Unknow	Cis	Proximal	Convergent
Chr4	2716512	2717363	-	Chr4	2712765	2714765	+	AT4G05310	Unknow	Cis	Proximal	Convergent
Chr4	2716512	2717363	-	Chr4	2715977	2717977	+	AT4G05320	Unknow	Cis	Proximal	Convergent
Chr4	6827893	6829270	+	Chr4	6873689	6875689	-	AT4G11300	Unknow	Cis	Proximal	Convergent
Chr4	7479419	7479843	-	Chr4	7478556	7480556	+	AT4G12690	Unknow	Cis	Proximal	Convergent
Chr4	8036336	8036611	+	Chr4	8050157	8052157	-	AT4G13930	EDA36	Cis	Proximal	Convergent
Chr4	8089847	8090292	-	Chr4	8052673	8054673	+	AT4G13940	Unknow	Cis	Proximal	Convergent
Chr4	8089847	8090292	-	Chr4	8085310	8087310	+	AT4G13992	AT-HSFA5	Cis	Proximal	Convergent
Chr4	8089847	8090292	-	Chr4	8088793	8090793	+	AT4G14000	Unknow	Cis	Proximal	Convergent
Chr4	14047413	14047767	-	Chr4	14046268	14048268	+	AT4G28400	ORP4B	Cis	Proximal	Convergent
Chr4	14655646	14655937	-	Chr4	14654954	14656954	+	AT4G29950	PRHA	Cis	Proximal	Convergent
Chr4	15414385	15414917	-	Chr4	15408078	15410078	+	AT4G31870	Unknow	Cis	Proximal	Convergent
Chr4	15598526	15598850	-	Chr4	15597475	15599475	+	AT4G32300	ENODL15	Cis	Proximal	Convergent
Chr4	17243001	17243082	-	Chr4	17241583	17243583	+	AT4G36540	Unknow	Cis	Proximal	Convergent
Chr4	17539045	17539354	-	Chr4	17538490	17540490	+	AT4G37260	Unknow	Cis	Proximal	Convergent
Chr4	18330512	18330884	-	Chr4	18322457	18324457	+	AT4G39400	Unknow	Cis	Proximal	Convergent
Chr5	1167942	1168652	-	Chr5	1167153	1169153	+	AT5G04240	Unknow	Cis	Proximal	Convergent
Chr5	1421054	1421213	-	Chr5	1420634	1422634	+	AT5G04885	CPK1	Cis	Proximal	Convergent
Chr5	1421590	1422133	-	Chr5	1420634	1422634	+	AT5G04885	CPK1	Cis	Proximal	Convergent
Chr5	1619871	1619957	-	Chr5	1618458	1620458	+	AT5G05470	Unknow	Cis	Proximal	Convergent
Chr5	6442775	6443055	+	Chr5	6480729	6482729	-	AT5G19260	Unknow	Cis	Proximal	Convergent
Chr5	7740022	7740097	-	Chr5	7739792	7741792	+	AT5G23070	CaS	Cis	Proximal	Convergent
Chr5	8952277	8952874	-	Chr5	8948884	8950884	+	AT5G25750	RD22	Cis	Proximal	Convergent
Chr5	8952277	8952874	-	Chr5	8951375	8953375	+	AT5G25754	Unknow	Cis	Proximal	Convergent
Chr5	13949232	13949757	+	Chr5	13959830	13961830	-	AT5G35790	Unknow	Cis	Proximal	Convergent
Chr5	14653458	14654146	-	Chr5	14648913	14650913	+	AT5G37070	CHX24	Cis	Proximal	Convergent
Chr5	15640337	15640941	-	Chr5	15632444	15634444	+	AT5G39050	Unknow	Cis	Proximal	Convergent
Chr5	15640337	15640941	-	Chr5	15639442	15641442	+	AT5G39080	PMAT1	Cis	Proximal	Convergent
Chr5	17003526	17004048	-	Chr5	16998259	17000259	+	AT5G42520	Unknow	Cis	Proximal	Convergent
Chr5	17549333	17549609	-	Chr5	17544112	17546112	+	AT5G43690	Unknow	Cis	Proximal	Convergent
Chr5	17549333	17549609	-	Chr5	17546180	17548180	+	AT5G43695	Unknow	Cis	Proximal	Convergent
Chr5	17549333	17549609	-	Chr5	17548179	17550179	+	AT5G43700	Unknow	Cis	Proximal	Convergent
Chr5	19247093	19247748	-	Chr5	19239672	19241672	+	AT5G47435	Unknow	Cis	Proximal	Convergent
Chr5	21940137	21940976	+	Chr5	21942146	21944146	-	AT5G54067	HSFA9	Cis	Proximal	Convergent
Chr5	22897541	22897919	-	Chr5	22896714	22898714	+	AT5G56555	Unknow	Cis	Proximal	Convergent
Chr5	23357755	23358169	-	Chr5	23353337	23355337	+	AT5G57660	Unknow	Cis	Proximal	Convergent
Chr5	25034908	25035167	-	Chr5	25029563	25031563	+	AT5G62330	Unknow	Cis	Proximal	Convergent
Chr5	25034908	25035167	-	Chr5	25031471	25033471	+	AT5G62340	MYB99	Cis	Proximal	Convergent
Chr5	26415109	26415274	-	Chr5	26414126	26416126	+	AT5G66052	CLUB	Cis	Proximal	Convergent
Chr5	26415421	26415625	-	Chr5	26414126	26416126	+	AT5G66052	Unknow	Cis	Proximal	Convergent
Chr1	1942907	1943694	-	Chr5	1217777	1219777	+	AT5G04347	ZAT6	Trans	Trans	Convergent
Chr1	1942907	1943694	-	Chr5	1218829	1220829	+	AT5G04350	Unknow	Trans	Trans	Convergent
Chr1	1942907	1943694	-	Chr5	623254	625254	+	AT5G02760	IRX3	Trans	Trans	Convergent
Chr1	2173033	2173306	-	Chr4	606273	608273	+	AT4G01450	SSR16	Trans	Trans	Convergent
Chr1	2173033	2173306	-	Chr5	864339	866339	+	AT5G03470	Unknow	Trans	Trans	Convergent
Chr1	2440165	2440371	+	Chr2	16702336	16704336	-	AT2G40000	Unknow	Trans	Trans	Convergent
Chr1	2440165	2440371	+	Chr3	20112944	20114944	-	AT3G54310	WRI1	Trans	Trans	Convergent
Chr1	2440165	2440371	+	Chr3	22609853	22611853	-	AT3G61090	RS27A	Trans	Trans	Convergent
Chr1	2440165	2440371	+	Chr3	22771404	22773404	-	AT3G61520	Unknow	Trans	Trans	Convergent
Chr1	2440165	2440371	+	Chr3	5175523	5177523	-	AT3G15356	Unknow	Trans	Trans	Convergent
Chr1	2440165	2440371	+	Chr4	11732674	11734674	-	AT4G22150	Unknow	Trans	Trans	Convergent
Chr1	2440165	2440371	+	Chr4	12270739	12272739	-	AT4G23510	PUX3	Trans	Trans	Convergent
Chr1	2440165	2440371	+	Chr5	24559936	24561936	-	AT5G61020	SKS2	Trans	Trans	Convergent
Chr1	2440165	2440371	+	Chr5	2467339	2469339	-	AT5G07740	ECT3	Trans	Trans	Convergent
Chr1	2440165	2440371	+	Chr5	25054444	25056444	-	AT5G62390	SMC2	Trans	Trans	Convergent
Chr1	2440165	2440371	+	Chr5	25738676	25740676	-	AT5G64360	Unknow	Trans	Trans	Convergent
Chr1	2440165	2440371	+	Chr5	26702702	26704702	-	AT5G66860	Unknow	Trans	Trans	Convergent
Chr1	2440165	2440371	+	Chr5	9128610	9130610	-	AT5G26130	LOG9	Trans	Trans	Convergent
Chr1	2440165	2440371	+	Chr5	9792378	9794378	-	AT5G27660	Unknow	Trans	Trans	Convergent
Chr1	4240816	4240920	-	Chr4	1871624	1873624	+	AT4G03940	Unknow	Trans	Trans	Convergent
Chr1	4240816	4240920	-	Chr5	2210826	2212826	+	AT5G07140	TAT7	Trans	Trans	Convergent
Chr1	4523282	4523921	-	Chr2	3274728	3276728	+	AT2G07623	Unknow	Trans	Trans	Convergent
Chr1	4523282	4523921	-	Chr3	2421051	2423051	+	AT3G07590	Unknow	Trans	Trans	Convergent
Chr1	4523282	4523921	-	Chr3	3279676	3281676	+	AT3G10527	GYRB1	Trans	Trans	Convergent
Chr1	4523282	4523921	-	Chr4	112971	114971	+	AT4G00260	Unknow	Trans	Trans	Convergent
Chr1	4523282	4523921	-	Chr5	2635988	2637988	+	AT5G08200	ABCF1	Trans	Trans	Convergent
Chr1	4523282	4523921	-	Chr5	2788243	2790243	+	AT5G08610	Unknow	Trans	Trans	Convergent
Chr1	4523282	4523921	-	Chr5	411281	413281	+	AT5G02100	Unknow	Trans	Trans	Convergent
Chr1	4523282	4523921	-	Chr5	699688	701688	+	AT5G02995	XIK	Trans	Trans	Convergent
Chr1	4524062	4524526	-	Chr3	1875514	1877514	+	AT3G06200	SNRK2.2	Trans	Trans	Convergent
Chr1	4524062	4524526	-	Chr3	271248	273248	+	AT3G01760	Unknow	Trans	Trans	Convergent
Chr1	4524062	4524526	-	Chr3	2914922	2916922	+	AT3G09500	Unknow	Trans	Trans	Convergent
Chr1	4524062	4524526	-	Chr4	1186983	1188983	+	AT4G02700	Unknow	Trans	Trans	Convergent
Chr1	4524062	4524526	-	Chr4	177022	179022	+	AT4G00416	GPAT8	Trans	Trans	Convergent
Chr1	4524062	4524526	-	Chr4	436991	438991	+	AT4G01020	Unknow	Trans	Trans	Convergent
Chr1	4524062	4524526	-	Chr5	1958681	1960681	+	AT5G06420	SNX1	Trans	Trans	Convergent
Chr1	4524062	4524526	-	Chr5	2140858	2142858	+	AT5G06920	CYP712A2	Trans	Trans	Convergent
Chr1	4524062	4524526	-	Chr5	3406209	3408209	+	AT5G10780	Unknow	Trans	Trans	Convergent
Chr1	4524062	4524526	-	Chr5	3739782	3741782	+	AT5G11640	Unknow	Trans	Trans	Convergent
Chr1	4524062	4524526	-	Chr5	3781930	3783930	+	AT5G11740	Unknow	Trans	Trans	Convergent
Chr1	4524062	4524526	-	Chr5	4435804	4437804	+	AT5G13750	AGP15	Trans	Trans	Convergent
Chr1	4524062	4524526	-	Chr5	557413	559413	+	AT5G02510	ZIFL1	Trans	Trans	Convergent
Chr1	4524650	4524770	-	Chr3	1926868	1928868	+	AT3G06360	ALKBH2	Trans	Trans	Convergent
Chr1	4524650	4524770	-	Chr5	2635988	2637988	+	AT5G08200	Unknow	Trans	Trans	Convergent
Chr1	4538148	4538912	+	Chr2	15026626	15028626	-	AT2G35740	Unknow	Trans	Trans	Convergent
Chr1	4538148	4538912	+	Chr2	15069359	15071359	-	AT2G35890	INT3	Trans	Trans	Convergent
Chr1	4538148	4538912	+	Chr2	17562947	17564947	-	AT2G42110	CPK25	Trans	Trans	Convergent
Chr1	4538148	4538912	+	Chr2	18811125	18813125	-	AT2G45660	Unknow	Trans	Trans	Convergent
Chr1	4538148	4538912	+	Chr2	7347464	7349464	-	AT2G16940	Unknow	Trans	Trans	Convergent
Chr1	4538148	4538912	+	Chr2	7437314	7439314	-	AT2G17090	Unknow	Trans	Trans	Convergent
Chr1	4538148	4538912	+	Chr2	7802604	7804604	-	AT2G17930	LYM2	Trans	Trans	Convergent
Chr1	4538148	4538912	+	Chr2	8955831	8957831	-	AT2G20800	GAUT10	Trans	Trans	Convergent
Chr1	4538148	4538912	+	Chr2	9508895	9510895	-	AT2G22400	NDB4	Trans	Trans	Convergent
Chr1	4538148	4538912	+	Chr3	10224948	10226948	-	AT3G27600	Unknow	Trans	Trans	Convergent
Chr1	4538148	4538912	+	Chr3	10775809	10777809	-	AT3G28710	Unknow	Trans	Trans	Convergent
Chr1	4538148	4538912	+	Chr3	11138010	11140010	-	AT3G29170	Unknow	Trans	Trans	Convergent
Chr1	4538148	4538912	+	Chr3	17310068	17312068	-	AT3G46980	Unknow	Trans	Trans	Convergent
Chr1	4538148	4538912	+	Chr3	18324624	18326624	-	AT3G49400	PRXIIF	Trans	Trans	Convergent
Chr1	4538148	4538912	+	Chr3	18336317	18338317	-	AT3G49440	Unknow	Trans	Trans	Convergent
Chr1	4538148	4538912	+	Chr3	19284210	19286210	-	AT3G51960	Unknow	Trans	Trans	Convergent
Chr1	4538148	4538912	+	Chr3	19538403	19540403	-	AT3G52700	GR1	Trans	Trans	Convergent
Chr1	4538148	4538912	+	Chr3	20170320	20172320	-	AT3G54470	Unknow	Trans	Trans	Convergent
Chr1	4538148	4538912	+	Chr3	21103719	21105719	-	AT3G57030	Unknow	Trans	Trans	Convergent
Chr1	4538148	4538912	+	Chr3	22179728	22181728	-	AT3G60040	Unknow	Trans	Trans	Convergent
Chr1	4538148	4538912	+	Chr3	22247976	22249976	-	AT3G60190	Unknow	Trans	Trans	Convergent
Chr1	4538148	4538912	+	Chr3	22316625	22318625	-	AT3G60370	DL1E	Trans	Trans	Convergent
Chr1	4538148	4538912	+	Chr3	22878667	22880667	-	AT3G61800	SKIP4	Trans	Trans	Convergent
Chr1	4538148	4538912	+	Chr3	6988101	6990101	-	AT3G20020	Unknow	Trans	Trans	Convergent
Chr1	4538148	4538912	+	Chr4	10459328	10461328	-	AT4G19110	Unknow	Trans	Trans	Convergent
Chr1	4538148	4538912	+	Chr4	10859524	10861524	-	AT4G20060	AAH	Trans	Trans	Convergent
Chr1	4538148	4538912	+	Chr4	11534867	11536867	-	AT4G21705	EMB1895	Trans	Trans	Convergent
Chr1	4538148	4538912	+	Chr4	12258670	12260670	-	AT4G23496	Unknow	Trans	Trans	Convergent
Chr1	4538148	4538912	+	Chr4	15896345	15898345	-	AT4G32920	Unknow	Trans	Trans	Convergent
Chr1	4538148	4538912	+	Chr4	17015493	17017493	-	AT4G35920	GATA3	Trans	Trans	Convergent
Chr1	4538148	4538912	+	Chr4	5927738	5929738	-	AT4G09340	Unknow	Trans	Trans	Convergent
Chr1	4538148	4538912	+	Chr4	9428895	9430895	-	AT4G16760	SCRL11	Trans	Trans	Convergent
Chr1	4538148	4538912	+	Chr5	15450601	15452601	-	AT5G38570	Unknow	Trans	Trans	Convergent
Chr1	4538148	4538912	+	Chr5	16033551	16035551	-	AT5G40050	Unknow	Trans	Trans	Convergent
Chr1	4538148	4538912	+	Chr5	16353898	16355898	-	AT5G40820	Unknow	Trans	Trans	Convergent
Chr1	4538148	4538912	+	Chr5	16974877	16976877	-	AT5G42440	ATR	Trans	Trans	Convergent
Chr1	4538148	4538912	+	Chr5	17151681	17153681	-	AT5G42765	CPD	Trans	Trans	Convergent
Chr1	4538148	4538912	+	Chr5	17337884	17339884	-	AT5G43180	HB27	Trans	Trans	Convergent
Chr1	4538148	4538912	+	Chr5	17338895	17340895	-	AT5G43185	Unknow	Trans	Trans	Convergent
Chr1	4538148	4538912	+	Chr5	17370857	17372857	-	AT5G43285	Unknow	Trans	Trans	Convergent
Chr1	4538148	4538912	+	Chr5	19297424	19299424	-	AT5G47580	Unknow	Trans	Trans	Convergent
Chr1	4538148	4538912	+	Chr5	22225616	22227616	-	AT5G54700	Unknow	Trans	Trans	Convergent
Chr1	4538148	4538912	+	Chr5	23346324	23348324	-	AT5G57650	Unknow	Trans	Trans	Convergent
Chr1	4538148	4538912	+	Chr5	24113617	24115617	-	AT5G59850	Unknow	Trans	Trans	Convergent
Chr1	4538148	4538912	+	Chr5	24549339	24551339	-	AT5G60990	GPAT9	Trans	Trans	Convergent
Chr1	4538148	4538912	+	Chr5	24985895	24987895	-	AT5G62200	Unknow	Trans	Trans	Convergent
Chr1	4538148	4538912	+	Chr5	26453199	26455199	-	AT5G66190	Unknow	Trans	Trans	Convergent
Chr1	4538148	4538912	+	Chr5	5427472	5429472	-	AT5G16580	Unknow	Trans	Trans	Convergent
Chr1	4538148	4538912	+	Chr5	6338209	6340209	-	AT5G18980	Unknow	Trans	Trans	Convergent
Chr1	4538148	4538912	+	Chr5	9018424	9020424	-	AT5G25860	Unknow	Trans	Trans	Convergent
Chr1	4538148	4538912	+	Chr5	9077379	9079379	-	AT5G25990	Unknow	Trans	Trans	Convergent
Chr1	4538148	4538912	+	Chr5	9540666	9542666	-	AT5G27110	Unknow	Trans	Trans	Convergent
Chr1	4540049	4540382	-	Chr2	1074863	1076863	+	AT2G03550	Unknow	Trans	Trans	Convergent
Chr1	4540049	4540382	-	Chr2	3279097	3281097	+	AT2G07678	POLD2	Trans	Trans	Convergent
Chr1	4540049	4540382	-	Chr2	4018305	4020305	+	AT2G10450	Unknow	Trans	Trans	Convergent
Chr1	4540049	4540382	-	Chr3	1464483	1466483	+	AT3G05170	Unknow	Trans	Trans	Convergent
Chr1	4540049	4540382	-	Chr5	4486476	4488476	+	AT5G13930	PMSR3	Trans	Trans	Convergent
Chr1	4540049	4540382	-	Chr5	955611	957611	+	AT5G03680	Unknow	Trans	Trans	Convergent
Chr1	5267461	5268390	-	Chr2	1947614	1949614	+	AT2G05350	Unknow	Trans	Trans	Convergent
Chr1	5267461	5268390	-	Chr3	1352536	1354536	+	AT3G04910	Unknow	Trans	Trans	Convergent
Chr1	5267461	5268390	-	Chr3	1811164	1813164	+	AT3G06020	GAMMA CAL2	Trans	Trans	Convergent
Chr1	5267461	5268390	-	Chr3	2118324	2120324	+	AT3G06720	Unknow	Trans	Trans	Convergent
Chr1	5267461	5268390	-	Chr3	3421893	3423893	+	AT3G10950	Unknow	Trans	Trans	Convergent
Chr1	5267461	5268390	-	Chr3	4220912	4222912	+	AT3G13130	LSF2	Trans	Trans	Convergent
Chr1	5267461	5268390	-	Chr3	424787	426787	+	AT3G02255	Unknow	Trans	Trans	Convergent
Chr1	5267461	5268390	-	Chr3	4606076	4608076	+	AT3G13960	Unknow	Trans	Trans	Convergent
Chr1	5267461	5268390	-	Chr4	2607066	2609066	+	AT4G05090	Unknow	Trans	Trans	Convergent
Chr1	5267461	5268390	-	Chr4	497497	499497	+	AT4G01170	LRB3	Trans	Trans	Convergent
Chr1	5267461	5268390	-	Chr4	727863	729863	+	AT4G01690	MES12	Trans	Trans	Convergent
Chr1	5267461	5268390	-	Chr5	1509232	1511232	+	AT5G05120	Unknow	Trans	Trans	Convergent
Chr1	5267461	5268390	-	Chr5	1510082	1512082	+	AT5G05130	Unknow	Trans	Trans	Convergent
Chr1	5267461	5268390	-	Chr5	1606988	1608988	+	AT5G05440	Unknow	Trans	Trans	Convergent
Chr1	5267461	5268390	-	Chr5	193452	195452	+	AT5G01490	Unknow	Trans	Trans	Convergent
Chr1	5267461	5268390	-	Chr5	4942816	4944816	+	AT5G15230	Unknow	Trans	Trans	Convergent
Chr1	5267461	5268390	-	Chr5	702584	704584	+	AT5G03010	Unknow	Trans	Trans	Convergent
Chr1	7037608	7038001	-	Chr2	1491009	1493009	+	AT2G04300	Unknow	Trans	Trans	Convergent
Chr1	7037608	7038001	-	Chr2	1933540	1935540	+	AT2G05320	GRF9	Trans	Trans	Convergent
Chr1	7037608	7038001	-	Chr2	3271584	3273584	+	AT2G07768	Unknow	Trans	Trans	Convergent
Chr1	7037608	7038001	-	Chr2	3359463	3361463	+	AT2G07698	Unknow	Trans	Trans	Convergent
Chr1	7037608	7038001	-	Chr2	4620122	4622122	+	AT2G11522	Unknow	Trans	Trans	Convergent
Chr1	7037608	7038001	-	Chr2	6662649	6664649	+	AT2G15318	Unknow	Trans	Trans	Convergent
Chr1	7037608	7038001	-	Chr3	1170687	1172687	+	AT3G04420	Unknow	Trans	Trans	Convergent
Chr1	7037608	7038001	-	Chr3	1311297	1313297	+	AT3G04790	RPSAb	Trans	Trans	Convergent
Chr1	7037608	7038001	-	Chr3	1371688	1373688	+	AT3G04960	EMB3119	Trans	Trans	Convergent
Chr1	7037608	7038001	-	Chr4	2744114	2746114	+	AT4G05420	Unknow	Trans	Trans	Convergent
Chr1	7037608	7038001	-	Chr4	6160253	6162253	+	AT4G09784	DDB1A	Trans	Trans	Convergent
Chr1	7037608	7038001	-	Chr5	6055773	6057773	+	AT5G18300	APY2	Trans	Trans	Convergent
Chr1	7037608	7038001	-	Chr5	6059298	6061298	+	AT5G18310	SIP1%3B2	Trans	Trans	Convergent
Chr1	7037608	7038001	-	Chr5	812004	814004	+	AT5G03345	Unknow	Trans	Trans	Convergent
Chr1	7162293	7163314	-	Chr2	2393013	2395013	+	AT2G06105	PLIM2a	Trans	Trans	Convergent
Chr1	7162293	7163314	-	Chr2	3482627	3484627	+	AT2G07806	Unknow	Trans	Trans	Convergent
Chr1	7162293	7163314	-	Chr3	4962105	4964105	+	AT3G14790	BUG22	Trans	Trans	Convergent
Chr1	7162293	7163314	-	Chr3	5952887	5954887	+	AT3G17400	RHM3	Trans	Trans	Convergent
Chr1	7162293	7163314	-	Chr3	5953862	5955862	+	AT3G17410	Unknow	Trans	Trans	Convergent
Chr1	7162293	7163314	-	Chr3	638169	640169	+	AT3G02890	MTO3	Trans	Trans	Convergent
Chr1	7162293	7163314	-	Chr4	1070376	1072376	+	AT4G02440	Unknow	Trans	Trans	Convergent
Chr1	7162293	7163314	-	Chr4	767799	769799	+	AT4G01790	Unknow	Trans	Trans	Convergent
Chr1	7162293	7163314	-	Chr5	1239555	1241555	+	AT5G04395	WVD2	Trans	Trans	Convergent
Chr1	7162293	7163314	-	Chr5	1240500	1242500	+	AT5G04400	Unknow	Trans	Trans	Convergent
Chr1	7162293	7163314	-	Chr5	336896	338896	+	AT5G01880	CHR1	Trans	Trans	Convergent
Chr1	7162293	7163314	-	Chr5	337838	339838	+	AT5G01881	Unknow	Trans	Trans	Convergent
Chr1	7162293	7163314	-	Chr5	3530402	3532402	+	AT5G11100	Unknow	Trans	Trans	Convergent
Chr1	7162293	7163314	-	Chr5	5225747	5227747	+	AT5G16010	SYTD	Trans	Trans	Convergent
Chr1	7162293	7163314	-	Chr5	585392	587392	+	AT5G02610	Unknow	Trans	Trans	Convergent
Chr1	7162293	7163314	-	Chr5	6273895	6275895	+	AT5G18830	Unknow	Trans	Trans	Convergent
Chr1	7339952	7340468	+	Chr2	13293799	13295799	-	AT2G31190	CLE7	Trans	Trans	Convergent
Chr1	7339952	7340468	+	Chr2	17002528	17004528	-	AT2G40750	Unknow	Trans	Trans	Convergent
Chr1	7339952	7340468	+	Chr2	18428397	18430397	-	AT2G44680	WRKY54	Trans	Trans	Convergent
Chr1	7339952	7340468	+	Chr3	10852080	10854080	-	AT3G28853	Unknow	Trans	Trans	Convergent
Chr1	7339952	7340468	+	Chr3	15903628	15905628	-	AT3G44190	Unknow	Trans	Trans	Convergent
Chr1	7339952	7340468	+	Chr3	18469962	18471962	-	AT3G49790	Unknow	Trans	Trans	Convergent
Chr1	7339952	7340468	+	Chr3	18666691	18668691	-	AT3G50340	Unknow	Trans	Trans	Convergent
Chr1	7339952	7340468	+	Chr3	19210849	19212849	-	AT3G51790	Unknow	Trans	Trans	Convergent
Chr1	7339952	7340468	+	Chr3	20950045	20952045	-	AT3G56530	MYB108	Trans	Trans	Convergent
Chr1	7339952	7340468	+	Chr3	7834135	7836135	-	AT3G22190	Unknow	Trans	Trans	Convergent
Chr1	7339952	7340468	+	Chr3	8125931	8127931	-	AT3G22930	IQD5	Trans	Trans	Convergent
Chr1	7339952	7340468	+	Chr3	9030894	9032894	-	AT3G24730	KINESIN-12B	Trans	Trans	Convergent
Chr1	7339952	7340468	+	Chr4	11953731	11955731	-	AT4G22755	Unknow	Trans	Trans	Convergent
Chr1	7339952	7340468	+	Chr4	13099625	13101625	-	AT4G25710	Unknow	Trans	Trans	Convergent
Chr1	7339952	7340468	+	Chr4	13172904	13174904	-	AT4G25940	Unknow	Trans	Trans	Convergent
Chr1	7339952	7340468	+	Chr4	14466029	14468029	-	AT4G29390	ACHT1	Trans	Trans	Convergent
Chr1	7339952	7340468	+	Chr4	8255604	8257604	-	AT4G14342	HMGS	Trans	Trans	Convergent
Chr1	7339952	7340468	+	Chr4	8464485	8466485	-	AT4G14746	Unknow	Trans	Trans	Convergent
Chr1	7339952	7340468	+	Chr4	9607402	9609402	-	AT4G17090	Unknow	Trans	Trans	Convergent
Chr1	7339952	7340468	+	Chr4	9791145	9793145	-	AT4G17580	CT-BMY	Trans	Trans	Convergent
Chr1	7339952	7340468	+	Chr5	16540189	16542189	-	AT5G41340	Unknow	Trans	Trans	Convergent
Chr1	7339952	7340468	+	Chr5	19342410	19344410	-	AT5G47750	SYP31	Trans	Trans	Convergent
Chr1	7339952	7340468	+	Chr5	21169462	21171462	-	AT5G52090	CRR1	Trans	Trans	Convergent
Chr1	7339952	7340468	+	Chr5	22966398	22968398	-	AT5G56780	Unknow	Trans	Trans	Convergent
Chr1	7339952	7340468	+	Chr5	23654622	23656622	-	AT5G58510	Unknow	Trans	Trans	Convergent
Chr1	7339952	7340468	+	Chr5	24868812	24870812	-	AT5G61930	NRPB7	Trans	Trans	Convergent
Chr1	7339952	7340468	+	Chr5	24934484	24936484	-	AT5G62080	APO3	Trans	Trans	Convergent
Chr1	7339952	7340468	+	Chr5	26456154	26458154	-	AT5G66200	Unknow	Trans	Trans	Convergent
Chr1	7339952	7340468	+	Chr5	8867724	8869724	-	AT5G25470	RbcX2	Trans	Trans	Convergent
Chr1	7442613	7443035	-	Chr2	6402131	6404131	+	AT2G14900	Unknow	Trans	Trans	Convergent
Chr1	7442613	7443035	-	Chr3	564191	566191	+	AT3G02645	FAD2	Trans	Trans	Convergent
Chr1	7442613	7443035	-	Chr4	1390121	1392121	+	AT4G03140	AMY1	Trans	Trans	Convergent
Chr1	7442613	7443035	-	Chr4	525591	527591	+	AT4G01245	WRKY22	Trans	Trans	Convergent
Chr1	7442613	7443035	-	Chr5	2733911	2735911	+	AT5G08470	Unknow	Trans	Trans	Convergent
Chr1	7892888	7894306	-	Chr3	328099	330099	+	AT3G01990	WRKY45	Trans	Trans	Convergent
Chr1	7892888	7894306	-	Chr3	6038797	6040797	+	AT3G17670	ACR6	Trans	Trans	Convergent
Chr1	7892888	7894306	-	Chr3	6054870	6056870	+	AT3G17712	Unknow	Trans	Trans	Convergent
Chr1	7892888	7894306	-	Chr3	6770570	6772570	+	AT3G19520	Unknow	Trans	Trans	Convergent
Chr1	7892888	7894306	-	Chr4	6976848	6978848	+	AT4G11490	LCR11	Trans	Trans	Convergent
Chr1	7892888	7894306	-	Chr5	1517705	1519705	+	AT5G05140	Unknow	Trans	Trans	Convergent
Chr1	7892888	7894306	-	Chr5	1606988	1608988	+	AT5G05440	Unknow	Trans	Trans	Convergent
Chr1	7892888	7894306	-	Chr5	3375652	3377652	+	AT5G10695	OPT4	Trans	Trans	Convergent
Chr1	7991295	7991664	-	Chr3	1374154	1376154	+	AT3G04970	MIOX2	Trans	Trans	Convergent
Chr1	7991295	7991664	-	Chr3	2969813	2971813	+	AT3G09690	Unknow	Trans	Trans	Convergent
Chr1	7991295	7991664	-	Chr3	6022795	6024795	+	AT3G17611	Unknow	Trans	Trans	Convergent
Chr1	7991295	7991664	-	Chr4	98919	100919	+	AT4G00234	HAK5	Trans	Trans	Convergent
Chr1	7991295	7991664	-	Chr5	2586160	2588160	+	AT5G08080	CDF1	Trans	Trans	Convergent
Chr1	7991295	7991664	-	Chr5	3050062	3052062	+	AT5G09810	SYP132	Trans	Trans	Convergent
Chr1	7991295	7991664	-	Chr5	3774723	3776723	+	AT5G11720	ACT7	Trans	Trans	Convergent
Chr1	7991295	7991664	-	Chr5	650048	652048	+	AT5G02850	PEX19-2	Trans	Trans	Convergent
Chr1	7991295	7991664	-	Chr5	7979641	7981641	+	AT5G23670	Unknow	Trans	Trans	Convergent
Chr1	8979498	8979957	+	Chr2	11822036	11824036	-	AT2G27730	PFT1	Trans	Trans	Convergent
Chr1	8979498	8979957	+	Chr2	14209192	14211192	-	AT2G33540	IPT2	Trans	Trans	Convergent
Chr1	8979498	8979957	+	Chr2	14252495	14254495	-	AT2G33685	PP2CG1	Trans	Trans	Convergent
Chr1	8979498	8979957	+	Chr2	14477520	14479520	-	AT2G34300	Unknow	Trans	Trans	Convergent
Chr1	8979498	8979957	+	Chr2	15298754	15300754	-	AT2G36460	Unknow	Trans	Trans	Convergent
Chr1	8979498	8979957	+	Chr3	12624754	12626754	-	AT3G30845	MDAR4	Trans	Trans	Convergent
Chr1	8979498	8979957	+	Chr3	14196865	14198865	-	AT3G41762	RALFL21	Trans	Trans	Convergent
Chr1	8979498	8979957	+	Chr3	18534415	18536415	-	AT3G49990	Unknow	Trans	Trans	Convergent
Chr1	8979498	8979957	+	Chr3	18654717	18656717	-	AT3G50320	Unknow	Trans	Trans	Convergent
Chr1	8979498	8979957	+	Chr3	9902119	9904119	-	AT3G26860	Unknow	Trans	Trans	Convergent
Chr1	8979498	8979957	+	Chr3	9903680	9905680	-	AT3G26870	Unknow	Trans	Trans	Convergent
Chr1	8979498	8979957	+	Chr4	14858019	14860019	-	AT4G30360	Unknow	Trans	Trans	Convergent
Chr1	8979498	8979957	+	Chr4	14859503	14861503	-	AT4G30370	Unknow	Trans	Trans	Convergent
Chr1	8979498	8979957	+	Chr4	15275404	15277404	-	AT4G31500	Unknow	Trans	Trans	Convergent
Chr1	8979498	8979957	+	Chr4	16479620	16481620	-	AT4G34460	Unknow	Trans	Trans	Convergent
Chr1	8979498	8979957	+	Chr4	16480616	16482616	-	AT4G34470	AGB1	Trans	Trans	Convergent
Chr1	8979498	8979957	+	Chr4	18394816	18396816	-	AT4G39610	Unknow	Trans	Trans	Convergent
Chr1	8979498	8979957	+	Chr4	18475804	18477804	-	AT4G39810	Unknow	Trans	Trans	Convergent
Chr1	8979498	8979957	+	Chr5	11621298	11623298	-	AT5G30510	Unknow	Trans	Trans	Convergent
Chr1	8979498	8979957	+	Chr5	17846197	17848197	-	AT5G44300	Unknow	Trans	Trans	Convergent
Chr1	8979498	8979957	+	Chr5	18819755	18821755	-	AT5G46395	PRP39-2	Trans	Trans	Convergent
Chr1	8979498	8979957	+	Chr5	18954692	18956692	-	AT5G46710	Unknow	Trans	Trans	Convergent
Chr1	8979498	8979957	+	Chr5	19639529	19641529	-	AT5G48460	Unknow	Trans	Trans	Convergent
Chr1	8979498	8979957	+	Chr5	20634618	20636618	-	AT5G50720	Unknow	Trans	Trans	Convergent
Chr1	8979498	8979957	+	Chr5	21930637	21932637	-	AT5G54040	HVA22E	Trans	Trans	Convergent
Chr1	8979498	8979957	+	Chr5	23646347	23648347	-	AT5G58500	PRA1.B6	Trans	Trans	Convergent
Chr1	8979498	8979957	+	Chr5	26644738	26646738	-	AT5G66730	SHA1	Trans	Trans	Convergent
Chr1	8980172	8980441	-	Chr3	1469083	1471083	+	AT3G05190	Unknow	Trans	Trans	Convergent
Chr1	8980172	8980441	-	Chr3	571850	573850	+	AT3G02673	45171	Trans	Trans	Convergent
Chr1	8980172	8980441	-	Chr3	729862	731862	+	AT3G03170	Unknow	Trans	Trans	Convergent
Chr1	8980172	8980441	-	Chr5	5565000	5567000	+	AT5G16920	Unknow	Trans	Trans	Convergent
Chr1	8980172	8980441	-	Chr5	6172972	6174972	+	AT5G18580	Unknow	Trans	Trans	Convergent
Chr1	10723747	10723885	+	Chr2	11678118	11680118	-	AT2G27285	EXT3	Trans	Trans	Convergent
Chr1	10723747	10723885	+	Chr2	16649527	16651527	-	AT2G39880	AXL	Trans	Trans	Convergent
Chr1	10723747	10723885	+	Chr3	11305198	11307198	-	AT3G29410	ORG4	Trans	Trans	Convergent
Chr1	10723747	10723885	+	Chr3	14196865	14198865	-	AT3G41762	Unknow	Trans	Trans	Convergent
Chr1	10723747	10723885	+	Chr4	11419769	11421769	-	AT4G21440	Unknow	Trans	Trans	Convergent
Chr1	10723747	10723885	+	Chr4	15327220	15329220	-	AT4G31630	MYB102	Trans	Trans	Convergent
Chr1	10723747	10723885	+	Chr4	15665032	15667032	-	AT4G32460	Unknow	Trans	Trans	Convergent
Chr1	10966959	10968250	+	Chr2	11295918	11297918	-	AT2G26560	Unknow	Trans	Trans	Convergent
Chr1	10966959	10968250	+	Chr2	12239146	12241146	-	AT2G28560	WEB1	Trans	Trans	Convergent
Chr1	10966959	10968250	+	Chr2	12755431	12757431	-	AT2G29925	Unknow	Trans	Trans	Convergent
Chr1	10966959	10968250	+	Chr2	13061675	13063675	-	AT2G30660	Unknow	Trans	Trans	Convergent
Chr1	10966959	10968250	+	Chr2	13995905	13997905	-	AT2G32970	Unknow	Trans	Trans	Convergent
Chr1	10966959	10968250	+	Chr2	14154578	14156578	-	AT2G33400	Unknow	Trans	Trans	Convergent
Chr1	10966959	10968250	+	Chr2	15214340	15216340	-	AT2G36300	Unknow	Trans	Trans	Convergent
Chr1	10966959	10968250	+	Chr2	15368169	15370169	-	AT2G36670	Unknow	Trans	Trans	Convergent
Chr1	10966959	10968250	+	Chr2	15535304	15537304	-	AT2G36985	Unknow	Trans	Trans	Convergent
Chr1	10966959	10968250	+	Chr2	15600154	15602154	-	AT2G37130	ROT4	Trans	Trans	Convergent
Chr1	10966959	10968250	+	Chr2	16308362	16310362	-	AT2G39060	Unknow	Trans	Trans	Convergent
Chr1	10966959	10968250	+	Chr2	16312622	16314622	-	AT2G39080	SWEET9	Trans	Trans	Convergent
Chr1	10966959	10968250	+	Chr2	16996308	16998308	-	AT2G40730	EMB2799	Trans	Trans	Convergent
Chr1	10966959	10968250	+	Chr2	17139159	17141159	-	AT2G41105	CAM2	Trans	Trans	Convergent
Chr1	10966959	10968250	+	Chr2	18711548	18713548	-	AT2G45406	Unknow	Trans	Trans	Convergent
Chr1	10966959	10968250	+	Chr3	11453528	11455528	-	AT3G29633	Unknow	Trans	Trans	Convergent
Chr1	10966959	10968250	+	Chr3	11467254	11469254	-	AT3G29635	Unknow	Trans	Trans	Convergent
Chr1	10966959	10968250	+	Chr3	16877075	16879075	-	AT3G45910	Unknow	Trans	Trans	Convergent
Chr1	10966959	10968250	+	Chr3	17910738	17912738	-	AT3G48360	Unknow	Trans	Trans	Convergent
Chr1	10966959	10968250	+	Chr3	18494285	18496285	-	AT3G49870	Unknow	Trans	Trans	Convergent
Chr1	10966959	10968250	+	Chr3	19805730	19807730	-	AT3G53420	Unknow	Trans	Trans	Convergent
Chr1	10966959	10968250	+	Chr3	21153636	21155636	-	AT3G57140	Unknow	Trans	Trans	Convergent
Chr1	10966959	10968250	+	Chr3	21183144	21185144	-	AT3G57240	SDP1-LIKE	Trans	Trans	Convergent
Chr1	10966959	10968250	+	Chr3	21788807	21790807	-	AT3G58960	BG3	Trans	Trans	Convergent
Chr1	10966959	10968250	+	Chr3	22766010	22768010	-	AT3G61510	Unknow	Trans	Trans	Convergent
Chr1	10966959	10968250	+	Chr3	23020598	23022598	-	AT3G62180	Unknow	Trans	Trans	Convergent
Chr1	10966959	10968250	+	Chr4	11500618	11502618	-	AT4G21640	XTH29	Trans	Trans	Convergent
Chr1	10966959	10968250	+	Chr4	12078877	12080877	-	AT4G23040	ATML1	Trans	Trans	Convergent
Chr1	10966959	10968250	+	Chr4	13087090	13089090	-	AT4G25670	Unknow	Trans	Trans	Convergent
Chr1	10966959	10968250	+	Chr4	13637119	13639119	-	AT4G27220	Unknow	Trans	Trans	Convergent
Chr1	10966959	10968250	+	Chr4	13638449	13640449	-	AT4G27230	Unknow	Trans	Trans	Convergent
Chr1	10966959	10968250	+	Chr4	13943732	13945732	-	AT4G28050	PYL10	Trans	Trans	Convergent
Chr1	10966959	10968250	+	Chr4	16330224	16332224	-	AT4G34090	Unknow	Trans	Trans	Convergent
Chr1	10966959	10968250	+	Chr4	17838969	17840969	-	AT4G37940	Unknow	Trans	Trans	Convergent
Chr1	10966959	10968250	+	Chr5	15282769	15284769	-	AT5G38250	CYP79A3P	Trans	Trans	Convergent
Chr1	10966959	10968250	+	Chr5	16540189	16542189	-	AT5G41340	Unknow	Trans	Trans	Convergent
Chr1	10966959	10968250	+	Chr5	16974877	16976877	-	AT5G42440	UBC4	Trans	Trans	Convergent
Chr1	10966959	10968250	+	Chr5	19342410	19344410	-	AT5G47750	Unknow	Trans	Trans	Convergent
Chr1	10966959	10968250	+	Chr5	22972690	22974690	-	AT5G56795	Unknow	Trans	Trans	Convergent
Chr1	10966959	10968250	+	Chr5	23485014	23487014	-	AT5G58010	MT1B	Trans	Trans	Convergent
Chr1	10966959	10968250	+	Chr5	24736876	24738876	-	AT5G61500	FIP1[V]	Trans	Trans	Convergent
Chr1	10966959	10968250	+	Chr5	25398282	25400282	-	AT5G63410	ATG3	Trans	Trans	Convergent
Chr1	10966959	10968250	+	Chr5	26144020	26146020	-	AT5G65420	LIP1	Trans	Trans	Convergent
Chr1	10966959	10968250	+	Chr5	26776391	26778391	-	AT5G67090	MAPKKK19	Trans	Trans	Convergent
Chr1	10968590	10968816	+	Chr2	11448949	11450949	-	AT2G26840	DRNL	Trans	Trans	Convergent
Chr1	10968590	10968816	+	Chr2	19568438	19570438	-	AT2G47760	Unknow	Trans	Trans	Convergent
Chr1	10968590	10968816	+	Chr3	16613521	16615521	-	AT3G45280	Unknow	Trans	Trans	Convergent
Chr1	10968590	10968816	+	Chr3	19017547	19019547	-	AT3G51190	SYP72	Trans	Trans	Convergent
Chr1	10968590	10968816	+	Chr3	21654200	21656200	-	AT3G58560	Unknow	Trans	Trans	Convergent
Chr1	10968590	10968816	+	Chr4	11901032	11903032	-	AT4G22600	Unknow	Trans	Trans	Convergent
Chr1	10968590	10968816	+	Chr4	12018643	12020643	-	AT4G22920	INP1	Trans	Trans	Convergent
Chr1	10968590	10968816	+	Chr4	16347434	16349434	-	AT4G34135	AOP3	Trans	Trans	Convergent
Chr1	11453549	11454003	+	Chr2	15955752	15957752	-	AT2G38110	Unknow	Trans	Trans	Convergent
Chr1	11453549	11454003	+	Chr2	17087326	17089326	-	AT2G40940	GPAT6	Trans	Trans	Convergent
Chr1	11453549	11454003	+	Chr3	22873833	22875833	-	AT3G61790	Unknow	Trans	Trans	Convergent
Chr1	11453549	11454003	+	Chr3	22947233	22949233	-	AT3G61962	Unknow	Trans	Trans	Convergent
Chr1	11453549	11454003	+	Chr4	12305397	12307397	-	AT4G23580	Unknow	Trans	Trans	Convergent
Chr1	11453549	11454003	+	Chr4	18015173	18017173	-	AT4G38510	Unknow	Trans	Trans	Convergent
Chr1	11453549	11454003	+	Chr5	15417253	15419253	-	AT5G38500	OASA1	Trans	Trans	Convergent
Chr1	11453549	11454003	+	Chr5	16921596	16923596	-	AT5G42320	Unknow	Trans	Trans	Convergent
Chr1	11453549	11454003	+	Chr5	19756051	19758051	-	AT5G48710	Unknow	Trans	Trans	Convergent
Chr1	11453549	11454003	+	Chr5	19859847	19861847	-	AT5G48970	Unknow	Trans	Trans	Convergent
Chr1	11453549	11454003	+	Chr5	20323649	20325649	-	AT5G49950	Unknow	Trans	Trans	Convergent
Chr1	11453549	11454003	+	Chr5	20801437	20803437	-	AT5G51190	Unknow	Trans	Trans	Convergent
Chr1	11453549	11454003	+	Chr5	22115539	22117539	-	AT5G54470	Unknow	Trans	Trans	Convergent
Chr1	11453549	11454003	+	Chr5	23849151	23851151	-	AT5G59080	Unknow	Trans	Trans	Convergent
Chr1	11453549	11454003	+	Chr5	24055660	24057660	-	AT5G59700	VIP2	Trans	Trans	Convergent
Chr1	11453549	11454003	+	Chr5	26555886	26557886	-	AT5G66530	Unknow	Trans	Trans	Convergent
Chr1	11453549	11454003	+	Chr5	26610615	26612615	-	AT5G66660	Unknow	Trans	Trans	Convergent
Chr1	12386336	12386945	+	Chr2	15439642	15441642	-	AT2G36810	Unknow	Trans	Trans	Convergent
Chr1	12386336	12386945	+	Chr2	17436305	17438305	-	AT2G41790	Unknow	Trans	Trans	Convergent
Chr1	12386336	12386945	+	Chr2	18801471	18803471	-	AT2G45640	Unknow	Trans	Trans	Convergent
Chr1	12386336	12386945	+	Chr3	18290672	18292672	-	AT3G49320	Unknow	Trans	Trans	Convergent
Chr1	12386336	12386945	+	Chr3	22501239	22503239	-	AT3G60900	P4H2	Trans	Trans	Convergent
Chr1	12386336	12386945	+	Chr5	26114545	26116545	-	AT5G65340	Unknow	Trans	Trans	Convergent
Chr1	12840336	12842050	+	Chr2	13262256	13264256	-	AT2G31110	ZIP6	Trans	Trans	Convergent
Chr1	12840336	12842050	+	Chr2	13644421	13646421	-	AT2G32080	Unknow	Trans	Trans	Convergent
Chr1	12840336	12842050	+	Chr2	14291806	14293806	-	AT2G33780	Unknow	Trans	Trans	Convergent
Chr1	12840336	12842050	+	Chr2	15092415	15094415	-	AT2G35940	Unknow	Trans	Trans	Convergent
Chr1	12840336	12842050	+	Chr2	15725062	15727062	-	AT2G37450	BLH1	Trans	Trans	Convergent
Chr1	12840336	12842050	+	Chr2	16194172	16196172	-	AT2G38730	Unknow	Trans	Trans	Convergent
Chr1	12840336	12842050	+	Chr2	16413874	16415874	-	AT2G39300	Unknow	Trans	Trans	Convergent
Chr1	12840336	12842050	+	Chr2	16527038	16529038	-	AT2G39640	Unknow	Trans	Trans	Convergent
Chr1	12840336	12842050	+	Chr2	16860779	16862779	-	AT2G40370	Unknow	Trans	Trans	Convergent
Chr1	12840336	12842050	+	Chr2	16904032	16906032	-	AT2G40470	LAC5	Trans	Trans	Convergent
Chr1	12840336	12842050	+	Chr2	17076239	17078239	-	AT2G40925	LBD15	Trans	Trans	Convergent
Chr1	12840336	12842050	+	Chr2	17981309	17983309	-	AT2G43255	Unknow	Trans	Trans	Convergent
Chr1	12840336	12842050	+	Chr2	18276164	18278164	-	AT2G44198	Unknow	Trans	Trans	Convergent
Chr1	12840336	12842050	+	Chr2	18304627	18306627	-	AT2G44280	Unknow	Trans	Trans	Convergent
Chr1	12840336	12842050	+	Chr2	19005732	19007732	-	AT2G46280	Unknow	Trans	Trans	Convergent
Chr1	12840336	12842050	+	Chr2	19326484	19328484	-	AT2G47030	Unknow	Trans	Trans	Convergent
Chr1	12840336	12842050	+	Chr3	14298883	14300883	-	AT3G42130	Unknow	Trans	Trans	Convergent
Chr1	12840336	12842050	+	Chr3	14885709	14887709	-	AT3G29794	Unknow	Trans	Trans	Convergent
Chr1	12840336	12842050	+	Chr3	15801227	15803227	-	AT3G44010	Unknow	Trans	Trans	Convergent
Chr1	12840336	12842050	+	Chr3	16890803	16892803	-	AT3G45950	EXLA3	Trans	Trans	Convergent
Chr1	12840336	12842050	+	Chr3	17202074	17204074	-	AT3G46700	Unknow	Trans	Trans	Convergent
[truncated: 25,500 more rows]
