# Supplementary material for: A fine-scale Arabidopsis chromatin landscape reveals chromatin conformation-associated transcriptional dynamics
Source: Nat Commun. 2024 Apr 16;15:3253. doi: 10.1038/s41467-024-47678-7 (PMC11021422; doi:10.1038/s41467-024-47678-7)
Supplement: Supplementary file 13 — Supplementary Data 10 [file 41467_2024_47678_MOESM13_ESM.xlsx]

## Sheet:  Supplementary Data 10
Supplementary Data 10: Promoter Promoter Interaction (PPI) characterization
	Cis	Trans
PPI Number	39055	11944
Type of Cis PPIs	Convergent	Divergent	Tandem
PPI Number	3724	15564	19767
