# Supplementary material for: A fine-scale Arabidopsis chromatin landscape reveals chromatin conformation-associated transcriptional dynamics
Source: Nat Commun. 2024 Apr 16;15:3253. doi: 10.1038/s41467-024-47678-7 (PMC11021422; doi:10.1038/s41467-024-47678-7)
Supplement: Supplementary file 14 — Supplementary Data 11 [file 41467_2024_47678_MOESM14_ESM.xlsx]

## Sheet: Supplementary Data11
Supplementary Data 11: The Gene List of Promoter-Promoter Interaction
GeneID1	GeneID2	Gene1 function	Gene2 function	Gene1 Name	Gene2 Name	Type
AT1G01010	AT3G41762	response_to_stimulus	hypothetical_protein	NAC001	Unknown	Trans
AT1G01020	AT1G01030	metabolic_process	developmental_process	ARV1	NGA3	Tandem
AT1G01030	AT5G63850	developmental_process	localization	NGA3	AAP4	Trans
AT1G01050	AT1G01060	biological_regulation	response_to_stimulus	PPa1	LHY	Tandem
AT1G01050	AT3G41762	biological_regulation	hypothetical_protein	PPa1	Unknown	Trans
AT1G01060	AT1G01070	response_to_stimulus	multicellular_organismal_process	LHY	UMAMIT28	Tandem
AT1G01060	AT3G41762	response_to_stimulus	hypothetical_protein	LHY	Unknown	Trans
AT1G01070	AT2G07627	multicellular_organismal_process	hypothetical_protein	UMAMIT28	Unknown	Trans
AT1G01070	AT2G07628	multicellular_organismal_process	hypothetical_protein	UMAMIT28	Unknown	Trans
AT1G01080	AT1G01090	metabolic_process	metabolic_process	CP28B	PDH-E1 ALPHA	Tandem
AT1G01080	AT1G01100	metabolic_process	metabolic_process	CP28B	EXL7	Tandem
AT1G01080	AT2G35150	metabolic_process	hypothetical_protein	CP28B	RPP1.1	Trans
AT1G01090	AT1G01100	metabolic_process	metabolic_process	PDH-E1 ALPHA	IQD18	Tandem
AT1G01090	AT1G01110	metabolic_process	developmental_process	PDH-E1 ALPHA	RPP1.1	Divergent
AT1G01090	AT2G01023	metabolic_process	hypothetical_protein	PDH-E1 ALPHA	Unknown	Trans
AT1G01100	AT1G01110	metabolic_process	developmental_process	RPP1.1	IQD18	Divergent
AT1G01110	AT2G01023	developmental_process	hypothetical_protein	RPP1.1	Unknown	Trans
AT1G01130	AT1G01140	response_to_stimulus	response_to_stimulus	IQD18	Unknown	Tandem
AT1G01130	AT1G10155	response_to_stimulus	response_to_stimulus	Unknown	CIPK9	Tandem
AT1G01130	AT3G18215	response_to_stimulus	metabolic_process	Unknown	PP2-A10	Trans
AT1G01140	AT1G01160	response_to_stimulus	developmental_process	Unknown	Unknown	Divergent
AT1G01140	AT2G01023	response_to_stimulus	hypothetical_protein	CIPK9	GIF2	Trans
AT1G01140	AT3G41762	response_to_stimulus	hypothetical_protein	CIPK9	Unknown	Trans
AT1G01140	AT4G26280	response_to_stimulus	metabolic_process	CIPK9	Unknown	Trans
AT1G01150	AT1G01160	hypothetical_protein	developmental_process	CIPK9	Unknown	Divergent
AT1G01150	AT1G01170	hypothetical_protein	hypothetical_protein	Unknown	GIF2	Tandem
AT1G01150	AT1G01180	hypothetical_protein	response_to_stimulus	Unknown	Unknown	Divergent
AT1G01160	AT1G01180	developmental_process	response_to_stimulus	Unknown	Unknown	Tandem
AT1G01170	AT1G01180	hypothetical_protein	response_to_stimulus	GIF2	Unknown	Divergent
AT1G01180	AT3G41762	response_to_stimulus	hypothetical_protein	Unknown	Unknown	Trans
AT1G01190	AT1G01200	hypothetical_protein	cellular_process	Unknown	Unknown	Tandem
AT1G01190	AT1G01210	hypothetical_protein	biological_regulation	CYP78A8	RABA3	Divergent
AT1G01200	AT1G01210	cellular_process	biological_regulation	CYP78A8	Unknown	Divergent
AT1G01200	AT1G01220	cellular_process	metabolic_process	RABA3	FKGP	Divergent
AT1G01200	AT2G01023	cellular_process	hypothetical_protein	RABA3	Unknown	Trans
AT1G01210	AT1G01220	biological_regulation	metabolic_process	RABA3	Unknown	Tandem
AT1G01225	AT1G01230	multicellular_organismal_process	response_to_stimulus	Unknown	FKGP	Tandem
AT1G01225	AT2G01021	multicellular_organismal_process	hypothetical_protein	Unknown	ATORM1	Trans
AT1G01225	AT2G01023	multicellular_organismal_process	hypothetical_protein	Unknown	Unknown	Trans
AT1G01230	AT1G01240	response_to_stimulus	response_to_stimulus	Unknown	Unknown	Tandem
AT1G01250	AT1G01260	response_to_stimulus	biological_regulation	ATORM1	Unknown	Divergent
AT1G01250	AT1G26800	response_to_stimulus	response_to_stimulus	Unknown	BHLH013	Tandem
AT1G01250	AT2G07621	response_to_stimulus	hypothetical_protein	Unknown	MPSR1	Trans
AT1G01250	AT2G07673	response_to_stimulus	hypothetical_protein	Unknown	Unknown	Trans
AT1G01260	AT1G01280	biological_regulation	cellular_process	Unknown	Unknown	Tandem
AT1G01260	AT2G01023	biological_regulation	hypothetical_protein	BHLH013	CYP703A2	Trans
AT1G01280	AT1G01290	cellular_process	metabolic_process	BHLH013	Unknown	Tandem
AT1G01290	AT1G01300	metabolic_process	hypothetical_protein	CYP703A2	CNX3	Tandem
AT1G01290	AT3G41762	metabolic_process	hypothetical_protein	CNX3	Unknown	Trans
AT1G01300	AT1G01305	hypothetical_protein	hypothetical_protein	CNX3	Unknown	Tandem
AT1G01300	AT1G01310	hypothetical_protein	cellular_process	Unknown	Unknown	Tandem
AT1G01300	AT3G41762	hypothetical_protein	hypothetical_protein	Unknown	Unknown	Trans
AT1G01305	AT1G01310	hypothetical_protein	cellular_process	Unknown	Unknown	Tandem
AT1G01305	AT2G01023	hypothetical_protein	hypothetical_protein	Unknown	Unknown	Trans
AT1G01305	AT3G41762	hypothetical_protein	hypothetical_protein	Unknown	Unknown	Trans
AT1G01310	AT2G01023	cellular_process	hypothetical_protein	Unknown	Unknown	Trans
AT1G01310	AT2G07691	cellular_process	hypothetical_protein	Unknown	Unknown	Trans
AT1G01310	AT3G41762	cellular_process	hypothetical_protein	Unknown	Unknown	Trans
AT1G01320	AT1G01335	cellular_process	biological_regulation	Unknown	Unknown	Divergent
AT1G01320	AT1G01350	cellular_process	metabolic_process	FLL2	AREP1	Divergent
AT1G01340	AT1G01350	response_to_stimulus	metabolic_process	FLL2	Unknown	Divergent
AT1G01340	AT1G01355	response_to_stimulus	biological_regulation	CNGC10	PUM22	Divergent
AT1G01340	AT1G01410	response_to_stimulus	biological_regulation	CNGC10	Unknown	Divergent
AT1G01350	AT1G01355	metabolic_process	biological_regulation	CNGC10	Unknown	Tandem
AT1G01350	AT3G41762	metabolic_process	hypothetical_protein	Unknown	Unknown	Trans
AT1G01355	AT1G01370	biological_regulation	reproductive_process	Unknown	Unknown	Tandem
AT1G01355	AT1G01410	biological_regulation	biological_regulation	Unknown	HTR12	Tandem
AT1G01360	AT1G01370	cellular_process	reproductive_process	Unknown	PUM22	Tandem
AT1G01360	AT1G01380	cellular_process	developmental_process	RCAR1	HTR12	Tandem
AT1G01360	AT2G19110	cellular_process	response_to_stimulus	RCAR1	ETC1	Trans
AT1G01370	AT1G01380	reproductive_process	developmental_process	RCAR1	HMA4	Tandem
AT1G01390	AT1G01400	response_to_stimulus	hypothetical_protein	HTR12	ETC1	Tandem
AT1G01390	AT1G01410	response_to_stimulus	biological_regulation	Unknown	PUM22	Divergent
AT1G01390	AT1G01690	response_to_stimulus	cellular_process	Unknown	PRD3	Divergent
AT1G01400	AT1G01410	hypothetical_protein	biological_regulation	Unknown	Unknown	Divergent
AT1G01400	AT2G07636	hypothetical_protein	hypothetical_protein	Unknown	PUM22	Trans
AT1G01400	AT3G41762	hypothetical_protein	hypothetical_protein	Unknown	Unknown	Trans
AT1G01410	AT1G01420	biological_regulation	response_to_stimulus	Unknown	Unknown	Convergent
AT1G01410	AT1G01690	biological_regulation	cellular_process	PUM22	UGT72B3	Tandem
AT1G01410	AT3G41762	biological_regulation	hypothetical_protein	PUM22	PRD3	Trans
AT1G01410	AT5G51550	biological_regulation	hypothetical_protein	PUM22	EXL3	Trans
AT1G01420	AT1G01430	response_to_stimulus	cell_wall_organization_or_biogenesis	PUM22	Unknown	Tandem
AT1G01420	AT2G01023	response_to_stimulus	hypothetical_protein	UGT72B3	TBL25	Trans
AT1G01430	AT1G01450	cell_wall_organization_or_biogenesis	metabolic_process	UGT72B3	Unknown	Tandem
AT1G01440	AT1G01450	response_to_stimulus	metabolic_process	TBL25	MLKL3	Tandem
AT1G01440	AT1G01453	response_to_stimulus	metabolic_process	Unknown	PIPK11	Tandem
AT1G01440	AT1G01460	response_to_stimulus	metabolic_process	Unknown	MLKL3	Divergent
AT1G01440	AT3G02860	response_to_stimulus	cellular_process	Unknown	ATMLKL1	Trans
AT1G01450	AT1G01453	metabolic_process	metabolic_process	Unknown	ARS1	Tandem
AT1G01450	AT1G01460	metabolic_process	metabolic_process	MLKL3	PIPK11	Divergent
AT1G01450	AT3G41762	metabolic_process	hypothetical_protein	MLKL3	ATMLKL1	Trans
AT1G01453	AT1G01460	metabolic_process	metabolic_process	MLKL3	Unknown	Divergent
AT1G01453	AT1G69440	metabolic_process	response_to_stimulus	ATMLKL1	PIPK11	Tandem
AT1G01470	AT1G01480	response_to_stimulus	metabolic_process	ATMLKL1	AGO7	Divergent
AT1G01480	AT1G01500	metabolic_process	response_to_stimulus	LEA14	ACS2	Tandem
AT1G01490	AT1G01500	response_to_stimulus	response_to_stimulus	ACS2	Unknown	Divergent
AT1G01490	AT1G01510	response_to_stimulus	response_to_stimulus	ATHMP01	AN	Divergent
AT1G01490	AT2G08986	response_to_stimulus	hypothetical_protein	ATHMP01	Unknown	Trans
AT1G01500	AT1G01510	response_to_stimulus	response_to_stimulus	ATHMP01	Unknown	Tandem
AT1G01510	AT1G01520	response_to_stimulus	response_to_stimulus	Unknown	AN	Tandem
AT1G01510	AT3G41762	response_to_stimulus	hypothetical_protein	AN	ASG4	Trans
AT1G01520	AT1G01530	response_to_stimulus	biological_regulation	AN	Unknown	Convergent
AT1G01520	AT1G01540	response_to_stimulus	metabolic_process	ASG4	AGL28	Tandem
AT1G01530	AT1G01540	biological_regulation	metabolic_process	ASG4	Unknown	Divergent
AT1G01530	AT1G01550	biological_regulation	developmental_process	AGL28	BPS1	Divergent
AT1G01530	AT1G01570	biological_regulation	regulation_of_biological_quality	AGL28	Unknown	Divergent
AT1G01530	AT2G01023	biological_regulation	hypothetical_protein	AGL28	Unknown	Trans
AT1G01540	AT1G01550	metabolic_process	developmental_process	AGL28	Unknown	Tandem
AT1G01540	AT1G01570	metabolic_process	regulation_of_biological_quality	Unknown	BPS1	Tandem
AT1G01540	AT2G01023	metabolic_process	hypothetical_protein	Unknown	Unknown	Trans
AT1G01550	AT1G01560	developmental_process	response_to_stimulus	Unknown	Unknown	Tandem
AT1G01550	AT1G35160	developmental_process	cellular_process	BPS1	MPK11	Tandem
AT1G01560	AT1G01570	response_to_stimulus	regulation_of_biological_quality	BPS1	GF14 PHI	Tandem
AT1G01560	AT2G01023	response_to_stimulus	hypothetical_protein	MPK11	Unknown	Trans
AT1G01580	AT2G01021	response_to_stimulus	hypothetical_protein	MPK11	Unknown	Trans
AT1G01580	AT3G41762	response_to_stimulus	hypothetical_protein	FRO2	Unknown	Trans
AT1G01590	AT1G01600	hypothetical_protein	metabolic_process	FRO2	Unknown	Tandem
AT1G01590	AT3G41762	hypothetical_protein	hypothetical_protein	FRO1	CYP86A4	Trans
AT1G01600	AT2G07696	metabolic_process	cellular_process	FRO1	Unknown	Trans
AT1G01610	AT1G01620	metabolic_process	response_to_stimulus	CYP86A4	Unknown	Tandem
AT1G01610	AT1G01630	metabolic_process	metabolic_process	GPAT4	PIP1C	Divergent
AT1G01620	AT1G01630	response_to_stimulus	metabolic_process	GPAT4	Unknown	Divergent
AT1G01620	AT1G01640	response_to_stimulus	metabolic_process	PIP1C	Unknown	Tandem
AT1G01620	AT2G01023	response_to_stimulus	hypothetical_protein	PIP1C	Unknown	Trans
AT1G01620	AT3G41762	response_to_stimulus	hypothetical_protein	PIP1C	Unknown	Trans
AT1G01630	AT2G05710	metabolic_process	response_to_stimulus	PIP1C	Unknown	Trans
AT1G01630	AT3G41762	metabolic_process	hypothetical_protein	Unknown	ACO3	Trans
AT1G01640	AT1G30060	metabolic_process	hypothetical_protein	Unknown	Unknown	Tandem
AT1G01640	AT3G41762	metabolic_process	hypothetical_protein	Unknown	Unknown	Trans
AT1G01650	AT1G01660	response_to_stimulus	developmental_process	Unknown	Unknown	Tandem
AT1G01650	AT3G41762	response_to_stimulus	hypothetical_protein	SPPL4	PUB55	Trans
AT1G01660	AT1G01670	developmental_process	metabolic_process	SPPL4	Unknown	Tandem
AT1G01660	AT1G01690	developmental_process	cellular_process	PUB55	PRD3	Divergent
AT1G01670	AT1G01680	metabolic_process	response_to_stimulus	PUB55	PUB56	Tandem
AT1G01670	AT1G01690	metabolic_process	cellular_process	PUB56	PUB54	Divergent
AT1G01670	AT3G41762	metabolic_process	hypothetical_protein	PUB56	PRD3	Trans
AT1G01680	AT1G01690	response_to_stimulus	cellular_process	PUB56	Unknown	Divergent
AT1G01680	AT1G01695	response_to_stimulus	hypothetical_protein	PUB54	PRD3	Divergent
AT1G01690	AT1G01695	cellular_process	hypothetical_protein	PUB54	TRM33	Tandem
AT1G01695	AT3G41762	hypothetical_protein	hypothetical_protein	PRD3	TRM33	Trans
AT1G01695	AT5G48400	hypothetical_protein	response_to_stimulus	TRM33	ATGLR1.2	Trans
AT1G01700	AT1G01710	metabolic_process	cellular_process	TRM33	Unknown	Divergent
AT1G01700	AT1G01715	metabolic_process	hypothetical_protein	ROPGEF2	Unknown	Divergent
AT1G01710	AT1G01715	cellular_process	hypothetical_protein	ROPGEF2	Unknown	Tandem
AT1G01715	AT1G01720	hypothetical_protein	response_to_stimulus	Unknown	Unknown	Tandem
AT1G01715	AT1G01725	hypothetical_protein	hypothetical_protein	Unknown	ATAF1	Convergent
AT1G01715	AT3G14370	hypothetical_protein	reproductive_process	Unknown	WAG2	Trans
AT1G01720	AT1G01730	response_to_stimulus	hypothetical_protein	Unknown	Unknown	Tandem
AT1G01720	AT1G01740	response_to_stimulus	cellular_process	ATAF1	BSK4	Convergent
AT1G01725	AT1G01730	hypothetical_protein	hypothetical_protein	ATAF1	Unknown	Convergent
AT1G01725	AT1G01740	hypothetical_protein	cellular_process	Unknown	BSK4	Tandem
AT1G01725	AT1G01750	hypothetical_protein	cellular_process	Unknown	ADF11	Divergent
AT1G01725	AT1G01790	hypothetical_protein	biological_regulation	Unknown	KEA1	Divergent
AT1G01740	AT1G01750	cellular_process	cellular_process	Unknown	Unknown	Divergent
AT1G01740	AT1G01760	cellular_process	metabolic_process	BSK4	ADF11	Tandem
AT1G01740	AT1G01770	cellular_process	response_to_stimulus	BSK4	CYP96A8	Divergent
AT1G01740	AT1G47620	cellular_process	hypothetical_protein	BSK4	Unknown	Tandem
AT1G01740	AT2G01023	cellular_process	hypothetical_protein	BSK4	Unknown	Trans
AT1G01740	AT3G41762	cellular_process	hypothetical_protein	BSK4	Unknown	Trans
AT1G01740	AT4G34330	cellular_process	hypothetical_protein	BSK4	Unknown	Trans
AT1G01750	AT1G01770	cellular_process	response_to_stimulus	BSK4	Unknown	Tandem
AT1G01750	AT3G41762	cellular_process	hypothetical_protein	ADF11	NRAMP5	Trans
AT1G01750	AT4G18790	cellular_process	localization	ADF11	Unknown	Trans
AT1G01760	AT1G01770	metabolic_process	response_to_stimulus	ADF11	Unknown	Divergent
AT1G01760	AT1G01780	metabolic_process	cellular_process	Unknown	PLIM2b	Divergent
AT1G01760	AT1G01790	metabolic_process	biological_regulation	Unknown	KEA1	Divergent
AT1G01770	AT2G01023	response_to_stimulus	hypothetical_protein	Unknown	Unknown	Trans
AT1G01780	AT1G01790	cellular_process	biological_regulation	Unknown	Unknown	Tandem
AT1G01780	AT2G07621	cellular_process	hypothetical_protein	PLIM2b	KEA1	Trans
AT1G01780	AT2G07641	cellular_process	response_to_stimulus	PLIM2b	MGT7	Trans
AT1G01780	AT2G07673	cellular_process	hypothetical_protein	PLIM2b	Unknown	Trans
AT1G01780	AT5G09690	cellular_process	localization	PLIM2b	Unknown	Trans
AT1G01800	AT1G01810	metabolic_process	hypothetical_protein	PLIM2b	Unknown	Tandem
AT1G01800	AT3G56710	metabolic_process	response_to_stimulus	Unknown	SIB1	Trans
AT1G01820	AT1G01840	cellular_process	hypothetical_protein	Unknown	Unknown	Divergent
AT1G01830	AT1G01840	hypothetical_protein	hypothetical_protein	PEX11C	Unknown	Divergent
AT1G01830	AT3G41762	hypothetical_protein	hypothetical_protein	Unknown	Unknown	Trans
AT1G01860	AT1G01880	response_to_stimulus	response_to_stimulus	Unknown	Unknown	Tandem
AT1G01860	AT1G01900	response_to_stimulus	metabolic_process	PFC1	SBTI1.1	Divergent
AT1G01880	AT1G01900	response_to_stimulus	metabolic_process	PFC1	ATGEN1	Divergent
AT1G01880	AT2G01023	response_to_stimulus	hypothetical_protein	ATGEN1	SBTI1.1	Trans
AT1G01910	AT1G01920	cellular_process	metabolic_process	ATGEN1	Unknown	Convergent
AT1G01910	AT1G01940	cellular_process	protein_folding	GET3A	Unknown	Divergent
AT1G01910	AT2G01023	cellular_process	hypothetical_protein	GET3A	CYP18-1	Trans
AT1G01910	AT3G41762	cellular_process	hypothetical_protein	GET3A	Unknown	Trans
AT1G01920	AT1G01940	metabolic_process	protein_folding	GET3A	Unknown	Tandem
AT1G01930	AT1G01940	response_to_stimulus	protein_folding	Unknown	CYP18-1	Convergent
AT1G01930	AT1G01950	response_to_stimulus	developmental_process	Unknown	ARK2	Divergent
AT1G01940	AT1G01950	protein_folding	developmental_process	Unknown	CYP18-1	Tandem
AT1G01940	AT2G01023	protein_folding	hypothetical_protein	CYP18-1	ARK2	Trans
AT1G01940	AT3G19400	protein_folding	metabolic_process	CYP18-1	Unknown	Trans
AT1G01960	AT1G01970	localization	hypothetical_protein	CYP18-1	Unknown	Divergent
AT1G01960	AT1G01980	localization	developmental_growth	EDA10	DG409	Tandem
AT1G01960	AT3G58540	localization	hypothetical_protein	EDA10	OGOX4	Trans
AT1G01970	AT3G41762	hypothetical_protein	hypothetical_protein	EDA10	Unknown	Trans
AT1G01980	AT1G01990	developmental_growth	hypothetical_protein	DG409	Unknown	Tandem
AT1G01980	AT1G02000	developmental_growth	response_to_stimulus	OGOX4	GAE2	Divergent
AT1G01980	AT1G02010	developmental_growth	cellular_process	OGOX4	SEC1A	Divergent
AT1G01980	AT2G01023	developmental_growth	hypothetical_protein	OGOX4	Unknown	Trans
AT1G01990	AT1G02000	hypothetical_protein	response_to_stimulus	OGOX4	Unknown	Divergent
AT1G01990	AT1G02010	hypothetical_protein	cellular_process	Unknown	GAE2	Divergent
AT1G01990	AT3G41762	hypothetical_protein	hypothetical_protein	Unknown	SEC1A	Trans
AT1G01990	AT5G48360	hypothetical_protein	reproductive_process	Unknown	Unknown	Trans
AT1G02000	AT1G02010	response_to_stimulus	cellular_process	Unknown	FH9	Tandem
AT1G02000	AT3G30725	response_to_stimulus	biological_regulation	GAE2	SEC1A	Trans
AT1G02000	AT3G41762	response_to_stimulus	hypothetical_protein	GAE2	GDU6	Trans
AT1G02020	AT1G02030	hypothetical_protein	biological_regulation	GAE2	Unknown	Tandem
AT1G02020	AT2G01023	hypothetical_protein	hypothetical_protein	Unknown	Unknown	Trans
AT1G02030	AT1G02040	biological_regulation	biological_regulation	Unknown	Unknown	Tandem
AT1G02030	AT1G02050	biological_regulation	cellular_process	Unknown	LAP6	Tandem
AT1G02030	AT1G02060	biological_regulation	biological_regulation	Unknown	SPL8	Tandem
AT1G02030	AT1G02065	biological_regulation	reproductive_process	Unknown	Unknown	Divergent
AT1G02040	AT1G02050	biological_regulation	cellular_process	Unknown	Unknown	Tandem
AT1G02040	AT1G02060	biological_regulation	biological_regulation	Unknown	LAP6	Tandem
AT1G02040	AT1G02065	biological_regulation	reproductive_process	Unknown	SPL8	Divergent
AT1G02050	AT1G02060	cellular_process	biological_regulation	Unknown	Unknown	Tandem
AT1G02050	AT1G02065	cellular_process	reproductive_process	LAP6	SPL8	Divergent
AT1G02060	AT1G02065	biological_regulation	reproductive_process	LAP6	Unknown	Divergent
AT1G02060	AT1G02067	biological_regulation	response_to_stimulus	Unknown	SPL8	Tandem
AT1G02065	AT1G02067	reproductive_process	response_to_stimulus	Unknown	Unknown	Convergent
AT1G02067	AT1G02070	response_to_stimulus	hypothetical_protein	SPL8	Unknown	Tandem
AT1G02067	AT1G02080	response_to_stimulus	biological_regulation	Unknown	Unknown	Divergent
AT1G02067	AT2G01023	response_to_stimulus	hypothetical_protein	Unknown	NOT1	Trans
AT1G02070	AT1G02080	hypothetical_protein	biological_regulation	Unknown	Unknown	Divergent
AT1G02090	AT1G02100	response_to_stimulus	biological_regulation	Unknown	NOT1	Divergent
AT1G02090	AT1G02110	response_to_stimulus	biological_regulation	FUS5	SBI1	Divergent
AT1G02090	AT3G41762	response_to_stimulus	hypothetical_protein	FUS5	Unknown	Trans
AT1G02100	AT1G02110	biological_regulation	biological_regulation	FUS5	Unknown	Tandem
AT1G02100	AT1G02190	biological_regulation	metabolic_process	SBI1	Unknown	Tandem
AT1G02100	AT2G01023	biological_regulation	hypothetical_protein	SBI1	CER1-L1	Trans
AT1G02100	AT3G41762	biological_regulation	hypothetical_protein	SBI1	Unknown	Trans
AT1G02110	AT1G02120	biological_regulation	response_to_stimulus	SBI1	Unknown	Tandem
AT1G02110	AT3G41762	biological_regulation	hypothetical_protein	Unknown	VAD1	Trans
AT1G02120	AT2G01023	response_to_stimulus	hypothetical_protein	Unknown	Unknown	Trans
AT1G02130	AT1G02140	localization	pollen_tube_guidance	VAD1	Unknown	Tandem
AT1G02130	AT1G02145	localization	response_to_stimulus	RA-5	MAGO	Divergent
AT1G02130	AT1G02150	localization	response_to_stimulus	RA-5	ALG12	Divergent
AT1G02130	AT1G02170	localization	biological_regulation	RA-5	MC1	Divergent
AT1G02130	AT2G01023	localization	hypothetical_protein	RA-5	NAC061	Trans
AT1G02130	AT3G44350	localization	biological_regulation	RA-5	CCR16	Trans
AT1G02140	AT1G02145	pollen_tube_guidance	response_to_stimulus	RA-5	Unknown	Divergent
AT1G02140	AT1G02150	pollen_tube_guidance	response_to_stimulus	MAGO	ALG12	Divergent
AT1G02140	AT1G02160	pollen_tube_guidance	hypothetical_protein	MAGO	CCR16	Divergent
AT1G02145	AT1G02150	response_to_stimulus	response_to_stimulus	MAGO	Unknown	Tandem
AT1G02145	AT3G41762	response_to_stimulus	hypothetical_protein	ALG12	CCR16	Trans
AT1G02150	AT1G02160	response_to_stimulus	hypothetical_protein	ALG12	Unknown	Tandem
AT1G02150	AT1G02170	response_to_stimulus	biological_regulation	CCR16	MC1	Tandem
AT1G02150	AT2G01023	response_to_stimulus	hypothetical_protein	CCR16	Unknown	Trans
AT1G02150	AT3G41762	response_to_stimulus	hypothetical_protein	CCR16	Unknown	Trans
AT1G02150	AT4G19530	response_to_stimulus	immune_system_process	CCR16	Unknown	Trans
AT1G02160	AT1G02170	hypothetical_protein	biological_regulation	CCR16	Unknown	Tandem
AT1G02160	AT2G01023	hypothetical_protein	hypothetical_protein	Unknown	MC1	Trans
AT1G02160	AT4G25480	hypothetical_protein	response_to_stimulus	Unknown	DREB1A	Trans
AT1G02170	AT1G02190	biological_regulation	metabolic_process	Unknown	Unknown	Tandem
AT1G02170	AT2G01021	biological_regulation	hypothetical_protein	MC1	CER1-L1	Trans
AT1G02180	AT1G02190	biological_regulation	metabolic_process	MC1	Unknown	Divergent
AT1G02180	AT1G02205	biological_regulation	response_to_stimulus	Unknown	CER1	Divergent
AT1G02180	AT5G15980	biological_regulation	response_to_stimulus	Unknown	CER1-L1	Trans
AT1G02190	AT1G02205	metabolic_process	response_to_stimulus	Unknown	RPPR8	Tandem
AT1G02205	AT2G39520	response_to_stimulus	hypothetical_protein	CER1-L1	CER1	Trans
AT1G02205	AT3G41762	response_to_stimulus	hypothetical_protein	CER1	Unknown	Trans
AT1G02210	AT1G02220	biological_regulation	response_to_stimulus	CER1	Unknown	Tandem
AT1G02210	AT2G07696	biological_regulation	cellular_process	Unknown	NAC003	Trans
AT1G02210	AT3G41762	biological_regulation	hypothetical_protein	Unknown	Unknown	Trans
AT1G02220	AT1G02230	response_to_stimulus	response_to_stimulus	Unknown	Unknown	Tandem
AT1G02230	AT1G02250	response_to_stimulus	developmental_process	NAC003	NAC004	Tandem
AT1G02250	AT1G02270	developmental_process	hypothetical_protein	NAC004	NAC005	Tandem
AT1G02260	AT1G02270	localization	hypothetical_protein	NAC005	Unknown	Tandem
AT1G02260	AT2G01023	localization	hypothetical_protein	Unknown	Unknown	Trans
AT1G02270	AT1G02300	hypothetical_protein	metabolic_process	Unknown	Unknown	Divergent
AT1G02270	AT4G10160	hypothetical_protein	metabolic_process	Unknown	ATCATHB1	Trans
AT1G02280	AT1G02290	localization	hypothetical_protein	Unknown	ATL59	Tandem
AT1G02280	AT1G02300	localization	metabolic_process	TOC33	NFRKB3	Divergent
AT1G02280	AT1G02305	localization	metabolic_process	TOC33	ATCATHB1	Divergent
AT1G02290	AT1G02300	hypothetical_protein	metabolic_process	TOC33	ATCATHB2	Divergent
AT1G02290	AT1G02305	hypothetical_protein	metabolic_process	NFRKB3	ATCATHB1	Divergent
AT1G02300	AT1G02305	metabolic_process	metabolic_process	NFRKB3	ATCATHB2	Tandem
AT1G02305	AT1G02310	metabolic_process	response_to_stimulus	ATCATHB1	ATCATHB2	Convergent
AT1G02305	AT2G01023	metabolic_process	hypothetical_protein	ATCATHB2	MAN1	Trans
AT1G02305	AT2G07667	metabolic_process	hypothetical_protein	ATCATHB2	Unknown	Trans
AT1G02310	AT1G02320	response_to_stimulus	hypothetical_protein	ATCATHB2	Unknown	Divergent
AT1G02310	AT1G02330	response_to_stimulus	biological_regulation	MAN1	GL22	Tandem
AT1G02310	AT1G02335	response_to_stimulus	biological_regulation	MAN1	Unknown	Tandem
AT1G02320	AT1G02330	hypothetical_protein	biological_regulation	MAN1	CSU2	Convergent
AT1G02320	AT3G41762	hypothetical_protein	hypothetical_protein	Unknown	CSU2	Trans
AT1G02330	AT1G02335	biological_regulation	biological_regulation	Unknown	Unknown	Tandem
AT1G02330	AT1G02340	biological_regulation	cellular_process	CSU2	GL22	Tandem
AT1G02330	AT1G02350	biological_regulation	response_to_stimulus	CSU2	HFR1	Divergent
AT1G02330	AT3G41762	biological_regulation	hypothetical_protein	CSU2	Unknown	Trans
AT1G02335	AT1G02340	biological_regulation	cellular_process	CSU2	Unknown	Tandem
AT1G02335	AT1G02350	biological_regulation	response_to_stimulus	GL22	HFR1	Divergent
AT1G02335	AT3G41762	biological_regulation	hypothetical_protein	GL22	Unknown	Trans
AT1G02340	AT1G02350	cellular_process	response_to_stimulus	GL22	Unknown	Divergent
AT1G02340	AT3G41762	cellular_process	hypothetical_protein	HFR1	Unknown	Trans
AT1G02350	AT3G41762	response_to_stimulus	hypothetical_protein	HFR1	Unknown	Trans
AT1G02360	AT1G02370	response_to_stimulus	multicellular_organismal_process	Unknown	Unknown	Divergent
AT1G02360	AT1G02380	response_to_stimulus	developmental_process	Unknown	Unknown	Divergent
AT1G02360	AT2G01023	response_to_stimulus	hypothetical_protein	Unknown	Unknown	Trans
AT1G02360	AT3G41762	response_to_stimulus	hypothetical_protein	Unknown	Unknown	Trans
AT1G02370	AT1G02380	multicellular_organismal_process	developmental_process	Unknown	Unknown	Tandem
AT1G02370	AT2G01023	multicellular_organismal_process	hypothetical_protein	Unknown	Unknown	Trans
AT1G02370	AT3G41762	multicellular_organismal_process	hypothetical_protein	Unknown	Unknown	Trans
AT1G02380	AT1G02390	developmental_process	response_to_stimulus	Unknown	Unknown	Tandem
AT1G02390	AT1G02400	response_to_stimulus	response_to_stimulus	Unknown	GPAT2	Tandem
AT1G02400	AT1G02405	response_to_stimulus	hypothetical_protein	GPAT2	GA2OX6	Convergent
AT1G02400	AT1G02410	response_to_stimulus	biological_regulation	GA2OX6	Unknown	Tandem
AT1G02405	AT1G02410	hypothetical_protein	biological_regulation	GA2OX6	COX11	Divergent
AT1G02405	AT1G02420	hypothetical_protein	hypothetical_protein	Unknown	COX11	Divergent
AT1G02410	AT1G02420	biological_regulation	hypothetical_protein	Unknown	Unknown	Tandem
AT1G02430	AT1G02440	metabolic_process	metabolic_process	COX11	Unknown	Tandem
AT1G02430	AT1G02450	metabolic_process	response_to_stimulus	ARFD1B	ARFD1A	Tandem
AT1G02440	AT1G02450	metabolic_process	response_to_stimulus	ARFD1B	NIMIN1	Tandem
AT1G02450	AT1G02460	response_to_stimulus	response_to_stimulus	ARFD1A	NIMIN1	Tandem
AT1G02450	AT2G15318	response_to_stimulus	hypothetical_protein	NIMIN1	Unknown	Trans
AT1G02460	AT5G38760	response_to_stimulus	hypothetical_protein	NIMIN1	Unknown	Trans
AT1G02470	AT1G02475	metabolic_process	response_to_stimulus	Unknown	Unknown	Tandem
AT1G02470	AT1G02490	metabolic_process	hypothetical_protein	Unknown	SAM1	Divergent
AT1G02470	AT1G02500	metabolic_process	metabolic_process	Unknown	Unknown	Divergent
AT1G02475	AT1G02490	response_to_stimulus	hypothetical_protein	Unknown	Unknown	Divergent
AT1G02475	AT1G02500	response_to_stimulus	metabolic_process	Unknown	SAM1	Divergent
AT1G02475	AT3G41762	response_to_stimulus	hypothetical_protein	Unknown	Unknown	Trans
AT1G02490	AT1G02500	hypothetical_protein	metabolic_process	Unknown	Unknown	Tandem
AT1G02500	AT2G07779	metabolic_process	hypothetical_protein	Unknown	SAM1	Trans
AT1G02510	AT1G02520	localization	localization	SAM1	Unknown	Divergent
AT1G02510	AT2G01023	localization	hypothetical_protein	TPK4	ABCB11	Trans
AT1G02520	AT2G01023	localization	hypothetical_protein	TPK4	Unknown	Trans
AT1G02530	AT2G01023	localization	hypothetical_protein	ABCB11	Unknown	Trans
AT1G02540	AT1G02550	hypothetical_protein	biological_regulation	ABCB12	Unknown	Divergent
AT1G02540	AT1G02560	hypothetical_protein	metabolic_process	Unknown	CLPP5	Divergent
AT1G02550	AT1G02560	biological_regulation	metabolic_process	Unknown	Unknown	Tandem
AT1G02550	AT1G02590	biological_regulation	hypothetical_protein	Unknown	CLPP5	Convergent
AT1G02570	AT1G02575	hypothetical_protein	developmental_process	Unknown	Unknown	Tandem
AT1G02570	AT1G02580	hypothetical_protein	response_to_stimulus	Unknown	MEA	Tandem
AT1G02570	AT1G17450	hypothetical_protein	response_to_stimulus	Unknown	TRFL3	Convergent
AT1G02570	AT1G17460	hypothetical_protein	biological_regulation	Unknown	Unknown	Tandem
AT1G02575	AT1G02580	developmental_process	response_to_stimulus	Unknown	Unknown	Tandem
AT1G02575	AT3G41762	developmental_process	hypothetical_protein	Unknown	MEA	Trans
AT1G02590	AT1G02610	hypothetical_protein	metabolic_process	Unknown	Unknown	Tandem
AT1G02590	AT1G02620	hypothetical_protein	cellular_process	Unknown	Unknown	Divergent
AT1G02590	AT2G01023	hypothetical_protein	hypothetical_protein	Unknown	Unknown	Trans
AT1G02610	AT1G02620	metabolic_process	cellular_process	Unknown	Unknown	Divergent
AT1G02610	AT2G01023	metabolic_process	hypothetical_protein	Unknown	Unknown	Trans
AT1G02630	AT1G02640	biological_regulation	response_to_stimulus	Unknown	Unknown	Divergent
AT1G02630	AT3G41762	biological_regulation	hypothetical_protein	Unknown	BXL2	Trans
AT1G02630	AT5G15120	biological_regulation	response_to_stimulus	Unknown	Unknown	Trans
AT1G02640	AT3G41762	response_to_stimulus	hypothetical_protein	Unknown	HUP29	Trans
AT1G02660	AT1G02670	response_to_abiotic_stimulus	developmental_process	BXL2	Unknown	Divergent
AT1G02660	AT1G02680	response_to_abiotic_stimulus	metabolic_process	PLIP2	TAF13	Divergent
AT1G02680	AT2G01023	metabolic_process	hypothetical_protein	PLIP2	Unknown	Trans
AT1G02680	AT2G07798	metabolic_process	hypothetical_protein	TAF13	Unknown	Trans
AT1G02680	AT3G41762	metabolic_process	hypothetical_protein	TAF13	Unknown	Trans
AT1G02690	AT1G02700	localization	multicellular_organismal_process	TAF13	Unknown	Tandem
AT1G02690	AT1G02710	localization	hypothetical_protein	IMPA-6	GATL5	Convergent
AT1G02690	AT1G02720	localization	metabolic_process	IMPA-6	Unknown	Tandem
AT1G02700	AT1G02705	multicellular_organismal_process	hypothetical_protein	IMPA-6	Unknown	Tandem
AT1G02700	AT1G02710	multicellular_organismal_process	hypothetical_protein	Unknown	GATL5	Convergent
AT1G02700	AT1G02720	multicellular_organismal_process	metabolic_process	Unknown	Unknown	Tandem
AT1G02700	AT3G41762	multicellular_organismal_process	hypothetical_protein	Unknown	Unknown	Trans
AT1G02705	AT1G02710	hypothetical_protein	hypothetical_protein	Unknown	Unknown	Convergent
AT1G02705	AT1G02720	hypothetical_protein	metabolic_process	Unknown	GATL5	Tandem
AT1G02705	AT1G77510	hypothetical_protein	response_to_stimulus	Unknown	PDIL1-2	Tandem
AT1G02705	AT2G01023	hypothetical_protein	hypothetical_protein	Unknown	Unknown	Trans
AT1G02710	AT1G02720	hypothetical_protein	metabolic_process	Unknown	Unknown	Divergent
AT1G02710	AT2G07751	hypothetical_protein	hypothetical_protein	Unknown	GATL5	Trans
AT1G02720	AT2G01023	metabolic_process	hypothetical_protein	Unknown	Unknown	Trans
AT1G02720	AT2G07751	metabolic_process	hypothetical_protein	GATL5	Unknown	Trans
AT1G02730	AT1G02740	response_to_stimulus	biological_regulation	GATL5	Unknown	Tandem
AT1G02730	AT1G02750	response_to_stimulus	response_to_stimulus	CSLD5	ACR1	Divergent
AT1G02730	AT5G65890	response_to_stimulus	response_to_stimulus	CSLD5	MRG2	Trans
AT1G02740	AT1G02750	biological_regulation	response_to_stimulus	CSLD5	DIL-2	Divergent
AT1G02740	AT1G02770	biological_regulation	hypothetical_protein	MRG2	CYP71A20	Tandem
AT1G02740	AT4G13310	biological_regulation	response_to_stimulus	MRG2	DIL-2	Trans
AT1G02770	AT1G02780	hypothetical_protein	metabolic_process	MRG2	Unknown	Tandem
AT1G02770	AT1G02790	hypothetical_protein	metabolic_process	Unknown	emb2386	Tandem
AT1G02770	AT3G41762	hypothetical_protein	hypothetical_protein	Unknown	PGA4	Trans
AT1G02780	AT1G02790	metabolic_process	metabolic_process	Unknown	Unknown	Tandem
AT1G02780	AT1G02810	metabolic_process	response_to_stimulus	emb2386	PGA4	Divergent
AT1G02780	AT2G07739	metabolic_process	hypothetical_protein	emb2386	PMEI-PME7	Trans
AT1G02790	AT1G02800	metabolic_process	response_to_stimulus	emb2386	Unknown	Tandem
AT1G02790	AT1G02810	metabolic_process	response_to_stimulus	PGA4	CEL2	Divergent
AT1G02800	AT1G02810	response_to_stimulus	response_to_stimulus	PGA4	PMEI-PME7	Divergent
AT1G02800	AT1G02813	response_to_stimulus	response_to_stimulus	CEL2	PMEI-PME7	Divergent
AT1G02800	AT1G02816	response_to_stimulus	response_to_stimulus	CEL2	Unknown	Divergent
AT1G02810	AT1G02813	response_to_stimulus	response_to_stimulus	CEL2	Unknown	Tandem
AT1G02810	AT1G02816	response_to_stimulus	response_to_stimulus	PMEI-PME7	Unknown	Tandem
AT1G02813	AT1G02816	response_to_stimulus	response_to_stimulus	PMEI-PME7	Unknown	Tandem
AT1G02813	AT2G01023	response_to_stimulus	hypothetical_protein	Unknown	Unknown	Trans
AT1G02816	AT2G01023	response_to_stimulus	hypothetical_protein	Unknown	Unknown	Trans
AT1G02820	AT1G02830	response_to_stimulus	metabolic_process	Unknown	Unknown	Tandem
AT1G02820	AT1G02840	response_to_stimulus	metabolic_process	LEA3	SR34	Divergent
AT1G02820	AT1G02850	response_to_stimulus	response_to_stimulus	LEA3	BGLU11	Divergent
AT1G02830	AT1G02840	metabolic_process	metabolic_process	LEA3	EL22X	Divergent
AT1G02830	AT1G02850	metabolic_process	response_to_stimulus	EL22X	SR34	Divergent
AT1G02840	AT1G02850	metabolic_process	response_to_stimulus	EL22X	BGLU11	Tandem
AT1G02850	AT1G02870	response_to_stimulus	cellular_process	SR34	BGLU11	Convergent
AT1G02860	AT1G02870	response_to_stimulus	cellular_process	BGLU11	Unknown	Convergent
AT1G02860	AT2G25980	response_to_stimulus	hypothetical_protein	NLA	Unknown	Trans
AT1G02890	AT1G02900	response_to_stimulus	developmental_process	NLA	Unknown	Tandem
AT1G02900	AT1G02920	developmental_process	metabolic_process	Unknown	RALF1	Tandem
AT1G02910	AT1G02920	cellular_process	metabolic_process	RALF1	GSTF7	Tandem
AT1G02910	AT2G01023	cellular_process	hypothetical_protein	LPA1	GSTF7	Trans
AT1G02910	AT2G40316	cellular_process	hypothetical_protein	LPA1	Unknown	Trans
AT1G02910	AT3G41762	cellular_process	hypothetical_protein	LPA1	Unknown	Trans
AT1G02920	AT1G02930	metabolic_process	response_to_stimulus	LPA1	Unknown	Tandem
AT1G02920	AT1G02940	metabolic_process	metabolic_process	GSTF7	GSTF6	Tandem
AT1G02920	AT2G01023	metabolic_process	hypothetical_protein	GSTF7	GSTF5	Trans
AT1G02930	AT1G02940	response_to_stimulus	metabolic_process	GSTF7	Unknown	Tandem
AT1G02930	AT1G02950	response_to_stimulus	metabolic_process	GSTF6	GSTF5	Tandem
AT1G02940	AT1G02950	metabolic_process	metabolic_process	GSTF6	GSTF4	Tandem
AT1G02940	AT1G02960	metabolic_process	hypothetical_protein	GSTF5	GSTF4	Tandem
AT1G02940	AT1G02965	metabolic_process	hypothetical_protein	GSTF5	WEE1	Tandem
AT1G02940	AT1G02970	metabolic_process	biological_regulation	GSTF5	Unknown	Divergent
AT1G02950	AT1G02960	metabolic_process	hypothetical_protein	GSTF5	Unknown	Tandem
AT1G02950	AT1G02970	metabolic_process	biological_regulation	GSTF4	WEE1	Divergent
AT1G02950	AT3G41762	metabolic_process	hypothetical_protein	GSTF4	Unknown	Trans
AT1G02960	AT1G02965	hypothetical_protein	hypothetical_protein	GSTF4	Unknown	Tandem
AT1G02960	AT1G02970	hypothetical_protein	biological_regulation	Unknown	WEE1	Divergent
AT1G02960	AT1G02980	hypothetical_protein	metabolic_process	Unknown	CUL2	Divergent
AT1G02960	AT5G48110	hypothetical_protein	metabolic_process	Unknown	Unknown	Trans
AT1G02965	AT1G02970	hypothetical_protein	biological_regulation	Unknown	TPS20	Divergent
AT1G02965	AT1G02980	hypothetical_protein	metabolic_process	Unknown	WEE1	Divergent
AT1G02965	AT1G02990	hypothetical_protein	biological_regulation	Unknown	CUL2	Tandem
AT1G02965	AT2G01023	hypothetical_protein	hypothetical_protein	Unknown	Unknown	Trans
AT1G02970	AT1G02980	biological_regulation	metabolic_process	Unknown	Unknown	Tandem
AT1G02980	AT5G62627	metabolic_process	hypothetical_protein	WEE1	CUL2	Trans
AT1G02990	AT1G03000	biological_regulation	localization	CUL2	Unknown	Tandem
AT1G02990	AT1G03010	biological_regulation	developmental_process	Unknown	PEX6	Divergent
AT1G02990	AT2G01023	biological_regulation	hypothetical_protein	Unknown	Unknown	Trans
AT1G02990	AT2G07684	biological_regulation	hypothetical_protein	Unknown	Unknown	Trans
AT1G03000	AT1G03010	localization	developmental_process	Unknown	Unknown	Divergent
AT1G03000	AT1G03020	localization	response_to_stimulus	PEX6	Unknown	Tandem
AT1G03000	AT2G01023	localization	hypothetical_protein	PEX6	ROXY16	Trans
AT1G03010	AT1G03030	developmental_process	reproductive_process	PEX6	Unknown	Tandem
AT1G03010	AT2G01023	developmental_process	hypothetical_protein	Unknown	Unknown	Trans
AT1G03020	AT1G03030	response_to_stimulus	reproductive_process	Unknown	Unknown	Divergent
AT1G03040	AT1G03050	biological_regulation	developmental_process	ROXY16	Unknown	Divergent
AT1G03050	AT1G03055	developmental_process	developmental_process	BHLH007	PICALM5A	Convergent
AT1G03055	AT3G41762	developmental_process	hypothetical_protein	PICALM5A	D27	Trans
AT1G03060	AT1G03070	response_to_stimulus	response_to_stimulus	D27	Unknown	Divergent
AT1G03080	AT1G03090	response_to_stimulus	metabolic_process	SPI	ATLFG4	Divergent
AT1G03080	AT2G01023	response_to_stimulus	hypothetical_protein	NET1D	MCCA	Trans
AT1G03090	AT2G01023	metabolic_process	hypothetical_protein	NET1D	Unknown	Trans
AT1G03100	AT1G03103	hypothetical_protein	hypothetical_protein	MCCA	Unknown	Divergent
AT1G03100	AT1G03106	hypothetical_protein	multicellular_organismal_process	Unknown	TRM82	Tandem
AT1G03100	AT1G03110	hypothetical_protein	metabolic_process	Unknown	LTPG19	Divergent
AT1G03100	AT5G47170	hypothetical_protein	hypothetical_protein	Unknown	Unknown	Trans
AT1G03103	AT1G03106	hypothetical_protein	multicellular_organismal_process	Unknown	Unknown	Convergent
AT1G03103	AT1G03110	hypothetical_protein	metabolic_process	LTPG19	TRM82	Tandem
AT1G03103	AT2G01023	hypothetical_protein	hypothetical_protein	LTPG19	Unknown	Trans
AT1G03106	AT1G03110	multicellular_organismal_process	metabolic_process	LTPG19	Unknown	Divergent
AT1G03106	AT1G03120	multicellular_organismal_process	response_to_stimulus	Unknown	TRM82	Divergent
AT1G03106	AT3G41762	multicellular_organismal_process	hypothetical_protein	Unknown	RAB28	Trans
AT1G03110	AT1G03120	metabolic_process	response_to_stimulus	Unknown	Unknown	Tandem
AT1G03110	AT5G47170	metabolic_process	hypothetical_protein	TRM82	RAB28	Trans
AT1G03120	AT3G41762	response_to_stimulus	hypothetical_protein	TRM82	Unknown	Trans
AT1G03130	AT1G03140	response_to_stimulus	hypothetical_protein	RAB28	Unknown	Tandem
AT1G03130	AT1G03150	response_to_stimulus	response_to_stimulus	PSAD-2	PRP18A	Divergent
AT1G03130	AT3G59130	response_to_stimulus	developmental_process	PSAD-2	NAA20	Trans
AT1G03140	AT1G03150	hypothetical_protein	response_to_stimulus	PSAD-2	Unknown	Divergent
AT1G03140	AT1G03160	hypothetical_protein	biological_regulation	PRP18A	FZL	Divergent
AT1G03140	AT2G01023	hypothetical_protein	hypothetical_protein	PRP18A	NAA20	Trans
AT1G03150	AT3G41762	response_to_stimulus	hypothetical_protein	PRP18A	Unknown	Trans
AT1G03150	AT3G59130	response_to_stimulus	developmental_process	NAA20	Unknown	Trans
AT1G03160	AT2G01023	biological_regulation	hypothetical_protein	NAA20	Unknown	Trans
AT1G03165	AT1G03170	hypothetical_protein	biological_regulation	FZL	Unknown	Tandem
AT1G03180	AT1G03190	biological_regulation	metabolic_process	Unknown	FAF2	Tandem
AT1G03200	AT1G03210	hypothetical_protein	biosynthetic_process	COMET	UVH6	Tandem
AT1G03200	AT2G01023	hypothetical_protein	hypothetical_protein	Unknown	Unknown	Trans
AT1G03200	AT3G41762	hypothetical_protein	hypothetical_protein	Unknown	Unknown	Trans
AT1G03210	AT1G03220	biosynthetic_process	response_to_stimulus	Unknown	Unknown	Tandem
AT1G03210	AT3G41762	biosynthetic_process	hypothetical_protein	Unknown	SAP2	Trans
AT1G03220	AT1G03230	response_to_stimulus	response_to_stimulus	Unknown	Unknown	Tandem
AT1G03230	AT1G03250	response_to_stimulus	response_to_stimulus	SAP2	SAP1	Convergent
AT1G03240	AT1G03250	developmental_growth	response_to_stimulus	SAP1	Unknown	Tandem
AT1G03240	AT1G03260	developmental_growth	cellular_localization	Unknown	Unknown	Tandem
AT1G03240	AT1G03270	developmental_growth	developmental_process	Unknown	Unknown	Divergent
AT1G03250	AT1G03270	response_to_stimulus	developmental_process	Unknown	Unknown	Divergent
AT1G03260	AT1G03270	cellular_localization	developmental_process	Unknown	Unknown	Divergent
AT1G03260	AT1G03280	cellular_localization	biological_regulation	Unknown	Unknown	Divergent
AT1G03260	AT2G01023	cellular_localization	hypothetical_protein	Unknown	Unknown	Trans
AT1G03300	AT1G03310	biological_regulation	metabolic_process	Unknown	Unknown	Divergent
AT1G03300	AT1G03320	biological_regulation	hypothetical_protein	ATDUF1	DBE1	Divergent
AT1G03300	AT1G03325	biological_regulation	hypothetical_protein	ATDUF1	Unknown	Tandem
AT1G03300	AT1G03340	biological_regulation	hypothetical_protein	ATDUF1	Unknown	Divergent
AT1G03300	AT2G38180	biological_regulation	response_to_stimulus	ATDUF1	Unknown	Trans
AT1G03310	AT1G03320	metabolic_process	hypothetical_protein	ATDUF1	Unknown	Tandem
AT1G03310	AT1G03340	metabolic_process	hypothetical_protein	DBE1	Unknown	Tandem
AT1G03320	AT1G03325	hypothetical_protein	hypothetical_protein	DBE1	Unknown	Convergent
AT1G03320	AT1G03340	hypothetical_protein	hypothetical_protein	Unknown	Unknown	Tandem
AT1G03325	AT1G03330	hypothetical_protein	metabolic_process	Unknown	Unknown	Tandem
AT1G03325	AT1G03340	hypothetical_protein	hypothetical_protein	Unknown	LSM2	Divergent
AT1G03325	AT1G67920	hypothetical_protein	response_to_stimulus	Unknown	Unknown	Divergent
AT1G03325	AT3G07660	hypothetical_protein	hypothetical_protein	Unknown	Unknown	Trans
AT1G03330	AT1G03340	metabolic_process	hypothetical_protein	Unknown	Unknown	Divergent
AT1G03330	AT1G03350	metabolic_process	hypothetical_protein	LSM2	RRP4	Tandem
AT1G03330	AT1G03360	metabolic_process	metabolic_process	LSM2	Unknown	Divergent
AT1G03330	AT1G03365	metabolic_process	biological_regulation	LSM2	Unknown	Divergent
AT1G03340	AT3G07660	hypothetical_protein	hypothetical_protein	LSM2	Unknown	Trans
AT1G03350	AT1G03360	hypothetical_protein	metabolic_process	Unknown	Unknown	Divergent
AT1G03350	AT1G03365	hypothetical_protein	biological_regulation	Unknown	RRP4	Divergent
AT1G03350	AT1G03370	hypothetical_protein	cellular_process	Unknown	Unknown	Divergent
AT1G03360	AT1G03365	metabolic_process	biological_regulation	Unknown	Unknown	Tandem
AT1G03360	AT2G07787	metabolic_process	hypothetical_protein	RRP4	VTC4	Trans
AT1G03360	AT2G07825	metabolic_process	hypothetical_protein	RRP4	ILR1	Trans
AT1G03360	AT3G02870	metabolic_process	response_to_stimulus	RRP4	Unknown	Trans
AT1G03360	AT3G02875	metabolic_process	metabolic_process	RRP4	Unknown	Trans
AT1G03365	AT1G03370	biological_regulation	cellular_process	RRP4	Unknown	Tandem
AT1G03370	AT3G07970	cellular_process	metabolic_process	Unknown	Unknown	Trans
AT1G03380	AT1G03395	response_to_stimulus	hypothetical_protein	Unknown	QRT2	Tandem
AT1G03380	AT1G03400	response_to_stimulus	response_to_stimulus	ATG18G	Unknown	Convergent
AT1G03380	AT3G22183	response_to_stimulus	hypothetical_protein	ATG18G	Unknown	Trans
AT1G03390	AT1G03395	hypothetical_protein	hypothetical_protein	ATG18G	Unknown	Convergent
AT1G03390	AT1G03400	hypothetical_protein	response_to_stimulus	Unknown	Unknown	Tandem
AT1G03390	AT1G03440	hypothetical_protein	response_to_stimulus	Unknown	Unknown	Divergent
AT1G03395	AT1G03430	hypothetical_protein	cellular_process	Unknown	Unknown	Tandem
AT1G03395	AT3G41762	hypothetical_protein	hypothetical_protein	Unknown	AHP5	Trans
AT1G03400	AT1G03410	response_to_stimulus	hypothetical_protein	Unknown	Unknown	Tandem
AT1G03400	AT1G03430	response_to_stimulus	cellular_process	Unknown	2A6	Divergent
AT1G03400	AT2G08986	response_to_stimulus	hypothetical_protein	Unknown	AHP5	Trans
AT1G03410	AT1G03430	hypothetical_protein	cellular_process	Unknown	Unknown	Divergent
AT1G03410	AT1G03440	hypothetical_protein	response_to_stimulus	2A6	AHP5	Divergent
AT1G03430	AT1G03440	cellular_process	response_to_stimulus	2A6	Unknown	Tandem
AT1G03445	AT2G07741	biological_regulation	hypothetical_protein	AHP5	Unknown	Trans
AT1G03457	AT1G03470	biological_regulation	response_to_stimulus	BSU1	Unknown	Tandem
AT1G03457	AT2G01023	biological_regulation	hypothetical_protein	BRN2	NET3A	Trans
AT1G03470	AT1G03475	response_to_stimulus	metabolic_process	BRN2	Unknown	Tandem
AT1G03470	AT1G03490	response_to_stimulus	biological_regulation	NET3A	LIN2	Divergent
AT1G03470	AT1G03495	response_to_stimulus	hypothetical_protein	NET3A	NAC006	Divergent
AT1G03470	AT3G51300	response_to_stimulus	developmental_process	NET3A	ROP1	Trans
AT1G03475	AT1G03490	metabolic_process	biological_regulation	NET3A	Unknown	Divergent
AT1G03475	AT1G03495	metabolic_process	hypothetical_protein	LIN2	NAC006	Divergent
AT1G03490	AT1G03495	biological_regulation	hypothetical_protein	LIN2	Unknown	Tandem
AT1G03510	AT1G03520	metabolic_process	metabolic_process	NAC006	Unknown	Tandem
AT1G03520	AT1G03530	metabolic_process	cellular_process	Unknown	Unknown	Tandem
AT1G03520	AT1G03540	metabolic_process	metabolic_process	Unknown	NAF1	Divergent
AT1G03530	AT1G03540	cellular_process	metabolic_process	Unknown	Unknown	Divergent
AT1G03560	AT1G03600	cellular_process	response_to_stimulus	NAF1	Unknown	Divergent
AT1G03590	AT1G03600	response_to_stimulus	response_to_stimulus	Unknown	PSB27	Divergent
AT1G03590	AT1G03610	response_to_stimulus	response_to_stimulus	Unknown	PSB27	Divergent
AT1G03590	AT1G03710	response_to_stimulus	stem_cell_population_maintenance	Unknown	Unknown	Divergent
AT1G03590	AT2G01021	response_to_stimulus	hypothetical_protein	Unknown	Unknown	Trans
AT1G03590	AT3G46960	response_to_stimulus	response_to_stimulus	Unknown	Unknown	Trans
AT1G03600	AT1G03610	response_to_stimulus	response_to_stimulus	Unknown	SKI2	Tandem
AT1G03600	AT2G01021	response_to_stimulus	hypothetical_protein	PSB27	Unknown	Trans
AT1G03610	AT1G03710	response_to_stimulus	stem_cell_population_maintenance	PSB27	Unknown	Tandem
AT1G03620	AT1G03630	hypothetical_protein	metabolic_process	Unknown	Unknown	Convergent
AT1G03620	AT1G03650	hypothetical_protein	hypothetical_protein	ELMOD_F	POR C	Tandem
AT1G03650	AT1G03660	hypothetical_protein	signaling	ELMOD_F	Unknown	Tandem
AT1G03650	AT1G03670	hypothetical_protein	hypothetical_protein	Unknown	THM1	Tandem
AT1G03650	AT1G03680	hypothetical_protein	response_to_stimulus	Unknown	Unknown	Tandem
AT1G03650	AT1G03687	hypothetical_protein	hypothetical_protein	Unknown	Unknown	Divergent
AT1G03650	AT2G01023	hypothetical_protein	hypothetical_protein	Unknown	Unknown	Trans
AT1G03660	AT1G03670	signaling	hypothetical_protein	Unknown	Unknown	Tandem
AT1G03660	AT1G03687	signaling	hypothetical_protein	Unknown	LSP1	Divergent
AT1G03660	AT5G35620	signaling	response_to_stimulus	Unknown	Unknown	Trans
AT1G03670	AT1G03680	hypothetical_protein	response_to_stimulus	Unknown	Unknown	Tandem
AT1G03670	AT1G03687	hypothetical_protein	hypothetical_protein	Unknown	THM1	Divergent
AT1G03670	AT1G03700	hypothetical_protein	secondary_metabolic_process	Unknown	Unknown	Divergent
AT1G03680	AT1G03687	response_to_stimulus	hypothetical_protein	Unknown	CASPL1C2	Divergent
AT1G03680	AT1G03700	response_to_stimulus	secondary_metabolic_process	THM1	Unknown	Divergent
AT1G03680	AT1G03710	response_to_stimulus	stem_cell_population_maintenance	THM1	CASPL1C2	Divergent
AT1G03680	AT3G41762	response_to_stimulus	hypothetical_protein	THM1	Unknown	Trans
AT1G03687	AT1G03700	hypothetical_protein	secondary_metabolic_process	THM1	Unknown	Tandem
AT1G03700	AT1G03710	secondary_metabolic_process	stem_cell_population_maintenance	Unknown	CASPL1C2	Tandem
AT1G03700	AT3G41762	secondary_metabolic_process	hypothetical_protein	CASPL1C2	Unknown	Trans
AT1G03700	AT5G11990	secondary_metabolic_process	hypothetical_protein	CASPL1C2	Unknown	Trans
AT1G03710	AT1G03720	stem_cell_population_maintenance	developmental_process	CASPL1C2	Unknown	Convergent
AT1G03720	AT3G41762	developmental_process	hypothetical_protein	Unknown	Unknown	Trans
AT1G03730	AT1G03740	response_to_stimulus	biological_regulation	Unknown	Unknown	Divergent
AT1G03730	AT2G01023	response_to_stimulus	hypothetical_protein	Unknown	Unknown	Trans
AT1G03730	AT3G41762	response_to_stimulus	hypothetical_protein	Unknown	Unknown	Trans
AT1G03740	AT3G41762	biological_regulation	hypothetical_protein	Unknown	Unknown	Trans
AT1G03760	AT1G03770	biological_regulation	biological_regulation	Unknown	Unknown	Divergent
AT1G03780	AT1G03790	biological_regulation	biological_regulation	URI	RING1B	Divergent
AT1G03800	AT1G03810	cellular_process	hypothetical_protein	TPX2	SOM	Divergent
AT1G03800	AT1G03820	cellular_process	biological_regulation	ERF10	Unknown	Tandem
AT1G03800	AT2G07774	cellular_process	hypothetical_protein	ERF10	Unknown	Trans
AT1G03810	AT1G03820	hypothetical_protein	biological_regulation	ERF10	Unknown	Convergent
AT1G03810	AT3G41762	hypothetical_protein	hypothetical_protein	Unknown	Unknown	Trans
AT1G03820	AT3G41762	biological_regulation	hypothetical_protein	Unknown	Unknown	Trans
AT1G03830	AT1G03840	anatomical_structure_arrangement	biological_regulation	Unknown	Unknown	Tandem
AT1G03840	AT2G07667	biological_regulation	hypothetical_protein	GBPL1	MGP	Trans
AT1G03850	AT1G70390	response_to_stimulus	hypothetical_protein	MGP	Unknown	Tandem
AT1G03850	AT2G21170	response_to_stimulus	metabolic_process	GRXS13	TIM	Trans
AT1G03860	AT1G03870	cellular_process	cellular_process	GRXS13	Unknown	Tandem
AT1G03860	AT1G03880	cellular_process	response_to_stimulus	PHB2	FLA9	Divergent
AT1G03870	AT1G03880	cellular_process	response_to_stimulus	PHB2	CRU2	Divergent
AT1G03870	AT1G03890	cellular_process	reproductive_process	FLA9	CRU2	Divergent
AT1G03870	AT1G03900	cellular_process	small_molecule_metabolic_process	FLA9	ABCI18	Divergent
AT1G03870	AT2G01023	cellular_process	hypothetical_protein	FLA9	Unknown	Trans
AT1G03880	AT1G03890	response_to_stimulus	reproductive_process	FLA9	Unknown	Tandem
AT1G03880	AT1G03900	response_to_stimulus	small_molecule_metabolic_process	CRU2	ABCI18	Tandem
AT1G03880	AT1G30510	response_to_stimulus	response_to_stimulus	CRU2	RFNR2	Convergent
AT1G03880	AT2G01023	response_to_stimulus	hypothetical_protein	CRU2	Unknown	Trans
AT1G03890	AT1G03900	reproductive_process	small_molecule_metabolic_process	CRU2	Unknown	Tandem
AT1G03890	AT1G03905	reproductive_process	response_to_stimulus	Unknown	ABCI18	Tandem
AT1G03900	AT1G03905	small_molecule_metabolic_process	response_to_stimulus	Unknown	ABCI19	Tandem
AT1G03900	AT3G41762	small_molecule_metabolic_process	hypothetical_protein	ABCI18	ABCI19	Trans
AT1G03900	AT3G58170	small_molecule_metabolic_process	developmental_process	ABCI18	BS14A	Trans
AT1G03905	AT1G03910	response_to_stimulus	reproductive_process	ABCI18	Unknown	Tandem
AT1G03910	AT1G03920	reproductive_process	metabolic_process	ABCI19	CTN	Tandem
AT1G03920	AT1G03930	metabolic_process	localization	CTN	NDR2	Tandem
AT1G03920	AT5G04370	metabolic_process	methylation	NDR2	ADK1	Trans
AT1G03940	AT1G03950	response_to_stimulus	localization	NDR2	NAMT1	Tandem
AT1G03940	AT1G03960	response_to_stimulus	metabolic_process	Unknown	VPS2.3	Divergent
AT1G03940	AT1G03970	response_to_stimulus	response_to_stimulus	Unknown	GBF4	Divergent
AT1G03950	AT1G03960	localization	metabolic_process	Unknown	Unknown	Divergent
AT1G03950	AT1G03970	localization	response_to_stimulus	VPS2.3	GBF4	Divergent
AT1G03960	AT1G03970	metabolic_process	response_to_stimulus	VPS2.3	Unknown	Tandem
AT1G03980	AT1G03982	detoxification	hypothetical_protein	Unknown	GBF4	Tandem
AT1G03980	AT1G03990	detoxification	response_to_stimulus	PCS2	Unknown	Divergent
AT1G03980	AT2G07672	detoxification	hypothetical_protein	PCS2	Unknown	Trans
AT1G03980	AT3G41762	detoxification	hypothetical_protein	PCS2	Unknown	Trans
AT1G03982	AT1G03990	hypothetical_protein	response_to_stimulus	PCS2	Unknown	Divergent
AT1G03982	AT1G04000	hypothetical_protein	hypothetical_protein	Unknown	Unknown	Tandem
AT1G03990	AT1G04000	response_to_stimulus	hypothetical_protein	Unknown	Unknown	Convergent
AT1G03990	AT3G41762	response_to_stimulus	hypothetical_protein	Unknown	Unknown	Trans
AT1G04000	AT1G04020	hypothetical_protein	metabolic_process	Unknown	Unknown	Divergent
AT1G04000	AT1G04030	hypothetical_protein	cellular_process	Unknown	BARD1	Divergent
AT1G04000	AT1G80730	hypothetical_protein	biological_regulation	Unknown	ZFP1	Tandem
AT1G04000	AT1G80740	hypothetical_protein	cellular_process	Unknown	CMT1	Divergent
AT1G04000	AT2G01023	hypothetical_protein	hypothetical_protein	Unknown	ITPK1	Trans
AT1G04000	AT5G16760	hypothetical_protein	metabolic_process	Unknown	Unknown	Trans
AT1G04010	AT1G04020	metabolic_process	metabolic_process	Unknown	Unknown	Divergent
AT1G04010	AT1G04030	metabolic_process	cellular_process	PSAT1	BARD1	Divergent
AT1G04040	AT1G04050	response_to_stimulus	metabolic_process	PSAT1	Unknown	Tandem
AT1G04040	AT1G04080	response_to_stimulus	cellular_process	Unknown	SUVR1	Divergent
AT1G04050	AT1G04070	metabolic_process	localization	Unknown	PRP39	Tandem
AT1G04050	AT1G04080	metabolic_process	cellular_process	SUVR1	TOM22-I	Divergent
AT1G04070	AT1G04080	localization	cellular_process	SUVR1	PRP39	Divergent
AT1G04080	AT2G01023	cellular_process	hypothetical_protein	TOM22-I	PRP39	Trans
AT1G04080	AT3G41762	cellular_process	hypothetical_protein	PRP39	Unknown	Trans
AT1G04090	AT1G04100	hypothetical_protein	response_to_stimulus	PRP39	Unknown	Tandem
AT1G04090	AT3G41762	hypothetical_protein	hypothetical_protein	Unknown	IAA10	Trans
AT1G04100	AT1G04105	response_to_stimulus	hypothetical_protein	Unknown	Unknown	Convergent
AT1G04105	AT1G04110	hypothetical_protein	developmental_process	IAA10	Unknown	Tandem
AT1G04105	AT2G07691	hypothetical_protein	hypothetical_protein	Unknown	SDD1	Trans
AT1G04120	AT1G04130	response_to_stimulus	response_to_stimulus	Unknown	Unknown	Divergent
AT1G04140	AT1G04150	metabolic_process	developmental_process	ABCC5	TPR2	Tandem
AT1G04140	AT1G35500	metabolic_process	hypothetical_protein	Unknown	MCTP10	Divergent
AT1G04140	AT1G77145	metabolic_process	response_to_stimulus	Unknown	Unknown	Tandem
AT1G04150	AT1G04160	developmental_process	cellular_process	Unknown	Unknown	Divergent
AT1G04160	AT3G41762	cellular_process	hypothetical_protein	MCTP10	XIB	Trans
AT1G04170	AT1G04180	response_to_stimulus	response_to_stimulus	XIB	Unknown	Tandem
AT1G04170	AT2G01023	response_to_stimulus	hypothetical_protein	EIF2 GAMMA	YUC9	Trans
AT1G04180	AT1G04200	response_to_stimulus	cellular_process	EIF2 GAMMA	Unknown	Tandem
AT1G04190	AT1G04200	response_to_stimulus	cellular_process	YUC9	Unknown	Divergent
AT1G04200	AT2G01023	cellular_process	hypothetical_protein	TPR3	Unknown	Trans
AT1G04210	AT1G14400	developmental_process	metabolic_process	Unknown	Unknown	Convergent
AT1G04210	AT3G41762	developmental_process	hypothetical_protein	Unknown	UBC1	Trans
AT1G04220	AT1G04230	response_to_stimulus	metabolic_process	Unknown	Unknown	Divergent
AT1G04220	AT3G41762	response_to_stimulus	hypothetical_protein	KCS2	Unknown	Trans
AT1G04250	AT1G04260	response_to_stimulus	localization	KCS2	Unknown	Convergent
AT1G04250	AT2G01023	response_to_stimulus	hypothetical_protein	AXR3	MPI7	Trans
AT1G04260	AT1G04270	localization	metabolic_process	AXR3	Unknown	Tandem
AT1G04260	AT3G41762	localization	hypothetical_protein	MPI7	RPS15	Trans
AT1G04270	AT1G04280	metabolic_process	response_to_stimulus	MPI7	Unknown	Tandem
AT1G04270	AT1G04290	metabolic_process	hypothetical_protein	RPS15	NADKC	Tandem
AT1G04280	AT1G04290	response_to_stimulus	hypothetical_protein	RPS15	Unknown	Tandem
AT1G04300	AT1G04310	immune_system_process	biological_regulation	NADKC	Unknown	Tandem
AT1G04300	AT1G04330	immune_system_process	response_to_stimulus	TRAF1B	ERS2	Tandem
AT1G04300	AT2G01023	immune_system_process	hypothetical_protein	TRAF1B	HRML1	Trans
AT1G04300	AT3G41762	immune_system_process	hypothetical_protein	TRAF1B	Unknown	Trans
AT1G04310	AT1G04330	biological_regulation	response_to_stimulus	TRAF1B	Unknown	Tandem
AT1G04310	AT1G04350	biological_regulation	hypothetical_protein	ERS2	HRML1	Divergent
AT1G04330	AT1G04340	response_to_stimulus	hypothetical_protein	ERS2	Unknown	Tandem
AT1G04330	AT1G04350	response_to_stimulus	hypothetical_protein	HRML1	Unknown	Divergent
AT1G04330	AT3G41762	response_to_stimulus	hypothetical_protein	HRML1	Unknown	Trans
AT1G04340	AT1G04350	hypothetical_protein	hypothetical_protein	HRML1	Unknown	Divergent
AT1G04340	AT1G50870	hypothetical_protein	hypothetical_protein	Unknown	Unknown	Divergent
AT1G04360	AT1G04370	response_to_stimulus	cellular_process	Unknown	Unknown	Divergent
AT1G04370	AT1G04390	cellular_process	metabolic_process	ATL1	ERF14	Convergent
AT1G04380	AT3G41762	hypothetical_protein	hypothetical_protein	ERF14	Unknown	Trans
AT1G04390	AT1G04400	metabolic_process	response_to_stimulus	Unknown	Unknown	Tandem
AT1G04400	AT1G04410	response_to_stimulus	response_to_stimulus	Unknown	CRY2	Tandem
AT1G04400	AT1G04420	response_to_stimulus	response_to_stimulus	CRY2	c-NAD-MDH1	Divergent
AT1G04400	AT2G01023	response_to_stimulus	hypothetical_protein	CRY2	Unknown	Trans
AT1G04410	AT1G04420	response_to_stimulus	response_to_stimulus	CRY2	Unknown	Divergent
AT1G04410	AT1G04430	response_to_stimulus	response_to_stimulus	c-NAD-MDH1	Unknown	Divergent
AT1G04410	AT3G41762	response_to_stimulus	hypothetical_protein	c-NAD-MDH1	Unknown	Trans
AT1G04430	AT1G04440	response_to_stimulus	localization	c-NAD-MDH1	Unknown	Tandem
AT1G04430	AT2G01023	response_to_stimulus	hypothetical_protein	Unknown	CKL13	Trans
AT1G04440	AT1G04445	localization	response_to_stimulus	Unknown	Unknown	Tandem
AT1G04440	AT2G01023	localization	hypothetical_protein	CKL13	Unknown	Trans
AT1G04445	AT1G04450	response_to_stimulus	biological_regulation	CKL13	Unknown	Tandem
AT1G04445	AT1G04455	response_to_stimulus	hypothetical_protein	Unknown	RIC3	Tandem
AT1G04445	AT2G01023	response_to_stimulus	hypothetical_protein	Unknown	Unknown	Trans
AT1G04450	AT1G04455	biological_regulation	hypothetical_protein	Unknown	Unknown	Tandem
AT1G04450	AT1G04470	biological_regulation	hypothetical_protein	RIC3	Unknown	Convergent
AT1G04455	AT1G04480	hypothetical_protein	hypothetical_protein	RIC3	Unknown	Tandem
AT1G04455	AT3G41762	hypothetical_protein	hypothetical_protein	Unknown	UL14X	Trans
AT1G04470	AT1G04480	hypothetical_protein	hypothetical_protein	Unknown	Unknown	Divergent
AT1G04470	AT2G01023	hypothetical_protein	hypothetical_protein	Unknown	UL14X	Trans
AT1G04480	AT4G30890	hypothetical_protein	metabolic_process	Unknown	Unknown	Trans
AT1G04490	AT1G04500	response_to_stimulus	response_to_stimulus	UL14X	UBP24	Tandem
AT1G04490	AT1G04510	response_to_stimulus	response_to_stimulus	Unknown	MAC3A	Divergent
AT1G04490	AT1G04520	response_to_stimulus	localization	Unknown	PDLP2	Divergent
AT1G04490	AT2G01023	response_to_stimulus	hypothetical_protein	Unknown	Unknown	Trans
AT1G04500	AT1G04510	response_to_stimulus	response_to_stimulus	Unknown	Unknown	Divergent
AT1G04500	AT1G04520	response_to_stimulus	localization	Unknown	MAC3A	Divergent
AT1G04500	AT2G01023	response_to_stimulus	hypothetical_protein	Unknown	PDLP2	Trans
AT1G04500	AT2G07637	response_to_stimulus	hypothetical_protein	Unknown	Unknown	Trans
AT1G04500	AT2G07692	response_to_stimulus	hypothetical_protein	Unknown	Unknown	Trans
AT1G04500	AT3G41762	response_to_stimulus	hypothetical_protein	Unknown	Unknown	Trans
AT1G04510	AT2G01023	response_to_stimulus	hypothetical_protein	Unknown	Unknown	Trans
AT1G04510	AT3G41762	response_to_stimulus	hypothetical_protein	MAC3A	Unknown	Trans
AT1G04530	AT1G04540	response_to_stimulus	response_to_stimulus	MAC3A	Unknown	Divergent
AT1G04530	AT1G04550	response_to_stimulus	response_to_stimulus	TPR4	IAA12	Divergent
AT1G04540	AT1G04550	response_to_stimulus	response_to_stimulus	TPR4	Unknown	Tandem
AT1G04550	AT1G04555	response_to_stimulus	hypothetical_protein	Unknown	IAA12	Tandem
AT1G04550	AT3G43880	response_to_stimulus	hypothetical_protein	IAA12	Unknown	Trans
AT1G04555	AT1G04560	hypothetical_protein	hypothetical_protein	IAA12	Unknown	Tandem
AT1G04560	AT1G04570	hypothetical_protein	response_to_stimulus	Unknown	Unknown	Convergent
AT1G04580	AT1G04590	response_to_stimulus	biological_regulation	Unknown	Unknown	Tandem
AT1G04580	AT1G04600	response_to_stimulus	cellular_process	AO4	XIA	Divergent
AT1G04580	AT2G07599	response_to_stimulus	hypothetical_protein	AO4	Unknown	Trans
AT1G04590	AT1G04600	biological_regulation	cellular_process	AO4	Unknown	Divergent
AT1G04590	AT2G01023	biological_regulation	hypothetical_protein	Unknown	XIA	Trans
AT1G04620	AT1G04625	metabolic_process	hypothetical_protein	Unknown	Unknown	Tandem
AT1G04620	AT1G04630	metabolic_process	reproductive_process	HCAR	MEE4	Tandem
AT1G04620	AT1G04635	metabolic_process	metabolic_process	HCAR	EMB1687	Divergent
AT1G04620	AT1G04640	metabolic_process	metabolic_process	HCAR	LIP2	Divergent
AT1G04625	AT1G04630	hypothetical_protein	reproductive_process	HCAR	Unknown	Tandem
AT1G04625	AT1G04635	hypothetical_protein	metabolic_process	Unknown	MEE4	Divergent
AT1G04625	AT1G04640	hypothetical_protein	metabolic_process	Unknown	EMB1687	Divergent
AT1G04630	AT1G04635	reproductive_process	metabolic_process	Unknown	LIP2	Divergent
AT1G04630	AT1G04640	reproductive_process	metabolic_process	MEE4	EMB1687	Divergent
AT1G04630	AT1G04645	reproductive_process	hypothetical_protein	MEE4	LIP2	Tandem
AT1G04635	AT1G04640	metabolic_process	metabolic_process	MEE4	Unknown	Tandem
AT1G04635	AT3G41762	metabolic_process	hypothetical_protein	EMB1687	LIP2	Trans
AT1G04640	AT1G04645	metabolic_process	hypothetical_protein	EMB1687	Unknown	Convergent
AT1G04650	AT1G04660	biological_regulation	hypothetical_protein	LIP2	Unknown	Tandem
AT1G04650	AT1G04670	biological_regulation	hypothetical_protein	FLIP	Unknown	Divergent
AT1G04650	AT3G41762	biological_regulation	hypothetical_protein	FLIP	Unknown	Trans
AT1G04660	AT1G04670	hypothetical_protein	hypothetical_protein	FLIP	Unknown	Divergent
AT1G04680	AT1G04690	metabolic_process	response_to_stimulus	Unknown	Unknown	Divergent
AT1G04680	AT3G41762	metabolic_process	hypothetical_protein	PLL26	KAB1	Trans
AT1G04690	AT1G04700	response_to_stimulus	metabolic_process	PLL26	Unknown	Tandem
AT1G04730	AT1G04750	cellular_process	response_to_stimulus	KAB1	RAF16	Tandem
AT1G04730	AT1G04760	cellular_process	localization	CTF18	VAMP721	Divergent
AT1G04750	AT1G04760	response_to_stimulus	localization	CTF18	VAMP726	Divergent
AT1G04750	AT1G04770	response_to_stimulus	response_to_stimulus	VAMP721	VAMP726	Tandem
AT1G04750	AT1G04778	response_to_stimulus	hypothetical_protein	VAMP721	SDI2	Divergent
AT1G04750	AT2G01023	response_to_stimulus	hypothetical_protein	VAMP721	Unknown	Trans
AT1G04750	AT3G41762	response_to_stimulus	hypothetical_protein	VAMP721	Unknown	Trans
AT1G04760	AT1G04770	localization	response_to_stimulus	VAMP721	Unknown	Convergent
AT1G04760	AT1G04778	localization	hypothetical_protein	VAMP726	SDI2	Tandem
AT1G04760	AT2G01023	localization	hypothetical_protein	VAMP726	Unknown	Trans
AT1G04760	AT3G41762	localization	hypothetical_protein	VAMP726	Unknown	Trans
AT1G04770	AT1G04778	response_to_stimulus	hypothetical_protein	VAMP726	Unknown	Divergent
AT1G04770	AT1G04790	response_to_stimulus	metabolic_process	SDI2	Unknown	Divergent
AT1G04778	AT1G04790	hypothetical_protein	metabolic_process	SDI2	Unknown	Tandem
AT1G04780	AT1G04790	response_to_stimulus	metabolic_process	Unknown	Unknown	Divergent
AT1G04780	AT1G04810	response_to_stimulus	metabolic_process	Unknown	Unknown	Divergent
AT1G04790	AT1G04810	metabolic_process	metabolic_process	Unknown	Unknown	Tandem
AT1G04790	AT2G01023	metabolic_process	hypothetical_protein	Unknown	Unknown	Trans
AT1G04800	AT1G04810	hypothetical_protein	metabolic_process	Unknown	Unknown	Divergent
AT1G04800	AT3G41762	hypothetical_protein	hypothetical_protein	Unknown	Unknown	Trans
AT1G04820	AT1G04830	response_to_stimulus	localization	Unknown	Unknown	Tandem
AT1G04820	AT2G01023	response_to_stimulus	hypothetical_protein	TUA4	Unknown	Trans
AT1G04830	AT1G04840	localization	metabolic_process	TUA4	Unknown	Tandem
AT1G04840	AT1G04850	metabolic_process	hypothetical_protein	Unknown	Unknown	Tandem
AT1G04840	AT2G01023	metabolic_process	hypothetical_protein	Unknown	Unknown	Trans
AT1G04860	AT1G04870	metabolic_process	reproductive_process	Unknown	Unknown	Tandem
AT1G04860	AT2G01023	metabolic_process	hypothetical_protein	UBP2	PRMT10	Trans
AT1G04870	AT1G04880	reproductive_process	developmental_process	UBP2	Unknown	Tandem
AT1G04870	AT3G41762	reproductive_process	hypothetical_protein	PRMT10	HMGBD15	Trans
AT1G04880	AT1G04890	developmental_process	hypothetical_protein	PRMT10	Unknown	Tandem
AT1G04880	AT1G04895	developmental_process	hypothetical_protein	HMGBD15	MYOB15	Tandem
AT1G04880	AT1G04900	developmental_process	hypothetical_protein	HMGBD15	Unknown	Divergent
AT1G04890	AT1G04895	hypothetical_protein	hypothetical_protein	HMGBD15	Unknown	Tandem
AT1G04890	AT1G04900	hypothetical_protein	hypothetical_protein	MYOB15	SPS3F	Divergent
AT1G04890	AT1G04920	hypothetical_protein	metabolic_process	MYOB15	Unknown	Tandem
AT1G04890	AT2G01023	hypothetical_protein	hypothetical_protein	MYOB15	Unknown	Trans
AT1G04890	AT2G07725	hypothetical_protein	biological_regulation	MYOB15	Unknown	Trans
AT1G04890	AT2G07815	hypothetical_protein	cellular_process	MYOB15	Unknown	Trans
AT1G04890	AT3G41762	hypothetical_protein	hypothetical_protein	MYOB15	Unknown	Trans
AT1G04895	AT1G04900	hypothetical_protein	hypothetical_protein	MYOB15	Unknown	Divergent
AT1G04895	AT2G01023	hypothetical_protein	hypothetical_protein	Unknown	Unknown	Trans
AT1G04900	AT3G41762	hypothetical_protein	hypothetical_protein	Unknown	Unknown	Trans
AT1G04910	AT1G04920	hypothetical_protein	metabolic_process	Unknown	Unknown	Tandem
AT1G04910	AT2G07785	hypothetical_protein	hypothetical_protein	Unknown	SPS3F	Trans
AT1G04920	AT1G04930	metabolic_process	cellular_process	Unknown	Unknown	Tandem
AT1G04920	AT1G04940	metabolic_process	localization	SPS3F	Tic20-I	Divergent
AT1G04920	AT1G04945	metabolic_process	hypothetical_protein	SPS3F	LIN37A	Divergent
AT1G04930	AT1G04940	cellular_process	localization	SPS3F	Unknown	Divergent
AT1G04930	AT1G04945	cellular_process	hypothetical_protein	LIN37A	Tic20-I	Divergent
AT1G04930	AT2G01023	cellular_process	hypothetical_protein	LIN37A	Unknown	Trans
AT1G04940	AT1G04945	localization	hypothetical_protein	LIN37A	Unknown	Tandem
AT1G04940	AT2G01023	localization	hypothetical_protein	Tic20-I	Unknown	Trans
AT1G04940	AT5G25475	localization	developmental_process	Tic20-I	Unknown	Trans
AT1G04945	AT2G01023	hypothetical_protein	hypothetical_protein	Tic20-I	Unknown	Trans
AT1G04945	AT5G25475	hypothetical_protein	developmental_process	Unknown	Unknown	Trans
AT1G04950	AT1G04970	cellular_process	biological_regulation	Unknown	Unknown	Divergent
AT1G04950	AT2G07779	cellular_process	hypothetical_protein	TAFII59	LBR-1	Trans
AT1G04960	AT1G04970	response_to_stimulus	biological_regulation	TAFII59	Unknown	Divergent
AT1G04980	AT1G04985	response_to_stimulus	cellular_process	Unknown	LBR-1	Tandem
AT1G04985	AT1G04990	cellular_process	response_to_stimulus	PDIL2-2	Unknown	Tandem
AT1G04990	AT1G05000	response_to_stimulus	metabolic_process	Unknown	ATC3H3	Divergent
AT1G04990	AT1G05005	response_to_stimulus	hypothetical_protein	ATC3H3	PFA-DSP1	Divergent
AT1G04990	AT3G41762	response_to_stimulus	hypothetical_protein	ATC3H3	Unknown	Trans
AT1G05000	AT1G05005	metabolic_process	hypothetical_protein	ATC3H3	Unknown	Tandem
AT1G05000	AT3G41762	metabolic_process	hypothetical_protein	PFA-DSP1	Unknown	Trans
AT1G05005	AT5G19880	hypothetical_protein	response_to_stimulus	PFA-DSP1	Unknown	Trans
AT1G05020	AT1G05030	localization	localization	Unknown	Unknown	Tandem
AT1G05030	AT1G05035	localization	hypothetical_protein	AP180	Unknown	Divergent
AT1G05035	AT1G05040	hypothetical_protein	hypothetical_protein	Unknown	Unknown	Convergent
AT1G05040	AT1G05055	hypothetical_protein	metabolic_process	Unknown	Unknown	Tandem
AT1G05040	AT1G05065	hypothetical_protein	cellular_process	Unknown	GTF2H2	Tandem
AT1G05055	AT1G05060	metabolic_process	hypothetical_protein	Unknown	CLE20	Tandem
AT1G05055	AT1G05065	metabolic_process	cellular_process	GTF2H2	CLE20	Tandem
AT1G05060	AT1G05065	hypothetical_protein	cellular_process	GTF2H2	Unknown	Tandem
AT1G05060	AT1G05080	hypothetical_protein	hypothetical_protein	Unknown	CLE20	Divergent
AT1G05065	AT1G05070	cellular_process	response_to_stimulus	Unknown	Unknown	Tandem
AT1G05065	AT1G05080	cellular_process	hypothetical_protein	CLE20	ELMO2	Divergent
AT1G05065	AT1G05085	cellular_process	hypothetical_protein	CLE20	Unknown	Divergent
AT1G05070	AT1G05080	response_to_stimulus	hypothetical_protein	CLE20	Unknown	Divergent
AT1G05070	AT1G05085	response_to_stimulus	hypothetical_protein	ELMO2	Unknown	Divergent
AT1G05070	AT1G05087	response_to_stimulus	signaling	ELMO2	Unknown	Divergent
AT1G05070	AT1G05090	response_to_stimulus	hypothetical_protein	ELMO2	Unknown	Divergent
AT1G05080	AT1G05085	hypothetical_protein	hypothetical_protein	ELMO2	Unknown	Tandem
AT1G05080	AT2G07667	hypothetical_protein	hypothetical_protein	Unknown	Unknown	Trans
AT1G05080	AT3G41762	hypothetical_protein	hypothetical_protein	Unknown	Unknown	Trans
AT1G05085	AT1G05087	hypothetical_protein	signaling	Unknown	Unknown	Tandem
AT1G05085	AT1G05090	hypothetical_protein	hypothetical_protein	Unknown	Unknown	Tandem
AT1G05087	AT1G05090	signaling	hypothetical_protein	Unknown	Unknown	Tandem
AT1G05087	AT1G05100	signaling	response_to_stimulus	Unknown	MAPKKK18	Tandem
AT1G05090	AT1G05100	hypothetical_protein	response_to_stimulus	Unknown	Unknown	Tandem
AT1G05120	AT1G05136	biological_regulation	hypothetical_protein	Unknown	MAPKKK18	Divergent
AT1G05120	AT1G05140	biological_regulation	response_to_stimulus	Unknown	Unknown	Divergent
AT1G05140	AT1G05150	response_to_stimulus	developmental_growth	Unknown	Unknown	Convergent
AT1G05140	AT2G01021	response_to_stimulus	hypothetical_protein	Unknown	Unknown	Trans
AT1G05140	AT2G01023	response_to_stimulus	hypothetical_protein	Unknown	Unknown	Trans
AT1G05150	AT2G01023	developmental_growth	hypothetical_protein	Unknown	Unknown	Trans
AT1G05160	AT1G05170	metabolic_process	response_to_stimulus	Unknown	Unknown	Tandem
AT1G05170	AT2G01023	response_to_stimulus	hypothetical_protein	CYP88A3	CAGE1	Trans
AT1G05180	AT1G05190	cellular_process	reproductive_process	CAGE1	Unknown	Tandem
AT1G05180	AT1G05200	cellular_process	response_to_stimulus	AXR1	emb2394	Divergent
AT1G05190	AT1G05200	reproductive_process	response_to_stimulus	AXR1	GLR3.4	Divergent
AT1G05190	AT1G05210	reproductive_process	hypothetical_protein	emb2394	GLR3.4	Divergent
AT1G05190	AT1G05220	reproductive_process	hypothetical_protein	emb2394	Unknown	Divergent
AT1G05190	AT2G01021	reproductive_process	hypothetical_protein	emb2394	Unknown	Trans
AT1G05200	AT2G01021	response_to_stimulus	hypothetical_protein	emb2394	Unknown	Trans
AT1G05205	AT1G05210	hypothetical_protein	hypothetical_protein	GLR3.4	Unknown	Divergent
AT1G05205	AT1G05220	hypothetical_protein	hypothetical_protein	Unknown	Unknown	Divergent
AT1G05205	AT2G07795	hypothetical_protein	hypothetical_protein	Unknown	Unknown	Trans
AT1G05210	AT1G05220	hypothetical_protein	hypothetical_protein	Unknown	Unknown	Tandem
AT1G05210	AT2G01023	hypothetical_protein	hypothetical_protein	Unknown	Unknown	Trans
AT1G05220	AT2G07795	hypothetical_protein	hypothetical_protein	Unknown	Unknown	Trans
AT1G05230	AT1G05240	maintenance_of_floral_organ_identity	response_to_stimulus	Unknown	Unknown	Divergent
AT1G05230	AT2G01023	maintenance_of_floral_organ_identity	hypothetical_protein	HDG2	PR9	Trans
AT1G05240	AT3G41762	response_to_stimulus	hypothetical_protein	HDG2	Unknown	Trans
AT1G05250	AT1G05260	cellular_process	response_to_stimulus	PR9	Unknown	Divergent
AT1G05270	AT1G05280	hypothetical_protein	hypothetical_protein	PRX2	RCI3	Tandem
AT1G05270	AT1G05290	hypothetical_protein	response_to_stimulus	TRB1	Unknown	Tandem
AT1G05270	AT2G01021	hypothetical_protein	hypothetical_protein	TRB1	OMG1	Trans
AT1G05270	AT2G01023	hypothetical_protein	hypothetical_protein	TRB1	Unknown	Trans
AT1G05270	AT3G41762	hypothetical_protein	hypothetical_protein	TRB1	Unknown	Trans
AT1G05280	AT1G05290	hypothetical_protein	response_to_stimulus	TRB1	Unknown	Tandem
AT1G05280	AT1G05291	hypothetical_protein	hypothetical_protein	Unknown	ZIP5	Tandem
AT1G05280	AT1G05300	hypothetical_protein	localization	Unknown	OMG1	Tandem
AT1G05280	AT1G05320	hypothetical_protein	developmental_process	Unknown	Unknown	Divergent
AT1G05280	AT3G41762	hypothetical_protein	hypothetical_protein	Unknown	PICL	Trans
AT1G05290	AT1G05291	response_to_stimulus	hypothetical_protein	Unknown	Unknown	Tandem
AT1G05290	AT3G41762	response_to_stimulus	hypothetical_protein	OMG1	Unknown	Trans
AT1G05291	AT1G05300	hypothetical_protein	localization	OMG1	Unknown	Tandem
AT1G05291	AT2G01023	hypothetical_protein	hypothetical_protein	Unknown	ZIP5	Trans
AT1G05300	AT1G05310	localization	metabolic_process	Unknown	Unknown	Tandem
AT1G05300	AT1G05320	localization	developmental_process	ZIP5	Unknown	Divergent
AT1G05310	AT1G05320	metabolic_process	developmental_process	ZIP5	PICL	Divergent
AT1G05310	AT1G05330	metabolic_process	hypothetical_protein	Unknown	PICL	Divergent
AT1G05310	AT2G01023	metabolic_process	hypothetical_protein	Unknown	Unknown	Trans
AT1G05310	AT2G38570	metabolic_process	hypothetical_protein	Unknown	Unknown	Trans
AT1G05320	AT2G01023	developmental_process	hypothetical_protein	Unknown	Unknown	Trans
AT1G05320	AT3G41762	developmental_process	hypothetical_protein	PICL	Unknown	Trans
AT1G05330	AT1G05340	hypothetical_protein	biological_regulation	PICL	Unknown	Convergent
AT1G05330	AT3G41762	hypothetical_protein	hypothetical_protein	Unknown	ATHCYSTM1	Trans
AT1G05340	AT1G05360	biological_regulation	localization	Unknown	Unknown	Divergent
AT1G05350	AT1G05360	metabolic_process	localization	ATHCYSTM1	KMS2	Divergent
AT1G05370	AT1G05380	cellular_process	biological_regulation	Unknown	KMS2	Divergent
AT1G05370	AT3G41762	cellular_process	hypothetical_protein	Unknown	EXO70C2	Trans
AT1G05370	AT5G13990	cellular_process	biological_regulation	Unknown	Unknown	Trans
AT1G05380	AT1G73630	biological_regulation	response_to_stimulus	Unknown	Unknown	Tandem
AT1G05380	AT3G41762	biological_regulation	hypothetical_protein	Unknown	Unknown	Trans
AT1G05385	AT1G05400	cellular_process	hypothetical_protein	Unknown	Unknown	Divergent
AT1G05400	AT3G41762	hypothetical_protein	hypothetical_protein	LPA19	Unknown	Trans
AT1G05410	AT1G05420	hypothetical_protein	biological_regulation	Unknown	Unknown	Divergent
AT1G05410	AT1G05430	hypothetical_protein	hypothetical_protein	Unknown	OFP12	Tandem
AT1G05410	AT3G41762	hypothetical_protein	hypothetical_protein	Unknown	Unknown	Trans
AT1G05420	AT1G05430	biological_regulation	hypothetical_protein	Unknown	Unknown	Convergent
AT1G05420	AT3G41762	biological_regulation	hypothetical_protein	OFP12	Unknown	Trans
AT1G05430	AT1G05440	hypothetical_protein	hypothetical_protein	OFP12	Unknown	Tandem
AT1G05430	AT1G05450	hypothetical_protein	response_to_stimulus	Unknown	Unknown	Divergent
AT1G05440	AT1G05450	hypothetical_protein	response_to_stimulus	Unknown	Unknown	Divergent
AT1G05440	AT1G05460	hypothetical_protein	biological_regulation	Unknown	SDE3	Tandem
AT1G05450	AT1G05460	response_to_stimulus	biological_regulation	Unknown	Unknown	Convergent
AT1G05460	AT1G05470	biological_regulation	response_to_stimulus	Unknown	SDE3	Tandem
AT1G05460	AT4G33230	biological_regulation	metabolic_process	SDE3	CVP2	Trans
AT1G05470	AT4G32460	response_to_stimulus	reproductive_process	SDE3	PMEI-PME45	Trans
AT1G05490	AT1G05500	biological_regulation	response_to_stimulus	CVP2	BDX	Divergent
AT1G05490	AT1G05510	biological_regulation	response_to_stimulus	chr31	NTMC2T2.1	Divergent
AT1G05500	AT1G05510	response_to_stimulus	response_to_stimulus	chr31	OBAP1A	Tandem
AT1G05520	AT1G05530	localization	response_to_stimulus	NTMC2T2.1	OBAP1A	Tandem
AT1G05520	AT1G05540	localization	metabolic_process	ATSEC23B	UGT75B2	Divergent
AT1G05520	AT1G05550	localization	multicellular_organismal_process	ATSEC23B	ATDOA1	Tandem
AT1G05520	AT2G01023	localization	hypothetical_protein	ATSEC23B	ATDOA2	Trans
AT1G05520	AT3G41762	localization	hypothetical_protein	ATSEC23B	Unknown	Trans
AT1G05530	AT1G05540	response_to_stimulus	metabolic_process	ATSEC23B	Unknown	Divergent
AT1G05530	AT1G05550	response_to_stimulus	multicellular_organismal_process	UGT75B2	ATDOA1	Tandem
AT1G05530	AT4G17280	response_to_stimulus	developmental_process	UGT75B2	ATDOA2	Trans
AT1G05540	AT1G05550	metabolic_process	multicellular_organismal_process	UGT75B2	Unknown	Convergent
AT1G05540	AT2G01023	metabolic_process	hypothetical_protein	ATDOA1	ATDOA2	Trans
AT1G05550	AT1G05560	multicellular_organismal_process	response_to_stimulus	ATDOA1	Unknown	Tandem
AT1G05550	AT1G69630	multicellular_organismal_process	hypothetical_protein	ATDOA2	UGT75B1	Tandem
AT1G05550	AT3G41762	multicellular_organismal_process	hypothetical_protein	ATDOA2	Unknown	Trans
AT1G05570	AT1G05575	response_to_stimulus	metabolic_process	ATDOA2	Unknown	Tandem
AT1G05570	AT1G05577	response_to_stimulus	cellular_process	CALS1	HUP17	Tandem
AT1G05570	AT2G01023	response_to_stimulus	hypothetical_protein	CALS1	SOK1	Trans
AT1G05570	AT5G49110	response_to_stimulus	metabolic_process	CALS1	Unknown	Trans
AT1G05575	AT1G05577	metabolic_process	cellular_process	CALS1	Unknown	Tandem
AT1G05575	AT1G05580	metabolic_process	pollen_tube_guidance	HUP17	CHX23	Tandem
AT1G05575	AT1G05590	metabolic_process	metabolic_process	HUP17	HEXO2	Divergent
AT1G05575	AT1G05600	metabolic_process	hypothetical_protein	HUP17	EMB3101	Divergent
AT1G05575	AT2G01023	metabolic_process	hypothetical_protein	HUP17	SOK1	Trans
AT1G05575	AT3G41762	metabolic_process	hypothetical_protein	HUP17	Unknown	Trans
AT1G05577	AT1G05590	cellular_process	metabolic_process	HUP17	Unknown	Divergent
AT1G05580	AT1G05590	pollen_tube_guidance	metabolic_process	SOK1	HEXO2	Divergent
AT1G05580	AT1G05600	pollen_tube_guidance	hypothetical_protein	CHX23	HEXO2	Divergent
AT1G05590	AT1G05600	metabolic_process	hypothetical_protein	CHX23	EMB3101	Tandem
AT1G05590	AT3G41762	metabolic_process	hypothetical_protein	HEXO2	EMB3101	Trans
AT1G05610	AT1G05615	metabolic_process	hypothetical_protein	HEXO2	Unknown	Tandem
AT1G05610	AT1G05620	metabolic_process	metabolic_process	APS2	URH2	Divergent
AT1G05610	AT1G05630	metabolic_process	response_to_stimulus	APS2	5PTASE13	Divergent
AT1G05610	AT3G41762	metabolic_process	hypothetical_protein	APS2	FOLK	Trans
AT1G05610	AT5G58560	metabolic_process	response_to_stimulus	APS2	Unknown	Trans
AT1G05615	AT1G05620	hypothetical_protein	metabolic_process	APS2	Unknown	Divergent
AT1G05615	AT1G05630	hypothetical_protein	response_to_stimulus	Unknown	URH2	Divergent
AT1G05620	AT1G05630	metabolic_process	response_to_stimulus	Unknown	5PTASE13	Tandem
AT1G05630	AT2G07721	response_to_stimulus	hypothetical_protein	URH2	5PTASE13	Trans
AT1G05640	AT1G05650	multicellular_organismal_process	developmental_process	5PTASE13	Unknown	Tandem
AT1G05640	AT3G20020	multicellular_organismal_process	biological_regulation	Unknown	PRMT6	Trans
AT1G05640	AT3G20030	multicellular_organismal_process	hypothetical_protein	Unknown	Unknown	Trans
AT1G05650	AT1G05660	developmental_process	developmental_process	Unknown	Unknown	Tandem
AT1G05670	AT1G05675	response_to_stimulus	cellular_process	Unknown	Unknown	Tandem
AT1G05670	AT1G05680	response_to_stimulus	response_to_stimulus	Unknown	UGT74E2	Tandem
AT1G05670	AT1G05690	response_to_stimulus	response_to_stimulus	Unknown	BT3	Divergent
AT1G05675	AT1G05680	cellular_process	response_to_stimulus	Unknown	Unknown	Tandem
AT1G05675	AT1G05690	cellular_process	response_to_stimulus	Unknown	UGT74E2	Divergent
AT1G05680	AT1G05690	response_to_stimulus	response_to_stimulus	Unknown	BT3	Divergent
AT1G05680	AT1G05700	response_to_stimulus	response_to_stimulus	UGT74E2	BT3	Divergent
AT1G05690	AT1G05700	response_to_stimulus	response_to_stimulus	UGT74E2	Unknown	Tandem
AT1G05690	AT3G41762	response_to_stimulus	hypothetical_protein	BT3	Unknown	Trans
AT1G05700	AT2G01023	response_to_stimulus	hypothetical_protein	BT3	Unknown	Trans
AT1G05710	AT1G05730	biological_regulation	hypothetical_protein	Unknown	Unknown	Tandem
AT1G05710	AT3G41762	biological_regulation	hypothetical_protein	Unknown	Unknown	Trans
AT1G05720	AT1G05730	hypothetical_protein	hypothetical_protein	Unknown	Unknown	Convergent
AT1G05720	AT1G05740	hypothetical_protein	hypothetical_protein	Unknown	PDE247	Divergent
AT1G05720	AT1G05750	hypothetical_protein	metabolic_process	Unknown	RTM1	Divergent
AT1G05720	AT1G05760	hypothetical_protein	response_to_stimulus	Unknown	EMB3012	Tandem
AT1G05720	AT1G05780	hypothetical_protein	cellular_process	Unknown	Unknown	Divergent
AT1G05720	AT2G01023	hypothetical_protein	hypothetical_protein	Unknown	Unknown	Trans
AT1G05720	AT5G40480	hypothetical_protein	reproductive_process	Unknown	Unknown	Trans
AT1G05730	AT1G05740	hypothetical_protein	hypothetical_protein	Unknown	Unknown	Tandem
AT1G05730	AT1G05750	hypothetical_protein	metabolic_process	Unknown	PDE247	Tandem
AT1G05730	AT2G01023	hypothetical_protein	hypothetical_protein	Unknown	Unknown	Trans
AT1G05740	AT1G05750	hypothetical_protein	metabolic_process	Unknown	Unknown	Tandem
AT1G05740	AT1G05760	hypothetical_protein	response_to_stimulus	Unknown	PDE247	Convergent
AT1G05740	AT1G05780	hypothetical_protein	cellular_process	Unknown	RTM1	Tandem
AT1G05740	AT2G01023	hypothetical_protein	hypothetical_protein	Unknown	EMB3012	Trans
AT1G05740	AT5G40480	hypothetical_protein	reproductive_process	Unknown	Unknown	Trans
AT1G05750	AT2G01023	metabolic_process	hypothetical_protein	Unknown	Unknown	Trans
AT1G05750	AT5G40480	metabolic_process	reproductive_process	PDE247	EMB3012	Trans
AT1G05760	AT1G05770	response_to_stimulus	hypothetical_protein	PDE247	Unknown	Tandem
AT1G05760	AT1G05780	response_to_stimulus	cellular_process	RTM1	Unknown	Divergent
AT1G05760	AT1G05783	response_to_stimulus	response_to_stimulus	RTM1	Unknown	Tandem
AT1G05760	AT1G05785	response_to_stimulus	localization	RTM1	Unknown	Divergent
AT1G05760	AT1G05790	response_to_stimulus	biological_regulation	RTM1	Unknown	Divergent
AT1G05770	AT1G05780	hypothetical_protein	cellular_process	RTM1	Unknown	Divergent
AT1G05770	AT1G05783	hypothetical_protein	response_to_stimulus	Unknown	Unknown	Tandem
AT1G05770	AT1G05785	hypothetical_protein	localization	Unknown	Unknown	Divergent
AT1G05770	AT1G05790	hypothetical_protein	biological_regulation	Unknown	Unknown	Divergent
AT1G05770	AT3G41762	hypothetical_protein	hypothetical_protein	Unknown	Unknown	Trans
AT1G05780	AT1G05783	cellular_process	response_to_stimulus	Unknown	Unknown	Convergent
AT1G05780	AT1G05785	cellular_process	localization	Unknown	Unknown	Tandem
AT1G05780	AT1G05790	cellular_process	biological_regulation	Unknown	Unknown	Tandem
AT1G05783	AT1G05785	response_to_stimulus	localization	Unknown	Unknown	Divergent
AT1G05783	AT1G05790	response_to_stimulus	biological_regulation	Unknown	Unknown	Divergent
AT1G05785	AT1G05790	localization	biological_regulation	Unknown	Unknown	Tandem
AT1G05790	AT3G41762	biological_regulation	hypothetical_protein	Unknown	Unknown	Trans
AT1G05800	AT1G05805	response_to_stimulus	biological_regulation	Unknown	Unknown	Tandem
AT1G05800	AT1G05810	response_to_stimulus	localization	DGL	RABA5E	Tandem
AT1G05810	AT1G05820	localization	metabolic_process	DGL	AKS2	Tandem
AT1G05810	AT1G05830	localization	biological_regulation	RABA5E	SPPL5	Tandem
AT1G05820	AT1G05830	metabolic_process	biological_regulation	RABA5E	ATX2	Tandem
AT1G05820	AT4G19600	metabolic_process	response_to_stimulus	SPPL5	ATX2	Trans
AT1G05835	AT2G01023	developmental_process	hypothetical_protein	SPPL5	CYCT1%3B4	Trans
AT1G05840	AT1G05850	hypothetical_protein	response_to_stimulus	Unknown	Unknown	Tandem
AT1G05840	AT1G05860	hypothetical_protein	response_to_stimulus	Unknown	POM1	Divergent
AT1G05840	AT2G01023	hypothetical_protein	hypothetical_protein	Unknown	Unknown	Trans
AT1G05850	AT1G05860	response_to_stimulus	response_to_stimulus	Unknown	Unknown	Divergent
AT1G05850	AT1G05870	response_to_stimulus	response_to_stimulus	POM1	Unknown	Tandem
AT1G05870	AT1G05880	response_to_stimulus	response_to_stimulus	POM1	Unknown	Divergent
AT1G05870	AT1G05890	response_to_stimulus	metabolic_process	Unknown	ARI12	Divergent
AT1G05870	AT2G07632	response_to_stimulus	biological_regulation	Unknown	ARI5	Trans
AT1G05880	AT1G05890	response_to_stimulus	metabolic_process	Unknown	Unknown	Tandem
AT1G05880	AT2G07632	response_to_stimulus	biological_regulation	ARI12	ARI5	Trans
AT1G05890	AT1G05900	metabolic_process	metabolic_process	ARI12	Unknown	Tandem
AT1G05890	AT2G01023	metabolic_process	hypothetical_protein	ARI5	NTH2	Trans
AT1G05890	AT3G41762	metabolic_process	hypothetical_protein	ARI5	Unknown	Trans
AT1G05890	AT5G59500	metabolic_process	metabolic_process	ARI5	Unknown	Trans
AT1G05894	AT1G05900	hypothetical_protein	metabolic_process	ARI5	Unknown	Tandem
AT1G05894	AT1G05910	hypothetical_protein	biological_regulation	Unknown	NTH2	Tandem
AT1G05900	AT1G05910	metabolic_process	biological_regulation	Unknown	BRAT1	Tandem
AT1G05910	AT3G41762	biological_regulation	hypothetical_protein	NTH2	BRAT1	Trans
AT1G05920	AT1G05930	hypothetical_protein	hypothetical_protein	BRAT1	Unknown	Tandem
AT1G05920	AT3G41762	hypothetical_protein	hypothetical_protein	Unknown	Unknown	Trans
AT1G05930	AT2G01023	hypothetical_protein	hypothetical_protein	Unknown	Unknown	Trans
AT1G05940	AT1G05950	localization	cell_division	Unknown	Unknown	Tandem
AT1G05940	AT3G41762	localization	hypothetical_protein	CAT9	Unknown	Trans
AT1G05960	AT1G05970	response_to_stimulus	metabolic_process	CAT9	Unknown	Tandem
AT1G05960	AT1G05990	response_to_stimulus	hypothetical_protein	EFOP3	GH9B18	Divergent
AT1G05960	AT3G41762	response_to_stimulus	hypothetical_protein	EFOP3	AIPP1	Trans
AT1G05960	AT4G39010	response_to_stimulus	cellular_process	EFOP3	RHS1	Trans
AT1G05970	AT1G05990	metabolic_process	hypothetical_protein	EFOP3	Unknown	Divergent
AT1G05990	AT3G41762	hypothetical_protein	hypothetical_protein	AIPP1	RHS1	Trans
AT1G05990	AT4G28410	hypothetical_protein	biosynthetic_process	RHS1	Unknown	Trans
AT1G06000	AT1G06010	metabolic_process	hypothetical_protein	RHS1	RSA1	Divergent
AT1G06000	AT1G06020	metabolic_process	metabolic_process	UGT89C1	Unknown	Divergent
AT1G06000	AT1G06030	metabolic_process	metabolic_process	UGT89C1	FRK5	Divergent
AT1G06000	AT3G41762	metabolic_process	hypothetical_protein	UGT89C1	FRK6	Trans
AT1G06010	AT1G06020	hypothetical_protein	metabolic_process	UGT89C1	Unknown	Tandem
AT1G06020	AT1G06030	metabolic_process	metabolic_process	Unknown	FRK5	Tandem
AT1G06020	AT3G41762	metabolic_process	hypothetical_protein	FRK5	FRK6	Trans
AT1G06030	AT1G06045	metabolic_process	reproductive_process	FRK5	Unknown	Tandem
AT1G06030	AT3G41762	metabolic_process	hypothetical_protein	FRK6	Unknown	Trans
AT1G06040	AT1G06045	biological_regulation	reproductive_process	FRK6	Unknown	Convergent
AT1G06040	AT1G06050	biological_regulation	developmental_process	STO	Unknown	Tandem
AT1G06040	AT1G06060	biological_regulation	hypothetical_protein	STO	Unknown	Divergent
AT1G06045	AT1G06050	reproductive_process	developmental_process	STO	Unknown	Convergent
AT1G06045	AT1G06060	reproductive_process	hypothetical_protein	Unknown	Unknown	Tandem
AT1G06045	AT1G50400	reproductive_process	localization	Unknown	Unknown	Tandem
AT1G06050	AT1G06060	developmental_process	hypothetical_protein	Unknown	Unknown	Divergent
AT1G06060	AT1G06100	hypothetical_protein	metabolic_process	Unknown	Unknown	Tandem
AT1G06060	AT2G32770	hypothetical_protein	metabolic_process	Unknown	PAP13	Trans
AT1G06070	AT1G06080	response_to_stimulus	metabolic_process	Unknown	ADS1.3	Divergent
AT1G06070	AT1G06100	response_to_stimulus	metabolic_process	BZIP69	ADS1	Divergent
AT1G06070	AT1G06120	response_to_stimulus	metabolic_process	BZIP69	ADS1.3	Divergent
AT1G06080	AT1G06090	metabolic_process	metabolic_process	BZIP69	ADS1.4	Tandem
AT1G06080	AT1G06100	metabolic_process	metabolic_process	ADS1	SKIP16	Tandem
AT1G06080	AT1G06110	metabolic_process	metabolic_process	ADS1	ADS1.2	Convergent
AT1G06080	AT2G07678	metabolic_process	hypothetical_protein	ADS1	ADS1.3	Trans
AT1G06080	AT3G41762	metabolic_process	hypothetical_protein	ADS1	Unknown	Trans
AT1G06090	AT1G06100	metabolic_process	metabolic_process	ADS1	Unknown	Tandem
AT1G06090	AT3G17980	metabolic_process	biological_regulation	ADS1.2	C2	Trans
AT1G06100	AT1G06110	metabolic_process	metabolic_process	ADS1.2	ADS1.3	Convergent
AT1G06100	AT2G01023	metabolic_process	hypothetical_protein	ADS1.3	SKIP16	Trans
AT1G06100	AT3G41762	metabolic_process	hypothetical_protein	ADS1.3	Unknown	Trans
AT1G06110	AT1G06120	metabolic_process	metabolic_process	ADS1.3	Unknown	Divergent
AT1G06110	AT1G06130	metabolic_process	response_to_stimulus	SKIP16	GLX2-4	Tandem
AT1G06110	AT3G41762	metabolic_process	hypothetical_protein	SKIP16	ADS1.4	Trans
AT1G06120	AT1G06130	metabolic_process	response_to_stimulus	SKIP16	Unknown	Convergent
AT1G06120	AT1G06135	metabolic_process	hypothetical_protein	ADS1.4	GLX2-4	Tandem
AT1G06120	AT1G31800	metabolic_process	metabolic_process	ADS1.4	CYP97A3	Tandem
AT1G06130	AT1G06135	response_to_stimulus	hypothetical_protein	ADS1.4	CTNIP1	Divergent
AT1G06130	AT1G06137	response_to_stimulus	response_to_stimulus	GLX2-4	MEF3	Tandem
AT1G06130	AT1G06140	response_to_stimulus	metabolic_process	GLX2-4	EMB1444	Divergent
AT1G06130	AT1G06143	response_to_stimulus	hypothetical_protein	GLX2-4	CTNIP1	Tandem
AT1G06130	AT1G06150	response_to_stimulus	biological_regulation	GLX2-4	CTNIP2	Tandem
AT1G06135	AT1G06137	hypothetical_protein	response_to_stimulus	GLX2-4	Unknown	Convergent
AT1G06135	AT1G06140	hypothetical_protein	metabolic_process	CTNIP1	MEF3	Tandem
AT1G06135	AT3G41762	hypothetical_protein	hypothetical_protein	CTNIP1	CTNIP2	Trans
AT1G06137	AT1G06140	response_to_stimulus	metabolic_process	CTNIP1	Unknown	Divergent
AT1G06143	AT1G06150	hypothetical_protein	biological_regulation	CTNIP2	MEF3	Tandem
AT1G06143	AT2G01023	hypothetical_protein	hypothetical_protein	Unknown	EMB1444	Trans
AT1G06143	AT3G41762	hypothetical_protein	hypothetical_protein	Unknown	Unknown	Trans
AT1G06148	AT1G06150	hypothetical_protein	biological_regulation	Unknown	Unknown	Tandem
AT1G06148	AT1G06160	hypothetical_protein	response_to_stimulus	Unknown	EMB1444	Divergent
AT1G06148	AT2G01023	hypothetical_protein	hypothetical_protein	Unknown	ORA59	Trans
AT1G06150	AT2G01023	biological_regulation	hypothetical_protein	Unknown	Unknown	Trans
AT1G06150	AT3G41762	biological_regulation	hypothetical_protein	EMB1444	Unknown	Trans
AT1G06160	AT3G41762	response_to_stimulus	hypothetical_protein	EMB1444	Unknown	Trans
AT1G06170	AT1G06180	biological_regulation	biological_regulation	ORA59	Unknown	Divergent
AT1G06180	AT3G41762	biological_regulation	hypothetical_protein	BHLH089	MYB13	Trans
AT1G06190	AT1G06200	metabolic_process	metabolic_process	MYB13	Unknown	Tandem
AT1G06190	AT1G06210	metabolic_process	localization	RHON1	Unknown	Divergent
AT1G06200	AT1G06210	metabolic_process	localization	RHON1	TOL2	Divergent
AT1G06200	AT1G06220	metabolic_process	metabolic_process	Unknown	MEE5	Divergent
AT1G06210	AT1G06220	localization	metabolic_process	Unknown	TOL2	Tandem
AT1G06220	AT1G06230	metabolic_process	biological_regulation	TOL2	MEE5	Tandem
AT1G06225	AT1G06230	response_to_stimulus	biological_regulation	MEE5	GTE4	Tandem
AT1G06240	AT1G06280	hypothetical_protein	hypothetical_protein	CLE3	GTE4	Convergent
AT1G06240	AT1G06290	hypothetical_protein	metabolic_process	Unknown	LBD2	Tandem
AT1G06240	AT2G07631	hypothetical_protein	hypothetical_protein	Unknown	ACX3	Trans
AT1G06250	AT1G06260	hypothetical_protein	metabolic_process	Unknown	Unknown	Divergent
AT1G06260	AT3G41762	metabolic_process	hypothetical_protein	Unknown	Unknown	Trans
AT1G06270	AT1G06280	hypothetical_protein	hypothetical_protein	Unknown	Unknown	Tandem
AT1G06270	AT1G06290	hypothetical_protein	metabolic_process	Unknown	LBD2	Divergent
AT1G06270	AT1G06320	hypothetical_protein	hypothetical_protein	Unknown	ACX3	Divergent
AT1G06270	AT2G01023	hypothetical_protein	hypothetical_protein	Unknown	Unknown	Trans
AT1G06280	AT1G06290	hypothetical_protein	metabolic_process	Unknown	Unknown	Divergent
AT1G06290	AT1G06320	metabolic_process	hypothetical_protein	LBD2	ACX3	Tandem
AT1G06290	AT2G01023	metabolic_process	hypothetical_protein	ACX3	Unknown	Trans
AT1G06290	AT3G43590	metabolic_process	reproductive_process	ACX3	Unknown	Trans
AT1G06310	AT1G06320	biological_regulation	hypothetical_protein	ACX3	Unknown	Tandem
AT1G06320	AT1G06330	hypothetical_protein	hypothetical_protein	ACX6	Unknown	Convergent
AT1G06320	AT1G18000	hypothetical_protein	cellular_process	Unknown	ATHMP02	Convergent
AT1G06320	AT2G01023	hypothetical_protein	hypothetical_protein	Unknown	Unknown	Trans
AT1G06320	AT3G41762	hypothetical_protein	hypothetical_protein	Unknown	Unknown	Trans
AT1G06330	AT1G06340	hypothetical_protein	hypothetical_protein	Unknown	Unknown	Tandem
AT1G06330	AT2G01023	hypothetical_protein	hypothetical_protein	ATHMP02	Unknown	Trans
AT1G06340	AT1G06350	hypothetical_protein	response_to_stimulus	ATHMP02	Unknown	Tandem
AT1G06340	AT1G06360	hypothetical_protein	metabolic_process	Unknown	ADS4	Tandem
AT1G06340	AT1G07710	hypothetical_protein	biological_regulation	Unknown	ADS4.2	Tandem
AT1G06340	AT2G01023	hypothetical_protein	hypothetical_protein	Unknown	Unknown	Trans
AT1G06350	AT1G06360	response_to_stimulus	metabolic_process	Unknown	Unknown	Tandem
AT1G06350	AT2G01021	response_to_stimulus	hypothetical_protein	ADS4	ADS4.2	Trans
AT1G06360	AT1G06380	metabolic_process	metabolic_process	ADS4	Unknown	Divergent
AT1G06380	AT1G06390	metabolic_process	response_to_stimulus	ADS4.2	Unknown	Tandem
AT1G06390	AT2G01023	response_to_stimulus	hypothetical_protein	Unknown	GSK1	Trans
AT1G06400	AT1G06410	response_to_stimulus	response_to_stimulus	GSK1	Unknown	Divergent
AT1G06400	AT2G01023	response_to_stimulus	hypothetical_protein	ARA-2	TPS7	Trans
AT1G06400	AT3G41762	response_to_stimulus	hypothetical_protein	ARA-2	Unknown	Trans
AT1G06410	AT2G01023	response_to_stimulus	hypothetical_protein	ARA-2	Unknown	Trans
AT1G06410	AT3G41762	response_to_stimulus	hypothetical_protein	TPS7	Unknown	Trans
AT1G06420	AT2G01023	hypothetical_protein	hypothetical_protein	TPS7	Unknown	Trans
AT1G06430	AT1G06440	metabolic_process	hypothetical_protein	Unknown	Unknown	Tandem
AT1G06430	AT1G06450	metabolic_process	response_to_stimulus	FTSH8	Unknown	Divergent
AT1G06440	AT1G06450	hypothetical_protein	response_to_stimulus	FTSH8	CAF1G	Divergent
AT1G06440	AT1G06470	hypothetical_protein	localization	Unknown	CAF1G	Divergent
AT1G06460	AT1G06470	response_to_stimulus	localization	Unknown	Unknown	Divergent
AT1G06460	AT2G01023	response_to_stimulus	hypothetical_protein	ACD32.1	Unknown	Trans
AT1G06470	AT2G01023	localization	hypothetical_protein	ACD32.1	Unknown	Trans
AT1G06475	AT1G06490	response_to_stimulus	metabolic_process	Unknown	Unknown	Divergent
AT1G06490	AT2G01023	metabolic_process	hypothetical_protein	Unknown	CalS7	Trans
AT1G06500	AT1G06510	hypothetical_protein	reproductive_process	CalS7	Unknown	Tandem
AT1G06510	AT1G06515	reproductive_process	biological_regulation	SSM	Unknown	Divergent
AT1G06510	AT3G41762	reproductive_process	hypothetical_protein	Unknown	SSSPTA	Trans
AT1G06515	AT1G06520	biological_regulation	metabolic_process	Unknown	Unknown	Tandem
AT1G06515	AT2G01023	biological_regulation	hypothetical_protein	SSSPTA	GPAT1	Trans
AT1G06520	AT1G06530	metabolic_process	cellular_process	SSSPTA	Unknown	Divergent
AT1G06520	AT3G41762	metabolic_process	hypothetical_protein	GPAT1	PMD2	Trans
AT1G06530	AT2G01023	cellular_process	hypothetical_protein	GPAT1	Unknown	Trans
AT1G06530	AT3G41762	cellular_process	hypothetical_protein	PMD2	Unknown	Trans
AT1G06540	AT1G06550	hypothetical_protein	metabolic_process	PMD2	Unknown	Tandem
AT1G06540	AT1G06560	hypothetical_protein	metabolic_process	Unknown	Unknown	Divergent
AT1G06550	AT1G06560	metabolic_process	metabolic_process	Unknown	ATTRM4F	Divergent
AT1G06550	AT1G06570	metabolic_process	metabolic_process	Unknown	PDS1	Tandem
AT1G06550	AT2G01023	metabolic_process	hypothetical_protein	Unknown	ATTRM4F	Trans
AT1G06560	AT1G50140	metabolic_process	cell_division	Unknown	Unknown	Convergent
AT1G06560	AT1G50160	metabolic_process	hypothetical_protein	ATTRM4F	Unknown	Tandem
AT1G06560	AT2G01023	metabolic_process	hypothetical_protein	ATTRM4F	Unknown	Trans
AT1G06570	AT1G06580	metabolic_process	response_to_stimulus	ATTRM4F	Unknown	Tandem
AT1G06580	AT3G41762	response_to_stimulus	hypothetical_protein	PDS1	PPR1	Trans
AT1G06590	AT1G06620	metabolic_process	response_to_stimulus	PPR1	Unknown	Divergent
AT1G06590	AT1G06630	metabolic_process	hypothetical_protein	Unknown	Unknown	Divergent
AT1G06590	AT1G06640	metabolic_process	response_to_stimulus	Unknown	Unknown	Divergent
AT1G06620	AT1G06630	response_to_stimulus	hypothetical_protein	Unknown	Unknown	Tandem
AT1G06620	AT1G06640	response_to_stimulus	response_to_stimulus	Unknown	Unknown	Tandem
AT1G06630	AT1G06640	hypothetical_protein	response_to_stimulus	Unknown	Unknown	Tandem
AT1G06630	AT3G41762	hypothetical_protein	hypothetical_protein	Unknown	Unknown	Trans
AT1G06640	AT1G06645	response_to_stimulus	response_to_stimulus	Unknown	Unknown	Tandem
AT1G06640	AT1G06650	response_to_stimulus	metabolic_process	Unknown	Unknown	Tandem
AT1G06640	AT1G77100	response_to_stimulus	response_to_stress	Unknown	Unknown	Convergent
AT1G06645	AT1G06650	response_to_stimulus	metabolic_process	Unknown	Unknown	Tandem
AT1G06645	AT1G06670	response_to_stimulus	cellular_localization	Unknown	NIH	Tandem
AT1G06645	AT2G07798	response_to_stimulus	hypothetical_protein	Unknown	Unknown	Trans
AT1G06660	AT1G06670	cellular_process	cellular_localization	Unknown	Unknown	Convergent
AT1G06660	AT3G41762	cellular_process	hypothetical_protein	JASON	NIH	Trans
AT1G06700	AT3G41762	hypothetical_protein	hypothetical_protein	JASON	Unknown	Trans
AT1G06710	AT3G41762	biological_regulation	hypothetical_protein	CARK7	Unknown	Trans
AT1G06720	AT1G06730	metabolic_process	reproductive_process	MTSF2	Unknown	Divergent
AT1G06720	AT1G06740	metabolic_process	hypothetical_protein	Unknown	MUG3	Divergent
AT1G06720	AT3G41762	metabolic_process	hypothetical_protein	Unknown	PNK1	Trans
AT1G06730	AT1G06740	reproductive_process	hypothetical_protein	Unknown	Unknown	Tandem
AT1G06740	AT1G06750	hypothetical_protein	hypothetical_protein	PNK1	MUG3	Tandem
AT1G06740	AT3G41762	hypothetical_protein	hypothetical_protein	MUG3	Unknown	Trans
AT1G06760	AT1G06770	biological_regulation	response_to_stimulus	MUG3	Unknown	Tandem
AT1G06760	AT1G06780	biological_regulation	response_to_stimulus	H1.1	DRIP1	Divergent
AT1G06760	AT1G06790	biological_regulation	metabolic_process	H1.1	GAUT6	Divergent
AT1G06760	AT1G22690	biological_regulation	hypothetical_protein	H1.1	NRPC7	Divergent
AT1G06760	AT3G41762	biological_regulation	hypothetical_protein	H1.1	GASA9	Trans
AT1G06770	AT1G06780	response_to_stimulus	response_to_stimulus	H1.1	Unknown	Divergent
AT1G06770	AT1G06790	response_to_stimulus	metabolic_process	DRIP1	GAUT6	Divergent
AT1G06770	AT2G01023	response_to_stimulus	hypothetical_protein	DRIP1	NRPC7	Trans
AT1G06780	AT1G06790	response_to_stimulus	metabolic_process	DRIP1	Unknown	Tandem
AT1G06780	AT2G01023	response_to_stimulus	hypothetical_protein	GAUT6	NRPC7	Trans
AT1G06780	AT2G38630	response_to_stimulus	hypothetical_protein	GAUT6	Unknown	Trans
AT1G06800	AT1G06810	biological_regulation	biological_regulation	GAUT6	FBIP2	Tandem
AT1G06800	AT1G06820	biological_regulation	metabolic_process	PLA-I%7Bgamma%7D1	CRTISO	Tandem
AT1G06800	AT1G06830	biological_regulation	response_to_stimulus	PLA-I%7Bgamma%7D1	Unknown	Divergent
AT1G06810	AT1G06820	biological_regulation	metabolic_process	PLA-I%7Bgamma%7D1	CEPD1	Tandem
AT1G06810	AT1G06830	biological_regulation	response_to_stimulus	Unknown	CRTISO	Divergent
AT1G06820	AT1G06830	metabolic_process	response_to_stimulus	Unknown	CEPD1	Divergent
AT1G06830	AT3G41762	response_to_stimulus	hypothetical_protein	CRTISO	CEPD1	Trans
AT1G06840	AT1G06850	response_to_stimulus	biological_regulation	CEPD1	Unknown	Divergent
AT1G06840	AT1G06870	response_to_stimulus	metabolic_process	HAK1	bZIP52	Divergent
AT1G06850	AT1G06870	biological_regulation	metabolic_process	HAK1	Plsp2A	Tandem
AT1G06850	AT3G50710	biological_regulation	hypothetical_protein	bZIP52	Plsp2A	Trans
AT1G06890	AT1G06900	localization	hypothetical_protein	bZIP52	Unknown	Tandem
AT1G06890	AT1G06910	localization	hypothetical_protein	UXT3	TRFL7	Divergent
AT1G06900	AT1G06910	hypothetical_protein	hypothetical_protein	UXT3	Unknown	Divergent
AT1G06900	AT1G06920	hypothetical_protein	biological_regulation	Unknown	TRFL7	Tandem
AT1G06900	AT1G06923	hypothetical_protein	hypothetical_protein	Unknown	OFP4	Divergent
AT1G06910	AT1G06923	hypothetical_protein	hypothetical_protein	Unknown	Unknown	Tandem
AT1G06920	AT1G06923	biological_regulation	hypothetical_protein	TRFL7	Unknown	Divergent
AT1G06920	AT1G06925	biological_regulation	biological_regulation	OFP4	Unknown	Tandem
AT1G06920	AT1G06930	biological_regulation	hypothetical_protein	OFP4	Unknown	Divergent
AT1G06920	AT2G01023	biological_regulation	hypothetical_protein	OFP4	Unknown	Trans
AT1G06923	AT1G06925	hypothetical_protein	biological_regulation	OFP4	Unknown	Convergent
AT1G06923	AT1G06930	hypothetical_protein	hypothetical_protein	Unknown	Unknown	Tandem
AT1G06925	AT1G06930	biological_regulation	hypothetical_protein	Unknown	Unknown	Divergent
AT1G06950	AT1G06960	cellular_process	response_to_stimulus	Unknown	Unknown	Divergent
AT1G06950	AT1G06970	cellular_process	localization	TIC110	CHX14	Divergent
AT1G06950	AT1G06990	cellular_process	developmental_process	TIC110	emb1027	Divergent
AT1G06950	AT4G26300	cellular_process	reproductive_process	TIC110	U2BL	Trans
AT1G06960	AT1G06970	response_to_stimulus	localization	TIC110	Unknown	Tandem
AT1G06970	AT1G06990	localization	developmental_process	U2BL	CHX14	Tandem
AT1G06970	AT4G26300	localization	reproductive_process	CHX14	emb1027	Trans
AT1G06980	AT1G06990	cellular_process	developmental_process	CHX14	Unknown	Divergent
AT1G06990	AT1G07010	developmental_process	response_to_stimulus	Unknown	Unknown	Tandem
AT1G06990	AT2G01023	developmental_process	hypothetical_protein	Unknown	SLP1	Trans
AT1G06990	AT3G41762	developmental_process	hypothetical_protein	Unknown	Unknown	Trans
AT1G07000	AT1G07010	biological_regulation	response_to_stimulus	Unknown	Unknown	Divergent
AT1G07000	AT1G07020	biological_regulation	hypothetical_protein	EXO70B2	SLP1	Tandem
AT1G07000	AT2G01023	biological_regulation	hypothetical_protein	EXO70B2	Unknown	Trans
AT1G07010	AT2G01023	response_to_stimulus	hypothetical_protein	EXO70B2	Unknown	Trans
AT1G07020	AT1G07025	hypothetical_protein	localization	SLP1	Unknown	Tandem
AT1G07020	AT2G01023	hypothetical_protein	hypothetical_protein	Unknown	Unknown	Trans
AT1G07020	AT3G41762	hypothetical_protein	hypothetical_protein	Unknown	Unknown	Trans
AT1G07025	AT1G07030	localization	biological_regulation	Unknown	Unknown	Tandem
AT1G07025	AT3G41762	localization	hypothetical_protein	Unknown	MIT2	Trans
AT1G07030	AT1G07040	biological_regulation	response_to_stimulus	Unknown	Unknown	Tandem
AT1G07030	AT1G07050	biological_regulation	response_to_stimulus	MIT2	Unknown	Tandem
AT1G07040	AT1G07050	response_to_stimulus	response_to_stimulus	MIT2	FITNESS	Tandem
AT1G07040	AT1G07070	response_to_stimulus	cellular_process	Unknown	FITNESS	Divergent
AT1G07050	AT1G07060	response_to_stimulus	cellular_process	Unknown	EL33W	Tandem
AT1G07050	AT1G07070	response_to_stimulus	cellular_process	FITNESS	DFO	Divergent
AT1G07050	AT1G07080	response_to_stimulus	metabolic_process	FITNESS	MED22B	Divergent
AT1G07050	AT1G07950	response_to_stimulus	biological_regulation	FITNESS	EL33W	Tandem
AT1G07060	AT1G07070	cellular_process	cellular_process	FITNESS	Unknown	Divergent
AT1G07060	AT1G07080	cellular_process	metabolic_process	DFO	EL33W	Divergent
AT1G07070	AT1G07080	cellular_process	metabolic_process	DFO	Unknown	Tandem
AT1G07080	AT2G01023	metabolic_process	hypothetical_protein	EL33W	Unknown	Trans
AT1G07090	AT3G41762	response_to_stimulus	hypothetical_protein	Unknown	Unknown	Trans
AT1G07110	AT1G07120	metabolic_process	cellular_process	LSH6	Unknown	Tandem
AT1G07110	AT1G07130	metabolic_process	metabolic_process	F2KP	STN1	Divergent
AT1G07110	AT2G01023	metabolic_process	hypothetical_protein	F2KP	IPGAL1	Trans
AT1G07110	AT2G07626	metabolic_process	hypothetical_protein	F2KP	Unknown	Trans
AT1G07120	AT1G07130	cellular_process	metabolic_process	F2KP	Unknown	Divergent
AT1G07120	AT3G41762	cellular_process	hypothetical_protein	IPGAL1	STN1	Trans
AT1G07130	AT1G07160	metabolic_process	metabolic_process	IPGAL1	Unknown	Convergent
AT1G07130	AT5G48930	metabolic_process	biological_regulation	STN1	HCT	Trans
AT1G07135	AT1G07140	response_to_stimulus	response_to_stimulus	STN1	Unknown	Tandem
AT1G07135	AT3G63350	response_to_stimulus	response_to_stimulus	Unknown	SIRANBP	Trans
AT1G07140	AT1G07150	response_to_stimulus	response_to_stimulus	Unknown	AT-HSFA7B	Tandem
AT1G07140	AT1G07170	response_to_stimulus	response_to_stimulus	SIRANBP	MAPKKK13	Divergent
AT1G07140	AT3G41762	response_to_stimulus	hypothetical_protein	SIRANBP	Unknown	Trans
AT1G07150	AT1G07170	response_to_stimulus	response_to_stimulus	SIRANBP	Unknown	Divergent
AT1G07160	AT1G07170	metabolic_process	response_to_stimulus	MAPKKK13	Unknown	Divergent
AT1G07160	AT1G07175	metabolic_process	hypothetical_protein	Unknown	NDA1	Divergent
AT1G07160	AT1G07180	metabolic_process	response_to_stimulus	Unknown	Unknown	Divergent
AT1G07160	AT2G01023	metabolic_process	hypothetical_protein	Unknown	Unknown	Trans
AT1G07160	AT2G07798	metabolic_process	hypothetical_protein	Unknown	Unknown	Trans
AT1G07160	AT3G41762	metabolic_process	hypothetical_protein	Unknown	Unknown	Trans
AT1G07160	AT5G56840	metabolic_process	biological_regulation	Unknown	Unknown	Trans
AT1G07170	AT1G07175	response_to_stimulus	hypothetical_protein	Unknown	Unknown	Tandem
AT1G07170	AT1G07180	response_to_stimulus	response_to_stimulus	Unknown	NDA1	Tandem
AT1G07175	AT1G07180	hypothetical_protein	response_to_stimulus	Unknown	Unknown	Tandem
AT1G07175	AT3G41762	hypothetical_protein	hypothetical_protein	Unknown	NDA1	Trans
AT1G07180	AT1G07190	response_to_stimulus	hypothetical_protein	Unknown	Unknown	Tandem
AT1G07180	AT5G53870	response_to_stimulus	hypothetical_protein	NDA1	ENODL1	Trans
AT1G07190	AT1G07210	hypothetical_protein	response_to_stimulus	NDA1	Unknown	Tandem
AT1G07200	AT1G07210	response_to_stimulus	response_to_stimulus	Unknown	BS18M	Divergent
AT1G07200	AT1G74490	response_to_stimulus	response_to_stimulus	SMXL6	BS18M	Tandem
AT1G07220	AT1G07230	hypothetical_protein	metabolic_process	SMXL6	PBL29	Tandem
AT1G07220	AT1G07240	hypothetical_protein	response_to_stimulus	Unknown	NPC1	Divergent
AT1G07220	AT5G04110	hypothetical_protein	biological_regulation	Unknown	UGT71C5	Trans
AT1G07230	AT1G07240	metabolic_process	response_to_stimulus	Unknown	GYRB3	Divergent
AT1G07230	AT1G07250	metabolic_process	response_to_stimulus	NPC1	UGT71C5	Divergent
AT1G07230	AT1G07260	metabolic_process	biological_regulation	NPC1	UGT71C4	Tandem
AT1G07240	AT1G07250	response_to_stimulus	response_to_stimulus	NPC1	UGT71C3	Tandem
AT1G07250	AT1G07260	response_to_stimulus	biological_regulation	UGT71C5	UGT71C4	Convergent
AT1G07260	AT1G07270	biological_regulation	metabolic_process	UGT71C4	UGT71C3	Tandem
AT1G07270	AT1G07280	metabolic_process	cellular_process	UGT71C3	CDC6B	Divergent
AT1G07280	AT3G41762	cellular_process	hypothetical_protein	CDC6B	Unknown	Trans
AT1G07290	AT1G07300	localization	hypothetical_protein	Unknown	Unknown	Tandem
AT1G07290	AT1G07310	localization	response_to_stimulus	GONST2	RPL4	Tandem
AT1G07290	AT1G07320	localization	metabolic_process	GONST2	STP2	Divergent
AT1G07290	AT1G07330	localization	hypothetical_protein	GONST2	Unknown	Divergent
AT1G07290	AT1G07340	localization	localization	GONST2	Unknown	Divergent
AT1G07290	AT5G18310	localization	response_to_stimulus	GONST2	Unknown	Trans
AT1G07300	AT1G07310	hypothetical_protein	response_to_stimulus	GONST2	NOI8	Tandem
AT1G07300	AT1G07320	hypothetical_protein	metabolic_process	Unknown	RPL4	Divergent
AT1G07300	AT1G07330	hypothetical_protein	hypothetical_protein	Unknown	STP2	Divergent
AT1G07300	AT1G07340	hypothetical_protein	localization	Unknown	Unknown	Divergent
AT1G07310	AT1G07320	response_to_stimulus	metabolic_process	Unknown	Unknown	Divergent
AT1G07310	AT1G07330	response_to_stimulus	hypothetical_protein	Unknown	RPL4	Divergent
AT1G07310	AT1G07340	response_to_stimulus	localization	Unknown	STP2	Divergent
AT1G07310	AT3G41762	response_to_stimulus	hypothetical_protein	Unknown	Unknown	Trans
AT1G07320	AT1G07330	metabolic_process	hypothetical_protein	Unknown	Unknown	Tandem
AT1G07320	AT1G07340	metabolic_process	localization	RPL4	STP2	Tandem
AT1G07330	AT1G07340	hypothetical_protein	localization	RPL4	Unknown	Tandem
AT1G07330	AT3G41762	hypothetical_protein	hypothetical_protein	Unknown	STP2	Trans
AT1G07340	AT2G01023	localization	hypothetical_protein	Unknown	Unknown	Trans
AT1G07350	AT1G07360	response_to_stimulus	response_to_stimulus	STP2	Unknown	Tandem
AT1G07350	AT1G07370	response_to_stimulus	metabolic_process	SR45a	MAC5A	Divergent
AT1G07350	AT2G01023	response_to_stimulus	hypothetical_protein	SR45a	PCNA1	Trans
AT1G07360	AT1G07370	response_to_stimulus	metabolic_process	SR45a	Unknown	Divergent
AT1G07360	AT1G07380	response_to_stimulus	response_to_stimulus	MAC5A	PCNA1	Tandem
AT1G07360	AT1G07390	response_to_stimulus	signal_transduction	MAC5A	RLP1	Divergent
AT1G07370	AT2G01023	metabolic_process	hypothetical_protein	MAC5A	Unknown	Trans
AT1G07380	AT1G07390	response_to_stimulus	signal_transduction	PCNA1	Unknown	Divergent
AT1G07380	AT1G07400	response_to_stimulus	response_to_stimulus	Unknown	RLP1	Divergent
AT1G07380	AT1G07410	response_to_stimulus	cellular_process	Unknown	RABA2b	Divergent
AT1G07380	AT3G28500	response_to_stimulus	metabolic_process	Unknown	HSP17.8	Trans
AT1G07400	AT1G07410	response_to_stimulus	cellular_process	Unknown	P2X	Tandem
AT1G07400	AT1G07420	response_to_stimulus	reproductive_process	HSP17.8	RABA2b	Tandem
AT1G07410	AT1G07420	cellular_process	reproductive_process	HSP17.8	SMO2-1	Tandem
AT1G07430	AT1G07450	biological_regulation	hypothetical_protein	RABA2b	SMO2-1	Tandem
AT1G07430	AT1G07470	biological_regulation	metabolic_process	HAI2	Unknown	Divergent
AT1G07440	AT1G07450	response_to_stimulus	hypothetical_protein	HAI2	Unknown	Tandem
AT1G07440	AT1G07460	response_to_stimulus	response_to_stimulus	Unknown	Unknown	Divergent
AT1G07440	AT1G07470	response_to_stimulus	metabolic_process	Unknown	Unknown	Divergent
AT1G07440	AT3G41762	response_to_stimulus	hypothetical_protein	Unknown	Unknown	Trans
AT1G07450	AT1G07460	hypothetical_protein	response_to_stimulus	Unknown	Unknown	Divergent
AT1G07450	AT1G07470	hypothetical_protein	metabolic_process	Unknown	Unknown	Divergent
AT1G07450	AT1G07476	hypothetical_protein	hypothetical_protein	Unknown	Unknown	Divergent
AT1G07450	AT2G01023	hypothetical_protein	hypothetical_protein	Unknown	Unknown	Trans
AT1G07450	AT3G41762	hypothetical_protein	hypothetical_protein	Unknown	Unknown	Trans
AT1G07460	AT1G07470	response_to_stimulus	metabolic_process	Unknown	Unknown	Tandem
AT1G07460	AT3G41762	response_to_stimulus	hypothetical_protein	Unknown	Unknown	Trans
AT1G07470	AT1G07476	metabolic_process	hypothetical_protein	Unknown	Unknown	Tandem
AT1G07470	AT2G01023	metabolic_process	hypothetical_protein	Unknown	Unknown	Trans
AT1G07470	AT3G41762	metabolic_process	hypothetical_protein	Unknown	Unknown	Trans
AT1G07473	AT1G07476	hypothetical_protein	hypothetical_protein	Unknown	Unknown	Divergent
AT1G07473	AT1G07480	hypothetical_protein	metabolic_process	Unknown	Unknown	Tandem
AT1G07473	AT1G07485	hypothetical_protein	response_to_stimulus	Unknown	Unknown	Divergent
AT1G07473	AT2G01023	hypothetical_protein	hypothetical_protein	Unknown	Unknown	Trans
AT1G07476	AT2G01023	hypothetical_protein	hypothetical_protein	Unknown	Unknown	Trans
AT1G07476	AT2G07674	hypothetical_protein	hypothetical_protein	Unknown	Unknown	Trans
AT1G07480	AT1G07485	metabolic_process	response_to_stimulus	Unknown	Unknown	Divergent
AT1G07480	AT1G07490	metabolic_process	developmental_process	Unknown	RTFL3	Tandem
AT1G07480	AT1G07510	metabolic_process	metabolic_process	Unknown	ftsh10	Divergent
AT1G07480	AT3G17365	metabolic_process	hypothetical_protein	Unknown	Unknown	Trans
AT1G07480	AT3G17380	metabolic_process	hypothetical_protein	Unknown	Unknown	Trans
AT1G07485	AT1G07490	response_to_stimulus	developmental_process	Unknown	Unknown	Convergent
AT1G07485	AT1G07510	response_to_stimulus	metabolic_process	Unknown	RTFL3	Tandem
AT1G07485	AT3G17365	response_to_stimulus	hypothetical_protein	Unknown	ftsh10	Trans
AT1G07485	AT3G17380	response_to_stimulus	hypothetical_protein	Unknown	Unknown	Trans
AT1G07490	AT1G07500	developmental_process	response_to_stimulus	Unknown	Unknown	Tandem
AT1G07490	AT1G07510	developmental_process	metabolic_process	RTFL3	ftsh10	Divergent
AT1G07500	AT1G07510	response_to_stimulus	metabolic_process	RTFL3	SMR5	Convergent
AT1G07520	AT1G07530	biological_regulation	response_to_stimulus	SMR5	ftsh10	Tandem
AT1G07520	AT1G07540	biological_regulation	hypothetical_protein	Unknown	SCL14	Tandem
AT1G07520	AT1G55550	biological_regulation	cellular_process	Unknown	TRFL2	Divergent
AT1G07520	AT2G01023	biological_regulation	hypothetical_protein	Unknown	Unknown	Trans
AT1G07520	AT3G41762	biological_regulation	hypothetical_protein	Unknown	Unknown	Trans
AT1G07540	AT1G07550	hypothetical_protein	metabolic_process	Unknown	Unknown	Tandem
AT1G07540	AT1G07560	hypothetical_protein	cellular_process	TRFL2	Unknown	Divergent
AT1G07550	AT1G07560	metabolic_process	cellular_process	TRFL2	Unknown	Divergent
AT1G07560	AT1G07590	cellular_process	hypothetical_protein	Unknown	Unknown	Convergent
AT1G07560	AT1G07600	cellular_process	response_to_stimulus	Unknown	MT1A	Convergent
AT1G07560	AT1G07610	cellular_process	response_to_stimulus	Unknown	MT1C	Tandem
AT1G07590	AT1G07600	hypothetical_protein	response_to_stimulus	Unknown	Unknown	Tandem
AT1G07590	AT1G07610	hypothetical_protein	response_to_stimulus	Unknown	MT1A	Divergent
AT1G07600	AT1G07610	response_to_stimulus	response_to_stimulus	Unknown	MT1C	Divergent
AT1G07615	AT1G07620	hypothetical_protein	response_to_stimulus	MT1A	MT1C	Tandem
AT1G07615	AT1G07630	hypothetical_protein	metabolic_process	OBG A-1	ATOBGM	Divergent
AT1G07615	AT2G01021	hypothetical_protein	hypothetical_protein	OBG A-1	PLL5	Trans
AT1G07620	AT1G07630	response_to_stimulus	metabolic_process	OBG A-1	Unknown	Divergent
AT1G07620	AT1G07640	response_to_stimulus	response_to_stimulus	ATOBGM	PLL5	Tandem
AT1G07620	AT2G42640	response_to_stimulus	metabolic_process	ATOBGM	OBP2	Trans
AT1G07630	AT1G07640	metabolic_process	response_to_stimulus	ATOBGM	M3K&#952;2	Convergent
AT1G07630	AT2G42640	metabolic_process	metabolic_process	PLL5	OBP2	Trans
AT1G07645	AT1G07650	hypothetical_protein	response_to_stimulus	PLL5	M3K&#952;2	Tandem
AT1G07645	AT1G07660	hypothetical_protein	metabolic_process	DSI-1VOC	LMK1	Divergent
AT1G07645	AT3G41762	hypothetical_protein	hypothetical_protein	DSI-1VOC	Unknown	Trans
AT1G07650	AT1G07660	response_to_stimulus	metabolic_process	DSI-1VOC	Unknown	Divergent
AT1G07650	AT1G07680	response_to_stimulus	hypothetical_protein	LMK1	Unknown	Divergent
AT1G07650	AT2G01023	response_to_stimulus	hypothetical_protein	LMK1	Unknown	Trans
AT1G07660	AT1G07670	metabolic_process	localization	LMK1	Unknown	Convergent
AT1G07660	AT1G07680	metabolic_process	hypothetical_protein	Unknown	ECA4	Tandem
AT1G07660	AT2G01023	metabolic_process	hypothetical_protein	Unknown	Unknown	Trans
AT1G07670	AT1G07680	localization	hypothetical_protein	Unknown	Unknown	Divergent
AT1G07670	AT1G07690	localization	response_to_stimulus	ECA4	Unknown	Divergent
AT1G07670	AT1G07700	localization	response_to_stimulus	ECA4	Unknown	Divergent
AT1G07670	AT1G07705	localization	metabolic_process	ECA4	Unknown	Divergent
AT1G07670	AT1G07710	localization	biological_regulation	ECA4	NOT2A	Tandem
AT1G07680	AT1G07690	hypothetical_protein	response_to_stimulus	ECA4	Unknown	Tandem
AT1G07680	AT1G07700	hypothetical_protein	response_to_stimulus	Unknown	Unknown	Tandem
AT1G07680	AT1G07710	hypothetical_protein	biological_regulation	Unknown	Unknown	Convergent
AT1G07680	AT3G41762	hypothetical_protein	hypothetical_protein	Unknown	Unknown	Trans
AT1G07690	AT1G07700	response_to_stimulus	response_to_stimulus	Unknown	Unknown	Tandem
AT1G07690	AT1G07705	response_to_stimulus	metabolic_process	Unknown	Unknown	Tandem
AT1G07690	AT3G41762	response_to_stimulus	hypothetical_protein	Unknown	NOT2A	Trans
AT1G07700	AT1G07705	response_to_stimulus	metabolic_process	Unknown	Unknown	Tandem
AT1G07700	AT1G07710	response_to_stimulus	biological_regulation	Unknown	NOT2A	Convergent
AT1G07700	AT2G01023	response_to_stimulus	hypothetical_protein	Unknown	Unknown	Trans
AT1G07700	AT3G41762	response_to_stimulus	hypothetical_protein	Unknown	Unknown	Trans
AT1G07705	AT2G01021	metabolic_process	hypothetical_protein	Unknown	Unknown	Trans
AT1G07705	AT2G01023	metabolic_process	hypothetical_protein	NOT2A	Unknown	Trans
AT1G07710	AT1G07720	biological_regulation	response_to_stimulus	NOT2A	Unknown	Tandem
AT1G07720	AT3G41762	response_to_stimulus	hypothetical_protein	Unknown	KCS3	Trans
AT1G07725	AT1G07730	localization	hypothetical_protein	KCS3	Unknown	Tandem
AT1G07725	AT1G07740	localization	localization	EXO70H6	RAD51D	Tandem
AT1G07725	AT1G07745	localization	metabolic_process	EXO70H6	Unknown	Tandem
AT1G07725	AT1G07747	localization	localization	EXO70H6	Unknown	Divergent
AT1G07730	AT1G07740	hypothetical_protein	localization	EXO70H6	Unknown	Tandem
AT1G07730	AT1G07747	hypothetical_protein	localization	Unknown	Unknown	Divergent
AT1G07730	AT2G01023	hypothetical_protein	hypothetical_protein	Unknown	Unknown	Trans
AT1G07740	AT1G07745	localization	metabolic_process	Unknown	Unknown	Tandem
AT1G07740	AT1G07747	localization	localization	Unknown	RAD51D	Divergent
AT1G07740	AT1G07750	localization	response_to_stimulus	Unknown	Unknown	Tandem
AT1G07740	AT2G01023	localization	hypothetical_protein	Unknown	Unknown	Trans
AT1G07745	AT1G07747	metabolic_process	localization	Unknown	Unknown	Divergent
AT1G07745	AT1G07750	metabolic_process	response_to_stimulus	RAD51D	ACP1	Tandem
AT1G07745	AT3G05020	metabolic_process	metabolic_process	RAD51D	Unknown	Trans
AT1G07747	AT1G07750	localization	response_to_stimulus	RAD51D	Unknown	Convergent
AT1G07747	AT2G07625	localization	hypothetical_protein	Unknown	Unknown	Trans
AT1G07750	AT3G41762	response_to_stimulus	hypothetical_protein	Unknown	Unknown	Trans
AT1G07770	AT1G07780	response_to_stimulus	metabolic_process	Unknown	Unknown	Tandem
AT1G07770	AT1G07790	response_to_stimulus	cellular_process	RPS15A	PAI1	Divergent
AT1G07770	AT1G07795	response_to_stimulus	hypothetical_protein	RPS15A	HTB1	Divergent
AT1G07780	AT1G07790	metabolic_process	cellular_process	RPS15A	Unknown	Divergent
AT1G07780	AT1G07795	metabolic_process	hypothetical_protein	PAI1	HTB1	Divergent
AT1G07780	AT1G07810	metabolic_process	response_to_stimulus	PAI1	ECA1	Divergent
AT1G07780	AT3G41762	metabolic_process	hypothetical_protein	PAI1	Unknown	Trans
AT1G07790	AT1G07795	cellular_process	hypothetical_protein	PAI1	Unknown	Tandem
AT1G07790	AT1G07810	cellular_process	response_to_stimulus	HTB1	ECA1	Tandem
AT1G07795	AT1G07810	hypothetical_protein	response_to_stimulus	HTB1	Unknown	Tandem
AT1G07810	AT3G41762	response_to_stimulus	hypothetical_protein	Unknown	ECA1	Trans
AT1G07820	AT1G07830	biological_regulation	metabolic_process	ECA1	Unknown	Divergent
AT1G07820	AT1G07840	biological_regulation	metabolic_process	Unknown	UL29M	Divergent
AT1G07820	AT1G07850	biological_regulation	hypothetical_protein	Unknown	Unknown	Divergent
AT1G07820	AT3G41762	biological_regulation	hypothetical_protein	Unknown	Unknown	Trans
AT1G07830	AT1G07840	metabolic_process	metabolic_process	Unknown	Unknown	Tandem
AT1G07840	AT1G07850	metabolic_process	hypothetical_protein	UL29M	Unknown	Tandem
AT1G07840	AT3G41762	metabolic_process	hypothetical_protein	Unknown	Unknown	Trans
AT1G07850	AT1G07870	hypothetical_protein	biological_regulation	Unknown	Unknown	Convergent
AT1G07850	AT1G07880	hypothetical_protein	multicellular_organismal_process	Unknown	ATMPK13	Convergent
AT1G07850	AT1G07890	hypothetical_protein	response_to_stimulus	Unknown	APX1	Tandem
AT1G07850	AT3G41762	hypothetical_protein	hypothetical_protein	Unknown	Unknown	Trans
AT1G07860	AT1G07870	response_to_stimulus	biological_regulation	Unknown	Unknown	Tandem
AT1G07860	AT2G01023	response_to_stimulus	hypothetical_protein	Unknown	Unknown	Trans
AT1G07870	AT1G07880	biological_regulation	multicellular_organismal_process	Unknown	Unknown	Tandem
AT1G07870	AT1G07890	biological_regulation	response_to_stimulus	Unknown	ATMPK13	Divergent
AT1G07870	AT1G07902	biological_regulation	hypothetical_protein	Unknown	APX1	Divergent
AT1G07870	AT2G01023	biological_regulation	hypothetical_protein	Unknown	Unknown	Trans
AT1G07880	AT1G07885	multicellular_organismal_process	metabolic_process	Unknown	Unknown	Tandem
AT1G07880	AT1G07890	multicellular_organismal_process	response_to_stimulus	ATMPK13	APX1	Divergent
AT1G07885	AT1G07890	metabolic_process	response_to_stimulus	ATMPK13	Unknown	Divergent
AT1G07885	AT1G07900	metabolic_process	response_to_stimulus	Unknown	APX1	Divergent
AT1G07885	AT1G07902	metabolic_process	hypothetical_protein	Unknown	LBD1	Divergent
AT1G07885	AT3G41762	metabolic_process	hypothetical_protein	Unknown	Unknown	Trans
AT1G07890	AT2G07732	response_to_stimulus	hypothetical_protein	Unknown	Unknown	Trans
AT1G07900	AT1G07901	response_to_stimulus	hypothetical_protein	APX1	Unknown	Convergent
AT1G07900	AT1G07902	response_to_stimulus	hypothetical_protein	LBD1	RNL	Tandem
AT1G07900	AT1G07910	response_to_stimulus	biological_regulation	LBD1	Unknown	Tandem
AT1G07900	AT3G41762	response_to_stimulus	hypothetical_protein	LBD1	Unknown	Trans
AT1G07901	AT1G07902	hypothetical_protein	hypothetical_protein	LBD1	Unknown	Convergent
AT1G07901	AT1G07910	hypothetical_protein	biological_regulation	Unknown	RNL	Divergent
AT1G07901	AT2G01023	hypothetical_protein	hypothetical_protein	Unknown	Unknown	Trans
AT1G07901	AT3G41762	hypothetical_protein	hypothetical_protein	Unknown	Unknown	Trans
AT1G07902	AT1G07910	hypothetical_protein	biological_regulation	Unknown	Unknown	Tandem
AT1G07902	AT2G01023	hypothetical_protein	hypothetical_protein	Unknown	RNL	Trans
AT1G07910	AT3G41762	biological_regulation	hypothetical_protein	Unknown	Unknown	Trans
AT1G07940	AT1G07950	metabolic_process	biological_regulation	RNL	Unknown	Tandem
AT1G07940	AT1G07960	metabolic_process	hypothetical_protein	EF1A	MED22B	Divergent
AT1G07940	AT1G07970	metabolic_process	hypothetical_protein	EF1A	PDIL5-1	Tandem
AT1G07940	AT2G01023	metabolic_process	hypothetical_protein	EF1A	PNET1	Trans
AT1G07940	AT3G41762	metabolic_process	hypothetical_protein	EF1A	Unknown	Trans
AT1G07950	AT1G07960	biological_regulation	hypothetical_protein	EF1A	Unknown	Convergent
AT1G07950	AT1G07970	biological_regulation	hypothetical_protein	MED22B	PDIL5-1	Tandem
AT1G07950	AT1G07985	biological_regulation	response_to_stimulus	MED22B	PNET1	Divergent
AT1G07970	AT1G07980	hypothetical_protein	biological_regulation	MED22B	LIPA	Tandem
AT1G07970	AT1G07985	hypothetical_protein	response_to_stimulus	PNET1	NF-YC10	Divergent
AT1G07970	AT1G07990	hypothetical_protein	biological_regulation	PNET1	HKL3	Divergent
AT1G07970	AT4G37840	hypothetical_protein	response_to_stimulus	PNET1	LIPA	Trans
AT1G07980	AT1G07985	biological_regulation	response_to_stimulus	PNET1	Unknown	Divergent
AT1G07980	AT1G07990	biological_regulation	biological_regulation	NF-YC10	LIPA	Divergent
AT1G07980	AT1G08005	biological_regulation	hypothetical_protein	NF-YC10	Unknown	Divergent
AT1G07985	AT1G07990	response_to_stimulus	biological_regulation	NF-YC10	Unknown	Tandem
AT1G07985	AT4G37840	response_to_stimulus	response_to_stimulus	LIPA	HKL3	Trans
AT1G07990	AT1G08005	biological_regulation	hypothetical_protein	LIPA	Unknown	Tandem
AT1G08000	AT1G08005	cellular_process	hypothetical_protein	Unknown	Unknown	Convergent
AT1G08000	AT1G08010	cellular_process	biological_regulation	GATA10	GATA11	Tandem
AT1G08000	AT1G08030	cellular_process	immune_system_process	GATA10	TPST	Tandem
AT1G08000	AT1G08035	cellular_process	hypothetical_protein	GATA10	Unknown	Divergent
AT1G08005	AT3G41762	hypothetical_protein	hypothetical_protein	GATA10	Unknown	Trans
AT1G08010	AT1G08030	biological_regulation	immune_system_process	Unknown	Unknown	Tandem
AT1G08010	AT1G08035	biological_regulation	hypothetical_protein	GATA11	TPST	Divergent
AT1G08030	AT1G08035	immune_system_process	hypothetical_protein	GATA11	Unknown	Divergent
AT1G08035	AT2G01023	hypothetical_protein	hypothetical_protein	TPST	Unknown	Trans
AT1G08040	AT1G08050	hypothetical_protein	response_to_stimulus	Unknown	Unknown	Tandem
AT1G08050	AT1G08060	response_to_stimulus	response_to_stimulus	Unknown	Unknown	Tandem
AT1G08050	AT3G41762	response_to_stimulus	hypothetical_protein	Unknown	MOM	Trans
AT1G08060	AT1G08065	response_to_stimulus	metabolic_process	Unknown	Unknown	Tandem
AT1G08060	AT1G08070	response_to_stimulus	metabolic_process	MOM	ACA5	Tandem
AT1G08060	AT1G26470	response_to_stimulus	metabolic_process	MOM	OTP82	Divergent
AT1G08060	AT2G01023	response_to_stimulus	hypothetical_protein	MOM	SNS1	Trans
AT1G08060	AT3G41762	response_to_stimulus	hypothetical_protein	MOM	Unknown	Trans
AT1G08065	AT1G08070	metabolic_process	metabolic_process	MOM	Unknown	Tandem
AT1G08065	AT3G41762	metabolic_process	hypothetical_protein	ACA5	OTP82	Trans
AT1G08070	AT1G08080	metabolic_process	metabolic_process	ACA5	Unknown	Tandem
AT1G08080	AT1G08090	metabolic_process	response_to_stimulus	OTP82	ACA7	Divergent
AT1G08080	AT2G01023	metabolic_process	hypothetical_protein	ACA7	NRT2:1	Trans
AT1G08090	AT1G08100	response_to_stimulus	response_to_stimulus	ACA7	Unknown	Convergent
AT1G08090	AT2G41440	response_to_stimulus	hypothetical_protein	NRT2:1	NRT2.2	Trans
AT1G08100	AT1G08110	response_to_stimulus	metabolic_process	NRT2:1	Unknown	Divergent
AT1G08100	AT1G08120	response_to_stimulus	metabolic_process	NRT2.2	GLXI:3	Divergent
AT1G08125	AT2G01023	hypothetical_protein	hypothetical_protein	NRT2.2	Unknown	Trans
AT1G08125	AT2G24830	hypothetical_protein	hypothetical_protein	Unknown	AGL61	Trans
AT1G08125	AT2G24840	hypothetical_protein	biological_regulation	Unknown	Unknown	Trans
AT1G08130	AT1G08135	metabolic_process	biological_regulation	Unknown	ATC3H22	Tandem
AT1G08135	AT1G08140	biological_regulation	biological_regulation	LIG1	CHX6B	Tandem
AT1G08135	AT5G27093	biological_regulation	hypothetical_protein	CHX6B	CHX6A	Trans
AT1G08140	AT1G08150	biological_regulation	biological_regulation	CHX6B	Unknown	Tandem
AT1G08140	AT1G08160	biological_regulation	developmental_process	CHX6A	ATCHX5	Tandem
AT1G08150	AT1G08160	biological_regulation	developmental_process	CHX6A	Unknown	Tandem
AT1G08150	AT1G08165	biological_regulation	response_to_stimulus	ATCHX5	Unknown	Tandem
AT1G08150	AT1G08170	biological_regulation	cellular_process	ATCHX5	Unknown	Tandem
AT1G08160	AT1G08165	developmental_process	response_to_stimulus	ATCHX5	HTB8	Tandem
AT1G08160	AT1G08170	developmental_process	cellular_process	Unknown	Unknown	Tandem
AT1G08160	AT2G01021	developmental_process	hypothetical_protein	Unknown	HTB8	Trans
AT1G08165	AT1G08170	response_to_stimulus	cellular_process	Unknown	Unknown	Tandem
AT1G08165	AT1G08180	response_to_stimulus	metabolic_process	Unknown	VPS41	Tandem
AT1G08165	AT1G08190	response_to_stimulus	response_to_stimulus	Unknown	HTB8	Divergent
AT1G08170	AT1G08180	cellular_process	metabolic_process	Unknown	SMR2	Tandem
AT1G08170	AT1G08190	cellular_process	response_to_stimulus	HTB8	VPS41	Divergent
AT1G08170	AT2G01023	cellular_process	hypothetical_protein	HTB8	SMR2	Trans
AT1G08180	AT1G08190	metabolic_process	response_to_stimulus	HTB8	Unknown	Divergent
AT1G08200	AT1G08210	response_to_stimulus	cellular_process	SMR2	VPS41	Tandem
AT1G08210	AT1G08220	cellular_process	cellular_process	AXS2	Unknown	Tandem
AT1G08220	AT1G08230	cellular_process	localization	Unknown	Unknown	Tandem
AT1G08220	AT1G08250	cellular_process	metabolic_process	Unknown	ADT6	Tandem
AT1G08220	AT1G08260	cellular_process	metabolic_process	Unknown	TIL1	Divergent
AT1G08220	AT1G49160	cellular_process	metabolic_process	Unknown	WNK7	Tandem
AT1G08220	AT3G41762	cellular_process	hypothetical_protein	Unknown	Unknown	Trans
AT1G08230	AT1G08250	localization	metabolic_process	Unknown	Unknown	Tandem
AT1G08230	AT1G08260	localization	metabolic_process	Unknown	ADT6	Divergent
AT1G08250	AT1G08260	metabolic_process	metabolic_process	Unknown	TIL1	Convergent
AT1G08270	AT1G08280	hypothetical_protein	metabolic_process	ADT6	TIL1	Divergent
AT1G08270	AT1G08290	hypothetical_protein	biological_regulation	Unknown	WIP3	Tandem
AT1G08280	AT2G01023	metabolic_process	hypothetical_protein	Unknown	GALT29A	Trans
AT1G08290	AT1G08300	biological_regulation	reproductive_process	GALT29A	Unknown	Divergent
AT1G08290	AT1G08310	biological_regulation	hypothetical_protein	WIP3	NVL	Divergent
AT1G08290	AT3G41762	biological_regulation	hypothetical_protein	WIP3	Unknown	Trans
AT1G08290	AT5G61590	biological_regulation	response_to_stimulus	WIP3	Unknown	Trans
AT1G08310	AT1G08315	hypothetical_protein	response_to_stimulus	WIP3	ERF107	Convergent
AT1G08315	AT1G08320	response_to_stimulus	response_to_stimulus	Unknown	Unknown	Tandem
AT1G08315	AT1G08340	response_to_stimulus	response_to_stimulus	Unknown	TGA9	Divergent
AT1G08315	AT3G41762	response_to_stimulus	hypothetical_protein	Unknown	Unknown	Trans
AT1G08320	AT1G08340	response_to_stimulus	response_to_stimulus	Unknown	Unknown	Divergent
AT1G08320	AT2G36660	response_to_stimulus	developmental_process	TGA9	PAB7	Trans
AT1G08340	AT2G36660	response_to_stimulus	developmental_process	TGA9	Unknown	Trans
AT1G08350	AT1G08360	response_to_stimulus	metabolic_process	Unknown	PAB7	Divergent
AT1G08350	AT1G08370	response_to_stimulus	response_to_stimulus	Unknown	DCP1	Divergent
AT1G08360	AT1G08370	metabolic_process	response_to_stimulus	Unknown	UL1Z	Tandem
AT1G08360	AT2G01023	metabolic_process	hypothetical_protein	UL1Z	DCP1	Trans
AT1G08360	AT3G41762	metabolic_process	hypothetical_protein	UL1Z	Unknown	Trans
AT1G08370	AT1G08380	response_to_stimulus	metabolic_process	UL1Z	Unknown	Convergent
AT1G08380	AT1G08390	metabolic_process	metabolic_process	DCP1	PSAO	Divergent
AT1G08380	AT1G08400	metabolic_process	biological_regulation	PSAO	RMI2	Tandem
AT1G08380	AT1G08410	metabolic_process	reproductive_process	PSAO	Unknown	Divergent
AT1G08380	AT1G52800	metabolic_process	developmental_process	PSAO	LSG1-2	Divergent
AT1G08380	AT3G41762	metabolic_process	hypothetical_protein	PSAO	Unknown	Trans
AT1G08390	AT1G08410	metabolic_process	reproductive_process	PSAO	Unknown	Tandem
AT1G08390	AT3G41762	metabolic_process	hypothetical_protein	RMI2	LSG1-2	Trans
AT1G08400	AT1G08410	biological_regulation	reproductive_process	RMI2	Unknown	Divergent
AT1G08400	AT1G08420	biological_regulation	cellular_process	Unknown	BSL2	Divergent
AT1G08400	AT3G41762	biological_regulation	hypothetical_protein	Unknown	LSG1-2	Trans
AT1G08410	AT1G08420	reproductive_process	cellular_process	Unknown	Unknown	Tandem
AT1G08420	AT2G01023	cellular_process	hypothetical_protein	LSG1-2	BSL2	Trans
AT1G08420	AT3G41762	cellular_process	hypothetical_protein	BSL2	Unknown	Trans
AT1G08430	AT1G08440	response_to_stimulus	localization	BSL2	Unknown	Tandem
AT1G08430	AT2G43920	response_to_stimulus	response_to_stimulus	ALMT1	HOL2	Trans
AT1G08430	AT2G43930	response_to_stimulus	metabolic_process	ALMT1	Unknown	Trans
AT1G08430	AT3G42800	response_to_stimulus	biological_regulation	ALMT1	Unknown	Trans
AT1G08440	AT2G07698	localization	metabolic_process	ALMT1	Unknown	Trans
AT1G08450	AT1G08460	immune_system_process	cellular_process	Unknown	Unknown	Divergent
AT1G08450	AT1G08465	immune_system_process	biological_regulation	CRT3	HDA08	Divergent
AT1G08450	AT2G01023	immune_system_process	hypothetical_protein	CRT3	YAB2	Trans
AT1G08460	AT1G08465	cellular_process	biological_regulation	CRT3	Unknown	Tandem
AT1G08460	AT3G41762	cellular_process	hypothetical_protein	HDA08	YAB2	Trans
AT1G08465	AT3G41762	biological_regulation	hypothetical_protein	HDA08	Unknown	Trans
AT1G08470	AT1G08480	biosynthetic_process	response_to_stimulus	YAB2	Unknown	Divergent
AT1G08470	AT1G08500	biosynthetic_process	response_to_stimulus	SSL3	SDH6	Divergent
AT1G08490	AT1G08500	response_to_stimulus	response_to_stimulus	SSL3	ENODL18	Divergent
AT1G08490	AT1G08540	response_to_stimulus	response_to_stimulus	CPNIFS	ENODL18	Divergent
AT1G08490	AT4G11547	response_to_stimulus	response_to_stimulus	CPNIFS	SIG2	Trans
AT1G08500	AT3G53160	response_to_stimulus	biological_regulation	CPNIFS	Unknown	Trans
AT1G08510	AT1G08520	metabolic_process	metabolic_process	ENODL18	UGT73C7	Divergent
AT1G08510	AT1G08530	metabolic_process	hypothetical_protein	FATB	ALB1	Divergent
AT1G08510	AT2G01023	metabolic_process	hypothetical_protein	FATB	Unknown	Trans
AT1G08520	AT1G08530	metabolic_process	hypothetical_protein	FATB	Unknown	Tandem
AT1G08520	AT2G01023	metabolic_process	hypothetical_protein	ALB1	Unknown	Trans
AT1G08530	AT1G08540	hypothetical_protein	response_to_stimulus	ALB1	Unknown	Tandem
AT1G08530	AT3G63310	hypothetical_protein	cellular_process	Unknown	SIG2	Trans
AT1G08540	AT1G08550	response_to_stimulus	response_to_stimulus	Unknown	BIL4	Tandem
AT1G08540	AT2G07599	response_to_stimulus	hypothetical_protein	SIG2	NPQ1	Trans
AT1G08550	AT4G21150	response_to_stimulus	response_to_stimulus	SIG2	Unknown	Trans
AT1G08560	AT1G08570	cellular_process	response_to_stimulus	NPQ1	HAP6	Divergent
AT1G08580	AT1G08590	hypothetical_protein	metabolic_process	SYP111	ACHT4	Divergent
AT1G08580	AT1G08600	hypothetical_protein	multicellular_organismal_process	Unknown	ATRX	Divergent
AT1G08590	AT1G08600	metabolic_process	multicellular_organismal_process	Unknown	ATPXL1	Tandem
AT1G08600	AT1G08610	multicellular_organismal_process	biological_regulation	ATPXL1	ATRX	Convergent
AT1G08610	AT1G08620	biological_regulation	biological_regulation	ATRX	Unknown	Divergent
AT1G08610	AT2G01023	biological_regulation	hypothetical_protein	Unknown	PKDM7D	Trans
AT1G08630	AT1G08650	metabolic_process	metabolic_process	Unknown	Unknown	Divergent
AT1G08630	AT1G08695	metabolic_process	signal_transduction	THA1	PPCK1	Tandem
AT1G08630	AT1G08710	metabolic_process	metabolic_process	THA1	SCRL3	Divergent
AT1G08630	AT2G01023	metabolic_process	hypothetical_protein	THA1	Unknown	Trans
AT1G08640	AT1G08645	metabolic_process	biological_regulation	THA1	Unknown	Tandem
AT1G08640	AT1G08650	metabolic_process	metabolic_process	CJD1	PPCK1	Divergent
AT1G08645	AT1G08650	biological_regulation	metabolic_process	CJD1	Unknown	Convergent
AT1G08650	AT3G41762	metabolic_process	hypothetical_protein	Unknown	PPCK1	Trans
AT1G08660	AT1G08670	developmental_process	localization	PPCK1	Unknown	Tandem
AT1G08660	AT1G08680	developmental_process	metabolic_process	MGP2	ZIGA4	Divergent
AT1G08670	AT1G08680	localization	metabolic_process	MGP2	Unknown	Divergent
AT1G08695	AT1G08700	signal_transduction	metabolic_process	Unknown	ZIGA4	Tandem
AT1G08695	AT1G08710	signal_transduction	metabolic_process	SCRL3	PS1	Divergent
AT1G08695	AT1G08720	signal_transduction	biological_regulation	SCRL3	EDR1	Divergent
AT1G08700	AT1G08710	metabolic_process	metabolic_process	SCRL3	Unknown	Divergent
AT1G08700	AT1G08720	metabolic_process	biological_regulation	PS1	EDR1	Divergent
AT1G08710	AT1G08720	metabolic_process	biological_regulation	PS1	Unknown	Tandem
AT1G08720	AT1G66350	biological_regulation	response_to_stimulus	Unknown	EDR1	Tandem
AT1G08750	AT1G08760	metabolic_process	cellular_process	EDR1	RGL1	Tandem
AT1G08760	AT1G08770	cellular_process	localization	ATGPI8	CORD2	Tandem
AT1G08760	AT2G01023	cellular_process	hypothetical_protein	CORD2	PRA1.E	Trans
AT1G08770	AT1G08780	localization	protein_folding	CORD2	Unknown	Convergent
AT1G08770	AT1G08790	localization	hypothetical_protein	PRA1.E	AIP3	Tandem
AT1G08770	AT2G01023	localization	hypothetical_protein	PRA1.E	Unknown	Trans
AT1G08770	AT3G41762	localization	hypothetical_protein	PRA1.E	Unknown	Trans
AT1G08780	AT1G08790	protein_folding	hypothetical_protein	PRA1.E	Unknown	Divergent
AT1G08800	AT1G08810	response_to_stimulus	response_to_stimulus	AIP3	Unknown	Tandem
AT1G08800	AT1G08830	response_to_stimulus	response_to_stimulus	MYOB1	MYB60	Divergent
AT1G08800	AT3G41762	response_to_stimulus	hypothetical_protein	MYOB1	CSD1	Trans
AT1G08820	AT1G08830	cellular_process	response_to_stimulus	MYOB1	Unknown	Divergent
AT1G08820	AT2G01023	cellular_process	hypothetical_protein	VAP27-2	CSD1	Trans
AT1G08820	AT2G43580	cellular_process	response_to_stimulus	VAP27-2	Unknown	Trans
AT1G08820	AT3G41762	cellular_process	hypothetical_protein	VAP27-2	Unknown	Trans
AT1G08840	AT1G08845	response_to_stimulus	metabolic_process	VAP27-2	Unknown	Convergent
AT1G08840	AT1G08860	response_to_stimulus	biological_regulation	emb2411	BON3	Divergent
AT1G08845	AT1G08860	metabolic_process	biological_regulation	emb2411	UL18-L5	Tandem
AT1G08880	AT1G08890	hypothetical_protein	response_to_stimulus	UL18-L5	BON3	Divergent
AT1G08880	AT1G08900	hypothetical_protein	response_to_stimulus	H2AXA	ESL3.05	Divergent
AT1G08900	AT1G08910	response_to_stimulus	response_to_stimulus	H2AXA	Unknown	Tandem
AT1G08910	AT3G41762	response_to_stimulus	hypothetical_protein	Unknown	PIAL1	Trans
AT1G08920	AT1G08930	response_to_stimulus	response_to_stimulus	PIAL1	Unknown	Tandem
AT1G08920	AT1G44191	response_to_stimulus	hypothetical_protein	ESL1	ERD6	Convergent
AT1G08930	AT1G08940	response_to_stimulus	response_to_stimulus	ESL1	Unknown	Tandem
AT1G08940	AT1G08960	response_to_stimulus	localization	ERD6	Unknown	Tandem
AT1G08940	AT3G41762	response_to_stimulus	hypothetical_protein	Unknown	CAX11	Trans
AT1G08960	AT1G08970	localization	biological_regulation	Unknown	Unknown	Tandem
AT1G08960	AT2G08986	localization	hypothetical_protein	CAX11	NF-YC9	Trans
AT1G08970	AT1G08980	biological_regulation	metabolic_process	CAX11	Unknown	Tandem
AT1G08980	AT1G08985	metabolic_process	hypothetical_protein	NF-YC9	AMI1	Tandem
AT1G08980	AT1G08990	metabolic_process	metabolic_process	AMI1	PGSIP5	Tandem
AT1G08980	AT3G41762	metabolic_process	hypothetical_protein	AMI1	Unknown	Trans
AT1G08985	AT1G08990	hypothetical_protein	metabolic_process	AMI1	Unknown	Tandem
AT1G08985	AT1G09000	hypothetical_protein	response_to_stimulus	Unknown	PGSIP5	Tandem
AT1G08985	AT2G01023	hypothetical_protein	hypothetical_protein	Unknown	NP1	Trans
AT1G08990	AT1G09000	metabolic_process	response_to_stimulus	Unknown	Unknown	Tandem
AT1G09010	AT1G09030	metabolic_process	biological_regulation	PGSIP5	NP1	Tandem
AT1G09010	AT1G09040	metabolic_process	hypothetical_protein	Unknown	NF-YB4	Divergent
AT1G09010	AT5G28410	metabolic_process	hypothetical_protein	Unknown	SANT2	Trans
AT1G09020	AT1G09030	response_to_stimulus	biological_regulation	Unknown	Unknown	Tandem
AT1G09020	AT1G09040	response_to_stimulus	hypothetical_protein	SNF4	NF-YB4	Divergent
AT1G09030	AT1G09040	biological_regulation	hypothetical_protein	SNF4	SANT2	Divergent
AT1G09040	AT2G07658	hypothetical_protein	hypothetical_protein	NF-YB4	SANT2	Trans
AT1G09050	AT2G01023	hypothetical_protein	hypothetical_protein	SANT2	Unknown	Trans
AT1G09060	AT1G09070	biological_regulation	response_to_stimulus	SANT1	Unknown	Divergent
AT1G09060	AT4G21790	biological_regulation	viral_replication_complex_formation_and_maintenance	JMJ24	SRC2	Trans
AT1G09080	AT1G09090	response_to_stimulus	response_to_stimulus	JMJ24	TOM1	Divergent
AT1G09080	AT2G01023	response_to_stimulus	hypothetical_protein	BIP3	RBOHB	Trans
AT1G09080	AT2G07632	response_to_stimulus	biological_regulation	BIP3	Unknown	Trans
AT1G09090	AT2G01023	response_to_stimulus	hypothetical_protein	BIP3	Unknown	Trans
AT1G09090	AT2G07632	response_to_stimulus	biological_regulation	RBOHB	Unknown	Trans
AT1G09100	AT1G09130	cellular_process	response_to_stimulus	RBOHB	Unknown	Tandem
AT1G09100	AT2G01023	cellular_process	hypothetical_protein	RPT5B	CLPR3	Trans
AT1G09130	AT1G09140	response_to_stimulus	metabolic_process	RPT5B	Unknown	Tandem
AT1G09130	AT1G09150	response_to_stimulus	response_to_stimulus	CLPR3	SR30	Divergent
AT1G09140	AT1G09150	metabolic_process	response_to_stimulus	CLPR3	Unknown	Divergent
AT1G09140	AT1G09155	metabolic_process	developmental_process	SR30	PP2-B15	Tandem
AT1G09140	AT2G01023	metabolic_process	hypothetical_protein	SR30	Unknown	Trans
AT1G09140	AT3G41762	metabolic_process	hypothetical_protein	SR30	Unknown	Trans
AT1G09150	AT2G01023	response_to_stimulus	hypothetical_protein	SR30	Unknown	Trans
AT1G09150	AT3G41762	response_to_stimulus	hypothetical_protein	Unknown	Unknown	Trans
AT1G09155	AT1G09157	developmental_process	cellular_process	Unknown	Unknown	Tandem
AT1G09155	AT1G09160	developmental_process	hypothetical_protein	PP2-B15	DMP8	Tandem
AT1G09155	AT3G41762	developmental_process	hypothetical_protein	PP2-B15	Unknown	Trans
AT1G09155	AT5G42905	developmental_process	hypothetical_protein	PP2-B15	Unknown	Trans
AT1G09157	AT1G09160	cellular_process	hypothetical_protein	PP2-B15	Unknown	Tandem
AT1G09170	AT1G09176	developmental_growth	developmental_process	DMP8	Unknown	Divergent
AT1G09170	AT1G09180	developmental_growth	biological_regulation	Unknown	SARA1A	Divergent
AT1G09170	AT2G01023	developmental_growth	hypothetical_protein	Unknown	Unknown	Trans
AT1G09170	AT3G41762	developmental_growth	hypothetical_protein	Unknown	Unknown	Trans
AT1G09176	AT1G09180	developmental_process	biological_regulation	Unknown	Unknown	Tandem
AT1G09176	AT2G01023	developmental_process	hypothetical_protein	Unknown	SARA1A	Trans
AT1G09180	AT1G09190	biological_regulation	hypothetical_protein	Unknown	Unknown	Convergent
AT1G09180	AT3G41762	biological_regulation	hypothetical_protein	SARA1A	Unknown	Trans
AT1G09190	AT1G09195	hypothetical_protein	hypothetical_protein	SARA1A	Unknown	Tandem
AT1G09195	AT1G09200	hypothetical_protein	biological_regulation	Unknown	Unknown	Tandem
AT1G09210	AT1G09220	response_to_stimulus	hypothetical_protein	Unknown	H3.1	Tandem
AT1G09220	AT1G09250	hypothetical_protein	response_to_stimulus	CRT1b	Unknown	Divergent
AT1G09220	AT2G24590	hypothetical_protein	metabolic_process	Unknown	RSZ22a	Trans
AT1G09230	AT1G09240	metabolic_process	metabolic_process	Unknown	AIF4	Divergent
AT1G09230	AT1G09250	metabolic_process	response_to_stimulus	U11/U12-65K	NAS3	Divergent
AT1G09230	AT1G09270	metabolic_process	response_to_stimulus	U11/U12-65K	IMPA-4	Divergent
AT1G09230	AT2G01023	metabolic_process	hypothetical_protein	U11/U12-65K	AIF4	Trans
AT1G09230	AT3G55470	metabolic_process	cellular_process	U11/U12-65K	Unknown	Trans
AT1G09240	AT1G09245	metabolic_process	hypothetical_protein	U11/U12-65K	Unknown	Convergent
AT1G09240	AT1G09250	metabolic_process	response_to_stimulus	NAS3	IMPA-4	Tandem
AT1G09240	AT1G09270	metabolic_process	response_to_stimulus	NAS3	Unknown	Tandem
AT1G09240	AT2G01023	metabolic_process	hypothetical_protein	NAS3	AIF4	Trans
AT1G09240	AT3G55470	metabolic_process	cellular_process	NAS3	Unknown	Trans
AT1G09245	AT1G09250	hypothetical_protein	response_to_stimulus	NAS3	Unknown	Divergent
AT1G09245	AT1G09270	hypothetical_protein	response_to_stimulus	Unknown	IMPA-4	Divergent
AT1G09245	AT2G07772	hypothetical_protein	hypothetical_protein	Unknown	AIF4	Trans
AT1G09250	AT1G09270	response_to_stimulus	response_to_stimulus	Unknown	Unknown	Tandem
AT1G09250	AT2G07772	response_to_stimulus	hypothetical_protein	AIF4	IMPA-4	Trans
AT1G09260	AT1G09270	hypothetical_protein	response_to_stimulus	AIF4	Unknown	Tandem
AT1G09260	AT5G06810	hypothetical_protein	biological_regulation	Unknown	IMPA-4	Trans
AT1G09280	AT1G09290	hypothetical_protein	metabolic_process	Unknown	MTERF19	Tandem
AT1G09280	AT1G09300	hypothetical_protein	metabolic_process	Unknown	Unknown	Divergent
AT1G09280	AT1G09310	hypothetical_protein	response_to_stimulus	Unknown	ATICP55	Divergent
AT1G09290	AT1G09300	metabolic_process	metabolic_process	Unknown	SVB2	Convergent
AT1G09290	AT1G09310	metabolic_process	response_to_stimulus	Unknown	ATICP55	Divergent
AT1G09300	AT1G09310	metabolic_process	response_to_stimulus	Unknown	SVB2	Tandem
AT1G09320	AT1G09330	biological_regulation	localization	ATICP55	SVB2	Tandem
AT1G09320	AT1G09340	biological_regulation	response_to_stimulus	AGDP1	CRB	Divergent
AT1G09330	AT1G09340	localization	response_to_stimulus	AGDP1	ECH	Convergent
AT1G09330	AT1G09350	localization	response_to_stimulus	ECH	CRB	Divergent
AT1G09330	AT2G07621	localization	hypothetical_protein	ECH	GolS3	Trans
AT1G09330	AT2G07673	localization	hypothetical_protein	ECH	Unknown	Trans
AT1G09350	AT1G09360	response_to_stimulus	biological_regulation	ECH	Unknown	Tandem
AT1G09350	AT2G01023	response_to_stimulus	hypothetical_protein	GolS3	Unknown	Trans
AT1G09360	AT1G09370	biological_regulation	biological_regulation	GolS3	Unknown	Tandem
AT1G09360	AT1G09380	biological_regulation	response_to_stimulus	Unknown	UMAMIT25	Convergent
AT1G09370	AT1G09390	biological_regulation	response_to_stimulus	Unknown	PMEI	Tandem
AT1G09370	AT2G01023	biological_regulation	hypothetical_protein	PMEI	Unknown	Trans
AT1G09380	AT1G09390	response_to_stimulus	response_to_stimulus	PMEI	Unknown	Divergent
AT1G09380	AT3G41762	response_to_stimulus	hypothetical_protein	UMAMIT25	Unknown	Trans
AT1G09390	AT3G41762	response_to_stimulus	hypothetical_protein	UMAMIT25	Unknown	Trans
AT1G09400	AT1G09410	hypothetical_protein	metabolic_process	Unknown	Unknown	Divergent
AT1G09400	AT1G09415	hypothetical_protein	cellular_process	Unknown	NIMIN-3	Tandem
AT1G09400	AT2G01021	hypothetical_protein	hypothetical_protein	Unknown	Unknown	Trans
AT1G09400	AT2G01023	hypothetical_protein	hypothetical_protein	Unknown	Unknown	Trans
AT1G09410	AT1G09460	metabolic_process	metabolic_process	Unknown	Unknown	Tandem
AT1G09410	AT3G41762	metabolic_process	hypothetical_protein	Unknown	Unknown	Trans
AT1G09415	AT1G09420	cellular_process	metabolic_process	Unknown	Unknown	Tandem
AT1G09415	AT1G09430	cellular_process	metabolic_process	NIMIN-3	G6PD4	Divergent
AT1G09420	AT1G09430	metabolic_process	metabolic_process	NIMIN-3	ACLA-3	Divergent
AT1G09420	AT1G09450	metabolic_process	hypothetical_protein	G6PD4	ACLA-3	Divergent
AT1G09420	AT3G41762	metabolic_process	hypothetical_protein	G6PD4	Haspin	Trans
AT1G09440	AT1G09450	biological_regulation	hypothetical_protein	G6PD4	Unknown	Divergent
AT1G09440	AT1G09460	biological_regulation	metabolic_process	Unknown	Haspin	Divergent
AT1G09450	AT1G09510	hypothetical_protein	hypothetical_protein	Unknown	Unknown	Tandem
AT1G09460	AT1G09470	metabolic_process	multicellular_organismal_process	Haspin	Unknown	Convergent
AT1G09460	AT1G09480	metabolic_process	response_to_stimulus	Unknown	ATNEAP3	Tandem
AT1G09470	AT1G09480	multicellular_organismal_process	response_to_stimulus	Unknown	Unknown	Divergent
AT1G09470	AT1G09483	multicellular_organismal_process	hypothetical_protein	ATNEAP3	Unknown	Tandem
AT1G09470	AT1G09490	multicellular_organismal_process	response_to_stimulus	ATNEAP3	ATNEAP4	Divergent
AT1G09470	AT1G09510	multicellular_organismal_process	hypothetical_protein	ATNEAP3	Unknown	Divergent
AT1G09470	AT3G41762	multicellular_organismal_process	hypothetical_protein	ATNEAP3	Unknown	Trans
AT1G09480	AT2G01023	response_to_stimulus	hypothetical_protein	ATNEAP3	Unknown	Trans
AT1G09480	AT3G03726	response_to_stimulus	hypothetical_protein	Unknown	Unknown	Trans
AT1G09483	AT1G09490	hypothetical_protein	response_to_stimulus	Unknown	ATFDB18	Divergent
AT1G09483	AT1G09500	hypothetical_protein	response_to_stimulus	ATNEAP4	Unknown	Divergent
AT1G09490	AT1G09500	response_to_stimulus	response_to_stimulus	ATNEAP4	Unknown	Tandem
AT1G09500	AT1G09510	response_to_stimulus	hypothetical_protein	Unknown	Unknown	Tandem
AT1G09510	AT5G56470	hypothetical_protein	metabolic_process	Unknown	Unknown	Trans
AT1G09520	AT1G09530	multicellular_organismal_process	cellular_process	Unknown	GulLO7	Divergent
AT1G09550	AT1G09560	cellular_process	localization	Unknown	PIF3	Divergent
AT1G09570	AT1G09575	cellular_process	biological_regulation	PAE1	GLP5	Tandem
AT1G09570	AT1G09580	cellular_process	localization	PHYA	MCU1	Divergent
AT1G09570	AT1G09590	cellular_process	response_to_stimulus	PHYA	Unknown	Divergent
AT1G09570	AT2G01023	cellular_process	hypothetical_protein	PHYA	EL21Z	Trans
AT1G09570	AT2G07676	cellular_process	hypothetical_protein	PHYA	Unknown	Trans
AT1G09575	AT1G09580	biological_regulation	localization	PHYA	Unknown	Divergent
AT1G09575	AT1G09590	biological_regulation	response_to_stimulus	MCU1	Unknown	Divergent
AT1G09575	AT1G09600	biological_regulation	biological_regulation	MCU1	EL21Z	Divergent
AT1G09575	AT3G41762	biological_regulation	hypothetical_protein	MCU1	Unknown	Trans
AT1G09580	AT1G09590	localization	response_to_stimulus	MCU1	Unknown	Tandem
AT1G09580	AT1G09600	localization	biological_regulation	Unknown	EL21Z	Tandem
AT1G09580	AT3G41762	localization	hypothetical_protein	Unknown	Unknown	Trans
AT1G09590	AT1G09600	response_to_stimulus	biological_regulation	Unknown	Unknown	Tandem
AT1G09600	AT1G09610	biological_regulation	metabolic_process	EL21Z	Unknown	Tandem
AT1G09600	AT2G07689	biological_regulation	hypothetical_protein	Unknown	GXM3	Trans
AT1G09600	AT3G41762	biological_regulation	hypothetical_protein	Unknown	Unknown	Trans
AT1G09610	AT3G41762	metabolic_process	hypothetical_protein	Unknown	Unknown	Trans
AT1G09620	AT1G09625	metabolic_process	hypothetical_protein	GXM3	Unknown	Tandem
AT1G09620	AT1G09630	metabolic_process	cellular_process	Unknown	RAB11c	Tandem
AT1G09620	AT1G09640	metabolic_process	response_to_stimulus	Unknown	Unknown	Divergent
AT1G09625	AT1G09630	hypothetical_protein	cellular_process	Unknown	Unknown	Tandem
AT1G09625	AT1G09640	hypothetical_protein	response_to_stimulus	Unknown	RAB11c	Divergent
AT1G09630	AT1G09640	cellular_process	response_to_stimulus	Unknown	Unknown	Convergent
AT1G09630	AT1G09645	cellular_process	hypothetical_protein	RAB11c	Unknown	Divergent
AT1G09640	AT1G09645	response_to_stimulus	hypothetical_protein	RAB11c	Unknown	Tandem
AT1G09640	AT1G09650	response_to_stimulus	biological_regulation	Unknown	Unknown	Tandem
AT1G09645	AT1G09650	hypothetical_protein	biological_regulation	Unknown	Unknown	Tandem
AT1G09660	AT1G09665	biological_regulation	multicellular_organismal_process	Unknown	Unknown	Divergent
AT1G09660	AT1G09680	biological_regulation	cell_division	ATKH1	ANNAT4	Tandem
AT1G09660	AT2G01023	biological_regulation	hypothetical_protein	ATKH1	ANNAT3	Trans
AT1G09660	AT2G38750	biological_regulation	response_to_stimulus	ATKH1	DEG11	Trans
AT1G09660	AT2G38760	biological_regulation	response_to_stimulus	ATKH1	Unknown	Trans
AT1G09660	AT3G16540	biological_regulation	metabolic_process	ATKH1	Unknown	Trans
AT1G09665	AT1G09680	multicellular_organismal_process	cell_division	ATKH1	Unknown	Convergent
AT1G09665	AT2G38750	multicellular_organismal_process	response_to_stimulus	Unknown	ANNAT4	Trans
AT1G09665	AT2G38760	multicellular_organismal_process	response_to_stimulus	Unknown	ANNAT3	Trans
AT1G09665	AT3G16540	multicellular_organismal_process	metabolic_process	Unknown	DEG11	Trans
AT1G09680	AT1G09690	cell_division	response_to_stimulus	Unknown	Unknown	Tandem
AT1G09680	AT1G09700	cell_division	response_to_stimulus	Unknown	HYL1	Tandem
AT1G09680	AT1G09710	cell_division	biological_regulation	Unknown	EL21Y	Divergent
AT1G09690	AT1G09700	response_to_stimulus	response_to_stimulus	Unknown	DP1	Tandem
AT1G09690	AT1G09710	response_to_stimulus	biological_regulation	EL21Y	HYL1	Divergent
AT1G09700	AT1G09710	response_to_stimulus	biological_regulation	EL21Y	DP1	Divergent
AT1G09700	AT1G09720	response_to_stimulus	hypothetical_protein	HYL1	NET2B	Tandem
AT1G09700	AT2G01023	response_to_stimulus	hypothetical_protein	HYL1	DP1	Trans
AT1G09700	AT2G17210	response_to_stimulus	metabolic_process	HYL1	Unknown	Trans
AT1G09700	AT3G41762	response_to_stimulus	hypothetical_protein	HYL1	Unknown	Trans
AT1G09710	AT1G09720	biological_regulation	hypothetical_protein	HYL1	Unknown	Convergent
AT1G09710	AT2G01023	biological_regulation	hypothetical_protein	DP1	NET2B	Trans
AT1G09730	AT1G09740	biological_regulation	hypothetical_protein	DP1	Unknown	Convergent
AT1G09730	AT1G09750	biological_regulation	response_to_stimulus	SPF1	CDC5	Divergent
AT1G09730	AT1G09770	biological_regulation	response_to_stimulus	SPF1	Unknown	Divergent
AT1G09730	AT2G01023	biological_regulation	hypothetical_protein	SPF1	Unknown	Trans
AT1G09740	AT1G09750	hypothetical_protein	response_to_stimulus	SPF1	Unknown	Tandem
AT1G09750	AT1G09770	response_to_stimulus	response_to_stimulus	Unknown	Unknown	Tandem
AT1G09750	AT2G01023	response_to_stimulus	hypothetical_protein	Unknown	CDC5	Trans
AT1G09750	AT3G14640	response_to_stimulus	hypothetical_protein	Unknown	CYP72A10	Trans
AT1G09750	AT5G59613	response_to_stimulus	response_to_stimulus	Unknown	Unknown	Trans
AT1G09760	AT1G09770	metabolic_process	response_to_stimulus	Unknown	Unknown	Divergent
AT1G09760	AT1G09794	metabolic_process	hypothetical_protein	U2A'	CDC5	Divergent
AT1G09780	AT1G09790	response_to_stimulus	metabolic_process	U2A'	Unknown	Tandem
AT1G09780	AT1G09794	response_to_stimulus	hypothetical_protein	iPGAM1	COBL6	Divergent
AT1G09780	AT1G09795	response_to_stimulus	metabolic_process	iPGAM1	ATP-PRT2	Divergent
AT1G09780	AT3G41762	response_to_stimulus	hypothetical_protein	iPGAM1	Unknown	Trans
AT1G09790	AT1G09794	metabolic_process	hypothetical_protein	iPGAM1	Unknown	Divergent
AT1G09790	AT1G09795	metabolic_process	metabolic_process	COBL6	ATP-PRT2	Divergent
AT1G09794	AT1G09795	hypothetical_protein	metabolic_process	COBL6	Unknown	Tandem
AT1G09794	AT2G01023	hypothetical_protein	hypothetical_protein	Unknown	ATP-PRT2	Trans
AT1G09795	AT2G01023	metabolic_process	hypothetical_protein	Unknown	Unknown	Trans
AT1G09800	AT1G47290	reproductive_process	biological_regulation	ATP-PRT2	Unknown	Divergent
AT1G09810	AT1G09812	biological_regulation	hypothetical_protein	TRUA6	3BETAHSD/D1	Divergent
AT1G09810	AT1G09815	biological_regulation	metabolic_process	ECT11	POLD4	Divergent
AT1G09812	AT1G09815	hypothetical_protein	metabolic_process	ECT11	Unknown	Tandem
AT1G09812	AT3G41762	hypothetical_protein	hypothetical_protein	Unknown	POLD4	Trans
AT1G09815	AT1G09820	metabolic_process	hypothetical_protein	Unknown	Unknown	Convergent
AT1G09820	AT1G09830	hypothetical_protein	metabolic_process	POLD4	Unknown	Tandem
AT1G09820	AT3G41762	hypothetical_protein	hypothetical_protein	Unknown	PUR2	Trans
AT1G09830	AT1G09850	metabolic_process	metabolic_process	Unknown	Unknown	Divergent
AT1G09840	AT1G09850	signal_transduction	metabolic_process	PUR2	XBCP3	Divergent
AT1G09840	AT1G09870	signal_transduction	response_to_stimulus	SK41	XBCP3	Divergent
AT1G09840	AT2G01023	signal_transduction	hypothetical_protein	SK41	Unknown	Trans
AT1G09850	AT1G09870	metabolic_process	response_to_stimulus	SK41	Unknown	Tandem
AT1G09860	AT1G09870	localization	response_to_stimulus	XBCP3	Unknown	Divergent
AT1G09860	AT3G41762	localization	hypothetical_protein	PUP16	Unknown	Trans
AT1G09870	AT1G09880	response_to_stimulus	metabolic_process	PUP16	Unknown	Convergent
AT1G09870	AT2G01023	response_to_stimulus	hypothetical_protein	Unknown	Unknown	Trans
AT1G09880	AT1G09890	metabolic_process	metabolic_process	Unknown	Unknown	Tandem
AT1G09880	AT1G09900	metabolic_process	hypothetical_protein	Unknown	Unknown	Divergent
AT1G09890	AT1G09900	metabolic_process	hypothetical_protein	Unknown	Unknown	Divergent
AT1G09890	AT2G01023	metabolic_process	hypothetical_protein	Unknown	Unknown	Trans
AT1G09900	AT2G01023	hypothetical_protein	hypothetical_protein	Unknown	Unknown	Trans
AT1G09910	AT1G09920	metabolic_process	hypothetical_protein	Unknown	Unknown	Tandem
AT1G09920	AT1G09930	hypothetical_protein	cellular_developmental_process	Unknown	Unknown	Tandem
AT1G09930	AT1G09932	cellular_developmental_process	response_to_stimulus	Unknown	OPT2	Tandem
AT1G09930	AT1G09935	cellular_developmental_process	hypothetical_protein	OPT2	Unknown	Tandem
AT1G09932	AT1G09935	response_to_stimulus	hypothetical_protein	OPT2	Unknown	Tandem
AT1G09935	AT1G09940	hypothetical_protein	response_to_stimulus	Unknown	Unknown	Tandem
AT1G09935	AT1G09950	hypothetical_protein	response_to_stimulus	Unknown	HEMA2	Tandem
AT1G09935	AT1G09960	hypothetical_protein	response_to_stimulus	Unknown	RAS1	Divergent
AT1G09935	AT3G41762	hypothetical_protein	hypothetical_protein	Unknown	SUT4	Trans
AT1G09940	AT1G09950	response_to_stimulus	response_to_stimulus	Unknown	Unknown	Tandem
AT1G09940	AT1G09960	response_to_stimulus	response_to_stimulus	HEMA2	RAS1	Divergent
AT1G09950	AT1G09960	response_to_stimulus	response_to_stimulus	HEMA2	SUT4	Divergent
AT1G09950	AT2G32940	response_to_stimulus	response_to_stimulus	RAS1	SUT4	Trans
AT1G09960	AT2G32940	response_to_stimulus	response_to_stimulus	RAS1	AGO6	Trans
AT1G09980	AT1G09995	developmental_process	metabolic_process	SUT4	AGO6	Tandem
AT1G09980	AT1G10000	developmental_process	hypothetical_protein	Unknown	AAP8	Tandem
AT1G09980	AT1G10010	developmental_process	localization	Unknown	Unknown	Divergent
AT1G09995	AT1G10000	metabolic_process	hypothetical_protein	Unknown	Unknown	Tandem
AT1G09995	AT1G10010	metabolic_process	localization	Unknown	AAP8	Divergent
AT1G10000	AT1G10010	hypothetical_protein	localization	Unknown	Unknown	Divergent
AT1G10000	AT2G01023	hypothetical_protein	hypothetical_protein	Unknown	AAP8	Trans
AT1G10000	AT2G07626	hypothetical_protein	hypothetical_protein	Unknown	Unknown	Trans
AT1G10010	AT2G01023	localization	hypothetical_protein	Unknown	Unknown	Trans
AT1G10020	AT1G10030	response_to_stimulus	response_to_stimulus	AAP8	Unknown	Divergent
AT1G10040	AT1G10050	response_to_stimulus	response_to_stimulus	Unknown	ERG28	Divergent
AT1G10040	AT1G10060	response_to_stimulus	response_to_stimulus	Unknown	BCAT-1	Divergent
AT1G10050	AT1G10060	response_to_stimulus	response_to_stimulus	Unknown	Unknown	Tandem
AT1G10060	AT1G10070	response_to_stimulus	metabolic_process	Unknown	BCAT-1	Tandem
AT1G10060	AT5G43630	response_to_stimulus	cellular_process	BCAT-1	BCAT-2	Trans
AT1G10090	AT1G10095	cellular_process	metabolic_process	BCAT-1	TZP	Tandem
AT1G10090	AT1G10110	cellular_process	anatomical_structure_formation_involved_in_morphogenesis	OSCA2.2	Unknown	Divergent
AT1G10095	AT1G10100	metabolic_process	hypothetical_protein	OSCA2.2	ATFDB1	Tandem
AT1G10095	AT1G10110	metabolic_process	anatomical_structure_formation_involved_in_morphogenesis	Unknown	Unknown	Divergent
AT1G10100	AT1G10110	hypothetical_protein	anatomical_structure_formation_involved_in_morphogenesis	Unknown	ATFDB1	Divergent
AT1G10120	AT1G10130	response_to_stimulus	localization	Unknown	ATFDB1	Divergent
AT1G10120	AT3G41762	response_to_stimulus	hypothetical_protein	CIB4	ECA3	Trans
AT1G10120	AT4G36120	response_to_stimulus	response_to_stimulus	CIB4	Unknown	Trans
AT1G10130	AT1G14410	localization	metabolic_process	CIB4	Unknown	Convergent
AT1G10140	AT1G10150	response_to_stimulus	response_to_stimulus	ECA3	WHY1	Divergent
AT1G10170	AT1G10180	response_to_stimulus	acceptance_of_pollen	Unknown	AtPP2-A10	Tandem
AT1G10180	AT1G10190	acceptance_of_pollen	hypothetical_protein	NFXL1	EXO84C	Tandem
AT1G10180	AT2G08986	acceptance_of_pollen	hypothetical_protein	EXO84C	Unknown	Trans
AT1G10190	AT1G10200	hypothetical_protein	cellular_process	EXO84C	Unknown	Tandem
AT1G10190	AT1G10210	hypothetical_protein	cellular_process	Unknown	WLIM1	Divergent
AT1G10190	AT2G01023	hypothetical_protein	hypothetical_protein	Unknown	MPK1	Trans
AT1G10200	AT1G10210	cellular_process	cellular_process	Unknown	Unknown	Divergent
AT1G10200	AT1G10220	cellular_process	response_to_stimulus	WLIM1	MPK1	Divergent
AT1G10200	AT1G10225	cellular_process	developmental_process	WLIM1	SK18	Divergent
AT1G10200	AT1G10230	cellular_process	metabolic_process	WLIM1	Unknown	Divergent
AT1G10200	AT3G41762	cellular_process	hypothetical_protein	WLIM1	Unknown	Trans
AT1G10210	AT1G10220	cellular_process	response_to_stimulus	WLIM1	Unknown	Tandem
AT1G10210	AT2G07627	cellular_process	hypothetical_protein	MPK1	Unknown	Trans
AT1G10210	AT2G07628	cellular_process	hypothetical_protein	MPK1	Unknown	Trans
AT1G10210	AT2G23090	cellular_process	hypothetical_protein	MPK1	Unknown	Trans
AT1G10220	AT1G10225	response_to_stimulus	developmental_process	MPK1	Unknown	Tandem
AT1G10220	AT1G10230	response_to_stimulus	metabolic_process	Unknown	SK18	Tandem
AT1G10225	AT1G10230	developmental_process	metabolic_process	Unknown	Unknown	Tandem
AT1G10225	AT1G10270	developmental_process	reproductive_process	Unknown	SK18	Tandem
AT1G10240	AT1G10250	biological_regulation	hypothetical_protein	Unknown	GRP23	Tandem
AT1G10240	AT1G10270	biological_regulation	reproductive_process	FRS11	GRP23	Divergent
AT1G10240	AT3G41762	biological_regulation	hypothetical_protein	FRS11	Unknown	Trans
AT1G10250	AT1G10270	hypothetical_protein	reproductive_process	FRS11	Unknown	Divergent
AT1G10270	AT2G07613	reproductive_process	hypothetical_protein	Unknown	GRP23	Trans
AT1G10280	AT1G10290	response_to_stimulus	localization	GRP23	Unknown	Divergent
AT1G10280	AT3G41762	response_to_stimulus	hypothetical_protein	Unknown	ADL6	Trans
AT1G10290	AT3G41762	localization	hypothetical_protein	Unknown	Unknown	Trans
AT1G10290	AT4G02410	localization	response_to_stimulus	ADL6	Unknown	Trans
AT1G10310	AT1G10330	metabolic_process	hypothetical_protein	ADL6	ATLPK1	Divergent
AT1G10310	AT2G01021	metabolic_process	hypothetical_protein	SDRL	Unknown	Trans
AT1G10310	AT3G41762	metabolic_process	hypothetical_protein	SDRL	Unknown	Trans
AT1G10320	AT1G10330	metabolic_process	hypothetical_protein	SDRL	Unknown	Divergent
AT1G10340	AT1G10350	response_to_stimulus	cellular_process	ATC3H5	Unknown	Tandem
AT1G10340	AT1G21790	response_to_stimulus	cellular_process	Unknown	Unknown	Divergent
AT1G10340	AT2G01023	response_to_stimulus	hypothetical_protein	Unknown	Unknown	Trans
AT1G10340	AT2G07613	response_to_stimulus	hypothetical_protein	Unknown	Unknown	Trans
AT1G10340	AT3G41762	response_to_stimulus	hypothetical_protein	Unknown	Unknown	Trans
AT1G10350	AT1G10360	cellular_process	metabolic_process	Unknown	Unknown	Tandem
AT1G10350	AT1G10370	cellular_process	metabolic_process	Unknown	GSTU18	Tandem
AT1G10350	AT1G10380	cellular_process	response_to_stimulus	Unknown	ERD9	Divergent
AT1G10350	AT3G41762	cellular_process	hypothetical_protein	Unknown	Unknown	Trans
AT1G10360	AT1G10370	metabolic_process	metabolic_process	Unknown	Unknown	Tandem
AT1G10360	AT1G10380	metabolic_process	response_to_stimulus	GSTU18	ERD9	Divergent
AT1G10360	AT2G01023	metabolic_process	hypothetical_protein	GSTU18	Unknown	Trans
AT1G10370	AT1G10380	metabolic_process	response_to_stimulus	GSTU18	Unknown	Divergent
AT1G10370	AT1G10385	metabolic_process	localization	ERD9	Unknown	Divergent
AT1G10380	AT1G10385	response_to_stimulus	localization	ERD9	Unknown	Tandem
AT1G10385	AT1G10395	localization	hypothetical_protein	Unknown	Unknown	Tandem
AT1G10385	AT2G07672	localization	hypothetical_protein	Unknown	Unknown	Trans
AT1G10385	AT2G07798	localization	hypothetical_protein	Unknown	Unknown	Trans
AT1G10390	AT1G10395	response_to_stimulus	hypothetical_protein	Unknown	Unknown	Convergent
AT1G10390	AT1G10400	response_to_stimulus	hypothetical_protein	NUP98A	Unknown	Tandem
AT1G10390	AT1G10410	response_to_stimulus	response_to_stimulus	NUP98A	Unknown	Tandem
AT1G10395	AT1G50440	hypothetical_protein	hypothetical_protein	NUP98A	Unknown	Tandem
AT1G10400	AT1G10410	hypothetical_protein	response_to_stimulus	Unknown	Unknown	Tandem
AT1G10400	AT1G10417	hypothetical_protein	response_to_stimulus	Unknown	Unknown	Tandem
AT1G10400	AT3G41762	hypothetical_protein	hypothetical_protein	Unknown	Unknown	Trans
AT1G10417	AT1G10430	response_to_stimulus	biological_regulation	Unknown	Unknown	Tandem
AT1G10417	AT1G10450	response_to_stimulus	biological_regulation	Unknown	PP2A-2	Divergent
AT1G10417	AT4G33330	response_to_stimulus	metabolic_process	Unknown	SNL6	Trans
AT1G10430	AT1G10450	biological_regulation	biological_regulation	Unknown	PGSIP3	Divergent
AT1G10450	AT5G10400	biological_regulation	hypothetical_protein	PP2A-2	SNL6	Trans
AT1G10455	AT1G10470	hypothetical_protein	cellular_process	SNL6	H3.1	Convergent
AT1G10460	AT1G10470	biological_regulation	cellular_process	Unknown	ARR4	Tandem
AT1G10470	AT1G10480	cellular_process	cellular_process	GLP7	ARR4	Divergent
AT1G10480	AT1G10490	cellular_process	metabolic_process	ARR4	ZFP5	Tandem
AT1G10500	AT1G10510	metabolic_process	reproductive_process	ZFP5	NAT10A	Divergent
AT1G10500	AT1G10520	metabolic_process	metabolic_process	CPISCA	emb2004	Divergent
AT1G10510	AT1G10520	reproductive_process	metabolic_process	CPISCA	Pol%7Blambda%7D	Tandem
AT1G10520	AT1G10522	metabolic_process	response_to_stimulus	emb2004	Pol%7Blambda%7D	Tandem
AT1G10520	AT1G10530	metabolic_process	response_to_stimulus	Pol%7Blambda%7D	PRIN2	Convergent
AT1G10522	AT3G41762	response_to_stimulus	hypothetical_protein	Pol%7Blambda%7D	Unknown	Trans
AT1G10530	AT1G10540	response_to_stimulus	localization	PRIN2	Unknown	Tandem
AT1G10530	AT3G41762	response_to_stimulus	hypothetical_protein	Unknown	NAT8	Trans
AT1G10540	AT1G10550	localization	cellular_process	Unknown	Unknown	Tandem
AT1G10540	AT1G10560	localization	biological_regulation	NAT8	XTH33	Divergent
AT1G10540	AT1G19620	localization	hypothetical_protein	NAT8	PUB18	Divergent
AT1G10540	AT3G41762	localization	hypothetical_protein	NAT8	Unknown	Trans
AT1G10550	AT1G10560	cellular_process	biological_regulation	NAT8	Unknown	Divergent
AT1G10560	AT1G10570	biological_regulation	response_to_stimulus	XTH33	PUB18	Tandem
AT1G10570	AT3G41762	response_to_stimulus	hypothetical_protein	PUB18	OTS2	Trans
AT1G10580	AT1G10585	response_to_stimulus	biological_regulation	OTS2	Unknown	Tandem
AT1G10580	AT1G10586	response_to_stimulus	biological_regulation	Unknown	Unknown	Tandem
AT1G10580	AT1G10588	response_to_stimulus	hypothetical_protein	Unknown	Unknown	Divergent
AT1G10585	AT1G10586	biological_regulation	biological_regulation	Unknown	ATGASA15	Tandem
AT1G10585	AT1G10588	biological_regulation	hypothetical_protein	Unknown	Unknown	Divergent
AT1G10586	AT1G10588	biological_regulation	hypothetical_protein	Unknown	ATGASA15	Divergent
AT1G10586	AT1G10600	biological_regulation	metabolic_process	Unknown	AMSH2	Divergent
AT1G10586	AT1G69690	biological_regulation	response_to_stimulus	Unknown	TCP15	Divergent
AT1G10588	AT1G10600	hypothetical_protein	metabolic_process	Unknown	ATGASA15	Tandem
AT1G10588	AT1G69690	hypothetical_protein	response_to_stimulus	ATGASA15	AMSH2	Tandem
AT1G10590	AT1G10600	hypothetical_protein	metabolic_process	ATGASA15	TCP15	Divergent
AT1G10590	AT1G10610	hypothetical_protein	biological_regulation	Unknown	AMSH2	Divergent
AT1G10590	AT3G41762	hypothetical_protein	hypothetical_protein	Unknown	Unknown	Trans
[truncated: 49,001 more rows]
