# Supplementary material for: A fine-scale Arabidopsis chromatin landscape reveals chromatin conformation-associated transcriptional dynamics
Source: Nat Commun. 2024 Apr 16;15:3253. doi: 10.1038/s41467-024-47678-7 (PMC11021422; doi:10.1038/s41467-024-47678-7)
Supplement: Supplementary file 15 — Supplementary Data 12 [file 41467_2024_47678_MOESM15_ESM.xlsx]

## Sheet: Supplementary Data 12
Supplementary Data 12: Primers and plasmids used in this study
Name	Sequence	Used for
AT1G60220_LP	GTAAACCAAAAACGGATTCTCA	qPCR
AT1G60220_RP	GTCGTTGTCATCATCATCATCA	qPCR
AT1G60230_LP	GAACTAGGAAGATTCTGTTCAC	qPCR
AT1G60230_RP	TGTGAAATGGCTCTCCCATTCC	qPCR
AT1G78210_LP	CTTAGCTACGGCGGATTCGTTG	qPCR
AT1G78210_RP	CTTGTCAAAGCATGTTCGATGA	qPCR
AT1G78230_LP	ATCATCGAGCGTGGCTCACATC	qPCR
AT1G78230_RP	GTTTGATAAACCTTGTCCAATG	qPCR
AT1G80940_LP	AAAAAGATCAGCATTGTTGAAC	qPCR
AT1G80940_RP	CAACCAGCCTTTTGGGTAGTTT	qPCR
AT1G80950_LP	TTCTCTCGATGAGCATCTTGCT	qPCR
AT1G80950_RP	TTCTGGTTTATCTCTGTAGAAG	qPCR
ACTIN2_LP	GTCGTACAACCGGTATTGTGCTGG	qPCR
ACTIN2_RP	CCATCTCCTGCTCGTAGTCAACAG	qPCR
AT1G60220_bait	CGTAAACGTTTGGCCTCGCC	3C experiment
AT1G60220_F1	CTGTGTGTGTGTGTGTGTGTGTC	3C experiment
AT1G60220_F2	TTTGGCATTTTCCCCTTCGG	3C experiment
AT1G60220_F3	TGCATCACACCATTTATGTGTTT	3C experiment
AT1G60220_F4	AGTTGACTCGTGCGTGATCA	3C experiment
AT1G60220_F5	TGTAGTTGACTCGTGCGTGA	3C experiment
AT1G60220_F6	AAATCCAAAACTCAAACCGTTCT	3C experiment
AT1G60220_F7	ACTCAAACCGCTCCAACCTT	3C experiment
AT1G60220_F8	GACGACAAATGGGCGATTGA	3C experiment
AT1G60220-bait2	GTGTGTGTGTGTGTGTGTGTC	3C experiment
AT1G60220_F1	GGTTTAGACCAGGACAGGCT	3C experiment
AT1G60220_F2	TCACTCTCACCAATTCCGCC	3C experiment
AT1G60220_F3	TTACGTACGAAATGCAATGTGT	3C experiment
AT1G60220_F4	ACTGCAATATTCCAAATTTAGTTTGCG	3C experiment
AT1G60220_F5	GGGTGATTGGTCGGTGGATT	3C experiment
AT1G60220_R6	GCCCAGCACATTCGAGGTTA	3C experiment
AT1G60220_R7	AAGCGAAGACGTGTACTGCA	3C experiment
AT1G78230-Bait	GTAGCTAAGACCGACGAGGC	3C experiment
AT1G78230_R1	TTCCCAACCTACGCACTGTC	3C experiment
AT1G78230_R2	AGTGCGGCGTTTCAAAATCT	3C experiment
AT1G78230_R3	CGGTTGTTGTGGCAGATGTG	3C experiment
AT1G78230_R4	CGTCCGGTAGCTGCAAGTAA	3C experiment
AT1G78230_R5	CGCGTCCAATACACGGAGTT	3C experiment
AT1G78230_R6	CGATGTGTCGGCCAGAGTTA	3C experiment
AT1G78230_Bait	GCAAAATCTGTTTCGCCGGA	3C experiment
AT1G78230_F1	GTAGCTAAGACCGACGAGGC	3C experiment
AT1G78230_F2	CAGATGGCAGTAGCTCCGAG	3C experiment
AT1G78230_F3	TCTGGTATCGGTTGGGGGAT	3C experiment
AT1G78230_F4	GACAGTGCGTAGGTTGGGAA	3C experiment
AT1G78230_F5	AGATGAACCAAAGCACAAAGC	3C experiment
AT1G78230_F6	GCATCAGAACCAAACTCTGCC	3C experiment
AT1G78230_F7	CACATCTGCCACAACAACCG	3C experiment
AT1G80940_Bait	CCGATCGGAACAATGCACAC	3C experiment
AT1G80940_F1	CTACGCCGACTCCCATTCTC	3C experiment
AT1G80940_F2	CATCAGCGACAGTACCACCA	3C experiment
AT1G80940_F3	CATCAGCGACAGTACCACCA	3C experiment
AT1G80940_F4	CTTCGTCGGAGGAACTACCG	3C experiment
AT1G80940_F5	ATCTGGAAAATCGGCGAGCA	3C experiment
AT1G80940_F6	GAGGATTTGTCGTGAGCCCA	3C experiment
AT1G80940_F7	AGATGCTCTGTTTCGTGGCA	3C experiment
AT1G80940_F8	GCCTCTGTAGCTGAAGCACA	3C experiment
AT1G80940_Fr1	CGTCGTCAGATGCTCGATGA	3C experiment
AT1G80940_Fr2	CTCCTTCCTCTCCGACCGTA	3C experiment
AT1G80940_Fr3	GAGGATTTGTCGTGAGCCCA	3C experiment
AT1G80940_Fr4	AGATGCTCTGTTTCGTGGCA	3C experiment
AT1G80940_Fr5	GCAAGACTTGTGCCGGAAGA	3C experiment
AT1G80940_Fr6	GCCTCTGTAGCTGAAGCACA	3C experiment
AT1G80940_Fr7	GTGATGGGTTTGTCGGAGGT	3C experiment
AT1G80940_Fr8	GAGGCTGTTACGGAGGTCAC	3C experiment
AT1G80940_Fr9	GGTGTGTGTGTGTGTGTGTG	3C experiment
LC_F	TTGTATAACACCCAGCTAGTTT	3C experiment
LC_F	GCTTTAATATCACCCATATCGAAGT	3C experiment
T8K14	BAC plasmid	3C experiment
T21F11	BAC plasmid	3C experiment
F5I6	BAC plasmid	3C experiment
F23A5	BAC plasmid	3C experiment
F20B17	BAC plasmid	3C experiment
T7P1	BAC plasmid	3C experiment
T2K10	BAC plasmid	3C experiment
T13D8	BAC plasmid	3C experiment
F8A5	BAC plasmid	3C experiment
F11P17	BAC plasmid	3C experiment
F23H11	BAC plasmid	3C experiment
pair1-apo1-bait1	CGTAAACGTTTGGCCTCGCC	3C experiment
pair1-apo1-F1/bait	CTGTGTGTGTGTGTGTGTGTGTC	3C experiment
pair1-apo1-F2	TTTGGCATTTTCCCCTTCGG	3C experiment
pair1-apo1-F3	TGCATCACACCATTTATGTGTTT	3C experiment
pair1-apo1-F4	AGTTGACTCGTGCGTGATCA	3C experiment
pair1-apo1-F5	TGTAGTTGACTCGTGCGTGA	3C experiment
pair1-apo1-F6	AAATCCAAAACTCAAACCGTTCT	3C experiment
pair1-apo1-F7	ACTCAAACCGCTCCAACCTT	3C experiment
pair1-apo1-F8	GACGACAAATGGGCGATTGA	3C experiment
pair1-apo1-R1	TCACTCTCACCAATTCCGCC	3C experiment
pair1-apo1-R2	TTACGTACGAAATGCAATGTGT	3C experiment
pair1-apo1-R3	TGCTTCTATTTACAAAACGAAAACGA	3C experiment
pair1-apo1-R4	TTTCATTGTACATTTGAAACATAAGCA	3C experiment
pair1-apo1-R5	TGCTAATTTGCTCTCAAACATGA	3C experiment
pair1-apo1-R6	GGGTGATTGGTCGGTGGATT	3C experiment
pair1-apo1-R7	TACATGTTGGCCCAGCACAT	3C experiment
pair1-apo1-R8	AAGCGAAGACGTGTACTGCA	3C experiment
pair1-nlaiii-bait	AAGCGAAGACGTGTACTGCA	3C experiment
pair1-nlaiii-F1/bait	GTGTGTGTGTGTGTGTGTGTC	3C experiment
pair1-nlaiii-F2	TTGGGGTGAAGATGGTGACG	3C experiment
pair1-nlaiii-F3	AAACTTATTTGGAAGGTCCCCA	3C experiment
pair1-nlaiii-F4	AGTTGACTCGTGCGTGATCA	3C experiment
pair1-nlaiii-F5	CCAAAACTCAAACCGTTCTAATCCA	3C experiment
pair1-nlaiii-F6	CCTAACCGATCGTGACCTCG	3C experiment
pair1-nlaiii-R1	AACTCGCAGGATGTTGCAGA	3C experiment
pair1-nlaiii-R2	GGTTTAGACCAGGACAGGCT	3C experiment
pair1-nlaiii-R3	TCACTCTCACCAATTCCGCC	3C experiment
pair1-nlaiii-R4	TTACGTACGAAATGCAATGTGT	3C experiment
pair1-nlaiii-R5	ACTGCAATATTCCAAATTTAGTTTGCG	3C experiment
pair1-nlaiii-R6	GGGTGATTGGTCGGTGGATT	3C experiment
pair1-nlaiii-R7	GCCCAGCACATTCGAGGTTA	3C experiment
pair1-nlaiii-R8	AAGCGAAGACGTGTACTGCA	3C experiment
pair2-mboi-bait	gcaaaatctgtttcgccgga	3C experiment
pair2-mboi-F1	GTAGCTAAGACCGACGAGGC	3C experiment
pair2-mboi-F2	CAGATGGCAGTAGCTCCGAG	3C experiment
pair2-mboi-F3	tctggtatcggttgggggat	3C experiment
pair2-mboi-F4	gacagtgcgtaggttgggaa	3C experiment
pair2-mboi-F5	agatgaaccaaagcacaaagc	3C experiment
pair2-mboi-F6	CATCGCCTGAAGTCCACGTA	3C experiment
pair2-mboi-F7	GCATCAGAACCAAACTCTGCC	3C experiment
pair2-mboi-F8	CACATctgccacaacaaccg	3C experiment
pair2-mboi-F9	GCAACCGAGCTTAGCCAAGT	3C experiment
pair2-mboi-F10	tgtgagttaagggatgctcga	3C experiment
pair2-mboi-F12	tgcacaagttggtggagaagt	3C experiment
pair2-apoi-baitF	GTAGCTAAGACCGACGAGGC	3C experiment
pair2-apoi-R1	ttcccaacctacgcactgtc	3C experiment
pair2-apoi-R2	acatacatgaagccacgcca	3C experiment
pair2-apoi-R3	agtgcggcgtttcaaaatct	3C experiment
pair2-apoi-R4	cggttgttgtggcagATGTG	3C experiment
pair2-apoi-R5	ACTGCAGTCTGGTCATGACG	3C experiment
pair2-apoi-R7	cgtccggtagctgcaagtaa	3C experiment
pair2-apoi-R8	cgcgtccaatacacggagtt	3C experiment
pair2-apoi-R9	CGATGTGTCGGCCAGAGTTA	3C experiment
pair3-taq1-Bait	ccgatcggaacaatgcacac	3C experiment
pair3-taq1-F1/Bait	CTACGCCGACTCCCATTCTC	3C experiment
pair3-taq1-F2	CATCAGCGACAGTACCACCA	3C experiment
pair3-taq1-F3	CATCAGCGACAGTACCACCA	3C experiment
pair3-taq1-F4	CTTCGTCGGAGGAACTACCG	3C experiment
pair3-taq1-F5	atctggaaaatcggcgagca	3C experiment
pair3-taq1-F6	gaggatttgtcgtgagccca	3C experiment
pair3-taq1-F7	agatgctctgtttcgtggca	3C experiment
pair3-taq1-F8	gcctctgtagctgaagcaca	3C experiment
pair3-taq1-F9	GTGATGGGTTTGTCGGAGGT	3C experiment
pair3-taq1-R1	GACGATGGGTTTGGGTCCTT	3C experiment
pair3-taq1-R2	tcgtgtggtccgtcttttgt	3C experiment
pair3-taq1-R3	ccgatcggaacaatgcacac	3C experiment
pair3-apo1-F1/Bait	CGTCGTCAGATGCTCGATGA	3C experiment
pair3-apo1-F2	CTCCTTCCTCTCCGACCGTA	3C experiment
pair3-apo1-F3	gaggatttgtcgtgagccca	3C experiment
pair3-apo1-F4	agatgctctgtttcgtggca	3C experiment
pair3-apo1-F5	gcaagacttgtgccggaaga	3C experiment
pair3-apo1-F6	gcctctgtagctgaagcaca	3C experiment
pair3-apo1-F7	GTGATGGGTTTGTCGGAGGT	3C experiment
pair3-apo1-F8	GAGGCTGTTACGGAGGTCAC	3C experiment
pair3-apo1-F9	ggtgtgtgtgtgtgtgtgtg	3C experiment
pair3-apo1-F10	agtttccatcccagccacag	3C experiment
pair3-apo1-F11	GTCGCTAAGTCCCAACTCCG	3C experiment
pair3-apo1-F12	TCTTCCTCTGGCCCACGATA	3C experiment
pair3-apo1-F13	gatttcagctttcgcgcaca	3C experiment
AT1G78210-F1	GTGATTGATCTGAGATCGAGAGGCATGGTT	CRISPR-Cas9-Target1
AT1G78210-R1	CTAAAACCATGCCTCTCGATCTCAGATCAA
AT1G78210-F2	ATTGTGGTTCTCTGGTATCGGTT	CRISPR-Cas9-Target2
AT1G78210-R2	AAACAACCGATACCAGAGAACCA
AT1G80940-F1	GTGATTGGGCAGCGTTAGGTGTCTTTGTT	CRISPR-Cas9-Target1
AT1G80940-R1	CTAAAACAAAGACACCTAACGCTGCCCAA
AT1G80940-F2	ATTGTTGTCTTATCGTATTCTTT	CRISPR-Cas9-Target2
AT1G80940-R2	AAACAAAGAATACGATAAGACAA
