# Supplementary material for: A fine-scale Arabidopsis chromatin landscape reveals chromatin conformation-associated transcriptional dynamics
Source: Nat Commun. 2024 Apr 16;15:3253. doi: 10.1038/s41467-024-47678-7 (PMC11021422; doi:10.1038/s41467-024-47678-7)
Supplement: Supplementary file 17 — Source Data [file 41467_2024_47678_MOESM17_ESM.xlsx]

## Sheet: Figure 3a
ID	Normalized Contact density per gene(CAP-C)	Normalized GRO-seq reads per gene
AT1G01010	-4.38705	-5.05329
AT1G01020	-4.32031	-4.24001
AT1G01030	-4.35696	-4.89772
AT1G01040	-3.80054	-3.94757
AT1G01050	-4.39058	-4.08681
AT1G01060	-4.05249	-4.33728
AT1G01070	-4.31803	-5.69427
AT1G01080	-4.34667	-4.47025
AT1G01090	-4.349	-4.0826
AT1G01100	-4.55468	-3.66629
AT1G01110	-4.25027	-5.38908
AT1G01120	-4.43766	-4.00093
AT1G01130	-4.4344	-4.70569
AT1G01140	-4.1292	-3.76989
AT1G01160	-4.41964	-4.59635
AT1G01170	-4.74142	-4.08271
AT1G01180	-4.584	-4.66247
AT1G01190	-4.46974	-6.48085
AT1G01200	-4.49995	-5.58419
AT1G01210	-4.42017	-4.81148
AT1G01220	-4.07619	-4.43095
AT1G01225	-4.55754	-5.20887
AT1G01230	-4.40715	-4.51209
AT1G01240	-4.32417	-4.4783
AT1G01250	-4.80541	-5.41463
AT1G01260	-4.19876	-4.32178
AT1G01290	-4.34469	-4.91127
AT1G01300	-4.40753	-4.37765
AT1G01320	-3.71966	-2.89195
AT1G01340	-4.15068	-5.27355
AT1G01350	-4.4055	-4.7683
AT1G01360	-4.58707	-4.48677
AT1G01370	-4.21551	-5.33839
AT1G01380	-4.74417	-5.78702
AT1G01390	-4.47624	-4.86434
AT1G01420	-4.50485	-4.73771
AT1G01430	-4.31844	-3.97538
AT1G01440	-4.18143	-4.21576
AT1G01453	-4.54289	-6.66991
AT1G01460	-4.25858	-7.41027
AT1G01470	-4.61015	-4.76632
AT1G01480	-4.29792	-6.13152
AT1G01490	-4.2047	-3.49861
AT1G01500	-4.33922	-4.67268
AT1G01510	-4.15549	-4.43946
AT1G01520	-4.43211	-5.18755
AT1G01540	-4.24456	-3.62945
AT1G01550	-4.33233	-3.44989
AT1G01560	-4.3349	-4.99697
AT1G01570	-4.33641	-5.27994
AT1G01580	-4.10233	-6.27994
AT1G01590	-4.17328	-6.29633
AT1G01600	-4.3896	-4.81203
AT1G01610	-4.27616	-3.9254
AT1G01620	-4.46232	-3.40709
AT1G01630	-4.39822	-4.63831
AT1G01640	-4.51957	-5.85397
AT1G01650	-3.98916	-4.08209
AT1G01660	-4.18599	-5.62139
AT1G01670	-4.14948	-5.47075
AT1G01680	-4.36552	-6.34957
AT1G01690	-4.1562	-5.24001
AT1G01695	-4.38259	-5.42126
AT1G01700	-4.35346	-6.20615
AT1G01710	-4.19633	-4.49303
AT1G01715	-4.49682	-4.73679
AT1G01720	-4.40817	-3.93678
AT1G01725	-4.77682	-4.98867
AT1G01730	-4.56789	-4.96079
AT1G01740	-4.2336	-4.63942
AT1G01750	-4.63496	-6.36888
AT1G01760	-4.36726	-4.9773
AT1G01770	-4.07934	-4.41005
AT1G01780	-4.59015	-4.61893
AT1G01790	-3.91665	-3.69556
AT1G01800	-4.43009	-4.40616
AT1G01810	-4.90977	-5.55596
AT1G01820	-4.32021	-4.33073
AT1G01830	-4.13222	-4.51957
AT1G01840	-4.78251	-5.49646
AT1G01860	-4.412	-4.77378
AT1G01880	-4.23548	-5.1623
AT1G01900	-4.20042	-5.22416
AT1G01910	-4.20782	-4.43946
AT1G01920	-4.1471	-5.16972
AT1G01930	-4.21895	-4.53463
AT1G01940	-4.44841	-4.74422
AT1G01950	-4.00036	-4.34394
AT1G01960	-3.8818	-3.86713
AT1G01970	-4.41665	-4.45434
AT1G01980	-4.448	-6.16723
AT1G01990	-4.46405	-4.79855
AT1G02000	-4.29772	-4.75226
AT1G02010	-4.01643	-4.4479
AT1G02020	-4.34403	-4.80067
AT1G02030	-4.36552	-5.90512
AT1G02040	-4.64892	-6.10924
AT1G02050	-4.52089	-5.62139
AT1G02060	-4.36587	-5.13152
AT1G02065	-4.34359	-5.24295
AT1G02070	-4.80161	-6.66991
AT1G02080	-3.60845	-3.48747
AT1G02090	-4.2823	-4.27561
AT1G02100	-4.21169	-4.35375
AT1G02110	-4.27823	-4.58712
AT1G02120	-4.08469	-4.11779
AT1G02130	-4.46798	-4.46333
AT1G02140	-4.57982	-4.46186
AT1G02145	-4.14509	-4.65287
AT1G02150	-4.38644	-4.2975
AT1G02160	-4.71149	-4.59536
AT1G02170	-4.39649	-4.70227
AT1G02180	-4.62857	-5.36888
AT1G02190	-4.32156	-5.46333
AT1G02205	-4.12097	-4.42327
AT1G02220	-4.38717	-5.5099
AT1G02230	-4.42596	-6.17982
AT1G02250	-4.48375	-6.155
AT1G02260	-4.28806	-4.61893
AT1G02270	-4.21258	-4.44296
AT1G02280	-4.41354	-4.38929
AT1G02290	-4.3448	-4.91891
AT1G02300	-4.32565	-4.34432
AT1G02305	-4.32765	-4.25493
AT1G02310	-4.37427	-5.54695
AT1G02330	-4.50581	-4.70355
AT1G02335	-4.72713	-5.72007
AT1G02340	-4.36311	-4.76731
AT1G02350	-4.74972	-5.15985
AT1G02360	-4.58784	-5.7027
AT1G02370	-4.29194	-5.34957
AT1G02380	-4.34118	-4.47476
AT1G02390	-4.27475	-5.26105
AT1G02400	-4.31989	-4.65784
AT1G02405	-4.97833	-6.7113
AT1G02410	-4.42796	-4.53928
AT1G02420	-4.51142	-5.04013
AT1G02450	-4.8741	-6.43255
AT1G02460	-4.38319	-6.20615
AT1G02470	-4.35707	-4.4094
AT1G02475	-4.42477	-4.20983
AT1G02500	-4.35391	-3.93271
AT1G02520	-3.99546	-5.41245
AT1G02530	-4.05973	-6.80821
AT1G02560	-4.29311	-4.0297
AT1G02570	-4.73381	-5.34957
AT1G02610	-4.25373	-3.47787
AT1G02620	-4.53668	-5.19942
AT1G02630	-4.41886	-6.19279
AT1G02640	-4.23412	-3.80913
AT1G02650	-4.41059	-4.79537
AT1G02660	-4.20605	-3.69235
AT1G02670	-4.06873	-5.03278
AT1G02680	-4.53668	-4.43576
AT1G02690	-4.21633	-4.99949
AT1G02700	-4.54219	-6.43255
AT1G02705	-4.77504	-5.14076
AT1G02720	-4.31054	-4.84442
AT1G02730	-4.13642	-4.39807
AT1G02740	-4.23403	-4.91821
AT1G02750	-4.39193	-4.40252
AT1G02770	-4.50917	-5.7113
AT1G02780	-4.49869	-3.56362
AT1G02800	-4.25018	-5.76191
AT1G02810	-4.42504	-5.41245
AT1G02816	-4.47446	-3.9312
AT1G02820	-4.75705	-5.37886
AT1G02840	-4.13128	-3.89189
AT1G02850	-4.20287	-4.24295
AT1G02860	-4.36116	-4.53637
AT1G02870	-4.52122	-5.06099
AT1G02880	-4.35111	-4.31843
AT1G02890	-3.89351	-3.7879
AT1G02900	-4.80827	-5.24443
AT1G02910	-4.30519	-4.19503
AT1G02920	-4.60133	-5.10384
AT1G02930	-4.60272	-4.93824
AT1G02940	-4.60053	-5.89839
AT1G02950	-4.59678	-6.29633
AT1G02960	-4.21298	-4.79222
AT1G02970	-4.23582	-5.35719
AT1G02980	-4.12967	-6.80821
AT1G02990	-3.95266	-4.54162
AT1G03000	-4.05871	-4.19982
AT1G03010	-4.17372	-6.19279
AT1G03020	-4.9662	-5.96311
AT1G03030	-4.31648	-4.5784
AT1G03040	-4.28183	-4.23201
AT1G03055	-4.44411	-5.16847
AT1G03060	-3.56527	-3.73697
AT1G03070	-4.50342	-5.35146
AT1G03080	-3.89091	-4.17601
AT1G03090	-4.07459	-3.52829
AT1G03100	-4.24701	-5.22843
AT1G03106	-4.80764	-5.58745
AT1G03110	-4.29792	-4.80712
AT1G03120	-4.79412	-6.66991
AT1G03130	-4.78191	-4.13346
AT1G03140	-4.40512	-4.67707
AT1G03150	-4.37122	-4.55233
AT1G03160	-4.03023	-4.03024
AT1G03165	-4.72554	-4.90853
AT1G03170	-4.38451	-4.30187
AT1G03180	-4.47698	-5.43946
AT1G03190	-4.12229	-4.65287
AT1G03210	-4.53703	-5.24592
AT1G03220	-4.41912	-4.30035
AT1G03230	-4.46594	-4.84324
AT1G03240	-4.92372	-5.83049
AT1G03250	-4.38463	-4.23172
AT1G03260	-4.28777	-4.61508
AT1G03270	-4.18667	-5.13037
AT1G03280	-4.09869	-4.36299
AT1G03290	-3.96985	-4.41529
AT1G03300	-4.43251	-4.87434
AT1G03310	-4.18667	-4.56455
AT1G03330	-4.4573	-4.52434
AT1G03340	-4.39673	-5.46333
AT1G03350	-4.44939	-4.45651
AT1G03360	-4.42451	-4.96234
AT1G03365	-4.12427	-4.49015
AT1G03370	-4.04808	-4.18174
AT1G03380	-3.99384	-4.04142
AT1G03390	-4.57066	-5.73358
AT1G03395	-5.01329	-5.42574
AT1G03400	-4.57644	-4.59073
AT1G03410	-4.23892	-4.47275
AT1G03430	-4.44549	-4.44625
AT1G03440	-4.40702	-3.95125
AT1G03457	-4.18874	-4.08465
AT1G03470	-4.37168	-4.69385
AT1G03475	-4.30862	-4.17222
AT1G03495	-4.92456	-6.8662
AT1G03510	-4.54655	-5.26105
AT1G03520	-4.33073	-4.10267
AT1G03530	-4.23969	-4.7161
AT1G03540	-4.51336	-5.27039
AT1G03550	-4.35044	-4.84324
AT1G03560	-4.33555	-4.71
AT1G03590	-4.12653	-3.94623
AT1G03600	-4.61937	-3.93569
AT1G03610	-4.30973	-3.77883
AT1G03620	-4.15799	-5.08599
AT1G03630	-4.36587	-4.08414
AT1G03650	-4.65382	-5.34581
AT1G03660	-4.47416	-5.28155
AT1G03670	-4.3918	-5.78188
AT1G03680	-4.6536	-3.8734
AT1G03687	-4.38548	-4.91127
AT1G03700	-4.82457	-6.53521
AT1G03710	-4.65607	-7.7113
AT1G03730	-4.66311	-4.74422
AT1G03740	-4.1567	-4.37086
AT1G03750	-4.20271	-4.88979
AT1G03760	-4.34337	-5.36105
AT1G03770	-4.20975	-5.35719
AT1G03780	-4.04015	-4.88071
AT1G03790	-4.42056	-5.00715
AT1G03800	-4.61566	-6.26414
AT1G03820	-4.66082	-5.87245
AT1G03830	-4.00346	-4.97094
AT1G03840	-4.33533	-5.93315
AT1G03850	-4.52855	-4.46505
AT1G03860	-4.28767	-4.55962
AT1G03870	-4.70666	-3.59092
AT1G03880	-4.40298	-6.8662
AT1G03900	-4.41149	-4.54903
AT1G03905	-4.28316	-4.77832
AT1G03910	-4.08168	-4.26259
AT1G03920	-4.24754	-5.95542
AT1G03930	-4.14829	-4.32928
AT1G03940	-4.69002	-6.34957
AT1G03950	-4.36958	-4.89506
AT1G03960	-4.092	-4.62851
AT1G03970	-4.69566	-4.67507
AT1G03980	-4.25267	-5.44413
AT1G04000	-4.65047	-4.03142
AT1G04010	-4.01222	-4.45506
AT1G04020	-4.1631	-5.1811
AT1G04030	-4.33308	-5.6075
AT1G04040	-4.55664	-4.57205
AT1G04050	-4.06421	-5.21299
AT1G04070	-4.90176	-4.91127
AT1G04080	-3.98611	-3.95178
AT1G04090	-4.30559	-4.84324
AT1G04100	-4.51891	-4.84738
AT1G04110	-4.30499	-4.74375
AT1G04120	-3.87018	-3.90343
AT1G04130	-4.35212	-4.8055
AT1G04140	-4.04141	-3.93329
AT1G04150	-4.20846	-7.10924
AT1G04160	-3.71838	-4.43484
AT1G04170	-4.24947	-4.04911
AT1G04180	-4.49838	-6.45603
AT1G04190	-4.33501	-4.60681
AT1G04200	-4.06185	-4.33254
AT1G04210	-3.95917	-3.80335
AT1G04220	-4.28326	-5.02288
AT1G04230	-4.20026	-4.7391
AT1G04240	-4.47983	-3.94281
AT1G04250	-4.33955	-4.64872
AT1G04260	-4.63496	-4.57111
AT1G04270	-4.50342	-3.72203
AT1G04280	-4.19947	-4.09609
AT1G04290	-4.71509	-4.84501
AT1G04300	-3.98166	-3.90437
AT1G04310	-4.25741	-4.27118
AT1G04330	-5.04026	-7.01233
AT1G04340	-4.36993	-4.51734
AT1G04350	-4.35617	-4.21589
AT1G04360	-4.49247	-5.1431
AT1G04380	-4.42069	-6.45603
AT1G04390	-4.0664	-4.59869
AT1G04400	-4.1879	-3.66441
AT1G04410	-4.3582	-3.42439
AT1G04420	-4.33706	-4.33163
AT1G04430	-4.1592	-3.59994
AT1G04440	-4.14927	-3.9099
AT1G04445	-4.76711	-5.57776
AT1G04480	-4.5597	-3.27495
AT1G04490	-4.22226	-6.19279
AT1G04500	-4.22559	-6.80821
AT1G04510	-4.13371	-4.25539
AT1G04520	-4.34844	-4.74375
AT1G04530	-4.42424	-4.52974
AT1G04550	-4.3745	-4.51018
AT1G04555	-4.51629	-4.93605
AT1G04560	-4.66887	-7.23418
AT1G04570	-4.29038	-5.1811
AT1G04590	-4.26926	-4.88979
AT1G04600	-3.70215	-6.01233
AT1G04610	-4.39935	-5.74751
AT1G04620	-4.071	-4.34712
AT1G04630	-4.629	-4.92455
AT1G04635	-4.83329	-4.91058
AT1G04640	-4.55112	-4.16922
AT1G04650	-4.08144	-5.4235
AT1G04680	-4.13486	-3.88802
AT1G04690	-4.3758	-4.27801
AT1G04700	-4.07845	-5.17727
AT1G04710	-4.24064	-4.88007
AT1G04730	-3.93655	-4.93315
AT1G04750	-4.40728	-4.20183
AT1G04760	-4.3879	-5.7027
AT1G04770	-4.47535	-3.69552
AT1G04778	-4.73787	-6.53521
AT1G04780	-4.20327	-4.15705
AT1G04790	-4.14843	-4.3819
AT1G04800	-4.74197	-4.17867
AT1G04810	-3.98979	-4.29002
AT1G04820	-4.448	-4.11702
AT1G04830	-4.16505	-4.45171
AT1G04840	-4.27167	-4.71
AT1G04850	-4.10195	-4.33582
AT1G04860	-4.1162	-4.13277
AT1G04870	-4.28873	-4.57395
AT1G04880	-4.14252	-6.31336
AT1G04900	-4.13209	-5.11801
AT1G04910	-4.21047	-4.39219
AT1G04920	-4.07229	-5.06294
AT1G04930	-4.23446	-4.90309
AT1G04945	-4.12913	-4.35777
AT1G04940	-4.51255	-4.44016
AT1G04950	-4.07388	-4.41485
AT1G04960	-4.20414	-4.33912
AT1G04970	-4.32125	-4.36163
AT1G04980	-4.31014	-4.82481
AT1G04985	-4.33105	-4.428
AT1G04990	-4.22785	-4.58745
AT1G05000	-4.19665	-4.08506
AT1G05005	-4.68663	-5.74282
AT1G05010	-4.48118	-3.62887
AT1G05020	-4.3319	-5.13152
AT1G05030	-4.15906	-4.5061
AT1G05040	-4.71303	-5.95542
AT1G05055	-4.39315	-4.72185
AT1G05060	-4.47135	-4.91403
AT1G05065	-4.90695	-5.01845
AT1G05070	-4.42082	-4.56116
AT1G05080	-4.5267	-7.41027
AT1G05100	-4.67896	-5.38702
AT1G05120	-4.03414	-4.6278
AT1G05140	-4.5646	-4.10815
AT1G05150	-4.21144	-4.34995
AT1G05160	-4.18158	-4.43392
AT1G05170	-4.20486	-4.39303
AT1G05180	-4.1806	-4.64311
AT1G05190	-4.48239	-3.9591
AT1G05200	-4.12666	-4.11087
AT1G05205	-4.65787	-5.27355
AT1G05220	-4.77504	-5.8662
AT1G05230	-3.98151	-4.15512
AT1G05240	-5.06611	-7.7113
AT1G05260	-4.52955	-5.66208
AT1G05270	-4.25195	-4.357
AT1G05300	-4.34833	-4.68517
AT1G05310	-4.47179	-5.15379
AT1G05320	-4.06323	-4.70355
AT1G05330	-4.94598	-5.84207
AT1G05340	-4.80193	-4.70698
AT1G05350	-4.17246	-4.51595
AT1G05360	-4.24386	-4.53608
AT1G05370	-4.26184	-5.29134
AT1G05380	-3.99526	-4.14345
AT1G05385	-4.76711	-4.69594
AT1G05400	-4.65833	-5.14545
AT1G05410	-4.39922	-4.75899
AT1G05420	-4.80382	-6.33109
AT1G05430	-4.42345	-4.67868
AT1G05440	-4.47091	-5.55596
AT1G05450	-4.66014	-6.8662
AT1G05460	-4.13874	-4.74893
AT1G05470	-4.02879	-4.32982
AT1G05490	-4.00733	-6.23418
AT1G05500	-4.12091	-4.29416
AT1G05510	-4.61198	-5.91196
AT1G05520	-4.0233	-4.17097
AT1G05530	-4.50917	-6.34957
AT1G05540	-4.46261	-5.27355
AT1G05550	-4.28613	-5.8192
AT1G05560	-4.43291	-4.17411
AT1G05570	-3.65167	-4.00818
AT1G05575	-4.87672	-4.75274
AT1G05577	-4.42836	-7.7113
AT1G05590	-4.33458	-4.71391
AT1G05600	-4.45093	-4.70142
AT1G05610	-4.37936	-5.87245
AT1G05620	-4.27102	-4.82032
AT1G05630	-4.02105	-4.29433
AT1G05640	-4.34031	-5.40167
AT1G05670	-4.16172	-4.49566
AT1G05675	-4.53446	-5.54104
AT1G05680	-4.46232	-4.9781
AT1G05690	-4.26384	-4.80228
AT1G05700	-4.1462	-5.21714
AT1G05710	-4.33233	-4.8192
AT1G05720	-4.51013	-5.23708
AT1G05730	-4.42187	-5.83624
AT1G05750	-4.25045	-4.91611
AT1G05760	-4.88351	-5.83624
AT1G05770	-4.78766	-6.05809
AT1G05780	-4.37769	-4.98702
AT1G05783	-4.745	-5.54695
AT1G05785	-4.30219	-4.83682
AT1G05790	-4.04157	-4.39219
AT1G05805	-4.27663	-3.86041
AT1G05810	-4.57513	-4.83624
AT1G05820	-4.0703	-4.70612
AT1G05830	-3.80927	-4.12663
AT1G05835	-4.90896	-4.94489
AT1G05840	-4.16535	-4.4142
AT1G05850	-4.41316	-3.71738
AT1G05860	-4.3573	-4.39012
AT1G05870	-4.45178	-4.36809
AT1G05880	-4.25027	-7.41027
AT1G05890	-4.04581	-3.94757
AT1G05894	-4.50565	-5.13266
AT1G05900	-4.26732	-4.4806
AT1G05910	-3.95387	-4.35796
AT1G05920	-4.50885	-5.33109
AT1G05940	-4.24212	-4.3526
AT1G05950	-4.14516	-5.25342
AT1G05960	-3.86127	-3.91459
AT1G05970	-4.52972	-5.07082
AT1G05990	-4.77504	-6.80821
AT1G06000	-4.47878	-4.58647
AT1G06010	-4.46074	-5.00118
AT1G06020	-4.44855	-5.56828
AT1G06040	-4.49355	-4.42642
AT1G06050	-4.41951	-4.88393
AT1G06060	-4.48073	-4.77029
AT1G06070	-4.2436	-4.39533
AT1G06080	-4.36854	-4.71786
AT1G06090	-4.34458	-5.37484
AT1G06100	-4.58096	-5.4081
AT1G06110	-4.37686	-4.66637
AT1G06130	-4.24596	-4.39828
AT1G06140	-4.39785	-5.39955
AT1G06143	-4.51272	-5.01933
AT1G06150	-4.05519	-4.12258
AT1G06148	-4.43657	-6.06785
AT1G06160	-4.62437	-4.99865
AT1G06180	-4.45065	-4.50071
AT1G06190	-4.40855	-4.40854
AT1G06200	-4.28835	-4.44179
AT1G06210	-4.39217	-4.55627
AT1G06220	-4.14328	-4.37745
AT1G06230	-4.10289	-4.02075
AT1G06240	-4.4074	-4.39955
AT1G06250	-4.55112	-5.97094
AT1G06270	-4.46681	-5.12359
AT1G06290	-4.20629	-4.36144
AT1G06310	-4.15308	-6.8662
AT1G06350	-4.58324	-5.94787
AT1G06360	-4.5917	-3.92526
AT1G06380	-4.57964	-4.81643
AT1G06390	-4.1329	-3.73937
AT1G06400	-4.34579	-3.88258
AT1G06410	-4.10491	-3.48659
AT1G06420	-4.64892	-5.06294
AT1G06430	-4.254	-3.91473
AT1G06440	-4.44149	-5.16107
AT1G06450	-4.62773	-5.16352
AT1G06460	-4.33901	-4.37284
AT1G06470	-4.04647	-4.14913
AT1G06475	-5.01432	-5.32569
AT1G06490	-3.68808	-4.98213
AT1G06500	-4.56661	-4.83798
AT1G06515	-4.50469	-4.45027
AT1G06510	-4.50933	-4.91961
AT1G06520	-4.32031	-5.27994
AT1G06530	-4.53073	-4.61058
AT1G06540	-4.39562	-5.75706
AT1G06550	-4.15971	-4.43899
AT1G06560	-4.0859	-4.90784
AT1G06570	-4.57011	-4.25115
AT1G06580	-4.40842	-4.8944
AT1G06590	-3.79458	-4.45845
AT1G06620	-4.46623	-5.58419
AT1G06630	-4.17298	-4.38681
AT1G06640	-4.37005	-4.14687
AT1G06645	-4.5348	-3.99991
AT1G06650	-4.52704	-4.01687
AT1G06660	-4.20983	-5.62139
AT1G06670	-3.87084	-4.10011
AT1G06680	-4.42266	-3.37991
AT1G06690	-4.27681	-4.44483
AT1G06700	-4.27195	-4.24118
AT1G06710	-4.0336	-4.90648
AT1G06720	-3.88154	-4.45171
AT1G06730	-4.27447	-4.67387
AT1G06740	-4.3225	-4.78754
AT1G06750	-4.16695	-5.13611
AT1G06760	-4.57606	-4.18951
AT1G06770	-4.15963	-4.92101
AT1G06780	-4.15315	-4.50664
AT1G06790	-4.30639	-4.66092
AT1G06800	-4.35628	-4.95925
AT1G06810	-4.81961	-6.20615
AT1G06820	-4.14335	-4.45723
AT1G06830	-5.01278	-5.39115
AT1G06840	-3.94862	-4.23201
AT1G06850	-4.48058	-4.85639
AT1G06870	-4.32913	-4.4186
AT1G06890	-4.21396	-4.21024
AT1G06900	-3.97143	-4.28528
AT1G06910	-4.24447	-4.9004
AT1G06923	-4.72474	-6.59736
AT1G06925	-4.88465	-6.56517
AT1G06930	-4.67213	-6.04854
AT1G06950	-3.98371	-3.9777
AT1G06960	-4.39562	-4.99781
AT1G06970	-4.28145	-5.30818
AT1G06980	-4.67801	-5.0943
AT1G07000	-4.33426	-4.67908
AT1G07010	-4.30459	-4.03892
AT1G07020	-4.81213	-4.91196
AT1G07025	-5.0893	-5.57776
AT1G07030	-4.39599	-4.53175
AT1G07040	-4.33383	-4.38887
AT1G07050	-4.46507	-4.38867
AT1G07060	-4.39735	-6.23418
AT1G07070	-4.54795	-4.72812
AT1G07080	-4.41561	-4.33728
AT1G07090	-4.63518	-4.84976
AT1G07110	-3.97055	-3.53287
AT1G07120	-4.42689	-7.7113
AT1G07130	-4.74417	-5.47075
AT1G07135	-4.66679	-3.88374
AT1G07140	-4.379	-4.02208
AT1G07150	-4.45023	-4.0983
AT1G07160	-4.40411	-5.35719
AT1G07170	-4.63325	-4.70058
AT1G07180	-4.27363	-4.58712
AT1G07200	-4.07714	-4.04685
AT1G07210	-4.47728	-4.98784
AT1G07220	-4.28835	-4.75754
AT1G07230	-4.3073	-4.41971
AT1G07240	-4.54185	-4.73449
AT1G07250	-4.50058	-4.28284
AT1G07260	-4.51842	-5.38908
AT1G07270	-4.18538	-5.47075
AT1G07280	-4.19548	-3.61041
AT1G07290	-4.26503	-5.19279
AT1G07300	-4.53583	-4.5686
AT1G07310	-4.49479	-4.26414
AT1G07320	-4.53006	-4.051
AT1G07330	-4.18431	-4.56828
AT1G07350	-4.29841	-3.54549
AT1G07360	-4.33479	-4.15936
AT1G07370	-4.54672	-5.32569
AT1G07380	-4.13998	-4.71919
AT1G07390	-3.99966	-4.59204
AT1G07400	-4.83261	-4.22586
AT1G07410	-4.58191	-4.43277
AT1G07420	-4.32691	-3.91479
AT1G07430	-4.46174	-5.56208
AT1G07440	-4.54989	-4.44109
AT1G07450	-4.58861	-5.19942
AT1G07470	-4.41509	-4.71435
AT1G07473	-4.66887	-6.17982
AT1G07480	-4.34337	-4.68887
AT1G07485	-4.81148	-7.01233
AT1G07490	-4.87003	-5.73817
AT1G07510	-3.83618	-4.48136
AT1G07520	-4.27965	-4.45893
AT1G07530	-4.24194	-3.89261
AT1G07550	-4.14752	-6.45603
AT1G07560	-4.16717	-6.38908
AT1G07570	-4.29762	-4.0306
AT1G07590	-4.2632	-3.92348
AT1G07600	-5.15301	-4.3034
AT1G07610	-4.95665	-4.79327
AT1G07615	-4.39947	-5.33472
AT1G07620	-4.28088	-5.46088
AT1G07630	-4.24692	-4.41683
AT1G07640	-4.2071	-4.61578
AT1G07650	-3.8274	-3.89459
AT1G07660	-4.84426	-4.75996
AT1G07670	-4.21453	-4.35394
AT1G07690	-4.61545	-7.41027
AT1G07700	-4.47342	-4.47577
AT1G07705	-4.07447	-4.3158
AT1G07710	-4.39798	-7.23418
AT1G07720	-4.39984	-4.00407
AT1G07725	-4.36599	-6.48085
AT1G07740	-4.26549	-5.03096
AT1G07730	-4.73705	-5.62494
AT1G07745	-4.36345	-4.93751
AT1G07750	-4.39513	-4.88587
AT1G07770	-4.45375	-4.17034
AT1G07780	-4.83566	-6.43255
AT1G07790	-4.86709	-4.67989
AT1G07795	-4.78432	-5.78702
AT1G07810	-4.20366	-4.39533
AT1G07820	-4.75962	-4.44039
AT1G07830	-4.50074	-5.01407
AT1G07840	-4.3075	-4.54963
AT1G07850	-4.3683	-5.21024
AT1G07870	-4.22002	-4.50718
AT1G07880	-4.32945	-5.62139
AT1G07885	-4.69764	-6.09852
AT1G07890	-4.38379	-3.15023
AT1G07900	-4.73032	-5.80281
AT1G07902	-4.67447	-4.88717
AT1G07910	-3.78215	-4.35127
AT1G07920	-4.77062	-3.88303
AT1G07930	-4.52503	-3.73961
AT1G07940	-4.71898	-3.94727
AT1G07950	-4.46915	-4.88913
AT1G07960	-4.34568	-4.47856
AT1G07970	-4.19067	-4.86004
AT1G07980	-4.46813	-4.8944
AT1G07985	-4.72766	-5.25951
AT1G07990	-3.95503	-4.09012
AT1G08000	-4.29028	-4.53261
AT1G08005	-5.05468	-6.53521
AT1G08010	-4.35504	-4.28674
AT1G08030	-4.11193	-4.45386
AT1G08035	-4.83977	-5.90512
AT1G08040	-4.20065	-4.52434
AT1G08050	-4.27965	-5.32748
AT1G08060	-3.78944	-4.19782
AT1G08070	-4.35911	-5.09535
AT1G08090	-4.44342	-6.7113
AT1G08110	-4.28613	-4.40724
AT1G08120	-4.76105	-6.16723
AT1G08125	-4.31865	-4.8345
AT1G08130	-4.03586	-4.49461
AT1G08150	-4.24229	-6.93315
AT1G08160	-4.70514	-5.43027
AT1G08165	-4.83126	-5.04291
AT1G08170	-4.77297	-6.53521
AT1G08180	-4.76508	-5.14427
AT1G08190	-3.99723	-4.15127
AT1G08200	-4.30079	-3.76289
AT1G08210	-4.19198	-4.65325
AT1G08220	-4.33641	-4.90376
AT1G08230	-4.24754	-4.20089
AT1G08250	-4.54585	-4.43461
AT1G08260	-3.49292	-4.46039
AT1G08270	-4.66887	-5.59736
AT1G08280	-4.4317	-4.59204
AT1G08290	-4.24912	-5.65439
AT1G08300	-4.13202	-4.85517
AT1G08310	-4.47076	-4.88007
AT1G08315	-4.66334	-4.53203
AT1G08320	-3.94902	-4.7494
AT1G08340	-4.3363	-5.84207
AT1G08350	-4.2493	-4.99363
AT1G08360	-4.3745	-3.85204
AT1G08370	-4.28738	-4.22529
AT1G08380	-4.68663	-3.77614
AT1G08390	-4.6698	-5.19279
AT1G08400	-4.26549	-4.82032
AT1G08410	-4.19532	-4.62494
AT1G08420	-3.86308	-3.88516
AT1G08430	-4.28796	-5.53232
AT1G08450	-4.09102	-4.43072
AT1G08460	-4.36036	-4.50393
AT1G08465	-4.26412	-4.1696
AT1G08470	-4.45375	-4.6024
AT1G08480	-4.5646	-4.60105
AT1G08490	-4.2116	-4.11735
AT1G08500	-4.59521	-4.94192
AT1G08510	-4.2342	-3.68665
AT1G08520	-4.06785	-3.86391
AT1G08530	-4.41561	-4.52125
AT1G08540	-4.18105	-4.06657
AT1G08550	-4.25642	-4.01643
AT1G08560	-4.46074	-4.8093
AT1G08570	-4.37168	-3.29614
AT1G08580	-4.51013	-4.50286
AT1G08590	-4.17194	-5.85397
AT1G08600	-3.72739	-4.28593
AT1G08610	-4.4261	-4.90784
AT1G08620	-3.90236	-4.04892
AT1G08630	-4.12381	-3.89426
AT1G08640	-4.19524	-4.3216
AT1G08650	-4.448	-3.78122
AT1G08660	-4.27428	-4.57808
AT1G08670	-4.5455	-6.50718
AT1G08680	-3.95845	-3.98539
AT1G08695	-5.09114	-5.65822
AT1G08700	-4.50949	-4.58647
AT1G08710	-4.46608	-4.7027
AT1G08720	-4.02917	-4.33839
AT1G08730	-3.79582	-5.04572
AT1G08750	-4.18015	-4.47401
AT1G08760	-4.17857	-4.55294
AT1G08770	-4.78011	-4.83163
AT1G08780	-4.56205	-4.92811
AT1G08800	-4.02383	-4.28495
AT1G08810	-4.51662	-4.52718
AT1G08820	-4.14676	-4.48162
AT1G08830	-4.40197	-3.89705
AT1G08840	-3.72509	-4.69594
AT1G08845	-4.33501	-4.98539
AT1G08860	-4.0859	-6.08805
AT1G08880	-4.66128	-4.32641
AT1G08890	-4.24012	-4.44085
AT1G08900	-4.23831	-3.97874
AT1G08910	-4.07247	-4.17982
AT1G08920	-4.18204	-3.80805
AT1G08930	-4.15985	-3.19911
AT1G08940	-4.55736	-4.882
AT1G08960	-4.28594	-4.6972
AT1G08970	-4.44911	-4.49382
AT1G08980	-4.38079	-3.74198
AT1G08985	-5.21363	-5.32391
AT1G08990	-4.33738	-5.35912
AT1G09000	-4.13236	-5.3329
AT1G09010	-4.12275	-4.05645
AT1G09020	-4.05576	-4.06666
AT1G09040	-4.19113	-5.16847
AT1G09050	-4.1738	-5.37685
AT1G09060	-4.07928	-3.98612
AT1G09070	-4.56442	-3.47238
AT1G09080	-4.28288	-6.07783
AT1G09090	-4.24447	-6.0392
AT1G09100	-4.24264	-4.7183
AT1G09130	-4.33308	-4.01407
AT1G09140	-4.24142	-3.60504
AT1G09150	-4.26686	-4.63868
AT1G09155	-4.59994	-5.49119
AT1G09157	-4.83261	-5.6075
AT1G09160	-4.20967	-4.20143
AT1G09170	-3.95516	-5.34208
AT1G09180	-4.71535	-5.98702
AT1G09190	-4.54532	-5.227
AT1G09195	-4.18416	-4.61963
AT1G09200	-4.83227	-4.53463
AT1G09210	-4.10631	-4.07692
AT1G09220	-4.49139	-5.02288
AT1G09230	-4.25427	-4.7494
AT1G09240	-4.53754	-5.02199
AT1G09250	-4.56314	-4.6951
AT1G09270	-4.17054	-4.25161
AT1G09280	-4.21772	-4.82424
AT1G09290	-4.3638	-5.09221
AT1G09300	-4.07809	-5.13496
AT1G09310	-4.75337	-4.2856
AT1G09320	-4.31979	-4.84679
AT1G09330	-4.33911	-4.36828
AT1G09340	-4.22542	-3.37068
AT1G09350	-4.55736	-6.63212
AT1G09370	-4.92164	-6.63212
AT1G09380	-4.23097	-6.93315
AT1G09390	-4.34922	-4.84798
AT1G09400	-4.45305	-5.76191
AT1G09410	-4.43318	-5.55596
AT1G09415	-4.91833	-5.05233
AT1G09420	-4.23106	-4.98376
AT1G09430	-4.21978	-4.12697
AT1G09440	-4.26982	-4.86249
AT1G09450	-4.08699	-5.41904
AT1G09460	-4.46623	-5.23708
AT1G09470	-4.36173	-5.32213
AT1G09480	-4.37309	-5.12697
AT1G09490	-4.40487	-4.67308
AT1G09500	-4.40499	-4.7126
AT1G09520	-4.63027	-4.70441
AT1G09530	-4.11848	-4.18354
AT1G09540	-4.44108	-6.21994
AT1G09560	-4.5469	-4.36651
AT1G09570	-3.99996	-3.70642
AT1G09575	-4.28431	-4.89044
AT1G09580	-4.46754	-5.17854
AT1G09590	-4.58229	-4.30035
AT1G09600	-4.18007	-5.0106
AT1G09610	-4.66265	-6.26414
AT1G09620	-4.15012	-4.17487
AT1G09630	-4.54167	-4.87943
AT1G09640	-4.30269	-3.93329
AT1G09645	-4.47238	-4.39282
AT1G09650	-4.41097	-5.46088
AT1G09660	-4.2083	-4.42372
AT1G09680	-4.39291	-5.26414
AT1G09690	-4.569	-4.21051
AT1G09700	-4.37016	-4.9317
AT1G09710	-4.22684	-5.06099
AT1G09730	-3.88929	-4.00228
AT1G09740	-4.43211	-5.09116
AT1G09750	-4.53243	-4.0227
AT1G09760	-4.29281	-4.39115
AT1G09770	-4.15258	-4.24104
AT1G09780	-4.33147	-3.8081
AT1G09794	-4.50917	-5.1562
AT1G09795	-4.19571	-4.49434
AT1G09800	-4.17558	-3.91723
AT1G09810	-4.18257	-4.40061
AT1G09812	-4.58938	-5.50178
AT1G09815	-4.82027	-5.10707
AT1G09820	-4.37321	-4.98376
AT1G09830	-4.34469	-4.88458
AT1G09840	-4.09096	-4.29834
AT1G09850	-4.33009	-4.49093
AT1G09870	-4.24534	-4.6803
AT1G09880	-4.06797	-6.13152
AT1G09890	-4.16849	-5.73358
AT1G09900	-4.45959	-4.67507
AT1G09910	-4.10631	-4.65899
AT1G09920	-4.3573	-4.15079
AT1G09932	-4.32754	-5.16476
AT1G09940	-4.31442	-4.51182
AT1G09950	-4.56096	-5.95542
AT1G09960	-4.24386	-4.95314
AT1G09970	-4.20645	-3.70996
AT1G09980	-4.01023	-3.97102
AT1G09995	-4.63776	-5.25493
AT1G10000	-4.6432	-5.75226
AT1G10010	-4.27288	-6.59736
AT1G10020	-4.36935	-3.65215
AT1G10030	-4.36622	-4.94045
AT1G10040	-4.25885	-5.19543
AT1G10050	-4.0797	-4.65554
AT1G10060	-4.26558	-4.06716
AT1G10070	-4.33716	-4.07612
AT1G10090	-3.97185	-4.02618
AT1G10095	-4.14829	-4.85397
AT1G10110	-4.71277	-5.28805
AT1G10120	-4.23866	-4.37404
AT1G10130	-3.69542	-3.98727
AT1G10140	-4.67967	-4.46235
AT1G10150	-4.44716	-3.53238
AT1G10155	-4.3072	-5.27994
AT1G10170	-4.15942	-3.82121
AT1G10180	-4.22011	-4.62423
AT1G10200	-4.46638	-4.1556
AT1G10210	-4.44981	-4.79379
AT1G10220	-4.58477	-5.66598
AT1G10230	-5.07964	-5.29633
AT1G10240	-4.26604	-4.55143
AT1G10270	-4.24701	-5.10599
AT1G10280	-4.30973	-4.49566
AT1G10290	-3.86344	-4.03994
AT1G10310	-4.34053	-4.77781
AT1G10320	-4.11033	-4.54635
AT1G10330	-4.5483	-5.37886
AT1G10340	-4.38079	-5.56828
AT1G10350	-4.37604	-4.53724
AT1G10360	-4.60372	-4.37725
AT1G10370	-4.57048	-4.86311
AT1G10380	-4.54672	-5.27833
AT1G10385	-4.27028	-7.23418
AT1G10390	-3.92876	-3.91625
AT1G10400	-4.54254	-5.57142
AT1G10410	-4.20287	-4.22092
AT1G10417	-4.19626	-5.6506
AT1G10430	-4.34151	-4.12393
AT1G10450	-3.9164	-4.5061
AT1G10455	-5.08566	-6.8662
AT1G10460	-4.60133	-5.98702
AT1G10470	-4.42782	-3.87013
AT1G10480	-4.63733	-5.57776
AT1G10490	-3.86892	-4.39912
AT1G10500	-4.58553	-4.32892
AT1G10510	-4.13114	-4.39136
AT1G10520	-4.2047	-4.93026
AT1G10522	-4.48208	-4.17689
AT1G10530	-4.64958	-6.48085
AT1G10540	-4.19036	-6.27994
AT1G10550	-4.53243	-4.82821
AT1G10560	-4.33662	-5.49911
AT1G10570	-4.15301	-4.58
AT1G10580	-4.32839	-4.51237
AT1G10585	-4.57719	-5.15985
AT1G10590	-4.5372	-4.14794
AT1G10600	-4.34031	-4.5329
AT1G10610	-4.28088	-4.76682
AT1G10630	-4.48724	-4.49938
AT1G10640	-4.28613	-4.58777
AT1G10650	-4.32543	-4.06177
AT1G10657	-4.55575	-4.11185
AT1G10660	-4.31896	-4.35127
AT1G10670	-4.26788	-4.19371
AT1G10680	-4.03814	-7.01233
AT1G10690	-4.76191	-5.07783
AT1G10700	-4.33009	-4.613
AT1G10710	-4.36196	-6.63212
AT1G10720	-4.40059	-4.613
AT1G10730	-4.29634	-4.94192
AT1G10740	-4.26917	-3.80153
AT1G10750	-4.13405	-5.23418
AT1G10760	-3.74841	-3.97133
AT1G10780	-4.30358	-4.93315
AT1G10790	-4.50837	-5.9953
AT1G10800	-4.80732	-5.95542
AT1G10810	-4.50597	-6.66991
AT1G10820	-4.11594	-4.27545
AT1G10830	-4.42769	-4.41376
AT1G10840	-4.25867	-4.02475
AT1G10850	-4.21879	-4.55627
AT1G10865	-4.50438	-4.96467
AT1G10870	-3.88033	-4.18846
AT1G10890	-4.21838	-4.18872
AT1G10900	-4.01741	-4.59635
AT1G10910	-4.10025	-4.22078
AT1G10920	-4.18859	-4.35413
AT1G10930	-3.87485	-4.58843
AT1G10940	-4.29399	-4.41971
AT1G10950	-4.04608	-3.73605
AT1G10960	-4.82723	-3.86571
AT1G10970	-4.3907	-5.16107
AT1G10990	-4.82126	-5.7113
AT1G11000	-4.09348	-4.62637
AT1G11020	-4.46725	-4.60206
AT1G11050	-4.36449	-4.29499
AT1G11060	-3.99669	-4.22757
AT1G11070	-4.06838	-6.2489
AT1G11080	-4.24974	-5.42126
AT1G11090	-4.72159	-4.88522
AT1G11100	-3.98056	-5.34581
AT1G11110	-4.36196	-5.98702
AT1G11112	-4.87784	-5.57142
AT1G11120	-4.3072	-4.81148
AT1G11125	-4.70742	-5.9953
AT1G11130	-4.05712	-4.53957
AT1G11160	-3.8889	-5.33472
AT1G11170	-4.15026	-5.09221
AT1G11180	-4.26011	-4.56735
AT1G11190	-4.35991	-5.06785
AT1G11200	-4.30409	-4.72858
AT1G11210	-4.65742	-5.06785
AT1G11220	-4.58899	-5.79749
AT1G11230	-4.63389	-6.1431
AT1G11240	-4.199	-4.92526
AT1G11260	-4.27372	-2.64005
AT1G11270	-4.62395	-5.06785
AT1G11280	-4.20026	-4.32748
AT1G11290	-4.30479	-4.61928
AT1G11300	-4.21339	-5.428
AT1G11303	-4.20494	-4.96002
AT1G11310	-4.15549	-3.72587
AT1G11320	-4.39997	-5.15985
AT1G11330	-4.10656	-4.61439
AT1G11340	-4.202	-4.47451
AT1G11350	-4.18928	-4.32946
AT1G11360	-4.45206	-4.58225
AT1G11362	-4.93385	-6.1431
AT1G11370	-4.25347	-6.93315
AT1G11380	-4.47165	-3.85475
AT1G11390	-4.19837	-4.51127
AT1G11400	-4.2325	-4.41288
AT1G11410	-4.1652	-4.35298
AT1G11420	-4.29038	-6.12023
AT1G11430	-4.45023	-4.09075
AT1G11440	-4.50756	-4.54873
AT1G11450	-4.49682	-5.21299
AT1G11460	-4.50821	-6.48085
AT1G11475	-4.50232	-4.76979
AT1G11480	-4.31535	-4.27118
AT1G11490	-4.51126	-6.80821
AT1G11500	-4.75337	-6.38908
AT1G11520	-4.95485	-6.7113
AT1G11530	-4.68856	-4.45434
AT1G11540	-4.41912	-6.63212
AT1G11545	-4.52271	-4.54398
AT1G11570	-4.77981	-6.12023
AT1G11572	-5.03754	-6.8662
AT1G11580	-4.41756	-5.33109
AT1G11600	-4.52687	-4.73725
AT1G11630	-4.536	-4.96936
AT1G11650	-4.16281	-3.58797
AT1G11655	-4.99325	-6.0392
AT1G11660	-4.11368	-4.40018
AT1G11670	-4.26604	-4.49593
AT1G11680	-4.34778	-4.26043
AT1G11690	-4.81798	-7.10924
AT1G11700	-4.73705	-4.49093
AT1G11710	-4.31596	-4.86311
AT1G11720	-3.98147	-4.30955
AT1G11730	-4.28613	-5.13037
AT1G11740	-4.20335	-5.44179
AT1G11750	-4.3771	-4.5061
AT1G11755	-4.38211	-4.77029
AT1G11760	-4.57177	-4.83335
AT1G11780	-4.34184	-4.66169
AT1G11785	-4.81602	-7.23418
AT1G11790	-4.1767	-4.43553
AT1G11800	-4.42398	-4.95772
AT1G11820	-4.26935	-4.2029
AT1G11840	-4.28613	-4.04911
AT1G11850	-4.77062	-4.51209
AT1G11860	-4.29812	-3.34266
AT1G11870	-4.20838	-4.63942
AT1G11880	-4.29703	-4.84442
AT1G11890	-4.37087	-4.32516
AT1G11900	-4.55183	-5.19808
AT1G11905	-4.52821	-4.63176
AT1G11910	-4.14252	-3.29419
AT1G11915	-4.58248	-6.08805
AT1G11930	-4.39885	-4.58712
AT1G11940	-4.3268	-5.16352
AT1G11950	-4.04021	-4.70355
AT1G11960	-4.07637	-4.66325
AT1G11990	-4.2478	-5.97094
AT1G12000	-4.17113	-4.57712
AT1G12010	-4.48239	-6.19279
AT1G12020	-4.40639	-4.4053
AT1G12030	-4.48133	-4.69302
AT1G12040	-4.40059	-5.45123
AT1G12050	-4.2869	-4.49119
AT1G12060	-4.80636	-5.30306
AT1G12064	-4.97129	-6.80821
AT1G12070	-4.56259	-6.59736
AT1G12080	-4.75281	-5.48599
AT1G12090	-4.75535	-3.22592
AT1G12100	-4.91098	-5.90512
AT1G12110	-4.12513	-3.65401
AT1G12120	-4.23935	-3.981
AT1G12140	-4.20975	-4.56331
AT1G12150	-4.35911	-6.36888
AT1G12160	-4.40336	-5.4235
AT1G12200	-4.37995	-4.82764
AT1G12210	-4.15089	-4.84738
AT1G12211	-4.21031	-6.06785
AT1G12220	-4.13215	-4.53319
AT1G12230	-4.25624	-4.15827
AT1G12240	-4.20231	-3.36754
AT1G12244	-4.64473	-4.14064
AT1G12250	-4.35877	-3.80004
AT1G12260	-4.22392	-5.58419
AT1G12270	-4.31442	-4.60681
AT1G12280	-4.21649	-4.54192
AT1G12290	-4.07065	-4.3817
AT1G12300	-4.26852	-5.00629
AT1G12320	-4.15863	-4.82032
AT1G12310	-4.52387	-4.33857
AT1G12330	-4.34866	-4.40509
AT1G12350	-4.36622	-4.61058
AT1G12360	-4.03034	-4.05549
AT1G12370	-4.30409	-5.21161
AT1G12380	-4.22785	-5.02199
AT1G12390	-4.57662	-5.43946
AT1G12400	-4.65607	-4.95619
AT1G12410	-4.38211	-4.38722
AT1G12420	-4.29242	-4.28609
AT1G12430	-4.01607	-4.23432
AT1G12440	-4.47135	-3.75822
AT1G12450	-4.43143	-4.28658
AT1G12460	-4.15784	-4.23781
AT1G12470	-3.93905	-4.33091
AT1G12480	-4.39798	-4.76731
AT1G12490	-4.66448	-5.96311
AT1G12500	-4.42583	-3.7313
AT1G12520	-4.44494	-4.31284
AT1G12530	-4.3996	-4.79432
AT1G12550	-4.61259	-5.35912
AT1G12560	-4.6606	-5.47075
AT1G12570	-4.3247	-5.02645
AT1G12580	-4.24012	-3.99147
AT1G12600	-4.31679	-5.89176
AT1G12610	-4.66082	-5.56517
AT1G12615	-5.07077	-5.58745
AT1G12620	-4.34293	-5.14193
AT1G12630	-4.86453	-6.7113
AT1G12640	-4.34118	-4.53666
AT1G12650	-4.35022	-4.39512
AT1G12680	-4.24134	-4.1899
AT1G12700	-4.25258	-4.95619
AT1G12710	-4.42227	-3.86206
AT1G12730	-4.21649	-4.47983
AT1G12740	-4.25089	-4.98295
AT1G12750	-4.22903	-4.49513
AT1G12760	-4.33243	-4.251
AT1G12770	-4.30791	-4.35203
AT1G12775	-4.44619	-5.28805
AT1G12780	-4.25045	-3.6956
AT1G12790	-4.34733	-4.60409
AT1G12800	-4.10873	-4.12765
AT1G12810	-4.58305	-4.59303
AT1G12820	-4.31689	-3.91459
AT1G12840	-4.09719	-4.1477
AT1G12830	-4.70742	-4.86931
AT1G12845	-4.88541	-4.48008
AT1G12850	-4.41808	-4.67868
AT1G12855	-4.55414	-5.95542
AT1G12860	-4.32765	-4.04357
AT1G12870	-4.43063	-6.00373
AT1G12880	-4.51255	-5.01233
AT1G12890	-4.85233	-5.8192
AT1G12900	-4.46507	-3.21419
AT1G12910	-4.60372	-4.35336
AT1G12920	-4.49247	-4.35203
AT1G12930	-3.88492	-4.17348
AT1G12940	-4.39451	-7.41027
AT1G12950	-4.27578	-5.54398
AT1G12970	-4.36357	-4.60409
AT1G12980	-4.63733	-5.58419
AT1G12990	-4.35402	-3.82758
AT1G13000	-4.17551	-4.50528
AT1G13020	-4.16447	-4.19928
AT1G13030	-4.16086	-5.11691
AT1G13040	-4.36437	-5.10277
AT1G13050	-4.41021	-5.25342
AT1G13060	-4.29792	-4.29583
AT1G13080	-4.37533	-4.58258
AT1G13090	-4.49231	-4.47225
AT1G13100	-4.43929	-4.65669
AT1G13110	-4.44121	-4.12686
AT1G13120	-4.07791	-4.65439
AT1G13130	-4.22954	-5.97094
AT1G13160	-4.1294	-4.51072
AT1G13170	-4.15549	-4.63979
AT1G13180	-4.20934	-4.64386
AT1G13190	-4.29019	-3.9938
AT1G13195	-4.34667	-4.47983
AT1G13210	-4.0263	-4.10718
AT1G13220	-4.01762	-4.84798
AT1G13230	-4.39972	-6.31336
AT1G13245	-4.81537	-3.24636
AT1G13250	-4.57029	-4.57648
AT1G13260	-4.49046	-3.31836
AT1G13270	-4.36633	-4.64535
AT1G13280	-4.55934	-4.72363
AT1G13300	-4.5635	-4.66325
AT1G13320	-4.13114	-4.17247
AT1G13330	-4.30559	-5.63212
AT1G13340	-4.45602	-5.25951
AT1G13350	-4.09552	-4.11196
AT1G13360	-4.62562	-3.94407
AT1G13370	-4.79567	-6.66991
AT1G13380	-4.56241	-4.32516
AT1G13390	-4.43616	-4.0476
AT1G13400	-4.51678	-6.2489
AT1G13410	-4.38259	-5.18238
AT1G13420	-4.61545	-6.16723
AT1G13430	-4.66679	-6.12023
AT1G13440	-4.32892	-3.17402
AT1G13450	-4.33598	-4.41376
AT1G13460	-4.25391	-4.54963
AT1G13470	-4.56937	-6.26414
AT1G13480	-4.54271	-6.48085
AT1G13500	-4.52487	-6.43255
AT1G13510	-4.52704	-5.88522
AT1G13520	-4.54167	-5.4235
AT1G13530	-4.56024	-5.64311
AT1G13540	-4.63711	-5.92597
AT1G13550	-4.65629	-4.96857
AT1G13560	-4.18959	-4.05587
AT1G13570	-4.39266	-4.65022
AT1G13580	-4.28864	-4.7683
AT1G13590	-4.75309	-6.19279
AT1G13600	-4.75	-6.66991
AT1G13610	-4.40715	-6.63212
AT1G13630	-4.19868	-5.07582
AT1G13635	-4.48208	-6.36888
AT1G13640	-4.29683	-3.96241
AT1G13650	-4.45659	-4.95314
AT1G13670	-4.64693	-4.83682
AT1G13690	-4.78281	-4.8409
AT1G13700	-4.55808	-4.4479
AT1G13710	-4.40424	-5.44413
AT1G13730	-4.29096	-4.52917
AT1G13740	-4.43657	-4.7917
AT1G13750	-4.27307	-4.91403
AT1G13770	-4.22118	-4.63979
AT1G13780	-4.43426	-4.58387
AT1G13790	-4.17454	-5.27197
AT1G13800	-4.19152	-5.79749
AT1G13810	-4.62437	-5.02915
AT1G13820	-4.34326	-4.66991
AT1G13830	-4.55826	-5.67788
AT1G13860	-4.18454	-4.57205
AT1G13870	-4.57681	-4.58941
AT1G13880	-4.38175	-3.86707
AT1G13890	-4.51597	-5.43484
AT1G13900	-4.37239	-4.40638
AT1G13910	-4.34151	-4.9953
AT1G13920	-4.38451	-5.52661
AT1G13930	-4.5326	-3.91961
AT1G13940	-4.0957	-4.29716
AT1G13950	-4.53463	-5.37284
AT1G13960	-4.25293	-4.13843
AT1G13970	-4.22886	-5.32928
AT1G13980	-3.9935	-4.16686
AT1G13990	-4.44508	-4.55294
AT1G14000	-4.22459	-4.25585
AT1G14010	-4.49885	-4.96701
AT1G14020	-4.34381	-4.64797
AT1G14030	-4.41769	-4.4806
AT1G14040	-4.1051	-5.13381
AT1G14060	-4.61525	-5.21994
AT1G14120	-4.557	-4.96936
AT1G14130	-4.43562	-4.80443
AT1G14140	-4.47624	-4.61788
AT1G14150	-4.81994	-4.40039
AT1G14160	-4.63733	-6.0392
AT1G14170	-4.27974	-4.81422
AT1G14180	-4.39587	-4.61508
AT1G14185	-4.443	-5.58745
AT1G14190	-4.49713	-6.16723
AT1G14200	-4.71872	-3.68501
AT1G14205	-4.61463	-4.74282
AT1G14210	-4.66448	-5.11691
AT1G14220	-4.7182	-6.50718
AT1G14230	-4.30831	-4.77731
AT1G14240	-4.26595	-5.69846
AT1G14250	-4.2566	-5.64684
AT1G14260	-4.45588	-5.41027
AT1G14270	-4.38247	-4.06617
AT1G14280	-4.45489	-4.2428
AT1G14290	-4.38319	-4.44155
AT1G14300	-4.37912	-5.11801
AT1G14310	-4.43916	-5.09852
AT1G14315	-4.74472	-5.87245
AT1G14320	-4.54376	-3.76751
AT1G14330	-4.3538	-4.08857
AT1G14340	-4.53668	-4.51901
AT1G14345	-4.73733	-3.95095
AT1G14350	-4.20991	-4.65516
AT1G14360	-4.44149	-4.52321
AT1G14370	-4.30338	-4.51623
AT1G14380	-4.13027	-4.49725
AT1G14390	-4.25822	-6.03006
AT1G14400	-4.41059	-4.0326
AT1G14410	-4.33922	-4.71391
AT1G14420	-4.39997	-6.38908
AT1G14430	-4.43197	-4.83049
AT1G14440	-4.32522	-4.51072
AT1G14450	-4.58477	-4.54428
AT1G14455	-5.06151	-6.50718
AT1G14460	-4.06025	-4.57331
AT1G14470	-4.49185	-5.29466
AT1G14480	-4.4715	-5.25798
AT1G14490	-4.71768	-5.52378
AT1G14500	-4.55414	-6.63212
AT1G14510	-4.2508	-4.15961
AT1G14520	-4.36749	-4.79855
AT1G14530	-4.29164	-4.71217
AT1G14540	-4.5821	-5.8662
AT1G14560	-4.32765	-4.29783
AT1G14570	-4.13574	-4.20819
AT1G14580	-4.26102	-4.75802
AT1G14590	-4.46507	-4.882
AT1G14600	-4.35492	-4.86004
AT1G14610	-3.9236	-4.07965
AT1G14620	-4.4367	-4.98133
AT1G14630	-4.59463	-5.15379
AT1G14640	-4.33555	-5.31685
AT1G14650	-4.03624	-4.1281
AT1G14660	-4.06925	-4.97411
AT1G14670	-4.24116	-4.11912
AT1G14680	-4.62879	-5.2021
AT1G14685	-4.27167	-3.89268
AT1G14687	-4.72527	-5.22275
AT1G14690	-4.1331	-4.22544
AT1G14700	-4.43902	-4.58193
AT1G14710	-4.11187	-4.12969
AT1G14720	-4.42306	-3.62355
AT1G14730	-4.57737	-5.47075
AT1G14740	-4.23224	-4.13878
AT1G14750	-4.19128	-5.62851
AT1G14755	-4.95084	-7.41027
AT1G14760	-4.76828	-6.33109
AT1G14770	-4.38535	-5.1147
AT1G14780	-4.30529	-5.32928
AT1G14790	-4.06884	-4.9749
AT1G14810	-4.30499	-4.38578
AT1G14820	-4.39352	-4.35835
AT1G14830	-4.08766	-4.20129
AT1G14840	-4.11575	-4.47175
AT1G14850	-3.89632	-4.27593
AT1G14860	-4.49139	-4.89839
AT1G14870	-4.67143	-4.56797
AT1G14880	-4.67588	-5.13152
AT1G14890	-4.67801	-4.82594
AT1G14900	-4.54029	-4.71348
AT1G14910	-4.1395	-4.2801
AT1G14920	-4.36947	-4.02413
AT1G14960	-4.80414	-6.36888
AT1G14970	-4.15188	-4.78239
AT1G14980	-4.57756	-4.48806
AT1G14990	-4.60692	-4.87879
AT1G15000	-4.5469	-5.18238
AT1G15010	-4.90936	-5.15863
AT1G15015	-4.88199	-6.80821
AT1G15020	-4.12779	-4.58712
AT1G15030	-4.31751	-4.11349
AT1G15040	-4.55361	-4.39764
AT1G15050	-4.62228	-5.6506
AT1G15060	-4.18675	-4.44814
AT1G15080	-4.41085	-5.07281
AT1G15085	-4.97881	-6.17982
AT1G15100	-4.81213	-4.30035
AT1G15110	-4.19602	-4.54016
AT1G15120	-4.49154	-4.18123
AT1G15125	-4.58191	-4.47552
AT1G15130	-4.12176	-4.26383
AT1G15140	-4.38741	-4.21701
AT1G15165	-4.38127	-4.64684
AT1G15170	-4.4111	-4.90921
AT1G15180	-4.40537	-4.48522
AT1G15190	-4.68735	-5.43714
AT1G15200	-4.26631	-4.48962
AT1G15210	-3.98582	-5.27197
AT1G15215	-4.38355	-5.00801
AT1G15220	-4.54428	-4.91821
AT1G15230	-4.60632	-4.74095
AT1G15240	-4.03977	-4.25085
AT1G15250	-4.7966	-4.78086
AT1G15260	-4.81407	-4.34023
AT1G15270	-4.52171	-4.14392
AT1G15280	-4.10245	-4.04329
AT1G15290	-3.83106	-3.46559
AT1G15310	-4.2372	-5.48599
AT1G15330	-4.6271	-5.90512
AT1G15340	-4.39377	-4.02771
AT1G15350	-4.4593	-4.42283
AT1G15360	-4.60471	-7.7113
AT1G15370	-4.46871	-4.6075
AT1G15380	-4.44355	-4.61858
AT1G15385	-4.91916	-7.23418
AT1G15390	-4.65607	-5.0943
AT1G15400	-4.56387	-4.48316
AT1G15410	-4.28183	-4.19782
AT1G15415	-4.89703	-5.50718
AT1G15420	-4.41072	-4.82934
AT1G15430	-4.4655	-4.06923
AT1G15440	-4.26521	-4.74282
AT1G15460	-4.09515	-6.56517
AT1G15470	-4.34689	-4.83624
AT1G15480	-4.33544	-5.19808
AT1G15490	-4.21616	-4.66325
AT1G15500	-4.29019	-4.11558
AT1G15510	-4.39107	-4.96234
AT1G15520	-3.95485	-5.298
AT1G15530	-4.44813	-4.7126
AT1G15540	-4.50965	-6.8662
AT1G15550	-4.52771	-5.12471
AT1G15570	-4.15485	-4.6137
AT1G15580	-4.84531	-5.38908
AT1G15625	-4.69418	-6.50718
AT1G15630	-4.6705	-7.23418
AT1G15640	-4.58381	-6.63212
AT1G15660	-4.10567	-4.85882
AT1G15670	-4.56114	-3.9232
AT1G15690	-4.22392	-2.5606
AT1G15700	-4.6698	-5.37886
AT1G15710	-4.55557	-4.34844
AT1G15720	-4.55682	-5.18755
AT1G15730	-4.37391	-4.35146
AT1G15740	-4.14871	-3.7123
AT1G15750	-3.95137	-3.64045
AT1G15760	-4.70767	-5.35527
AT1G15780	-3.95262	-4.2021
AT1G15790	-4.44231	-5.74282
AT1G15800	-4.2485	-4.39386
AT1G15810	-4.29106	-4.78702
AT1G15820	-4.52437	-3.76999
AT1G15830	-4.38007	-5.36888
AT1G15825	-5.10422	-6.63212
AT1G15840	-4.74169	-6.8662
AT1G15860	-4.32459	-4.34357
AT1G15870	-4.62186	-5.05424
AT1G15880	-4.47401	-4.48547
AT1G15885	-4.87597	-5.08702
AT1G15890	-4.23969	-4.73358
AT1G15900	-5.00366	-5.32391
AT1G15910	-4.19128	-4.99114
AT1G15920	-4.49	-4.49805
AT1G15930	-4.52955	-3.87025
AT1G15940	-3.97036	-4.19292
AT1G15950	-4.21912	-4.1264
AT1G15960	-4.07583	-5.25798
AT1G15970	-4.26751	-4.54873
AT1G15980	-4.4111	-4.08764
AT1G15990	-4.20983	-7.41027
AT1G16000	-4.82556	-5.26725
AT1G16010	-4.3459	-4.44837
AT1G16020	-4.22359	-4.5881
AT1G16022	-5.03108	-7.01233
AT1G16025	-5.1164	-5.87879
AT1G16030	-4.34162	-5.03552
AT1G16040	-4.3389	-4.83508
AT1G16060	-4.24833	-5.36299
AT1G16070	-4.20854	-5.68599
AT1G16080	-4.5074	-4.27833
AT1G16090	-4.53771	-4.51595
AT1G16110	-4.31432	-5.02825
AT1G16120	-4.35583	-6.00373
AT1G16130	-4.31207	-5.10492
AT1G16150	-4.32281	-6.16723
AT1G16170	-4.62416	-4.41993
AT1G16180	-4.31146	-3.93503
AT1G16190	-4.28469	-4.64909
AT1G16210	-4.53737	-4.72052
AT1G16220	-4.33792	-5.26414
AT1G16240	-4.43929	-4.29549
AT1G16250	-4.33576	-4.3248
AT1G16260	-4.32355	-4.60818
AT1G16270	-4.04212	-4.30973
AT1G16280	-4.28844	-4.74188
AT1G16300	-4.23711	-5.18625
AT1G16310	-4.33706	-5.58745
AT1G16320	-4.62541	-4.01925
AT1G16330	-4.00301	-5.38089
AT1G16340	-4.2643	-4.80228
AT1G16350	-4.36668	-4.78188
AT1G16370	-4.47654	-5.41683
AT1G16390	-4.45389	-4.80443
AT1G16400	-4.41046	-5.7768
AT1G16410	-4.26926	-5.24592
AT1G16420	-4.51629	-5.7768
AT1G16430	-4.76306	-5.21161
AT1G16440	-4.46405	-5.62851
AT1G16445	-4.55059	-5.09012
AT1G16460	-4.26075	-4.54517
AT1G16470	-4.30619	-4.43118
AT1G16480	-4.2897	-5.00373
AT1G16490	-4.5242	-5.9953
AT1G16500	-4.63411	-5.38292
AT1G16510	-4.86966	-5.59403
AT1G16515	-4.97363	-5.42126
AT1G16520	-4.37781	-5.07181
AT1G16530	-4.62207	-6.09852
AT1G16540	-3.99379	-4.46579
AT1G16560	-4.46608	-4.4529
AT1G16570	-4.28932	-5.0552
AT1G16590	-4.6173	-5.6075
AT1G16610	-4.19782	-4.23825
AT1G16630	-4.26549	-5.06588
AT1G16640	-4.67565	-5.56208
AT1G16650	-4.17343	-4.63648
AT1G16670	-4.26275	-4.61231
AT1G16680	-4.14606	-4.32498
AT1G16690	-4.19136	-4.67228
AT1G16700	-4.37805	-4.50772
AT1G16705	-4.47475	-4.81809
AT1G16710	-3.83878	-3.92668
AT1G16720	-4.18576	-3.71387
AT1G16730	-4.76134	-5.80821
AT1G16740	-4.569	-4.54192
AT1G16750	-4.26686	-4.55809
AT1G16770	-4.58419	-6.34957
AT1G16780	-4.08072	-4.67308
AT1G16790	-4.81765	-5.10492
AT1G16800	-3.70638	-4.35052
AT1G16810	-4.59777	-4.56177
AT1G16820	-4.52171	-5.21299
AT1G16825	-4.50469	-5.07381
AT1G16830	-4.44911	-5.33839
AT1G16840	-4.5579	-4.17563
AT1G16850	-4.79972	-5.94045
AT1G16860	-4.22384	-4.22501
AT1G16870	-4.31473	-4.81367
AT1G16880	-4.27842	-3.44251
AT1G16890	-4.33749	-4.1375
AT1G16900	-4.24939	-4.63942
AT1G16910	-4.76916	-6.66991
AT1G16916	-4.87299	-4.94414
AT1G16920	-4.39947	-4.52406
AT1G16930	-4.46652	-4.89506
AT1G16940	-4.58096	-7.10924
AT1G16960	-4.69764	-4.74657
AT1G16970	-4.02778	-4.71043
AT1G17010	-4.52603	-7.7113
AT1G17020	-4.43453	-5.4038
AT1G17030	-4.42213	-6.17982
AT1G17040	-4.17194	-4.76436
AT1G17050	-4.38151	-4.20089
AT1G17060	-4.23131	-4.46431
AT1G17070	-4.30851	-5.05712
AT1G17080	-4.59619	-4.42037
AT1G17090	-4.42161	-4.45004
AT1G17100	-4.79785	-4.00433
AT1G17110	-4.04201	-3.90587
AT1G17120	-4.37627	-4.60477
AT1G17130	-4.32491	-4.37927
AT1G17140	-4.43602	-4.76045
AT1G17145	-4.27984	-4.44296
AT1G17147	-5.02683	-5.24443
AT1G17160	-4.50677	-4.8911
AT1G17170	-4.63798	-5.10384
AT1G17180	-4.73651	-5.57458
AT1G17190	-4.6408	-4.98133
AT1G17200	-4.51957	-4.02484
AT1G17210	-4.06122	-3.87892
AT1G17220	-3.98959	-3.37412
AT1G17230	-4.14446	-4.34432
AT1G17235	-4.90655	-5.57776
AT1G17240	-4.351	-5.34394
AT1G17250	-4.37556	-6.00373
AT1G17260	-4.08126	-5.19675
AT1G17270	-4.35549	-4.96622
AT1G17280	-4.19152	-4.16574
AT1G17285	-4.72952	-6.50718
AT1G17290	-4.12124	-3.74893
AT1G17300	-4.67236	-5.79222
AT1G17310	-4.83566	-6.80821
AT1G17330	-4.37203	-5.14076
AT1G17340	-4.03344	-4.27039
AT1G17345	-4.7138	-5.06785
AT1G17350	-4.24456	-5.00288
AT1G17360	-4.00166	-3.85554
AT1G17370	-4.17625	-4.05157
AT1G17380	-4.39315	-5.45603
AT1G17400	-4.34238	-6.13152
AT1G17410	-4.53651	-4.62995
AT1G17420	-4.13547	-4.78444
AT1G17430	-4.57625	-5.4038
AT1G17440	-4.1704	-4.35451
AT1G17450	-3.80354	-4.56054
AT1G17455	-4.54167	-4.71173
AT1G17460	-4.13182	-5.09012
AT1G17470	-4.17076	-4.29599
AT1G17480	-4.42279	-5.53521
AT1G17490	-4.7645	-5.09958
AT1G17500	-3.9877	-4.59436
AT1G17510	-4.8488	-5.32036
AT1G17520	-4.29213	-4.6343
AT1G17530	-4.54795	-4.63685
AT1G17545	-4.85947	-5.69011
AT1G17550	-4.24499	-4.24621
AT1G17560	-4.6536	-5.72453
AT1G17580	-3.73475	-4.14006
AT1G17590	-4.32723	-4.71566
AT1G17600	-4.03323	-4.84265
AT1G17610	-4.1947	-4.77984
AT1G17615	-4.50853	-5.79222
AT1G17620	-4.57196	-4.47451
AT1G17630	-4.34535	-5.59736
AT1G17640	-4.45702	-4.62458
AT1G17650	-4.31197	-4.47225
AT1G17665	-4.29802	-4.6099
AT1G17680	-3.95226	-4.51457
AT1G17690	-3.97649	-4.30035
AT1G17700	-4.7898	-5.96311
AT1G17710	-4.48013	-4.31913
AT1G17720	-4.02927	-3.83862
AT1G17730	-4.60672	-4.63685
AT1G17744	-4.77356	-6.50718
AT1G17745	-4.16273	-4.54665
AT1G17750	-4.2005	-5.19675
AT1G17760	-3.92699	-4.48651
AT1G17780	-4.51304	-4.53405
AT1G17790	-4.37675	-4.75851
AT1G17810	-4.56881	-6.66991
AT1G17820	-4.13656	-4.56362
AT1G17830	-4.30781	-4.55748
AT1G17840	-4.15627	-3.71685
AT1G17850	-4.27466	-4.53579
AT1G17860	-4.85268	-5.08087
AT1G17870	-4.33608	-4.30238
AT1G17880	-4.5199	-3.94023
AT1G17890	-4.56369	-4.8345
AT1G17920	-4.11284	-4.75706
AT1G17930	-4.31156	-4.90376
AT1G17940	-4.12806	-4.31615
AT1G17950	-4.53209	-5.86004
AT1G17960	-4.26238	-5.38702
AT1G17970	-4.29438	-4.77579
AT1G17980	-4.1254	-4.20317
AT1G18030	-4.37157	-4.39785
AT1G18040	-4.32344	-5.05905
AT1G18060	-4.4845	-4.49198
AT1G18070	-4.05922	-3.78501
AT1G18080	-4.48058	-3.84019
AT1G18090	-4.20894	-4.51154
AT1G18100	-4.38681	-5.9953
AT1G18140	-4.39922	-6.63212
AT1G18150	-4.18038	-4.48085
AT1G18160	-4.02304	-4.27355
AT1G18170	-4.52939	-4.60341
AT1G18180	-4.41316	-4.90174
AT1G18190	-4.16302	-4.75513
AT1G18197	-4.67119	-6.19279
AT1G18200	-4.54883	-5.07582
AT1G18210	-4.37615	-4.17172
AT1G18250	-4.56955	-5.2897
AT1G18260	-4.20121	-4.48651
AT1G18265	-4.7097	-4.55627
AT1G18270	-3.73991	-3.53852
AT1G18280	-4.68518	-7.23418
AT1G18290	-4.75535	-5.39743
AT1G18300	-4.57419	-4.2925
AT1G18320	-4.97975	-6.75706
AT1G18330	-4.80414	-4.42913
AT1G18335	-4.31689	-5.03552
AT1G18340	-4.34944	-4.8345
AT1G18350	-4.76076	-6.31336
AT1G18360	-4.30771	-4.92101
AT1G18370	-4.02837	-4.92455
AT1G18390	-4.11342	-4.37205
AT1G18400	-4.37627	-4.36066
AT1G18410	-3.94078	-5.59403
AT1G18420	-4.41821	-6.33109
AT1G18440	-4.45773	-4.67347
AT1G18450	-4.11692	-4.51817
AT1G18460	-4.18007	-3.86515
AT1G18470	-4.08529	-3.9294
AT1G18480	-4.55898	-4.67828
AT1G18485	-4.23395	-4.29167
AT1G18490	-4.39599	-4.66441
AT1G18500	-4.1485	-4.38353
AT1G18510	-4.86746	-5.31163
AT1G18530	-4.94248	-6.66991
AT1G18540	-4.45305	-4.00595
AT1G18550	-4.19563	-5.06196
AT1G18560	-4.29379	-4.94266
AT1G18570	-4.45305	-4.44695
AT1G18580	-4.34359	-4.34675
AT1G18590	-4.53057	-5.14427
AT1G18600	-4.32344	-4.81865
AT1G18610	-4.14439	-4.38784
AT1G18620	-4.04953	-3.87796
AT1G18630	-4.46261	-4.98052
AT1G18640	-4.34966	-4.71043
AT1G18650	-4.38103	-4.40402
AT1G18660	-4.04135	-3.74855
AT1G18670	-4.10841	-4.42283
AT1G18680	-4.55307	-5.428
AT1G18690	-4.19719	-4.76929
AT1G18700	-3.93858	-4.1721
AT1G18710	-4.34546	-5.0649
AT1G18720	-4.30489	-3.98222
AT1G18730	-4.49807	-4.17944
AT1G18740	-4.46667	-4.10096
AT1G18750	-4.2319	-4.82821
AT1G18773	-4.67447	-5.36888
AT1G18800	-4.31014	-4.88135
AT1G18810	-4.46974	-4.70655
AT1G18830	-4.0306	-5.48858
AT1G18835	-4.90097	-6.45603
AT1G18840	-4.17498	-4.5749
AT1G18850	-4.44204	-4.88522
AT1G18860	-4.32807	-5.81367
AT1G18870	-4.13445	-4.95542
AT1G18880	-4.39686	-5.19675
AT1G18890	-4.24177	-4.34619
AT1G18900	-4.22962	-4.4878
AT1G18910	-3.98477	-4.90444
AT1G18940	-4.51272	-5.46579
AT1G18950	-3.96657	-4.26819
AT1G18970	-4.70013	-6.26414
AT1G18975	-4.22417	-7.7113
AT1G18980	-4.6719	-5.49911
AT1G18990	-4.37734	-4.53492
AT1G19000	-4.35257	-3.54888
AT1G19010	-4.32208	-4.5829
AT1G19020	-4.90494	-4.90716
AT1G19025	-4.33404	-4.8662
AT1G19050	-4.47983	-4.40487
AT1G19080	-4.42266	-4.91542
AT1G19090	-4.22609	-6.48085
AT1G19100	-3.92678	-4.37484
AT1G19110	-4.16014	-4.06903
AT1G19115	-4.57066	-5.52946
AT1G19120	-4.56974	-4.87119
AT1G19130	-4.60152	-4.66092
AT1G19140	-4.43184	-4.5881
AT1G19150	-4.73869	-4.1281
AT1G19160	-4.72343	-5.71566
AT1G19170	-4.33706	-4.73817
AT1G19180	-4.45673	-4.17499
AT1G19190	-4.75876	-5.55901
AT1G19200	-4.69296	-4.69218
AT1G19210	-4.90574	-6.66991
AT1G19220	-4.04736	-4.26679
AT1G19230	-4.05243	-5.6506
AT1G19240	-4.69296	-5.28642
AT1G19250	-4.3437	-5.98702
AT1G19270	-4.20478	-4.47678
AT1G19290	-4.2005	-4.94937
AT1G19300	-4.52039	-4.76979
AT1G19310	-4.53175	-4.52237
AT1G19320	-4.82523	-7.10924
AT1G19330	-4.19916	-4.32249
AT1G19340	-4.30338	-4.74188
AT1G19350	-4.27879	-3.87441
AT1G19360	-4.41484	-4.72632
AT1G19370	-4.37474	-4.48651
AT1G19380	-4.76974	-4.77278
AT1G19394	-4.86966	-4.68354
AT1G19396	-4.49964	-4.33236
AT1G19397	-4.77921	-4.60071
AT1G19400	-4.36105	-3.84295
AT1G19410	-4.51369	-5.87245
AT1G19430	-4.16871	-4.66951
AT1G19440	-4.37485	-4.4498
AT1G19450	-4.20494	-3.9777
AT1G19480	-4.42148	-4.7391
AT1G19485	-4.09255	-4.51127
AT1G19490	-4.35078	-5.22558
AT1G19500	-4.79196	-6.1431
AT1G19510	-4.70565	-4.61335
AT1G19520	-4.2297	-4.56331
AT1G19530	-4.73005	-5.51264
AT1G19540	-4.33738	-5.16352
AT1G19565	-4.73059	-5.79749
AT1G19570	-4.69075	-4.64348
AT1G19580	-4.33222	-4.29834
AT1G19600	-4.38475	-4.70784
AT1G19610	-4.91916	-5.7768
AT1G19630	-4.16775	-6.53521
AT1G19620	-4.81863	-5.13727
AT1G19640	-4.31075	-6.41027
AT1G19650	-4.19268	-4.80228
AT1G19660	-4.24947	-3.86938
AT1G19670	-4.5919	-4.62995
AT1G19680	-4.36093	-4.73221
AT1G19690	-4.41964	-4.61963
AT1G19700	-4.1979	-4.05224
AT1G19710	-4.36242	-4.99363
AT1G19715	-4.33426	-3.93781
AT1G19720	-4.25975	-3.77938
AT1G19730	-4.63582	-4.62069
AT1G19740	-4.65159	-4.1711
AT1G19750	-4.24824	-4.70313
AT1G19770	-4.52922	-3.89466
AT1G19780	-4.25365	-7.01233
AT1G19790	-4.41535	-5.53521
AT1G19800	-4.49995	-4.65098
AT1G19830	-4.83874	-5.61439
AT1G19835	-4.08126	-3.85222
AT1G19840	-4.78463	-5.02199
AT1G19850	-4.08541	-4.78239
AT1G19860	-4.24992	-4.20901
AT1G19870	-4.14976	-4.12113
AT1G19880	-4.169	-4.1431
AT1G19900	-4.49838	-6.17982
AT1G19910	-4.61854	-4.20833
AT1G19920	-4.34064	-4.04591
AT1G19940	-4.19438	-5.53232
AT1G19950	-4.29389	-5.12697
AT1G19960	-4.80795	-5.37284
AT1G19970	-4.44646	-4.77984
AT1G19980	-4.44066	-4.65516
AT1G19990	-4.46652	-4.93824
AT1G20000	-4.88389	-5.56828
AT1G20010	-4.3225	-3.85572
AT1G20020	-4.27084	-3.60746
AT1G20030	-4.4877	-5.13152
AT1G20050	-4.55736	-4.60545
AT1G20060	-3.98147	-5.49119
AT1G20065	-4.51891	-5.79222
AT1G20070	-4.7064	-5.07884
AT1G20080	-4.14273	-7.01233
AT1G20090	-4.38211	-3.54838
AT1G20100	-4.41432	-3.50884
AT1G20110	-4.18098	-3.97538
AT1G20120	-4.4655	-4.6951
AT1G20140	-4.58248	-4.86807
AT1G20160	-4.24806	-5.68599
AT1G20180	-4.42889	-6.17982
AT1G20190	-4.60652	-4.14122
AT1G20200	-4.17224	-4.18213
AT1G20220	-4.31248	-4.1916
AT1G20225	-4.59345	-4.54104
AT1G20230	-4.33727	-5.09535
AT1G20260	-4.15706	-4.04779
AT1G20270	-4.34689	-4.68764
AT1G20300	-4.43575	-5.14427
AT1G20310	-4.61361	-5.7113
AT1G20330	-4.5415	-3.82487
AT1G20340	-4.64936	-3.15119
AT1G20350	-4.79785	-6.29633
AT1G20370	-4.43888	-4.90784
AT1G20380	-4.19407	-5.04478
AT1G20400	-4.02509	-6.41027
AT1G20410	-4.19299	-4.80067
AT1G20430	-4.75394	-4.93971
AT1G20440	-4.37817	-4.13565
AT1G20450	-4.51191	-4.5749
AT1G20460	-4.32355	-4.47881
AT1G20470	-4.95084	-4.88587
AT1G20480	-4.4224	-5.62139
AT1G20490	-4.38632	-5.32569
AT1G20500	-4.43103	-6.80821
AT1G20510	-4.34889	-4.7391
AT1G20520	-4.82457	-6.80821
AT1G20530	-4.32062	-5.7113
AT1G20540	-4.30489	-4.6278
AT1G20550	-4.23233	-5.14076
AT1G20560	-4.38899	-4.37947
AT1G20570	-4.10302	-5.59403
AT1G20575	-4.45631	-4.6951
AT1G20580	-4.4976	-4.54873
AT1G20610	-4.27084	-4.98213
AT1G20620	-4.23866	-3.34902
AT1G20630	-4.22475	-4.10881
AT1G20640	-4.16783	-4.14017
AT1G20650	-4.30912	-4.24221
AT1G20670	-4.15492	-4.0895
AT1G20680	-4.57307	-7.10924
AT1G20690	-4.49901	-6.75706
AT1G20693	-4.38887	-3.71711
AT1G20696	-4.30781	-3.8075
AT1G20700	-4.64407	-6.59736
AT1G20720	-3.87269	-5.3329
AT1G20735	-4.72211	-6.53521
AT1G20760	-4.01257	-4.14522
AT1G20770	-4.50105	-4.8192
AT1G20780	-4.16389	-4.14865
AT1G20810	-4.52155	-4.35432
AT1G20816	-4.57737	-4.86931
AT1G20823	-4.80988	-5.07082
AT1G20830	-4.45673	-4.6648
AT1G20840	-4.24403	-3.88769
AT1G20850	-4.47135	-5.08805
AT1G20860	-4.2178	-6.0211
AT1G20870	-4.37817	-5.01933
AT1G20880	-4.21673	-4.43186
AT1G20890	-4.53703	-5.08189
AT1G20900	-4.53566	-5.37086
AT1G20910	-4.10898	-4.51457
AT1G20920	-4.05103	-4.24015
AT1G20925	-4.33393	-5.12584
AT1G20930	-4.35764	-5.04385
AT1G20950	-4.12229	-4.24636
AT1G20960	-3.8556	-3.74119
AT1G20970	-3.98232	-4.00467
AT1G20980	-4.06082	-3.73408
AT1G21000	-4.46667	-3.78723
AT1G21010	-4.7357	-4.0493
AT1G21050	-4.56387	-4.47376
AT1G21060	-4.3302	-4.12191
AT1G21065	-4.57926	-4.00887
AT1G21070	-4.38572	-4.70784
AT1G21080	-4.10561	-4.22388
AT1G21090	-4.36403	-4.96857
AT1G21100	-4.54167	-4.9317
AT1G21110	-4.79785	-6.155
AT1G21120	-4.72792	-6.05809
AT1G21130	-4.48073	-3.94548
AT1G21140	-4.75762	-6.17982
AT1G21150	-4.51255	-4.8345
AT1G21160	-4.0116	-4.4582
AT1G21170	-3.93313	-4.65211
AT1G21190	-4.6823	-4.72903
AT1G21200	-4.29752	-4.64311
AT1G21210	-4.28671	-5.02825
AT1G21240	-4.34249	-5.59736
AT1G21250	-4.31844	-4.96389
AT1G21270	-4.23326	-5.05809
AT1G21280	-4.8131	-5.08599
AT1G21310	-4.65225	-4.45699
AT1G21320	-4.24569	-5.37886
AT1G21326	-4.90775	-6.56517
AT1G21350	-4.39119	-4.74095
AT1G21360	-4.40047	-4.92172
AT1G21370	-4.47297	-4.83798
AT1G21380	-4.26093	-4.33091
AT1G21390	-4.50342	-4.77428
AT1G21400	-4.2245	-3.48164
AT1G21410	-4.347	-3.97971
AT1G21440	-4.43861	-5.13266
AT1G21450	-4.24499	-4.00723
AT1G21460	-4.42836	-4.17931
AT1G21470	-4.56753	-5.52097
AT1G21480	-4.33179	-4.77278
AT1G21500	-4.63197	-4.32713
AT1G21510	-4.5074	-6.03006
AT1G21520	-4.79505	-5.28316
AT1G21530	-4.52905	-6.75706
AT1G21540	-4.41008	-4.59702
AT1G21550	-4.77563	-4.36008
AT1G21560	-4.32239	-4.90512
AT1G21580	-3.82374	-3.74978
AT1G21590	-4.16607	-4.10363
AT1G21600	-4.29164	-3.64684
AT1G21610	-4.05797	-4.24443
AT1G21620	-4.77356	-6.12023
AT1G21630	-3.90232	-3.82481
AT1G21640	-4.10924	-4.07692
AT1G21650	-3.70577	-4.56239
AT1G21651	-4.24613	-4.9346
AT1G21660	-4.17506	-4.11946
AT1G21670	-4.45902	-4.28284
AT1G21680	-4.44273	-3.70788
AT1G21690	-4.32281	-4.50098
AT1G21695	-4.75847	-5.27355
AT1G21700	-4.15613	-4.4038
AT1G21710	-4.54306	-4.98457
AT1G21720	-4.4011	-4.42619
AT1G21722	-4.80414	-5.19942
AT1G21730	-3.92965	-4.36553
AT1G21740	-4.11601	-4.79222
AT1G21750	-4.25382	-4.21742
AT1G21760	-4.32146	-4.39012
AT1G21770	-4.98453	-4.7461
AT1G21780	-4.46827	-4.34394
AT1G21790	-4.51158	-4.86311
AT1G21810	-4.21978	-5.38908
AT1G21830	-4.56679	-3.92526
AT1G21840	-4.63432	-4.9928
AT1G21880	-4.4749	-4.72096
AT1G21890	-4.359	-6.41027
AT1G21900	-4.5257	-4.54933
AT1G21910	-4.58918	-3.74146
AT1G21920	-4.41899	-3.84419
AT1G21930	-4.58591	-5.17474
AT1G21980	-4.15684	-4.26167
AT1G22020	-4.18943	-4.08077
AT1G22030	-4.50613	-5.3151
AT1G22040	-4.40222	-4.4954
AT1G22050	-4.61751	-4.65022
AT1G22060	-3.85258	-4.24369
AT1G22065	-4.94951	-6.26414
AT1G22070	-4.28873	-4.27769
AT1G22110	-4.26066	-5.61439
AT1G22140	-4.71149	-4.73039
AT1G22150	-4.18294	-6.29633
AT1G22160	-4.78011	-5.07082
AT1G22170	-4.41834	-5.34957
AT1G22180	-4.43345	-4.72096
AT1G22190	-4.57159	-3.12653
AT1G22200	-4.20934	-4.2897
AT1G22210	-4.38103	-7.10924
AT1G22220	-4.62103	-5.09852
AT1G22230	-4.52221	-5.73817
AT1G22250	-4.79042	-4.97015
AT1G22260	-3.98213	-6.29633
AT1G22270	-4.90977	-4.80767
AT1G22275	-3.98275	-5.44413
AT1G22280	-4.3918	-4.03378
AT1G22290	-4.596	-6.53521
AT1G22300	-4.36334	-4.1124
AT1G22310	-4.3547	-4.91058
AT1G22330	-4.28183	-3.79186
AT1G22340	-4.50645	-6.41027
AT1G22360	-4.34447	-3.94922
AT1G22370	-4.4173	-4.35892
AT1G22380	-4.44218	-5.56517
AT1G22400	-4.277	-3.81621
AT1G22410	-4.20846	-4.16316
AT1G22430	-4.36854	-3.80206
AT1G22440	-4.38259	-4.86127
AT1G22450	-4.37497	-4.186
AT1G22460	-4.21994	-6.48085
AT1G22470	-4.78281	-5.02645
AT1G22480	-4.66887	-6.80821
AT1G22490	-4.38887	-5.41463
AT1G22500	-4.65003	-4.91127
AT1G22510	-4.44744	-4.70483
AT1G22520	-4.55219	-4.70784
AT1G22530	-4.26293	-3.61134
AT1G22540	-4.37133	-4.75657
AT1G22550	-4.42332	-4.52632
AT1G22570	-4.43386	-4.49145
AT1G22590	-4.46203	-4.2501
AT1G22600	-4.49433	-6.56517
AT1G22620	-3.82255	-4.31632
AT1G22610	-4.24212	-4.15187
AT1G22630	-4.8289	-4.20656
AT1G22640	-4.63993	-4.12595
AT1G22650	-4.34184	-4.94638
AT1G22660	-4.10239	-4.80984
AT1G22680	-4.62921	-6.66991
AT1G22690	-4.80604	-3.88548
AT1G22700	-4.4382	-4.14368
AT1G22710	-4.36599	-3.90458
AT1G22730	-4.27009	-4.37304
AT1G22740	-4.61545	-4.06196
AT1G22750	-4.42849	-4.051
AT1G22760	-4.19337	-6.29633
AT1G22770	-4.01829	-5.08291
AT1G22780	-4.59248	-4.20493
[truncated: 19,747 more rows]

## Sheet: Figure 3d
ID	Normalized Contact density per gene(CAP-C)	Normalized pNET-seq (Ser5P) reads per gene
AT1G01010	-4.39478	-5.26294
AT1G01020	-4.31937	-5.01221
AT1G01030	-4.3635	-5.1553
AT1G01040	-3.78132	-4.34648
AT1G01050	-4.40011	-4.56261
AT1G01060	-4.03862	-5.83867
AT1G01070	-4.31881	-5.19406
AT1G01080	-4.35592	-4.6871
AT1G01090	-4.35896	-4.41398
AT1G01100	-4.58493	-4.49278
AT1G01110	-4.25179	-5.7469
AT1G01120	-4.4432	-3.65515
AT1G01130	-4.45111	-4.87322
AT1G01140	-4.11812	-3.20159
AT1G01160	-4.43586	-4.79036
AT1G01170	-4.82787	-4.51889
AT1G01180	-4.61929	-4.66088
AT1G01190	-4.48431	-6.22402
AT1G01200	-4.51376	-6.592
AT1G01210	-4.43411	-5.40636
AT1G01220	-4.06277	-4.8187
AT1G01225	-4.58126	-5.98994
AT1G01230	-4.41831	-4.97921
AT1G01240	-4.32734	-5.05628
AT1G01250	-4.87643	-5.32875
AT1G01260	-4.20096	-4.76162
AT1G01290	-4.35423	-5.37892
AT1G01300	-4.41887	-3.88216
AT1G01320	-3.69833	-3.19302
AT1G01340	-4.13951	-5.76809
AT1G01350	-4.40727	-5.51281
AT1G01360	-4.61973	-4.65918
AT1G01370	-4.21056	-5.81384
AT1G01380	-4.80007	-5.40636
AT1G01390	-4.49335	-4.37364
AT1G01420	-4.51954	-4.14743
AT1G01430	-4.31792	-4.06782
AT1G01440	-4.17211	-4.81384
AT1G01453	-4.56764	-7.06912
AT1G01460	-4.25398	-5.592
AT1G01470	-4.64278	-3.46738
AT1G01480	-4.29745	-5.79036
AT1G01490	-4.197	-3.92299
AT1G01500	-4.35003	-4.57496
AT1G01510	-4.14335	-4.8187
AT1G01520	-4.43922	-5.46706
AT1G01540	-4.23616	-4.20165
AT1G01550	-4.33825	-3.74176
AT1G01560	-4.33408	-4.96191
AT1G01570	-4.33686	-5.48933
AT1G01580	-4.09118	-5.60672
AT1G01590	-4.16527	-6.11487
AT1G01600	-4.39505	-4.32955
AT1G01610	-4.27537	-4.12513
AT1G01620	-4.47497	-3.39316
AT1G01630	-4.40605	-4.88443
AT1G01640	-4.53572	-6.46706
AT1G01650	-3.97596	-4.38878
AT1G01660	-4.18556	-5.70739
AT1G01670	-4.14663	-5.7469
AT1G01680	-4.37714	-6.29097
AT1G01690	-4.14835	-5.46706
AT1G01695	-4.3907	-6.06912
AT1G01700	-4.35568	-5.92299
AT1G01710	-4.18934	-4.79496
AT1G01715	-4.51533	-5.48933
AT1G01720	-4.42267	-2.99357
AT1G01725	-4.84996	-4.79036
AT1G01730	-4.60017	-5.04793
AT1G01740	-4.22887	-5.19989
AT1G01750	-4.68457	-6.11487
AT1G01760	-4.37714	-5.15004
AT1G01770	-4.06798	-4.58767
AT1G01780	-4.62645	-4.89593
AT1G01790	-3.89731	-4.35985
AT1G01800	-4.44483	-4.76162
AT1G01810	-5.04201	-5.89303
AT1G01820	-4.32565	-4.70928
AT1G01830	-4.11868	-4.51767
AT1G01840	-4.86183	-5.5506
AT1G01860	-4.4275	-5.17702
AT1G01880	-4.23214	-5.38788
AT1G01900	-4.19978	-5.00842
AT1G01910	-4.20496	-4.84901
AT1G01920	-4.1349	-5.7469
AT1G01930	-4.21221	-4.79036
AT1G01940	-4.45596	-5.72669
AT1G01950	-3.98421	-4.61887
AT1G01960	-3.85966	-4.33995
AT1G01970	-4.43296	-5.2562
AT1G01980	-4.46865	-6.46706
AT1G01990	-4.48301	-5.1397
AT1G02000	-4.30729	-5.11487
AT1G02010	-4.00346	-4.59783
AT1G02020	-4.34386	-4.88727
AT1G02030	-4.37334	-5.47805
AT1G02040	-4.68768	-6.22402
AT1G02050	-4.54855	-5.56397
AT1G02060	-4.37524	-5.47805
AT1G02065	-4.34198	-5.06052
AT1G02070	-4.87283	-6.16603
AT1G02080	-3.58397	-3.95718
AT1G02090	-4.28339	-4.58624
AT1G02100	-4.20917	-4.67642
AT1G02110	-4.28125	-4.88727
AT1G02120	-4.07281	-4.32093
AT1G02130	-4.48301	-4.8464
AT1G02140	-4.62285	-5.10533
AT1G02145	-4.13702	-4.95853
AT1G02150	-4.40213	-4.52134
AT1G02160	-4.77936	-5.23027
AT1G02170	-4.41817	-4.83867
AT1G02180	-4.69475	-5.89303
AT1G02190	-4.31737	-6.592
AT1G02205	-4.10987	-4.44587
AT1G02220	-4.3907	-5.39702
AT1G02230	-4.43688	-5.92299
AT1G02250	-4.49535	-6.02772
AT1G02260	-4.28627	-4.95517
AT1G02270	-4.20539	-4.46597
AT1G02280	-4.43022	-4.76377
AT1G02290	-4.35375	-5.5506
AT1G02300	-4.33328	-4.49857
AT1G02305	-4.33639	-4.55991
AT1G02310	-4.376	-5.57776
AT1G02330	-4.51849	-4.75949
AT1G02335	-4.77267	-5.70739
AT1G02340	-4.36845	-4.49857
AT1G02350	-4.83329	-5.65414
AT1G02360	-4.62353	-5.24957
AT1G02370	-4.29387	-5.7469
AT1G02380	-4.34128	-5.37892
AT1G02390	-4.27217	-4.31021
AT1G02400	-4.32059	-3.96634
AT1G02405	-5.09508	-6.16603
AT1G02410	-4.4379	-5.03569
AT1G02420	-4.53793	-5.50092
AT1G02450	-5.03675	-6.11487
AT1G02460	-4.3838	-5.62196
AT1G02470	-4.37372	-4.89014
AT1G02475	-4.44736	-4.33592
AT1G02500	-4.35568	-4.26158
AT1G02520	-3.97925	-5.21178
AT1G02530	-4.04698	-6.76809
AT1G02560	-4.29062	-4.35815
AT1G02570	-4.78161	-6.592
AT1G02610	-4.25112	-4.1306
AT1G02620	-4.55905	-5.17702
AT1G02630	-4.42366	-6.46706
AT1G02640	-4.22797	-4.20047
AT1G02650	-4.42864	-4.81626
AT1G02660	-4.19817	-3.39683
AT1G02670	-4.052	-5.45633
AT1G02680	-4.55597	-4.94854
AT1G02690	-4.2109	-5.27673
AT1G02700	-4.5726	-5.63775
AT1G02705	-4.87965	-5.5506
AT1G02720	-4.30827	-5.23661
AT1G02730	-4.12661	-3.88047
AT1G02740	-4.2305	-5.29097
AT1G02750	-4.40065	-4.85427
AT1G02770	-4.51463	-6.22402
AT1G02780	-4.51937	-4.23216
AT1G02800	-4.2497	-6.02772
AT1G02810	-4.42778	-4.65582
AT1G02816	-4.50668	-4.74074
AT1G02820	-4.81723	-4.79728
AT1G02840	-4.12525	-4.24564
AT1G02850	-4.19902	-4.45846
AT1G02860	-4.36995	-4.51767
AT1G02870	-4.54536	-5.44587
AT1G02880	-4.36165	-4.43363
AT1G02890	-3.87208	-4.14072
AT1G02900	-4.87483	-5.36155
AT1G02910	-4.30578	-4.6871
AT1G02920	-4.6251	-4.37715
AT1G02930	-4.63742	-4.06609
AT1G02940	-4.63305	-6.16603
AT1G02950	-4.62645	-5.37892
AT1G02960	-4.20616	-5.03973
AT1G02970	-4.23096	-5.83867
AT1G02980	-4.11826	-7.06912
AT1G02990	-3.93353	-4.88727
AT1G03000	-4.04272	-4.6853
AT1G03010	-4.16224	-6.592
AT1G03020	-5.09375	-5.31324
AT1G03030	-4.31781	-4.93878
AT1G03040	-4.28483	-4.65082
AT1G03055	-4.45627	-5.46706
AT1G03060	-3.54051	-4.31938
AT1G03070	-4.51585	-6.29097
AT1G03080	-3.87223	-4.33034
AT1G03090	-4.0629	-3.8241
AT1G03100	-4.24451	-5.95517
AT1G03106	-4.87363	-7.06912
AT1G03110	-4.29292	-5.4159
AT1G03120	-4.86028	-5.81384
AT1G03130	-4.85034	-3.35253
AT1G03140	-4.41748	-4.89014
AT1G03150	-4.37196	-4.9018
AT1G03160	-4.01873	-4.44484
AT1G03165	-4.79805	-5.48933
AT1G03170	-4.38808	-4.99357
AT1G03180	-4.48349	-5.98994
AT1G03190	-4.10686	-5.18263
AT1G03210	-4.55196	-5.51281
AT1G03220	-4.43411	-3.70457
AT1G03230	-4.47817	-4.19696
AT1G03240	-5.03328	-7.06912
AT1G03250	-4.3903	-4.94854
AT1G03260	-4.2839	-5.28379
AT1G03270	-4.18117	-5.72669
AT1G03280	-4.08666	-4.84123
AT1G03290	-3.953	-4.8464
AT1G03300	-4.44379	-5.62196
AT1G03310	-4.1802	-5.1296
AT1G03330	-4.47625	-5.2562
AT1G03340	-4.41124	-5.60672
AT1G03350	-4.45994	-4.71118
AT1G03360	-4.4432	-5.51281
AT1G03365	-4.1127	-5.01604
AT1G03370	-4.03265	-4.71118
AT1G03380	-3.97707	-4.56261
AT1G03390	-4.59996	-6.76809
AT1G03395	-5.23305	-6.11487
AT1G03400	-4.60017	-5.00842
AT1G03410	-4.22896	-4.43063
AT1G03430	-4.45749	-4.79728
AT1G03440	-4.41943	-4.05334
AT1G03457	-4.17762	-5.1296
AT1G03470	-4.38991	-5.37015
AT1G03475	-4.31055	-4.38607
AT1G03495	-4.98638	-6.06912
AT1G03510	-4.5718	-5.57776
AT1G03520	-4.32565	-4.77026
AT1G03530	-4.23096	-5.19406
AT1G03540	-4.52202	-5.40636
AT1G03550	-4.35799	-4.78132
AT1G03560	-4.33339	-5.0648
AT1G03590	-4.12355	-4.56126
AT1G03600	-4.65926	-3.83132
AT1G03610	-4.30449	-3.87019
AT1G03620	-4.14993	-5.42566
AT1G03630	-4.37372	-4.22031
AT1G03650	-4.69081	-5.65414
AT1G03660	-4.49252	-5.52505
AT1G03670	-4.40946	-7.06912
AT1G03680	-4.69291	-4.44794
AT1G03687	-4.39148	-5.37015
AT1G03700	-4.87723	-6.46706
AT1G03710	-4.69449	-6.37015
AT1G03730	-4.68174	-4.10865
AT1G03740	-4.14417	-4.13361
AT1G03750	-4.19215	-5.14484
AT1G03760	-4.34222	-5.5506
AT1G03770	-4.20309	-5.42566
AT1G03780	-4.02671	-4.5402
AT1G03790	-4.42821	-4.39334
AT1G03800	-4.6525	-5.79036
AT1G03820	-4.70437	-5.23027
AT1G03830	-3.98866	-5.29097
AT1G03840	-4.33697	-5.76809
AT1G03850	-4.54442	-4.28664
AT1G03860	-4.2871	-5.21786
AT1G03870	-4.74482	-4.18432
AT1G03880	-4.41359	-6.76809
AT1G03900	-4.41985	-4.9018
AT1G03905	-4.28084	-5.47805
AT1G03910	-4.06773	-4.51041
AT1G03920	-4.23911	-5.98994
AT1G03930	-4.13556	-4.64261
AT1G03940	-4.72117	-5.70739
AT1G03950	-4.36411	-5.00842
AT1G03960	-4.07796	-5.05628
AT1G03970	-4.74869	-4.28237
AT1G03980	-4.25331	-6.592
AT1G04000	-4.69423	-4.27463
AT1G04010	-3.99557	-5.10063
AT1G04020	-4.15311	-5.08685
AT1G04030	-4.3393	-5.44587
AT1G04040	-4.58947	-4.60077
AT1G04050	-4.05314	-5.56397
AT1G04070	-5.02079	-5.67118
AT1G04080	-3.97134	-4.41302
AT1G04090	-4.30686	-5.95517
AT1G04100	-4.53317	-5.26294
AT1G04110	-4.31274	-4.28521
AT1G04120	-3.8506	-4.38878
AT1G04130	-4.35447	-5.35311
AT1G04140	-4.02654	-4.43869
AT1G04150	-4.19919	-7.06912
AT1G04160	-3.69523	-5.09599
AT1G04170	-4.24433	-4.71118
AT1G04180	-4.51533	-5.29097
AT1G04190	-4.34105	-5.16063
AT1G04200	-4.04841	-4.83359
AT1G04210	-3.94334	-4.34158
AT1G04220	-4.28053	-4.83359
AT1G04230	-4.19591	-5.02379
AT1G04240	-4.50276	-3.94559
AT1G04250	-4.34175	-4.89014
AT1G04260	-4.66613	-4.81384
AT1G04270	-4.53117	-4.49974
AT1G04280	-4.19017	-4.44278
AT1G04290	-4.75019	-4.85427
AT1G04300	-3.96479	-4.299
AT1G04310	-4.25055	-4.64098
AT1G04330	-5.13034	-5.89303
AT1G04340	-4.37765	-5.29827
AT1G04350	-4.36079	-4.67995
AT1G04360	-4.51029	-4.98994
AT1G04380	-4.43325	-6.29097
AT1G04390	-4.05369	-4.90476
AT1G04400	-4.17834	-3.90506
AT1G04410	-4.35665	-3.62585
AT1G04420	-4.3357	-4.78808
AT1G04430	-4.1491	-4.29387
AT1G04440	-4.13534	-4.26158
AT1G04445	-4.82075	-7.06912
AT1G04480	-4.58391	-2.56302
AT1G04490	-4.21404	-6.22402
AT1G04500	-4.21949	-6.11487
AT1G04510	-4.12213	-4.63295
AT1G04520	-4.34789	-5.34484
AT1G04530	-4.43267	-4.79496
AT1G04550	-4.38769	-4.82857
AT1G04555	-4.54014	-5.24304
AT1G04560	-4.72568	-5.47805
AT1G04570	-4.29607	-5.56397
AT1G04590	-4.26288	-5.36155
AT1G04600	-3.67893	-6.592
AT1G04610	-4.40172	-5.18263
AT1G04620	-4.05714	-4.25888
AT1G04630	-4.66219	-5.5506
AT1G04635	-4.93339	-5.48933
AT1G04640	-4.58617	-4.84901
AT1G04650	-4.06792	-5.39702
AT1G04680	-4.12497	-4.16548
AT1G04690	-4.3811	-4.69072
AT1G04700	-4.0645	-5.65414
AT1G04710	-4.23232	-5.11487
AT1G04730	-3.91599	-5.56397
AT1G04750	-4.41262	-4.7469
AT1G04760	-4.39797	-5.76809
AT1G04770	-4.49302	-3.63856
AT1G04778	-4.79405	-7.06912
AT1G04780	-4.19616	-4.55324
AT1G04790	-4.13914	-4.82608
AT1G04800	-4.80685	-4.22838
AT1G04810	-3.97204	-4.84123
AT1G04820	-4.44811	-4.57081
AT1G04830	-4.1557	-4.96531
AT1G04840	-4.26602	-5.592
AT1G04850	-4.09019	-4.62978
AT1G04860	-4.10645	-4.80667
AT1G04870	-4.28679	-5.31324
AT1G04880	-4.13475	-6.29097
AT1G04900	-4.11981	-5.65414
AT1G04910	-4.2002	-4.8187
AT1G04920	-4.05897	-5.67118
AT1G04930	-4.23543	-5.45633
AT1G04945	-4.12157	-5.05628
AT1G04940	-4.53317	-5.39702
AT1G04950	-4.06068	-5.03169
AT1G04960	-4.20215	-4.88727
AT1G04970	-4.3225	-5.02379
AT1G04980	-4.31274	-5.70739
AT1G04985	-4.3327	-4.94201
AT1G04990	-4.22411	-5.00093
AT1G05000	-4.18712	-4.14952
AT1G05005	-4.73341	-5.83867
AT1G05010	-4.49385	-2.85153
AT1G05020	-4.32928	-4.72867
AT1G05030	-4.14993	-4.99724
AT1G05040	-4.76174	-7.06912
AT1G05055	-4.4028	-5.10063
AT1G05060	-4.48675	-5.32875
AT1G05065	-4.99473	-5.39702
AT1G05070	-4.43281	-4.72276
AT1G05080	-4.55425	-6.76809
AT1G05100	-4.72314	-5.45633
AT1G05120	-4.02063	-4.84123
AT1G05140	-4.58926	-4.62507
AT1G05150	-4.2036	-4.99724
AT1G05160	-4.17251	-4.97221
AT1G05170	-4.20206	-4.78808
AT1G05180	-4.16777	-4.94527
AT1G05190	-4.50072	-4.71118
AT1G05200	-4.11631	-4.48253
AT1G05205	-4.70007	-5.7469
AT1G05220	-4.84247	-6.76809
AT1G05230	-3.96401	-4.72867
AT1G05240	-5.1435	-7.06912
AT1G05260	-4.55444	-5.1397
AT1G05270	-4.24648	-4.79496
AT1G05300	-4.35087	-4.2476
AT1G05310	-4.48042	-4.95517
AT1G05320	-4.05098	-4.83867
AT1G05330	-5.08588	-5.89303
AT1G05340	-4.85912	-4.19696
AT1G05350	-4.16582	-4.9199
AT1G05360	-4.23763	-5.27673
AT1G05370	-4.26054	-5.47805
AT1G05380	-3.97742	-4.56397
AT1G05385	-4.81305	-5.19989
AT1G05400	-4.6916	-6.11487
AT1G05410	-4.40741	-5.28379
AT1G05420	-4.86612	-5.76809
AT1G05430	-4.43571	-5.03169
AT1G05440	-4.47977	-5.83867
AT1G05450	-4.69927	-6.76809
AT1G05460	-4.13135	-5.4159
AT1G05470	-4.01292	-4.56533
AT1G05490	-3.992	-6.16603
AT1G05500	-4.10966	-4.82608
AT1G05510	-4.64466	-5.53764
AT1G05520	-4.00708	-4.61124
AT1G05530	-4.51498	-6.592
AT1G05540	-4.4809	-6.46706
AT1G05550	-4.28761	-6.592
AT1G05560	-4.43615	-3.36574
AT1G05570	-3.62742	-4.23343
AT1G05575	-4.98586	-4.14952
AT1G05577	-4.44736	-7.06912
AT1G05590	-4.3372	-5.19406
AT1G05600	-4.4601	-5.34484
AT1G05610	-4.3873	-6.46706
AT1G05620	-4.27007	-5.38788
AT1G05630	-4.00659	-4.78808
AT1G05640	-4.33895	-5.62196
AT1G05670	-4.15235	-4.97921
AT1G05675	-4.55886	-4.58911
AT1G05680	-4.46708	-4.07524
AT1G05690	-4.25725	-4.98276
AT1G05700	-4.13716	-5.53764
AT1G05710	-4.33524	-4.98994
AT1G05720	-4.53682	-5.47805
AT1G05730	-4.43411	-6.29097
AT1G05750	-4.24489	-5.18263
AT1G05760	-4.98175	-5.865
AT1G05770	-4.85681	-6.37015
AT1G05780	-4.37905	-5.37015
AT1G05783	-4.79805	-5.79036
AT1G05785	-4.29861	-5.38788
AT1G05790	-4.02609	-4.75736
AT1G05805	-4.26968	-4.10017
AT1G05810	-4.60941	-5.17702
AT1G05820	-4.05866	-5.76809
AT1G05830	-3.79054	-4.50802
AT1G05835	-5.03734	-4.34402
AT1G05840	-4.1603	-4.83612
AT1G05850	-4.4179	-4.40825
AT1G05860	-4.36783	-5.05208
AT1G05870	-4.46567	-4.36583
AT1G05880	-4.24461	-6.22402
AT1G05890	-4.02853	-4.56397
AT1G05894	-4.52738	-6.11487
AT1G05900	-4.26006	-4.88443
AT1G05910	-3.93545	-4.85163
AT1G05920	-4.52434	-6.592
AT1G05940	-4.24162	-4.85427
AT1G05950	-4.13848	-5.53764
AT1G05960	-3.84051	-4.56261
AT1G05970	-4.55578	-5.51281
AT1G05990	-4.85873	-6.37015
AT1G06000	-4.49937	-4.18888
AT1G06010	-4.48042	-5.44587
AT1G06020	-4.46458	-6.29097
AT1G06040	-4.5155	-3.71137
AT1G06050	-4.43036	-5.37892
AT1G06060	-4.49568	-5.0648
AT1G06070	-4.24395	-4.81626
AT1G06080	-4.37448	-4.63615
AT1G06090	-4.34706	-5.98994
AT1G06100	-4.6105	-5.592
AT1G06110	-4.38574	-5.07789
AT1G06130	-4.23976	-5.08685
AT1G06140	-4.40741	-5.865
AT1G06143	-4.53081	-5.42566
AT1G06150	-4.04313	-4.43263
AT1G06148	-4.45444	-6.46706
AT1G06160	-4.66293	-4.25554
AT1G06180	-4.46381	-4.47472
AT1G06190	-4.4179	-5.10063
AT1G06200	-4.28013	-5.13462
AT1G06210	-4.40375	-4.93878
AT1G06220	-4.13041	-4.77686
AT1G06230	-4.08914	-4.2968
AT1G06240	-4.4172	-4.91683
AT1G06250	-4.57862	-6.29097
AT1G06270	-4.48268	-5.67118
AT1G06290	-4.19382	-4.56806
AT1G06310	-4.14372	-7.06912
AT1G06350	-4.60854	-5.24304
AT1G06360	-4.61751	-4.1326
AT1G06380	-4.6129	-5.23027
AT1G06390	-4.12554	-4.54537
AT1G06400	-4.34944	-4.55324
AT1G06410	-4.0923	-4.26023
AT1G06420	-4.68174	-5.57776
AT1G06430	-4.24743	-4.74278
AT1G06440	-4.44826	-5.79036
AT1G06450	-4.65587	-5.29827
AT1G06460	-4.33767	-3.8136
AT1G06470	-4.03202	-4.48141
AT1G06475	-5.14798	-5.29097
AT1G06490	-3.6649	-5.52505
AT1G06500	-4.60832	-5.52505
AT1G06515	-4.5263	-5.16063
AT1G06510	-4.52523	-5.43565
AT1G06520	-4.31759	-5.65414
AT1G06530	-4.55886	-4.50682
AT1G06540	-4.40213	-5.95517
AT1G06550	-4.15174	-4.90775
AT1G06560	-4.08097	-5.31324
AT1G06570	-4.59806	-4.0471
AT1G06580	-4.42042	-5.38788
AT1G06590	-3.77397	-5.1553
AT1G06620	-4.47705	-5.50092
AT1G06630	-4.16371	-4.9199
AT1G06640	-4.37347	-4.52879
AT1G06645	-4.55616	-4.6158
AT1G06650	-4.5478	-4.39151
AT1G06660	-4.20779	-6.22402
AT1G06670	-3.8531	-4.52754
AT1G06680	-4.44811	-3.02654
AT1G06690	-4.27729	-4.57916
AT1G06700	-4.26318	-4.66944
AT1G06710	-4.02051	-5.32875
AT1G06720	-3.8621	-4.92299
AT1G06730	-4.27557	-5.32093
AT1G06740	-4.32238	-5.43565
AT1G06750	-4.16185	-5.865
AT1G06760	-4.60789	-2.78622
AT1G06770	-4.1528	-5.53764
AT1G06780	-4.14291	-4.7996
AT1G06790	-4.30979	-4.8816
AT1G06800	-4.36746	-4.77026
AT1G06810	-4.90892	-6.76809
AT1G06820	-4.13395	-4.83612
AT1G06830	-5.1823	-5.20579
AT1G06840	-3.93074	-4.69072
AT1G06850	-4.50072	-4.96875
AT1G06870	-4.32814	-4.56943
AT1G06890	-4.20377	-4.74278
AT1G06900	-3.95555	-4.60077
AT1G06910	-4.23911	-5.21178
AT1G06923	-4.79239	-6.37015
AT1G06925	-4.97014	-7.06912
AT1G06930	-4.71531	-5.95517
AT1G06950	-3.96652	-4.41784
AT1G06960	-4.39824	-5.56397
AT1G06970	-4.28247	-5.89303
AT1G06980	-4.73168	-4.09277
AT1G07000	-4.3357	-4.52879
AT1G07010	-4.30621	-4.39702
AT1G07020	-4.86887	-5.1397
AT1G07025	-5.26622	-7.06912
AT1G07030	-4.39917	-4.95517
AT1G07040	-4.33558	-4.40448
AT1G07050	-4.48026	-3.48445
AT1G07060	-4.40727	-6.76809
AT1G07070	-4.57862	-5.44587
AT1G07080	-4.41804	-4.87046
AT1G07090	-4.69107	-4.7469
AT1G07110	-3.95252	-3.66962
AT1G07120	-4.44766	-5.81384
AT1G07130	-4.81723	-5.02379
AT1G07135	-4.73341	-2.57119
AT1G07140	-4.37918	-4.23406
AT1G07150	-4.46288	-3.69126
AT1G07160	-4.42437	-5.26978
AT1G07170	-4.66911	-5.57776
AT1G07180	-4.26849	-5.48933
AT1G07200	-4.06823	-4.7387
AT1G07210	-4.49219	-5.4159
AT1G07220	-4.28875	-4.93878
AT1G07230	-4.3046	-5.00093
AT1G07240	-4.55444	-4.64916
AT1G07250	-4.51116	-4.30419
AT1G07260	-4.53499	-5.1296
AT1G07270	-4.17642	-6.06912
AT1G07280	-4.18728	-3.41436
AT1G07290	-4.26006	-5.45633
AT1G07300	-4.56333	-5.37892
AT1G07310	-4.51376	-4.64424
AT1G07320	-4.5512	-4.47805
AT1G07330	-4.17291	-5.48933
AT1G07350	-4.29125	-4.6575
AT1G07360	-4.33871	-4.58057
AT1G07370	-4.58228	-5.45633
AT1G07380	-4.12754	-5.21786
AT1G07390	-3.98098	-4.95517
AT1G07400	-4.91899	-5.57776
AT1G07410	-4.61906	-6.11487
AT1G07420	-4.32508	-4.57357
AT1G07430	-4.46912	-4.38517
AT1G07440	-4.5754	-4.72867
AT1G07450	-4.62151	-5.7469
AT1G07470	-4.41706	-4.90476
AT1G07473	-4.7401	-7.06912
AT1G07480	-4.34035	-4.60373
AT1G07485	-4.8974	-6.02772
AT1G07490	-5.00378	-5.53764
AT1G07510	-3.81465	-4.70551
AT1G07520	-4.27497	-4.53004
AT1G07530	-4.24274	-4.41206
AT1G07550	-4.13505	-6.592
AT1G07560	-4.15915	-6.06912
AT1G07570	-4.29978	-4.50802
AT1G07590	-4.26006	-3.85032
AT1G07600	-5.38174	-4.42173
AT1G07610	-5.05879	-4.61427
AT1G07615	-4.40334	-5.72669
AT1G07620	-4.27648	-5.95517
AT1G07630	-4.24554	-4.38878
AT1G07640	-4.19683	-3.94429
AT1G07650	-3.80737	-4.08957
AT1G07660	-4.92121	-5.26294
AT1G07670	-4.20736	-4.50445
AT1G07690	-4.6525	-6.592
AT1G07700	-4.48317	-4.95517
AT1G07705	-4.06637	-4.79266
AT1G07710	-4.40837	-6.76809
AT1G07720	-4.40823	-3.7129
AT1G07725	-4.36696	-7.06912
AT1G07740	-4.2675	-5.62196
AT1G07730	-4.79505	-6.46706
AT1G07745	-4.36276	-5.57776
AT1G07750	-4.40226	-5.24957
AT1G07770	-4.4578	-4.74483
AT1G07780	-4.83147	-7.06912
AT1G07790	-4.93293	-4.22154
AT1G07795	-4.87243	-5.68891
AT1G07810	-4.19641	-4.81144
AT1G07820	-4.82967	-4.1787
AT1G07830	-4.51446	-5.60672
AT1G07840	-4.30849	-4.86229
AT1G07850	-4.37905	-5.40636
AT1G07870	-4.21684	-4.84123
AT1G07880	-4.33953	-5.52505
AT1G07885	-4.7733	-6.592
AT1G07890	-4.386	-2.86481
AT1G07900	-4.78517	-5.35311
AT1G07902	-4.71117	-5.63775
AT1G07910	-3.75972	-4.666
AT1G07920	-4.80857	-4.67118
AT1G07930	-4.53444	-4.65082
AT1G07940	-4.75745	-4.63615
AT1G07950	-4.50514	-5.52505
AT1G07960	-4.36092	-5.29097
AT1G07970	-4.18385	-5.32875
AT1G07980	-4.47101	-5.13462
AT1G07985	-4.7868	-4.95185
AT1G07990	-3.93915	-4.45633
AT1G08000	-4.28886	-5.12463
AT1G08005	-5.2623	-6.76809
AT1G08010	-4.35908	-4.83612
AT1G08030	-4.10116	-4.87879
AT1G08035	-4.89488	-6.46706
AT1G08040	-4.19616	-5.0199
AT1G08050	-4.27407	-5.56397
AT1G08060	-3.76568	-4.69805
AT1G08070	-4.35957	-5.52505
AT1G08090	-4.46025	-6.37015
AT1G08110	-4.28432	-4.98633
AT1G08120	-4.82572	-6.29097
AT1G08125	-4.31848	-5.0648
AT1G08130	-4.01778	-4.95185
AT1G08150	-4.24143	-6.592
AT1G08160	-4.77204	-5.39702
AT1G08165	-4.91153	-5.72669
AT1G08170	-4.84508	-6.76809
AT1G08180	-4.82005	-5.1553
AT1G08190	-3.98006	-4.54929
AT1G08200	-4.2946	-4.09094
AT1G08210	-4.18458	-5.33672
AT1G08220	-4.33744	-5.37892
AT1G08230	-4.23837	-4.299
AT1G08250	-4.56725	-4.38338
AT1G08260	-3.46681	-4.87599
AT1G08270	-4.71117	-5.50092
AT1G08280	-4.44187	-4.78582
AT1G08290	-4.24677	-5.57776
AT1G08300	-4.11742	-5.45633
AT1G08310	-4.48496	-5.2562
AT1G08315	-4.71893	-4.41978
AT1G08320	-3.93234	-4.8043
AT1G08340	-4.34552	-5.76809
AT1G08350	-4.25131	-5.5506
AT1G08360	-4.38251	-4.73266
AT1G08370	-4.29198	-4.84901
AT1G08380	-4.73514	-3.47274
AT1G08390	-4.71531	-5.50092
AT1G08400	-4.26327	-5.20579
AT1G08410	-4.18819	-5.11973
AT1G08420	-3.84325	-4.33272
AT1G08430	-4.29062	-4.7469
AT1G08450	-4.07923	-4.69621
AT1G08460	-4.36362	-4.98633
AT1G08465	-4.25889	-4.94201
AT1G08470	-4.45918	-5.05628
AT1G08480	-4.597	-5.11973
AT1G08490	-4.20952	-4.79496
AT1G08500	-4.63122	-4.85693
AT1G08510	-4.2268	-3.91561
AT1G08520	-4.05586	-4.20699
AT1G08530	-4.42253	-5.11973
AT1G08540	-4.1699	-4.43767
AT1G08550	-4.25083	-4.13614
AT1G08560	-4.48187	-4.12513
AT1G08570	-4.37574	-3.84614
AT1G08580	-4.52684	-5.05208
AT1G08590	-4.15876	-6.06912
AT1G08600	-3.70321	-4.64424
AT1G08610	-4.43151	-5.592
AT1G08620	-3.8849	-4.44073
AT1G08630	-4.11505	-4.51889
AT1G08640	-4.18572	-4.80905
AT1G08650	-4.4699	-3.53117
AT1G08660	-4.27057	-4.92299
AT1G08670	-4.58004	-6.592
AT1G08680	-3.94185	-4.66428
AT1G08695	-5.2672	-6.592
AT1G08700	-4.51726	-4.92924
AT1G08710	-4.48123	-5.13462
AT1G08720	-4.01363	-4.37102
AT1G08730	-3.77119	-5.70739
AT1G08750	-4.16856	-5.17149
AT1G08760	-4.17037	-4.98633
AT1G08770	-4.84508	-5.23027
AT1G08780	-4.58658	-5.30569
AT1G08800	-4.00675	-4.76162
AT1G08810	-4.5433	-4.3998
AT1G08820	-4.13243	-4.89593
AT1G08830	-4.41221	-4.4469
AT1G08840	-3.70178	-5.02379
AT1G08845	-4.33581	-5.68891
AT1G08860	-4.07421	-7.06912
AT1G08880	-4.6937	-3.78379
AT1G08890	-4.23096	-4.30869
AT1G08900	-4.23177	-4.52134
AT1G08910	-4.05909	-4.69437
AT1G08920	-4.17275	-3.66858
AT1G08930	-4.1522	-3.18376
AT1G08940	-4.58371	-4.62351
AT1G08960	-4.29062	-5.04381
AT1G08970	-4.46849	-4.97221
AT1G08980	-4.38033	-3.7469
AT1G08985	-5.38561	-7.06912
AT1G08990	-4.33581	-5.45633
AT1G09000	-4.1196	-5.33672
AT1G09010	-4.10884	-4.38338
AT1G09020	-4.03902	-4.63775
AT1G09040	-4.17987	-5.7469
AT1G09050	-4.16061	-5.865
AT1G09060	-4.0637	-4.48479
AT1G09070	-4.59343	-2.36671
AT1G09080	-4.27911	-5.57776
AT1G09090	-4.23314	-6.16603
AT1G09100	-4.24246	-5.18263
AT1G09130	-4.33156	-4.63937
AT1G09140	-4.23442	-4.34076
AT1G09150	-4.26122	-5.08685
AT1G09155	-4.63053	-5.95517
AT1G09157	-4.90806	-5.67118
AT1G09160	-4.19759	-4.85427
AT1G09170	-3.9366	-5.70739
AT1G09180	-4.78844	-6.592
AT1G09190	-4.56744	-5.51281
AT1G09195	-4.17874	-4.58198
AT1G09200	-4.91722	-3.92517
AT1G09210	-4.09402	-4.14021
AT1G09220	-4.51324	-5.70739
AT1G09230	-4.24856	-5.0648
AT1G09240	-4.55674	-4.2234
AT1G09250	-4.60941	-4.22526
AT1G09270	-4.16224	-4.67818
AT1G09280	-4.21447	-5.05208
AT1G09290	-4.36733	-5.592
AT1G09300	-4.0655	-5.89303
AT1G09310	-4.81063	-3.77575
AT1G09320	-4.32283	-5.08685
AT1G09330	-4.33825	-5.13462
AT1G09340	-4.21658	-3.73607
AT1G09350	-4.56902	-5.42566
AT1G09370	-5.03967	-6.76809
AT1G09380	-4.22572	-6.02772
AT1G09390	-4.35219	-4.99357
AT1G09400	-4.46927	-6.46706
AT1G09410	-4.44275	-5.92299
AT1G09415	-5.03444	-4.59055
AT1G09420	-4.22224	-5.1553
AT1G09430	-4.21526	-4.592
AT1G09440	-4.26514	-5.24304
AT1G09450	-4.07783	-6.16603
AT1G09460	-4.48659	-5.03973
AT1G09470	-4.36522	-5.24957
AT1G09480	-4.37854	-5.44587
AT1G09490	-4.40946	-5.26978
AT1G09500	-4.41179	-4.98994
AT1G09520	-4.67086	-4.94527
AT1G09530	-4.10258	-4.2411
AT1G09540	-4.45841	-5.72669
AT1G09560	-4.57963	-4.44898
AT1G09570	-3.98354	-4.22588
AT1G09575	-4.28401	-4.83612
AT1G09580	-4.49186	-5.76809
AT1G09590	-4.61071	-4.99724
AT1G09600	-4.17722	-5.50092
AT1G09610	-4.71559	-5.865
AT1G09620	-4.14254	-4.69621
AT1G09630	-4.56685	-5.33672
AT1G09640	-4.29946	-4.54149
AT1G09645	-4.48823	-4.99724
AT1G09650	-4.42366	-6.16603
AT1G09660	-4.20206	-4.85693
AT1G09680	-4.40226	-5.72669
AT1G09690	-4.59218	-4.79036
AT1G09700	-4.37058	-5.45633
AT1G09710	-4.22126	-5.592
AT1G09730	-3.86851	-4.63615
AT1G09740	-4.44438	-5.67118
AT1G09750	-4.55578	-3.60807
AT1G09760	-4.29408	-4.67292
AT1G09770	-4.14439	-4.54149
AT1G09780	-4.33122	-4.07612
AT1G09794	-4.52451	-5.83867
AT1G09795	-4.18581	-4.81144
AT1G09800	-4.16309	-3.9976
AT1G09810	-4.17362	-5.26294
AT1G09812	-4.61619	-5.47805
AT1G09815	-4.88494	-5.32875
AT1G09820	-4.37688	-5.44587
AT1G09830	-4.34304	-5.40636
AT1G09840	-4.07187	-4.85427
AT1G09850	-4.33076	-4.71118
AT1G09870	-4.2393	-4.8043
AT1G09880	-4.05526	-6.76809
AT1G09890	-4.16115	-5.865
AT1G09900	-4.47881	-5.37015
AT1G09910	-4.09727	-4.9757
AT1G09920	-4.36399	-4.72276
AT1G09932	-4.33167	-5.0199
AT1G09940	-4.31362	-4.52134
AT1G09950	-4.58637	-5.33672
AT1G09960	-4.24376	-5.42566
AT1G09970	-4.19708	-3.45002
AT1G09980	-3.99163	-4.77026
AT1G09995	-4.65635	-6.02772
AT1G10000	-4.6797	-6.46706
AT1G10010	-4.27417	-6.76809
AT1G10020	-4.37625	-4.71309
AT1G10030	-4.3702	-5.62196
AT1G10040	-4.25408	-5.29827
AT1G10050	-4.06475	-5.06912
AT1G10060	-4.25619	-3.86554
AT1G10070	-4.34281	-4.05544
AT1G10090	-3.95694	-4.48705
AT1G10095	-4.13483	-5.05208
AT1G10110	-4.74929	-5.29827
AT1G10120	-4.23948	-4.80195
AT1G10130	-3.67096	-4.43363
AT1G10140	-4.73197	-4.17314
AT1G10150	-4.46164	-4.30196
AT1G10155	-4.3111	-5.70739
AT1G10170	-4.14432	-3.94625
AT1G10180	-4.20909	-4.97921
AT1G10200	-4.47211	-4.42864
AT1G10210	-4.45081	-5.35311
AT1G10220	-4.62196	-5.7469
AT1G10230	-5.28329	-5.43565
AT1G10240	-4.26249	-5.09139
AT1G10270	-4.24601	-5.40636
AT1G10280	-4.31077	-5.06912
AT1G10290	-3.8453	-4.52629
AT1G10310	-4.33813	-5.5506
AT1G10320	-4.10056	-4.72867
AT1G10330	-4.5736	-5.865
AT1G10340	-4.39188	-4.84381
AT1G10350	-4.37943	-4.71118
AT1G10360	-4.63534	-4.77465
AT1G10370	-4.60316	-5.23661
AT1G10380	-4.55925	-4.70551
AT1G10385	-4.27157	-7.06912
AT1G10390	-3.91096	-4.43666
AT1G10400	-4.55501	-5.65414
AT1G10410	-4.19465	-4.31248
AT1G10417	-4.1872	-5.95517
AT1G10430	-4.34623	-4.63137
AT1G10450	-3.89677	-4.77908
AT1G10455	-5.32407	-7.06912
AT1G10460	-4.64537	-6.76809
AT1G10470	-4.43051	-4.29974
AT1G10480	-4.65035	-5.1883
AT1G10490	-3.8514	-4.95517
AT1G10500	-4.61093	-4.97221
AT1G10510	-4.12206	-4.79728
AT1G10520	-4.19432	-5.79036
AT1G10522	-4.50343	-3.5671
AT1G10530	-4.70329	-6.29097
AT1G10540	-4.19008	-6.592
AT1G10550	-4.55139	-5.2562
AT1G10560	-4.33362	-4.31784
AT1G10570	-4.14032	-4.85163
AT1G10580	-4.32859	-4.57496
AT1G10585	-4.60124	-5.1296
AT1G10590	-4.55674	-4.79496
AT1G10600	-4.34093	-4.98276
AT1G10610	-4.28606	-5.0199
AT1G10630	-4.49368	-4.93558
AT1G10640	-4.28432	-4.47472
AT1G10650	-4.32599	-4.73668
AT1G10657	-4.58065	-4.42665
AT1G10660	-4.31626	-4.93878
AT1G10670	-4.26015	-4.62041
AT1G10680	-4.02023	-7.06912
AT1G10690	-4.81723	-4.9757
AT1G10700	-4.33144	-4.85693
AT1G10710	-4.36584	-7.06912
AT1G10720	-4.40334	-4.75736
AT1G10730	-4.28906	-5.19989
AT1G10740	-4.2623	-4.46597
AT1G10750	-4.1259	-5.28379
AT1G10760	-3.72545	-3.56957
AT1G10780	-4.30063	-5.13462
AT1G10790	-4.53335	-6.592
AT1G10800	-4.88782	-6.16603
AT1G10810	-4.51919	-7.06912
AT1G10820	-4.10373	-4.80905
AT1G10830	-4.43513	-5.38788
AT1G10840	-4.25561	-4.48253
AT1G10850	-4.21221	-4.75949
AT1G10865	-4.52114	-5.44587
AT1G10870	-3.8597	-4.66944
AT1G10890	-4.21125	-4.36928
AT1G10900	-4.00351	-5.03569
AT1G10910	-4.08725	-4.7996
AT1G10920	-4.17714	-4.67467
AT1G10930	-3.85337	-5.08685
AT1G10940	-4.28865	-4.50564
AT1G10950	-4.0295	-4.29606
AT1G10960	-4.91283	-3.76077
AT1G10970	-4.39998	-5.57776
AT1G10990	-4.89237	-5.7469
AT1G11000	-4.08264	-5.01604
AT1G11020	-4.47994	-5.24957
AT1G11050	-4.36043	-4.02772
AT1G11060	-3.98068	-4.67642
AT1G11070	-4.05284	-5.70739
AT1G11080	-4.24283	-5.32875
AT1G11090	-4.7667	-5.34484
AT1G11100	-3.96474	-5.65414
AT1G11110	-4.36758	-7.06912
AT1G11112	-4.97818	-5.76809
AT1G11120	-4.30936	-5.43565
AT1G11125	-4.7463	-5.67118
AT1G11130	-4.04508	-5.21786
AT1G11160	-3.86891	-5.62196
AT1G11170	-4.13973	-5.11973
AT1G11180	-4.25131	-4.99724
AT1G11190	-4.37058	-5.23661
AT1G11200	-4.30406	-5.16063
AT1G11210	-4.6998	-3.22427
AT1G11220	-4.61862	-5.63775
AT1G11230	-4.67011	-7.06912
AT1G11240	-4.19759	-5.10063
AT1G11260	-4.26298	-2.70374
AT1G11270	-4.63998	-5.50092
AT1G11280	-4.19083	-4.89886
AT1G11290	-4.3047	-5.09139
AT1G11300	-4.21395	-5.65414
AT1G11303	-4.20249	-5.10063
AT1G11310	-4.14678	-3.46891
AT1G11320	-4.40618	-5.50092
AT1G11330	-4.09395	-5.1397
AT1G11340	-4.19365	-4.96191
AT1G11350	-4.18222	-4.45846
AT1G11360	-4.45887	-4.92299
AT1G11362	-5.04496	-6.76809
AT1G11370	-4.24648	-7.06912
AT1G11380	-4.49635	-4.60972
AT1G11390	-4.19083	-5.09599
AT1G11400	-4.22743	-5.03169
AT1G11410	-4.15876	-4.82608
AT1G11420	-4.29671	-6.16603
AT1G11430	-4.46755	-4.58767
AT1G11440	-4.53793	-4.81384
AT1G11450	-4.51376	-5.28379
AT1G11460	-4.5206	-6.76809
AT1G11475	-4.52936	-5.44587
AT1G11480	-4.31549	-4.62978
AT1G11490	-4.52954	-6.76809
AT1G11500	-4.81236	-7.06912
AT1G11520	-5.10584	-5.95517
AT1G11530	-4.74039	-4.70551
AT1G11540	-4.43339	-7.06912
AT1G11545	-4.54817	-5.10533
AT1G11570	-4.83804	-6.06912
AT1G11572	-5.16402	-7.06912
AT1G11580	-4.41678	-4.95853
AT1G11600	-4.5394	-4.30945
AT1G11630	-4.55463	-5.24304
AT1G11650	-4.15715	-4.24434
AT1G11655	-5.11617	-7.06912
AT1G11660	-4.10197	-5.00093
AT1G11670	-4.25802	-4.18716
AT1G11680	-4.35459	-4.95517
AT1G11690	-4.92254	-6.76809
AT1G11700	-4.78097	-4.10865
AT1G11710	-4.31671	-5.76809
AT1G11720	-3.96361	-4.7469
AT1G11730	-4.28145	-5.79036
AT1G11740	-4.19315	-5.44587
AT1G11750	-4.37727	-4.9261
AT1G11755	-4.38613	-5.56397
AT1G11760	-4.60552	-6.11487
AT1G11780	-4.34422	-4.95185
AT1G11785	-4.84996	-6.76809
AT1G11790	-4.16715	-5.03973
AT1G11800	-4.43223	-5.40636
AT1G11820	-4.26464	-4.74897
AT1G11840	-4.28288	-4.67118
AT1G11850	-4.85566	-4.56943
AT1G11860	-4.29724	-3.58014
AT1G11870	-4.19398	-4.9261
AT1G11880	-4.29872	-5.35311
AT1G11890	-4.37867	-4.89014
AT1G11900	-4.57822	-5.95517
AT1G11905	-4.54912	-5.4159
AT1G11910	-4.13272	-3.46902
AT1G11915	-4.60337	-6.76809
AT1G11930	-4.40714	-4.8236
AT1G11940	-4.32712	-5.62196
AT1G11950	-4.02417	-5.03569
AT1G11960	-4.06581	-4.42468
AT1G11990	-4.2462	-6.592
AT1G12000	-4.15822	-5.17702
AT1G12010	-4.50022	-5.92299
AT1G12020	-4.41111	-4.40636
AT1G12030	-4.49087	-5.01604
AT1G12040	-4.4051	-5.62196
AT1G12050	-4.278	-4.78132
AT1G12060	-4.85719	-5.21786
AT1G12064	-5.12533	-7.06912
AT1G12070	-4.57862	-6.592
AT1G12080	-4.81029	-4.91378
AT1G12090	-4.78	-2.86726
AT1G12100	-5.0385	-6.02772
AT1G12110	-4.11491	-3.49381
AT1G12120	-4.23405	-4.54537
AT1G12140	-4.20411	-4.74278
AT1G12150	-4.36808	-6.37015
AT1G12160	-4.40809	-7.06912
AT1G12200	-4.38084	-4.23343
AT1G12210	-4.14032	-5.1296
AT1G12211	-4.19649	-6.46706
AT1G12220	-4.12348	-4.92299
AT1G12230	-4.25561	-4.52754
AT1G12240	-4.19315	-3.42232
AT1G12244	-4.68021	-4.51041
AT1G12250	-4.37196	-4.33352
AT1G12260	-4.21949	-5.76809
AT1G12270	-4.31077	-4.85427
AT1G12280	-4.20969	-4.71118
AT1G12290	-4.05781	-4.83107
AT1G12300	-4.26239	-5.57776
AT1G12320	-4.15001	-4.57219
AT1G12310	-4.54536	-4.8816
AT1G12330	-4.34351	-4.58198
AT1G12350	-4.36771	-5.26978
AT1G12360	-4.01325	-4.38697
AT1G12370	-4.30331	-5.50092
AT1G12380	-4.22232	-5.43565
AT1G12390	-4.597	-5.4159
AT1G12400	-4.71448	-6.02772
AT1G12410	-4.38574	-4.8043
AT1G12420	-4.28782	-4.4438
AT1G12430	-3.99806	-4.69072
AT1G12440	-4.48431	-4.38427
AT1G12450	-4.43455	-5.10533
AT1G12460	-4.15227	-5.05208
AT1G12470	-3.92032	-4.64261
AT1G12480	-4.40673	-4.72473
AT1G12490	-4.70572	-6.22402
AT1G12500	-4.43051	-4.31401
AT1G12520	-4.45856	-4.45739
AT1G12530	-4.41428	-5.1883
AT1G12550	-4.64114	-5.68891
AT1G12560	-4.70087	-5.70739
AT1G12570	-4.32059	-5.21786
AT1G12580	-4.23763	-4.47033
AT1G12600	-4.31417	-6.592
AT1G12610	-4.72032	-4.65414
AT1G12615	-5.27217	-7.06912
AT1G12620	-4.34187	-5.39702
AT1G12630	-4.92974	-7.06912
AT1G12640	-4.33965	-4.9199
AT1G12650	-4.34682	-4.76162
AT1G12680	-4.23287	-4.73066
AT1G12700	-4.24461	-5.5506
AT1G12710	-4.42907	-4.4073
AT1G12730	-4.20702	-4.73668
AT1G12740	-4.24913	-5.27673
AT1G12750	-4.22411	-4.72669
AT1G12760	-4.34292	-4.49857
AT1G12770	-4.31121	-5.11973
AT1G12775	-4.45948	-6.06912
AT1G12780	-4.24677	-4.01145
AT1G12790	-4.34813	-5.38788
AT1G12800	-4.09828	-4.41302
AT1G12810	-4.60681	-5.35311
AT1G12820	-4.32373	-4.01681
AT1G12840	-4.08497	-4.54278
AT1G12830	-4.76858	-4.98994
AT1G12845	-4.97465	-4.68891
AT1G12850	-4.42295	-5.02379
AT1G12855	-4.5744	-6.22402
AT1G12860	-4.3261	-4.0873
AT1G12870	-4.44453	-5.95517
AT1G12880	-4.53682	-4.75525
AT1G12890	-4.96127	-6.29097
AT1G12900	-4.47561	-3.31104
AT1G12910	-4.64021	-4.89014
AT1G12920	-4.50548	-5.06052
AT1G12930	-3.86631	-4.73266
AT1G12940	-4.40024	-6.29097
AT1G12950	-4.27628	-5.62196
AT1G12970	-4.36659	-4.83612
AT1G12980	-4.68638	-5.42566
AT1G12990	-4.36153	-4.69805
AT1G13000	-4.1673	-4.74897
AT1G13020	-4.15516	-4.64424
AT1G13030	-4.15273	-5.56397
AT1G13040	-4.3697	-5.79036
AT1G13050	-4.41553	-5.45633
AT1G13060	-4.29819	-4.89014
AT1G13080	-4.38393	-4.46923
AT1G13090	-4.51568	-4.71118
AT1G13100	-4.45642	-4.52505
AT1G13110	-4.45612	-3.43323
AT1G13120	-4.06668	-5.22402
AT1G13130	-4.22725	-6.76809
AT1G13160	-4.11812	-4.87879
AT1G13170	-4.1432	-5.02379
AT1G13180	-4.19986	-5.00093
AT1G13190	-4.28084	-4.45633
AT1G13195	-4.35183	-4.96531
AT1G13210	-4.00784	-3.86663
AT1G13220	-4.00324	-4.89886
AT1G13230	-4.40483	-6.76809
AT1G13245	-4.90078	-3.14175
AT1G13250	-4.58844	-4.29827
AT1G13260	-4.50191	-2.67516
AT1G13270	-4.36771	-5.10063
AT1G13280	-4.5766	-4.95185
AT1G13300	-4.57041	-4.2142
AT1G13320	-4.11714	-4.8464
AT1G13330	-4.30427	-5.89303
AT1G13340	-4.47465	-4.58482
AT1G13350	-4.08225	-4.20639
AT1G13360	-4.64489	-2.89646
AT1G13370	-4.88535	-5.81384
AT1G13380	-4.58493	-5.1883
AT1G13390	-4.4398	-4.11487
AT1G13400	-4.55044	-6.29097
AT1G13410	-4.38445	-5.57776
AT1G13420	-4.64138	-5.865
AT1G13430	-4.70844	-5.35311
AT1G13440	-4.32261	-3.15488
AT1G13450	-4.33489	-4.94854
AT1G13460	-4.25341	-5.30569
AT1G13470	-4.58412	-5.56397
AT1G13480	-4.56157	-5.67118
AT1G13500	-4.55482	-6.76809
AT1G13510	-4.55905	-5.72669
AT1G13520	-4.55215	-5.05208
AT1G13530	-4.58637	-5.46706
AT1G13540	-4.66687	-5.76809
AT1G13550	-4.68509	-5.65414
AT1G13560	-4.17907	-4.22713
AT1G13570	-4.39425	-5.42566
AT1G13580	-4.28792	-5.30569
AT1G13590	-4.79107	-5.865
AT1G13600	-4.79906	-5.51281
AT1G13610	-4.41608	-6.76809
AT1G13630	-4.19191	-5.62196
AT1G13635	-4.48545	-6.11487
AT1G13640	-4.29397	-4.69805
AT1G13650	-4.45795	-5.03973
AT1G13670	-4.67791	-4.14072
AT1G13690	-4.83365	-5.21178
AT1G13700	-4.58596	-4.75315
AT1G13710	-4.40919	-4.6999
AT1G13730	-4.28473	-4.94854
AT1G13740	-4.44231	-4.56943
AT1G13750	-4.27729	-5.51281
AT1G13770	-4.21913	-5.04793
AT1G13780	-4.44128	-5.33672
AT1G13790	-4.16832	-5.83867
AT1G13800	-4.1823	-6.22402
AT1G13810	-4.64395	-6.02772
AT1G13820	-4.34504	-5.1553
AT1G13830	-4.58535	-6.592
AT1G13860	-4.17578	-5.21178
AT1G13870	-4.59553	-5.52505
AT1G13880	-4.3873	-4.59055
AT1G13890	-4.53463	-7.06912
AT1G13900	-4.37397	-4.87046
AT1G13910	-4.3467	-5.24957
AT1G13920	-4.39784	-5.22402
AT1G13930	-4.55177	-2.98691
AT1G13940	-4.08523	-4.45422
AT1G13950	-4.56587	-5.53764
AT1G13960	-4.24809	-4.70739
AT1G13970	-4.2242	-5.70739
AT1G13980	-3.97575	-4.91683
AT1G13990	-4.45217	-4.71887
AT1G14000	-4.22375	-4.52505
AT1G14010	-4.52666	-5.1883
AT1G14020	-4.34646	-5.18263
AT1G14030	-4.42239	-4.76592
AT1G14040	-4.08783	-5.09599
AT1G14060	-4.66048	-5.65414
AT1G14120	-4.58024	-5.09599
AT1G14130	-4.43761	-4.77026
AT1G14140	-4.48252	-5.21178
AT1G14150	-4.88699	-4.47805
AT1G14160	-4.67011	-6.46706
AT1G14170	-4.27287	-5.37892
AT1G14180	-4.40145	-5.37892
AT1G14185	-4.45021	-6.02772
AT1G14190	-4.51691	-6.29097
AT1G14200	-4.78129	-3.92924
AT1G14205	-4.66416	-5.43565
AT1G14210	-4.71559	-5.53764
AT1G14220	-4.76484	-7.06912
AT1G14230	-4.30567	-5.07789
AT1G14240	-4.26259	-5.79036
AT1G14250	-4.25131	-5.72669
AT1G14260	-4.47069	-5.40636
AT1G14270	-4.3873	-4.51281
AT1G14280	-4.46724	-3.8379
AT1G14290	-4.38691	-5.32875
AT1G14300	-4.38639	-5.47805
AT1G14310	-4.44961	-5.44587
AT1G14315	-4.79305	-6.46706
AT1G14320	-4.55983	-4.52381
AT1G14330	-4.35896	-4.8187
AT1G14340	-4.5577	-5.29827
AT1G14345	-4.78517	-4.21118
AT1G14350	-4.20215	-4.70928
AT1G14360	-4.45642	-4.8816
AT1G14370	-4.30611	-4.31553
AT1G14380	-4.12461	-4.8236
AT1G14390	-4.25609	-5.92299
AT1G14400	-4.41636	-4.50921
AT1G14410	-4.34398	-5.2562
AT1G14420	-4.40809	-6.37015
AT1G14430	-4.44408	-4.8816
AT1G14440	-4.32082	-4.47583
AT1G14450	-4.6066	-5.30569
AT1G14455	-5.19969	-6.16603
AT1G14460	-4.04437	-4.90775
AT1G14470	-4.50754	-5.23661
AT1G14480	-4.49186	-4.91075
AT1G14490	-4.77299	-5.79036
AT1G14500	-4.58514	-7.06912
AT1G14510	-4.24894	-4.78808
AT1G14520	-4.37372	-4.9199
AT1G14530	-4.29094	-5.40636
AT1G14540	-4.61443	-5.18263
AT1G14560	-4.32553	-4.9324
AT1G14570	-4.12341	-4.6853
AT1G14580	-4.25427	-4.8596
AT1G14590	-4.47865	-5.2562
AT1G14600	-4.35921	-4.79728
AT1G14610	-3.90625	-4.60672
AT1G14620	-4.44483	-5.95517
AT1G14630	-4.61884	-5.01221
AT1G14640	-4.33408	-5.32875
AT1G14650	-4.02057	-4.50209
AT1G14660	-4.05738	-5.06052
AT1G14670	-4.23442	-4.51041
AT1G14680	-4.66367	-5.52505
AT1G14685	-4.26671	-4.22776
AT1G14687	-4.78844	-5.4159
AT1G14690	-4.12348	-4.69437
AT1G14700	-4.44187	-4.99724
AT1G14710	-4.09808	-4.45422
AT1G14720	-4.43108	-4.02068
AT1G14730	-4.59996	-5.56397
AT1G14740	-4.22322	-4.00766
AT1G14750	-4.1886	-5.92299
AT1G14755	-5.09309	-7.06912
AT1G14760	-4.83584	-5.83867
AT1G14770	-4.38535	-5.57776
AT1G14780	-4.30234	-5.09139
AT1G14790	-4.05387	-5.39702
AT1G14810	-4.3047	-4.73266
AT1G14820	-4.40483	-5.04381
AT1G14830	-4.07789	-4.48705
AT1G14840	-4.10768	-4.80667
AT1G14850	-3.87707	-5.03569
AT1G14860	-4.51306	-4.62507
AT1G14870	-4.70545	-4.15583
AT1G14880	-4.71117	-5.47805
AT1G14890	-4.73053	-4.34813
AT1G14900	-4.5754	-4.20758
AT1G14910	-4.13425	-4.72669
AT1G14920	-4.37676	-3.91106
AT1G14960	-4.85758	-5.95517
AT1G14970	-4.14655	-5.81384
AT1G14980	-4.60552	-5.04381
AT1G14990	-4.6319	-5.76809
AT1G15000	-4.56843	-4.96531
AT1G15010	-4.9995	-3.97013
AT1G15015	-4.97869	-5.68891
AT1G15020	-4.11318	-4.865
AT1G15030	-4.32238	-4.56397
AT1G15040	-4.58844	-3.93654
AT1G15050	-4.65202	-6.11487
AT1G15060	-4.1777	-4.9324
AT1G15080	-4.41456	-5.16063
AT1G15085	-5.08653	-6.06912
AT1G15100	-4.87483	-4.39518
AT1G15110	-4.18654	-4.81384
AT1G15120	-4.50857	-4.73668
AT1G15125	-4.6023	-3.48467
AT1G15130	-4.10966	-4.62978
AT1G15140	-4.39148	-4.70928
AT1G15165	-4.38174	-5.10533
AT1G15170	-4.41594	-4.87599
AT1G15180	-4.41567	-5.1397
AT1G15190	-4.73082	-6.76809
AT1G15200	-4.26083	-4.41687
AT1G15210	-3.97004	-5.83867
AT1G15215	-4.39891	-5.38788
AT1G15220	-4.57021	-5.36155
AT1G15230	-4.6456	-4.88443
AT1G15240	-4.02654	-4.56669
AT1G15250	-4.86377	-4.82857
AT1G15260	-4.91283	-4.25687
AT1G15270	-4.54367	-4.77465
AT1G15280	-4.09144	-4.41494
AT1G15290	-3.80953	-3.73891
AT1G15310	-4.22527	-5.40636
AT1G15330	-4.67211	-5.62196
AT1G15340	-4.39491	-4.25354
AT1G15350	-4.47306	-4.92299
AT1G15360	-4.63373	-7.06912
AT1G15370	-4.4902	-5.17149
AT1G15380	-4.45217	-4.46923
AT1G15385	-5.05635	-7.06912
AT1G15390	-4.68794	-5.37015
AT1G15400	-4.59658	-4.44587
AT1G15410	-4.28135	-5.15004
AT1G15415	-4.98534	-5.92299
AT1G15420	-4.41776	-5.09599
AT1G15430	-4.47865	-4.46059
AT1G15440	-4.25764	-5.2562
AT1G15460	-4.08219	-7.06912
AT1G15470	-4.34932	-5.34484
AT1G15480	-4.33918	-5.5506
AT1G15490	-4.21108	-5.09599
AT1G15500	-4.29734	-4.61124
AT1G15510	-4.40024	-5.57776
AT1G15520	-3.93901	-4.56397
AT1G15530	-4.44602	-4.58911
AT1G15540	-4.52882	-6.76809
AT1G15550	-4.54051	-5.02772
AT1G15570	-4.14506	-5.10533
AT1G15580	-4.91987	-5.68891
AT1G15625	-4.74245	-6.76809
AT1G15630	-4.7142	-7.06912
AT1G15640	-4.61575	-6.16603
AT1G15660	-4.09422	-5.23027
AT1G15670	-4.58535	-3.56724
AT1G15690	-4.21878	-2.4985
AT1G15700	-4.70464	-5.43565
AT1G15710	-4.56313	-4.90476
AT1G15720	-4.57963	-5.45633
AT1G15730	-4.37867	-4.54667
AT1G15740	-4.14032	-4.08369
AT1G15750	-3.93463	-4.26362
AT1G15760	-4.76515	-5.06912
AT1G15780	-3.93193	-4.66772
AT1G15790	-4.45277	-5.95517
AT1G15800	-4.24022	-4.43363
AT1G15810	-4.29408	-4.5993
AT1G15820	-4.55712	-3.10812
AT1G15830	-4.39135	-5.00093
AT1G15825	-5.28432	-7.06912
AT1G15840	-4.82644	-6.37015
AT1G15860	-4.32452	-4.8596
AT1G15870	-4.66097	-5.865
AT1G15880	-4.48807	-4.64916
AT1G15885	-4.95932	-5.37892
AT1G15890	-4.24041	-4.592
AT1G15900	-5.13907	-5.63775
AT1G15910	-4.17963	-5.32093
AT1G15920	-4.50874	-4.85427
AT1G15930	-4.53885	-4.79496
AT1G15940	-3.95281	-4.89886
AT1G15950	-4.21816	-4.44278
AT1G15960	-4.0663	-5.52505
AT1G15970	-4.26415	-5.11487
AT1G15980	-4.42323	-4.26703
AT1G15990	-4.20582	-7.06912
AT1G16000	-4.92076	-5.67118
AT1G16010	-4.35063	-4.77686
AT1G16020	-4.2129	-4.89886
AT1G16022	-5.1823	-6.76809
AT1G16025	-5.30643	-6.46706
AT1G16030	-4.34046	-5.23027
AT1G16040	-4.3386	-5.35311
AT1G16060	-4.24799	-5.36155
AT1G16070	-4.19935	-5.26978
AT1G16080	-4.52327	-4.79496
AT1G16090	-4.55425	-4.95517
AT1G16110	-4.3156	-4.20224
AT1G16120	-4.35969	-5.76809
AT1G16130	-4.31505	-4.61887
AT1G16150	-4.32441	-6.29097
AT1G16170	-4.65683	-4.79496
AT1G16180	-4.31045	-4.67818
AT1G16190	-4.28074	-5.05628
AT1G16210	-4.55387	-4.83612
AT1G16220	-4.34587	-5.65414
AT1G16240	-4.44781	-4.72081
AT1G16250	-4.33802	-4.97921
AT1G16260	-4.32825	-4.64098
AT1G16270	-4.02428	-4.81384
AT1G16280	-4.28227	-4.93878
AT1G16300	-4.23232	-5.34484
AT1G16310	-4.33316	-5.865
AT1G16320	-4.6525	-4.40448
AT1G16330	-3.98736	-5.83867
AT1G16340	-4.2587	-5.31324
AT1G16350	-4.37171	-5.21178
AT1G16370	-4.49186	-5.11008
AT1G16390	-4.4601	-4.51767
AT1G16400	-4.41345	-4.89303
AT1G16410	-4.26327	-4.47917
AT1G16420	-4.52702	-5.43565
AT1G16430	-4.8127	-5.70739
AT1G16440	-4.47865	-6.29097
AT1G16445	-4.56725	-5.92299
AT1G16460	-4.25619	-4.84123
AT1G16470	-4.30546	-4.8464
AT1G16480	-4.28411	-5.56397
AT1G16490	-4.54423	-6.11487
AT1G16500	-4.65514	-5.11487
AT1G16510	-4.9366	-5.33672
AT1G16515	-5.09309	-5.5506
AT1G16520	-4.37918	-5.48933
AT1G16530	-4.65082	-6.29097
AT1G16540	-3.97444	-4.88727
AT1G16560	-4.47577	-5.17702
AT1G16570	-4.2872	-5.34484
AT1G16590	-4.64208	-5.83867
AT1G16610	-4.1881	-4.67642
AT1G16630	-4.26064	-4.89886
AT1G16640	-4.72088	-6.46706
AT1G16650	-4.16605	-5.17149
AT1G16670	-4.25735	-4.76809
AT1G16680	-4.1398	-4.93878
AT1G16690	-4.18556	-5.26294
AT1G16700	-4.3838	-4.91683
AT1G16705	-4.48626	-6.29097
AT1G16710	-3.81594	-4.46814
AT1G16720	-4.17923	-4.09002
AT1G16730	-4.83365	-5.27673
AT1G16740	-4.59954	-5.04793
AT1G16750	-4.26809	-4.59783
AT1G16770	-4.61619	-6.29097
AT1G16780	-4.06717	-5.16063
AT1G16790	-4.88087	-5.22402
AT1G16800	-3.68226	-4.93878
AT1G16810	-4.63557	-5.07348
AT1G16820	-4.53866	-5.57776
AT1G16825	-4.53081	-5.67118
AT1G16830	-4.46257	-6.37015
AT1G16840	-4.59093	-4.60077
AT1G16850	-4.86144	-5.10063
AT1G16860	-4.22037	-4.72081
AT1G16870	-4.31803	-5.37015
AT1G16880	-4.27517	-3.63904
AT1G16890	-4.34457	-4.27047
AT1G16900	-4.24264	-5.23661
AT1G16910	-4.82895	-6.46706
AT1G16916	-4.95353	-5.34484
AT1G16920	-4.40673	-5.09139
AT1G16930	-4.47801	-4.94527
AT1G16940	-4.61006	-7.06912
AT1G16960	-4.74216	-4.88727
AT1G16970	-4.01297	-5.21178
AT1G17010	-4.5531	-6.37015
AT1G17020	-4.45217	-5.70739
AT1G17030	-4.42707	-5.95517
AT1G17040	-4.16379	-5.2562
AT1G17050	-4.37867	-4.79266
AT1G17060	-4.22331	-5.05628
AT1G17070	-4.3086	-5.16603
AT1G17080	-4.63099	-4.8236
AT1G17090	-4.42721	-4.24046
AT1G17100	-4.87363	-3.6246
AT1G17110	-4.02768	-4.23216
AT1G17120	-4.3838	-5.14484
AT1G17130	-4.32565	-4.60373
AT1G17140	-4.45006	-4.51041
AT1G17145	-4.27497	-4.6853
AT1G17147	-5.12037	-4.34484
AT1G17160	-4.52362	-5.11008
AT1G17170	-4.6649	-4.62041
AT1G17180	-4.78258	-5.592
AT1G17190	-4.67639	-5.1883
AT1G17200	-4.55828	-4.5834
AT1G17210	-4.04936	-4.40073
AT1G17220	-3.97089	-3.97851
AT1G17230	-4.13272	-4.5834
AT1G17235	-4.98431	-6.592
AT1G17240	-4.35003	-5.51281
AT1G17250	-4.38522	-5.83867
AT1G17260	-4.0683	-5.68891
AT1G17270	-4.35303	-5.37015
AT1G17280	-4.18028	-4.9324
AT1G17285	-4.79505	-6.76809
AT1G17290	-4.10932	-3.50139
AT1G17300	-4.71809	-6.37015
AT1G17310	-4.90462	-6.37015
AT1G17330	-4.37803	-5.12463
AT1G17340	-4.01839	-4.57776
AT1G17345	-4.75715	-5.35311
AT1G17350	-4.24218	-5.67118
AT1G17360	-3.98617	-4.4026
AT1G17370	-4.16974	-4.50445
AT1G17380	-4.39122	-4.89886
AT1G17400	-4.34658	-5.51281
AT1G17410	-4.55101	-5.24957
AT1G17420	-4.12447	-3.68031
AT1G17430	-4.60316	-5.19406
AT1G17440	-4.15861	-4.60672
AT1G17450	-3.78235	-5.02772
AT1G17455	-4.55578	-5.27673
AT1G17460	-4.12164	-5.67118
AT1G17470	-4.16169	-4.84901
AT1G17480	-4.42835	-5.50092
AT1G17490	-4.81305	-5.29827
AT1G17500	-3.97204	-4.7996
AT1G17510	-4.91327	-5.39702
AT1G17520	-4.28938	-5.16603
AT1G17530	-4.5752	-5.01221
AT1G17545	-4.95353	-7.06912
AT1G17550	-4.24236	-4.76809
AT1G17560	-4.69528	-6.76809
AT1G17580	-3.71123	-4.67292
AT1G17590	-4.33328	-5.33672
AT1G17600	-4.01984	-5.43565
AT1G17610	-4.1881	-5.07789
AT1G17615	-4.53793	-6.76809
AT1G17620	-4.59996	-4.11778
AT1G17630	-4.34824	-5.92299
AT1G17640	-4.4663	-5.24304
AT1G17650	-4.31307	-4.78356
AT1G17665	-4.29303	-4.50092
AT1G17680	-3.93371	-4.9199
AT1G17690	-3.95893	-4.9199
AT1G17700	-4.8549	-5.09599
AT1G17710	-4.50225	-4.48253
AT1G17720	-4.01391	-4.32482
AT1G17730	-4.63534	-5.03973
AT1G17744	-4.83841	-6.46706
AT1G17745	-4.15478	-4.68351
AT1G17750	-4.19157	-5.32875
AT1G17760	-3.90659	-4.95853
AT1G17780	-4.52738	-4.87879
AT1G17790	-4.37739	-4.93558
AT1G17810	-4.59301	-5.72669
AT1G17820	-4.1264	-5.02772
AT1G17830	-4.30535	-4.91075
AT1G17840	-4.14454	-4.00578
AT1G17850	-4.2678	-4.9261
AT1G17860	-4.92568	-4.40542
AT1G17870	-4.34375	-5.19989
AT1G17880	-4.54293	-4.52011
AT1G17890	-4.57822	-5.40636
AT1G17920	-4.1013	-5.36155
AT1G17930	-4.30762	-5.29827
AT1G17940	-4.11596	-4.89014
AT1G17950	-4.54423	-5.65414
AT1G17960	-4.25831	-5.5506
AT1G17970	-4.28823	-4.91378
AT1G17980	-4.10427	-4.73466
AT1G18030	-4.36079	-4.7996
AT1G18040	-4.32194	-5.60672
AT1G18060	-4.50038	-5.1883
AT1G18070	-4.04419	-4.07745
AT1G18080	-4.49202	-4.43767
AT1G18090	-4.20394	-5.14484
AT1G18100	-4.39227	-5.865
AT1G18140	-4.40564	-6.29097
AT1G18150	-4.17014	-4.63137
AT1G18160	-4.00816	-4.666
AT1G18170	-4.54461	-5.00093
AT1G18180	-4.4214	-5.57776
AT1G18190	-4.15631	-4.87046
AT1G18197	-4.70681	-5.83867
AT1G18200	-4.56942	-5.03569
AT1G18210	-4.3829	-3.30809
AT1G18250	-4.59679	-5.30569
AT1G18260	-4.19315	-4.8043
AT1G18265	-4.75502	-4.66258
AT1G18270	-3.71681	-3.98849
AT1G18280	-4.73747	-6.46706
AT1G18290	-4.78942	-5.32875
AT1G18300	-4.6023	-3.13609
AT1G18320	-5.00648	-6.46706
AT1G18330	-4.82287	-4.39242
AT1G18335	-4.31826	-5.26294
AT1G18340	-4.35111	-5.31324
AT1G18350	-4.81549	-5.53764
AT1G18360	-4.30675	-5.07789
AT1G18370	-4.01155	-4.8816
AT1G18390	-4.09714	-4.28593
AT1G18400	-4.37982	-4.3807
AT1G18410	-3.92041	-6.06912
AT1G18420	-4.42281	-6.37015
AT1G18440	-4.47449	-5.37892
AT1G18450	-4.10407	-5.00093
AT1G18460	-4.17124	-4.43666
AT1G18470	-4.07307	-4.21847
AT1G18480	-4.5903	-4.85693
AT1G18485	-4.22734	-4.5506
AT1G18490	-4.39797	-5.23027
AT1G18500	-4.13863	-4.70551
AT1G18510	-4.9569	-6.592
AT1G18530	-5.07307	-6.592
AT1G18540	-4.46802	-4.83867
AT1G18550	-4.18483	-5.31324
AT1G18560	-4.28658	-5.1883
AT1G18570	-4.45994	-3.71965
AT1G18580	-4.34245	-4.93558
AT1G18590	-4.55234	-4.33352
AT1G18600	-4.32149	-5.33672
AT1G18610	-4.13287	-4.98633
AT1G18620	-4.03531	-4.30719
AT1G18630	-4.47386	-6.46706
AT1G18640	-4.34789	-5.28379
AT1G18650	-4.38561	-5.02379
AT1G18660	-4.02501	-4.19813
AT1G18670	-4.09455	-4.91683
AT1G18680	-4.5716	-6.22402
AT1G18690	-4.18901	-5.09139
AT1G18700	-3.92036	-4.56397
AT1G18710	-4.34175	-4.90775
AT1G18720	-4.30342	-4.38607
AT1G18730	-4.51081	-4.60822
AT1G18740	-4.48414	-2.87013
AT1G18750	-4.22599	-5.26294
AT1G18773	-4.70762	-5.70739
AT1G18800	-4.3087	-5.39702
AT1G18810	-4.48171	-4.1301
AT1G18830	-4.01446	-6.29097
AT1G18835	-5.02699	-6.02772
AT1G18840	-4.16675	-5.11973
AT1G18850	-4.45308	-5.72669
AT1G18860	-4.32689	-5.865
AT1G18870	-4.12242	-4.62664
AT1G18880	-4.39891	-4.8816
AT1G18890	-4.23865	-4.52754
AT1G18900	-4.22019	-5.20579
AT1G18910	-3.96885	-5.45633
AT1G18940	-4.51884	-5.98994
AT1G18950	-3.94796	-4.64098
AT1G18970	-4.74899	-6.76809
AT1G18975	-4.22215	-7.06912
AT1G18980	-4.74393	-5.28379
AT1G18990	-4.38509	-4.83612
AT1G19000	-4.35884	-3.66207
AT1G19010	-4.33248	-5.29097
AT1G19020	-5.01579	-3.5715
AT1G19025	-4.33374	-4.4469
AT1G19050	-4.51046	-4.55324
AT1G19080	-4.42993	-5.5506
AT1G19090	-4.22465	-7.06912
AT1G19100	-3.90724	-4.89303
AT1G19110	-4.15235	-4.62978
AT1G19115	-4.59259	-7.06912
AT1G19120	-4.60509	-5.23661
AT1G19130	-4.64916	-5.31324
AT1G19140	-4.44527	-4.89886
AT1G19150	-4.77872	-4.23597
AT1G19160	-4.76051	-6.29097
AT1G19170	-4.33941	-5.0648
AT1G19180	-4.47069	-3.25962
AT1G19190	-4.81409	-5.22402
AT1G19200	-4.73197	-4.84381
AT1G19210	-4.98949	-4.79036
AT1G19220	-4.03357	-4.61427
AT1G19230	-4.04049	-5.4159
AT1G19240	-4.7463	-5.52505
AT1G19250	-4.34	-5.79036
AT1G19270	-4.19299	-4.66258
AT1G19290	-4.19507	-5.35311
AT1G19300	-4.54163	-4.17814
AT1G19310	-4.56196	-5.04381
AT1G19320	-4.89404	-6.22402
AT1G19330	-4.19574	-4.51161
AT1G19340	-4.30535	-4.85693
AT1G19350	-4.28176	-3.42774
AT1G19360	-4.42182	-5.11487
AT1G19370	-4.37816	-4.58911
AT1G19380	-4.83988	-3.86337
AT1G19394	-4.91546	-4.94201
AT1G19396	-4.50908	-4.57916
AT1G19397	-4.84996	-4.87599
AT1G19400	-4.36018	-4.29024
AT1G19410	-4.53444	-6.29097
AT1G19430	-4.15807	-4.9199
AT1G19440	-4.3802	-5.29097
AT1G19450	-4.19633	-4.8043
AT1G19480	-4.42735	-5.09139
AT1G19485	-4.07808	-4.91075
AT1G19490	-4.35496	-5.68891
AT1G19500	-4.85643	-7.06912
AT1G19510	-4.75502	-4.85427
AT1G19520	-4.22144	-4.98994
AT1G19530	-4.76764	-5.06912
AT1G19540	-4.33547	-5.29827
AT1G19565	-4.79405	-5.60672
AT1G19570	-4.73718	-4.31477
AT1G19580	-4.32734	-5.00093
AT1G19600	-4.38225	-4.77026
AT1G19610	-5.00271	-5.68891
AT1G19630	-4.15761	-5.70739
AT1G19620	-4.87085	-4.86772
AT1G19640	-4.30968	-6.76809
AT1G19650	-4.17987	-4.95853
AT1G19660	-4.23884	-4.38969
AT1G19670	-4.61995	-3.95785
AT1G19680	-4.36721	-5.35311
AT1G19690	-4.43353	-5.31324
AT1G19700	-4.18876	-4.47033
AT1G19710	-4.3707	-5.12463
AT1G19715	-4.34281	-4.42173
AT1G19720	-4.25629	-4.0305
AT1G19730	-4.66367	-5.26978
AT1G19740	-4.69687	-4.29314
AT1G19750	-4.2478	-5.95517
AT1G19770	-4.54742	-2.70348
AT1G19780	-4.24761	-5.81384
AT1G19790	-4.41511	-5.865
AT1G19800	-4.51012	-5.5506
AT1G19830	-4.90376	-5.52505
AT1G19835	-4.06674	-4.40636
AT1G19840	-4.83951	-4.84381
AT1G19850	-4.07118	-5.05628
AT1G19860	-4.24554	-4.78582
AT1G19870	-4.1412	-4.54929
AT1G19880	-4.1557	-4.54407
AT1G19900	-4.50805	-7.06912
AT1G19910	-4.64068	-4.63295
AT1G19920	-4.3407	-4.55857
AT1G19940	-4.18712	-5.79036
AT1G19950	-4.2945	-5.83867
AT1G19960	-4.86066	-5.14484
AT1G19970	-4.46381	-5.1883
AT1G19980	-4.44811	-5.1397
AT1G19990	-4.48204	-5.51281
AT1G20000	-4.97616	-6.46706
AT1G20010	-4.31582	-4.14226
AT1G20020	-4.26958	-3.42144
AT1G20030	-4.49836	-4.51281
AT1G20050	-4.58637	-4.95853
AT1G20060	-3.96347	-5.72669
AT1G20065	-4.54144	-6.592
AT1G20070	-4.75684	-4.6575
AT1G20080	-4.13345	-7.06912
AT1G20090	-4.39359	-4.55324
AT1G20100	-4.42154	-3.62664
AT1G20110	-4.17116	-4.3027
AT1G20120	-4.48398	-5.62196
AT1G20140	-4.60789	-5.50092
AT1G20160	-4.24414	-5.32093
AT1G20180	-4.44632	-6.46706
AT1G20190	-4.63305	-3.51572
AT1G20200	-4.16652	-4.69254
AT1G20220	-4.30535	-4.61427
AT1G20225	-4.61575	-5.33672
AT1G20230	-4.3379	-5.79036
AT1G20260	-4.14491	-4.29314
AT1G20270	-4.34646	-5.16063
AT1G20300	-4.44527	-5.43565
AT1G20310	-4.6537	-5.29827
AT1G20330	-4.56784	-4.04586
AT1G20340	-4.69291	-2.82395
AT1G20350	-4.85796	-5.60672
AT1G20370	-4.4401	-5.23027
AT1G20380	-4.18263	-5.32875
AT1G20400	-4.01089	-5.23661
AT1G20410	-4.18328	-5.29097
AT1G20430	-4.82679	-5.592
AT1G20440	-4.37663	-2.58938
AT1G20450	-4.52025	-2.85446
AT1G20460	-4.32294	-5.23027
AT1G20470	-5.07943	-4.865
AT1G20480	-4.42707	-5.52505
AT1G20490	-4.38587	-5.57776
AT1G20500	-4.4398	-6.22402
AT1G20510	-4.34741	-3.42399
AT1G20520	-4.93431	-5.51281
AT1G20530	-4.31848	-5.83867
AT1G20540	-4.3016	-5.32875
AT1G20550	-4.22393	-5.43565
AT1G20560	-4.39558	-4.9199
AT1G20570	-4.08862	-5.865
AT1G20575	-4.47132	-5.06912
AT1G20580	-4.51324	-4.97221
AT1G20610	-4.26701	-4.94854
AT1G20620	-4.2315	-2.82306
AT1G20630	-4.21579	-4.37102
AT1G20640	-4.15707	-4.6999
AT1G20650	-4.30729	-4.592
AT1G20670	-4.14447	-4.45002
AT1G20680	-4.60617	-5.76809
AT1G20690	-4.51498	-6.37015
AT1G20693	-4.39971	-3.42814
AT1G20696	-4.31034	-3.57622
AT1G20700	-4.66961	-6.76809
AT1G20720	-3.85234	-5.7469
AT1G20735	-4.76113	-6.76809
AT1G20760	-3.99563	-4.53382
AT1G20770	-4.51849	-4.9261
AT1G20780	-4.15326	-5.03169
AT1G20810	-4.54293	-4.73066
AT1G20816	-4.6105	-5.46706
AT1G20823	-4.87243	-3.891
AT1G20830	-4.47465	-4.99724
AT1G20840	-4.23967	-4.17425
AT1G20850	-4.49535	-4.73266
AT1G20860	-4.2103	-6.592
AT1G20870	-4.382	-5.98994
AT1G20880	-4.21186	-5.03169
AT1G20890	-4.54949	-5.5506
AT1G20900	-4.56391	-5.10533
AT1G20910	-4.09514	-4.91075
AT1G20920	-4.0378	-3.9849
AT1G20925	-4.33408	-5.72669
AT1G20930	-4.36609	-5.26294
AT1G20950	-4.10994	-4.865
AT1G20960	-3.83536	-4.24564
AT1G20970	-3.96474	-4.50327
AT1G20980	-4.04484	-3.93081
AT1G21000	-4.47705	-3.67031
AT1G21010	-4.79272	-3.92924
AT1G21050	-4.58105	-3.63375
AT1G21060	-4.32848	-4.34321
AT1G21065	-4.60124	-4.60077
AT1G21070	-4.38952	-5.23027
AT1G21080	-4.09072	-4.49393
AT1G21090	-4.37422	-5.04381
AT1G21100	-4.57061	-4.20699
AT1G21110	-4.84396	-5.19989
AT1G21120	-4.76764	-5.24304
AT1G21130	-4.48889	-3.13568
AT1G21140	-4.8127	-5.52505
AT1G21150	-4.53044	-5.65414
AT1G21160	-3.99336	-4.65582
AT1G21170	-3.91423	-4.99724
AT1G21190	-4.71476	-5.29827
AT1G21200	-4.29883	-5.03569
AT1G21210	-4.2837	-5.57776
AT1G21240	-4.363	-5.57776
AT1G21250	-4.31993	-4.56261
AT1G21270	-4.22393	-4.95517
AT1G21280	-4.86926	-5.0648
AT1G21310	-4.67868	-4.15849
AT1G21320	-4.24134	-5.76809
AT1G21326	-4.94781	-5.26294
AT1G21350	-4.40038	-5.2562
AT1G21360	-4.40632	-5.05208
AT1G21370	-4.48561	-4.90476
AT1G21380	-4.25802	-4.46814
AT1G21390	-4.52612	-4.77465
AT1G21400	-4.21763	-3.54981
AT1G21410	-4.34386	-4.6853
AT1G21440	-4.45021	-5.0199
AT1G21450	-4.24134	-4.35563
AT1G21460	-4.43936	-3.87019
AT1G21470	-4.58493	-5.7469
AT1G21480	-4.33408	-5.24957
AT1G21500	-4.6649	-4.37102
AT1G21510	-4.52291	-5.67118
AT1G21520	-4.85719	-4.9261
AT1G21530	-4.54855	-7.06912
AT1G21540	-4.42084	-4.42963
AT1G21550	-4.82967	-4.0618
AT1G21560	-4.32632	-5.30569
AT1G21580	-3.80131	-3.58411
AT1G21590	-4.1525	-4.2968
AT1G21600	-4.2837	-4.02184
AT1G21610	-4.0409	-4.67818
AT1G21620	-4.82895	-7.06912
AT1G21630	-3.87998	-4.45952
AT1G21640	-4.09734	-4.69805
AT1G21650	-3.68341	-4.96875
AT1G21651	-4.23791	-5.37892
AT1G21660	-4.16239	-4.64424
AT1G21670	-4.45734	-3.63647
AT1G21680	-4.43775	-2.82454
AT1G21690	-4.31781	-4.59055
AT1G21695	-4.81167	-5.95517
AT1G21700	-4.14551	-4.80905
AT1G21710	-4.55616	-5.42566
AT1G21720	-4.41001	-5.03169
AT1G21722	-4.86926	-6.76809
AT1G21730	-3.91005	-4.61733
AT1G21740	-4.10278	-5.0199
AT1G21750	-4.24658	-4.32015
AT1G21760	-4.32339	-4.97921
AT1G21770	-5.13541	-4.79496
AT1G21780	-4.47817	-4.56943
AT1G21790	-4.52594	-5.60672
AT1G21810	-4.21238	-5.83867
AT1G21830	-4.59155	-3.87739
AT1G21840	-4.66391	-5.27673
AT1G21880	-4.48561	-5.1397
AT1G21890	-4.3619	-6.37015
AT1G21900	-4.55847	-5.20579
AT1G21910	-4.6204	-3.59548
AT1G21920	-4.42437	-3.90625
AT1G21930	-4.60595	-6.06912
AT1G21980	-4.14402	-4.5559
AT1G22020	-4.17834	-4.82608
AT1G22030	-4.51498	-4.83359
AT1G22040	-4.40429	-4.96875
AT1G22050	-4.64138	-5.39702
AT1G22060	-3.83064	-4.73466
AT1G22065	-5.04972	-6.16603
AT1G22070	-4.28524	-4.63937
AT1G22110	-4.25504	-5.37015
AT1G22140	-4.76144	-5.29097
AT1G22150	-4.16974	-5.50092
AT1G22160	-4.85071	-5.01604
AT1G22170	-4.43151	-5.70739
AT1G22180	-4.45066	-5.31324
AT1G22190	-4.59616	-2.93901
AT1G22200	-4.1991	-4.83867
AT1G22210	-4.38847	-7.06912
AT1G22220	-4.64395	-4.74483
AT1G22230	-4.55272	-5.29827
AT1G22250	-4.86377	-4.49625
AT1G22260	-3.96538	-6.16603
AT1G22270	-5.03328	-5.11008
AT1G22275	-3.96381	-6.22402
AT1G22280	-4.39452	-4.35563
AT1G22290	-4.63627	-6.46706
AT1G22300	-4.36895	-4.6853
AT1G22310	-4.35484	-4.94527
AT1G22330	-4.27759	-4.64098
AT1G22340	-4.51937	-6.592
AT1G22360	-4.34011	-3.71328
AT1G22370	-4.42338	-4.52505
AT1G22380	-4.44602	-5.89303
AT1G22400	-4.27017	-4.26566
AT1G22410	-4.20164	-4.35311
AT1G22430	-4.37183	-4.17204
AT1G22440	-4.3838	-5.20579
AT1G22450	-4.37727	-4.75105
AT1G22460	-4.21169	-7.06912
AT1G22470	-4.8595	-5.17702
AT1G22480	-4.70626	-6.06912
AT1G22490	-4.38965	-4.50327
AT1G22500	-4.68174	-4.38248
AT1G22510	-4.45703	-4.67642
AT1G22520	-4.5726	-5.35311
AT1G22530	-4.25638	-3.87184
AT1G22540	-4.37008	-5.09599
AT1G22550	-4.42678	-4.50921
AT1G22570	-4.43007	-3.87823
AT1G22590	-4.46427	-4.73066
AT1G22600	-4.51306	-6.06912
AT1G22620	-3.80071	-4.68173
AT1G22610	-4.238	-4.2946
AT1G22630	-4.86926	-4.34321
AT1G22640	-4.66097	-3.38824
AT1G22650	-4.33744	-5.0648
AT1G22660	-4.09072	-5.05628
AT1G22680	-4.65322	-5.95517
AT1G22690	-4.84845	-4.22526
AT1G22700	-4.43995	-4.64098
AT1G22710	-4.36883	-3.2768
AT1G22730	-4.25831	-4.88443
AT1G22740	-4.63581	-5.08685
AT1G22750	-4.43065	-4.54667
AT1G22760	-4.18263	-6.76809
AT1G22770	-3.99854	-3.90062
AT1G22780	-4.62803	-4.70363
[truncated: 19,747 more rows]

## Sheet: Figure 4b
ID	Normalized CAP-C 4℃ 3h contact density per gene	Normalized plaNET-seq reads per gene (4℃ 3h)
AT1G01010	-4.41665	-4.71373
AT1G01020	-4.29308	-4.48963
AT1G01030	-4.35798	-4.76307
AT1G01040	-3.80806	-3.46679
AT1G01050	-4.44405	-4.27861
AT1G01060	-4.11444	-2.91738
AT1G01070	-4.26178	-5.04357
AT1G01080	-4.4499	-4.54521
AT1G01090	-4.48257	-4.35457
AT1G01100	-4.66886	-4.5056
AT1G01110	-4.32012	-5.45489
AT1G01120	-4.476	-4.26485
AT1G01130	-4.49716	-4.6589
AT1G01140	-4.18612	-3.12233
AT1G01150	-4.39673	-6.50827
AT1G01160	-4.50003	-4.5507
AT1G01170	-4.8271	-5.31686
AT1G01180	-4.66632	-5.67282
AT1G01190	-4.50233	-5.22254
AT1G01200	-4.43853	-5.60518
AT1G01210	-4.48257	-4.6098
AT1G01220	-4.1645	-4.14756
AT1G01225	-4.6323	-5.31258
AT1G01230	-4.51851	-4.66845
AT1G01240	-4.41594	-5.06954
AT1G01250	-4.91242	-5.84406
AT1G01260	-4.24326	-4.22167
AT1G01290	-4.42022	-4.82012
AT1G01300	-4.53283	-3.66131
AT1G01305	-4.9408	-6.58082
AT1G01310	-4.88024	-7.02015
AT1G01320	-3.74076	-2.82658
AT1G01340	-4.19287	-4.77034
AT1G01350	-4.47087	-5.17351
AT1G01355	-4.75272	-6.66797
AT1G01360	-4.6185	-4.69845
AT1G01370	-4.26028	-5.5253
AT1G01380	-4.77758	-5.47299
AT1G01390	-4.48645	-4.42909
AT1G01420	-4.54413	-3.79117
AT1G01430	-4.386	-4.18748
AT1G01440	-4.22321	-4.54849
AT1G01450	-4.62766	-7.14509
AT1G01453	-4.63543	-6.00943
AT1G01470	-4.69281	-3.3425
AT1G01480	-4.27783	-5.86634
AT1G01490	-4.22124	-3.66355
AT1G01500	-4.46104	-4.02298
AT1G01510	-4.2972	-4.19294
AT1G01520	-4.53345	-3.90889
AT1G01540	-4.30833	-3.69269
AT1G01550	-4.43038	-3.52346
AT1G01560	-4.41288	-4.87636
AT1G01570	-4.30722	-5.48233
AT1G01580	-4.1059	-4.62746
AT1G01590	-4.18223	-6.50827
AT1G01600	-4.42673	-5.09073
AT1G01610	-4.29397	-4.20209
AT1G01620	-4.51881	-4.48328
AT1G01630	-4.41903	-4.74083
AT1G01640	-4.57886	-5.87402
AT1G01650	-4.05861	-3.64641
AT1G01660	-4.28425	-5.32775
AT1G01670	-4.18473	-5.63099
AT1G01680	-4.38622	-5.77095
AT1G01690	-4.25814	-5.3995
AT1G01695	-4.44481	-6.11706
AT1G01700	-4.39111	-5.90621
AT1G01710	-4.26461	-4.63455
AT1G01715	-4.57271	-4.89062
AT1G01720	-4.56564	-3.73606
AT1G01725	-4.82164	-5.39176
AT1G01730	-4.67785	-5.19897
AT1G01740	-4.33205	-4.89305
AT1G01750	-4.82832	-6.14509
AT1G01760	-4.44003	-4.79809
AT1G01770	-4.08287	-4.66701
AT1G01780	-4.62229	-4.97288
AT1G01790	-3.95934	-3.61229
AT1G01800	-4.49432	-4.96325
AT1G01810	-5.0283	-6.41809
AT1G01820	-4.39923	-4.66174
AT1G01830	-4.15208	-4.21211
AT1G01840	-4.93764	-5.99896
AT1G01860	-4.44582	-4.95851
AT1G01880	-4.31559	-5.31686
AT1G01900	-4.31129	-5.03562
AT1G01910	-4.26461	-4.5086
AT1G01920	-4.21079	-4.98975
AT1G01930	-4.2431	-4.84262
AT1G01940	-4.4658	-5.62221
AT1G01950	-4.01503	-4.0676
AT1G01960	-3.91968	-3.87605
AT1G01970	-4.49319	-4.78652
AT1G01980	-4.56098	-6.66797
AT1G01990	-4.54381	-4.93468
AT1G02000	-4.40358	-4.63232
AT1G02010	-4.02061	-4.38017
AT1G02020	-4.35038	-4.57885
AT1G02030	-4.36193	-5.54667
AT1G02040	-4.67871	-6.17505
AT1G02050	-4.60807	-5.09073
AT1G02060	-4.45895	-4.90537
AT1G02065	-4.4207	-4.95851
AT1G02070	-4.92067	-6.92324
AT1G02080	-3.65292	-3.46063
AT1G02090	-4.3691	-4.38998
AT1G02100	-4.28286	-4.29343
AT1G02110	-4.40312	-4.08276
AT1G02120	-4.1385	-3.90131
AT1G02130	-4.49945	-5.07444
AT1G02140	-4.65922	-4.56076
AT1G02145	-4.18058	-4.50594
AT1G02150	-4.49432	-4.31557
AT1G02160	-4.86334	-5.29383
AT1G02170	-4.55736	-4.52115
AT1G02180	-4.74256	-6.00943
AT1G02190	-4.32663	-6.29999
AT1G02205	-4.10209	-4.40552
AT1G02220	-4.47194	-4.58003
AT1G02230	-4.49716	-5.73572
AT1G02250	-4.60403	-6.20724
AT1G02260	-4.28268	-4.38091
AT1G02270	-4.2727	-4.09886
AT1G02280	-4.48673	-4.69279
AT1G02290	-4.45427	-4.92237
AT1G02300	-4.36974	-4.94827
AT1G02305	-4.41077	-4.80267
AT1G02310	-4.30136	-4.77464
AT1G02330	-4.55442	-4.77774
AT1G02335	-4.68614	-6.00943
AT1G02340	-4.35881	-4.46084
AT1G02350	-4.94478	-5.44903
AT1G02360	-4.60513	-5.33891
AT1G02370	-4.40128	-5.28575
AT1G02380	-4.37682	-5.53943
AT1G02390	-4.30173	-4.82772
AT1G02400	-4.30282	-3.75907
AT1G02405	-5.01119	-5.99896
AT1G02410	-4.50089	-4.90205
AT1G02420	-4.62229	-4.59978
AT1G02430	-4.73956	-6.47608
AT1G02440	-4.81685	-6.20724
AT1G02450	-5.00472	-6.1037
AT1G02460	-4.2913	-5.85136
AT1G02470	-4.26645	-4.74889
AT1G02475	-4.53345	-4.67921
AT1G02500	-4.37617	-4.1082
AT1G02520	-3.96291	-4.39587
AT1G02530	-4.06216	-6.36694
AT1G02540	-4.8351	-7.32118
AT1G02560	-4.3586	-4.46962
AT1G02570	-4.75737	-6.13085
AT1G02575	-4.70323	-7.14509
AT1G02580	-4.05633	-6.92324
AT1G02610	-4.18794	-4.54339
AT1G02620	-4.58651	-6.22427
AT1G02630	-4.48841	-6.71912
AT1G02640	-4.19372	-4.54557
AT1G02650	-4.48396	-5.54667
AT1G02660	-4.28164	-3.16766
AT1G02670	-4.1088	-5.41002
AT1G02680	-4.57886	-4.77341
AT1G02690	-4.24773	-5.27979
AT1G02700	-4.5918	-7.32118
AT1G02705	-4.84707	-5.54667
AT1G02720	-4.32566	-5.11979
AT1G02730	-4.16397	-4.41082
AT1G02740	-4.22245	-5.07444
AT1G02750	-4.42286	-4.51331
AT1G02770	-4.54732	-6.41809
AT1G02780	-4.52546	-4.1546
AT1G02800	-4.20275	-5.92324
AT1G02810	-4.42843	-4.61191
AT1G02813	-5.05944	-7.14509
AT1G02816	-4.53782	-4.91209
AT1G02820	-4.8907	-3.85018
AT1G02840	-4.19986	-4.10594
AT1G02850	-4.29451	-4.12806
AT1G02860	-4.42503	-4.94278
AT1G02870	-4.56564	-5.10766
AT1G02880	-4.37746	-4.19717
AT1G02890	-3.92722	-4.03551
AT1G02900	-4.81984	-5.26619
AT1G02910	-4.34472	-4.35598
AT1G02920	-4.68394	-5.07567
AT1G02930	-4.67698	-4.63994
AT1G02940	-4.61475	-7.14509
AT1G02950	-4.62959	-6.09073
AT1G02960	-4.25144	-4.92237
AT1G02970	-4.2565	-5.59283
AT1G02980	-4.15505	-7.62221
AT1G02990	-3.97158	-4.26124
AT1G03000	-4.06553	-4.4687
AT1G03010	-4.19857	-5.93202
AT1G03020	-5.00289	-5.95011
AT1G03030	-4.38954	-5.2493
AT1G03040	-4.29255	-4.30919
AT1G03050	-4.3303	-6.62221
AT1G03055	-4.49262	-4.57145
AT1G03060	-3.57752	-3.39397
AT1G03070	-4.55573	-6.50827
AT1G03080	-3.9509	-3.90496
AT1G03090	-4.11232	-4.77034
AT1G03100	-4.32566	-5.2918
AT1G03106	-4.80626	-7.62221
AT1G03110	-4.34977	-5.23305
AT1G03120	-4.92142	-5.75298
AT1G03130	-4.89711	-4.6699
AT1G03140	-4.44608	-4.83902
AT1G03150	-4.29955	-5.00732
AT1G03160	-4.07991	-3.88114
AT1G03165	-4.8271	-4.97093
AT1G03170	-4.29792	-4.63768
AT1G03180	-4.53221	-5.3527
AT1G03190	-4.13402	-4.75064
AT1G03200	-4.43185	-5.99896
AT1G03210	-4.55118	-5.11842
AT1G03220	-4.51404	-4.59242
AT1G03230	-4.5554	-5.30415
AT1G03240	-4.95942	-6.84406
AT1G03250	-4.46846	-4.34027
AT1G03260	-4.3188	-4.8633
AT1G03270	-4.20405	-5.28177
AT1G03280	-4.12776	-4.50032
AT1G03290	-4.00152	-4.5123
AT1G03300	-4.50262	-5.51162
AT1G03310	-4.24326	-4.9928
AT1G03320	-4.90288	-6.84406
AT1G03330	-4.47791	-4.94827
AT1G03340	-4.53283	-5.28977
AT1G03350	-4.50118	-4.65094
AT1G03360	-4.54001	-5.02893
AT1G03365	-4.21703	-4.36453
AT1G03370	-4.0931	-3.91995
AT1G03380	-4.00545	-3.73381
AT1G03390	-4.65674	-7.62221
AT1G03395	-5.34513	-5.54667
AT1G03400	-4.62689	-5.05519
AT1G03410	-4.2077	-4.59161
AT1G03430	-4.48175	-4.85283
AT1G03440	-4.45298	-4.4546
AT1G03445	-3.99187	-6.19085
AT1G03457	-4.19061	-4.96135
AT1G03470	-4.44887	-5.24746
AT1G03475	-4.4022	-4.48296
AT1G03490	-4.84325	-7.62221
AT1G03495	-4.99473	-5.7084
AT1G03510	-4.64495	-5.45195
AT1G03520	-4.38401	-4.52184
AT1G03530	-4.26494	-4.3506
AT1G03540	-4.5541	-4.74599
AT1G03550	-4.4219	-4.88821
AT1G03560	-4.43382	-4.75592
AT1G03590	-4.18752	-4.18272
AT1G03600	-4.69147	-4.69587
AT1G03610	-4.39673	-4.0461
AT1G03620	-4.14632	-5.08188
AT1G03630	-4.38269	-4.87714
AT1G03650	-4.77486	-5.7084
AT1G03660	-4.35571	-5.87402
AT1G03670	-4.50378	-7.02015
AT1G03680	-4.71438	-4.18115
AT1G03687	-4.399	-5.10238
AT1G03700	-4.70323	-6.19085
AT1G03710	-4.66759	-6.71912
AT1G03730	-4.65223	-4.79034
AT1G03740	-4.22703	-3.95085
AT1G03750	-4.27801	-4.81198
AT1G03760	-4.39178	-5.55033
AT1G03770	-4.21928	-5.35504
AT1G03780	-4.12947	-4.97777
AT1G03790	-4.50815	-5.72459
AT1G03800	-4.63661	-6.71912
AT1G03820	-4.70553	-5.92324
AT1G03830	-4.00785	-4.8671
AT1G03840	-4.27475	-5.58479
AT1G03850	-4.39155	-4.62134
AT1G03860	-4.31785	-4.91978
AT1G03870	-4.7814	-4.31322
AT1G03900	-4.44481	-4.55477
AT1G03905	-4.34998	-4.65654
AT1G03910	-4.07095	-4.36984
AT1G03920	-4.21973	-5.32555
AT1G03930	-4.15687	-4.39587
AT1G03940	-4.72293	-5.26619
AT1G03950	-4.36172	-5.37917
AT1G03960	-4.118	-4.66797
AT1G03970	-4.81329	-4.65094
AT1G03980	-4.33814	-6.26048
AT1G03982	-4.58197	-6.77711
AT1G03990	-4.3041	-5.88982
AT1G04000	-4.72341	-5.00521
AT1G04010	-4.03524	-4.83974
AT1G04020	-4.20058	-5.53943
AT1G04030	-4.39809	-5.40737
AT1G04040	-4.64136	-4.72624
AT1G04050	-4.05561	-5.01476
AT1G04070	-4.98673	-5.7897
AT1G04080	-4.02879	-3.8445
AT1G04090	-4.38445	-5.14077
AT1G04100	-4.5319	-5.17505
AT1G04105	-5.0998	-7.62221
AT1G04110	-4.33479	-5.11571
AT1G04120	-3.92607	-3.65692
AT1G04130	-4.45401	-4.99382
AT1G04140	-4.0773	-4.02749
AT1G04150	-4.21434	-6.13085
AT1G04160	-3.74584	-4.57689
AT1G04170	-4.33362	-4.34552
AT1G04180	-4.52212	-5.02893
AT1G04190	-4.39267	-4.90123
AT1G04200	-4.11385	-4.24655
AT1G04210	-4.03367	-3.68299
AT1G04220	-4.22504	-3.81862
AT1G04230	-4.24789	-4.6413
AT1G04240	-4.60696	-4.04564
AT1G04250	-4.24104	-4.37917
AT1G04260	-4.68658	-4.94188
AT1G04270	-4.58826	-4.40106
AT1G04280	-4.15195	-4.7213
AT1G04290	-4.67526	-4.96135
AT1G04300	-3.97252	-3.49615
AT1G04310	-4.26078	-4.69742
AT1G04330	-5.00106	-6.39176
AT1G04340	-4.38467	-5.08565
AT1G04350	-4.43063	-4.34967
AT1G04360	-4.53098	-5.515
AT1G04380	-4.48813	-7.02015
AT1G04390	-4.10416	-4.47084
AT1G04400	-4.20173	-4.16478
AT1G04410	-4.42407	-3.98965
AT1G04420	-4.35386	-4.89062
AT1G04430	-4.21108	-3.92699
AT1G04440	-4.16107	-4.1106
AT1G04445	-4.71203	-6.62221
AT1G04470	-4.17921	-6.58082
AT1G04480	-4.64136	-3.48918
AT1G04490	-4.23258	-5.34805
AT1G04500	-4.20405	-5.92324
AT1G04510	-4.15298	-4.48867
AT1G04520	-4.35839	-4.22167
AT1G04530	-4.51493	-4.15019
AT1G04540	-4.41855	-6.44612
AT1G04550	-4.44304	-4.10993
AT1G04555	-4.56865	-4.91978
AT1G04560	-4.79649	-7.32118
AT1G04570	-4.41618	-3.11432
AT1G04580	-4.02214	-6.13085
AT1G04590	-4.31747	-5.0505
AT1G04600	-3.72202	-5.79614
AT1G04610	-4.38777	-5.19085
AT1G04620	-4.11681	-5.32336
AT1G04625	-4.45505	-7.14509
AT1G04630	-4.59931	-5.31046
AT1G04635	-4.99116	-5.82287
AT1G04640	-4.64535	-4.84916
AT1G04650	-4.11243	-4.8215
AT1G04660	-4.68219	-7.02015
AT1G04680	-4.08254	-4.1448
AT1G04690	-4.38116	-4.64221
AT1G04700	-4.09198	-4.86558
AT1G04710	-4.28164	-5.03226
AT1G04730	-3.97184	-4.88343
AT1G04750	-4.46899	-4.51095
AT1G04760	-4.35447	-5.89794
AT1G04770	-4.55312	-4.6528
AT1G04778	-4.77324	-7.14509
AT1G04780	-4.20536	-3.9417
AT1G04790	-4.1747	-4.38643
AT1G04800	-4.84835	-4.98372
AT1G04810	-4.00665	-4.43048
AT1G04820	-4.47087	-4.1228
AT1G04830	-4.22504	-4.67233
AT1G04840	-4.34013	-5.04934
AT1G04850	-4.1762	-4.35387
AT1G04860	-4.11955	-4.08768
AT1G04870	-4.36193	-4.96135
AT1G04880	-4.13626	-6.09073
AT1G04900	-4.12509	-5.28977
AT1G04910	-4.22749	-4.59364
AT1G04920	-4.07698	-5.15092
AT1G04930	-4.32778	-5.20391
AT1G04945	-4.17267	-4.6556
AT1G04940	-4.59823	-4.87714
AT1G04950	-4.13501	-4.77526
AT1G04960	-4.23553	-4.98874
AT1G04970	-4.41147	-4.79939
AT1G04980	-4.41429	-5.27586
AT1G04985	-4.34734	-4.59405
AT1G04990	-4.28671	-4.54813
AT1G05000	-4.21064	-3.83539
AT1G05005	-4.80742	-5.94097
AT1G05010	-4.5454	-4.02113
AT1G05020	-4.36931	-5.51162
AT1G05030	-4.18072	-5.0635
AT1G05035	-4.7466	-7.02015
AT1G05040	-4.7836	-6.32118
AT1G05055	-4.4089	-4.88106
AT1G05060	-4.4476	-5.17817
AT1G05065	-4.94001	-5.06591
AT1G05070	-4.48285	-4.5123
AT1G05080	-4.62382	-7.32118
AT1G05087	-5.74508	-5.68269
AT1G05090	-6.05633	-6.66797
AT1G05100	-4.78916	-5.32555
AT1G05120	-4.07882	-4.54231
AT1G05140	-4.62229	-4.81876
AT1G05150	-4.19343	-4.70999
AT1G05160	-4.17105	-4.44295
AT1G05170	-4.25584	-4.30457
AT1G05180	-4.22064	-4.81468
AT1G05190	-4.56899	-4.70001
AT1G05200	-4.14416	-3.5716
AT1G05205	-4.63153	-5.67773
AT1G05210	-4.68526	-6.03115
AT1G05220	-4.89283	-5.82287
AT1G05230	-3.92722	-4.15683
AT1G05260	-4.50668	-4.96325
AT1G05270	-4.23632	-4.57846
AT1G05280	-4.26948	-5.80267
AT1G05300	-4.22185	-4.7414
AT1G05310	-4.41951	-5.75298
AT1G05320	-4.05211	-4.54195
AT1G05330	-4.99473	-6.54303
AT1G05340	-4.73608	-4.69536
AT1G05350	-4.22321	-4.92673
AT1G05360	-4.27732	-4.88502
AT1G05370	-4.20116	-5.41539
AT1G05380	-4.01862	-4.0406
AT1G05385	-4.81093	-5.31686
AT1G05400	-4.68132	-6.09073
AT1G05410	-4.39718	-4.96325
AT1G05420	-4.79365	-5.03226
AT1G05430	-4.48869	-5.20391
AT1G05440	-4.54636	-5.88185
AT1G05450	-4.63977	-6.26048
AT1G05460	-4.17934	-4.9329
AT1G05470	-3.99152	-4.58718
AT1G05490	-4.07665	-5.86634
AT1G05500	-4.15118	-4.70523
AT1G05510	-4.64096	-7.32118
AT1G05520	-4.00878	-4.20408
AT1G05530	-4.53688	-5.95945
AT1G05540	-4.44204	-4.72624
AT1G05550	-4.21658	-5.68771
AT1G05560	-4.42843	-4.91978
AT1G05570	-3.66873	-3.94488
AT1G05575	-5.01494	-5.69279
AT1G05577	-4.38977	-6.92324
AT1G05580	-4.21703	-7.62221
AT1G05590	-4.37315	-4.86558
AT1G05600	-4.48065	-5.38922
AT1G05610	-4.42046	-5.67773
AT1G05620	-4.29828	-5.33665
AT1G05630	-4.07557	-3.98844
AT1G05640	-4.39583	-5.05873
AT1G05650	-4.43333	-6.62221
AT1G05660	-4.42431	-6.62221
AT1G05670	-4.22504	-4.63321
AT1G05675	-4.58511	-5.47608
AT1G05680	-4.51821	-4.90872
AT1G05690	-4.28112	-4.14177
AT1G05700	-4.21138	-4.78211
AT1G05710	-4.38094	-4.49252
AT1G05720	-4.60843	-5.42909
AT1G05730	-4.46394	-5.95011
AT1G05740	-5.03416	-7.02015
AT1G05750	-4.23962	-4.86634
AT1G05760	-4.95859	-7.14509
AT1G05770	-4.84516	-7.14509
AT1G05780	-4.35242	-5.30835
AT1G05783	-4.75427	-5.5253
AT1G05785	-4.31729	-5.25486
AT1G05790	-4.04854	-4.67331
AT1G05805	-4.18696	-3.65354
AT1G05810	-4.67871	-5.01691
AT1G05820	-4.03672	-4.95383
AT1G05830	-3.85363	-3.86657
AT1G05835	-5.07427	-5.04243
AT1G05840	-4.20145	-4.58758
AT1G05850	-4.40751	-3.5451
AT1G05860	-4.3929	-4.48644
AT1G05870	-4.52424	-3.67346
AT1G05880	-4.28408	-5.37917
AT1G05890	-4.05488	-3.96727
AT1G05894	-4.65509	-5.28977
AT1G05900	-4.3052	-4.27802
AT1G05910	-3.9393	-4.00647
AT1G05920	-4.57646	-6.27979
AT1G05940	-4.31036	-4.34506
AT1G05950	-4.25096	-5.05873
AT1G05960	-3.88405	-4.19897
AT1G05970	-4.64979	-5.36453
AT1G05990	-4.9102	-6.15981
AT1G06000	-4.60476	-3.78481
AT1G06010	-4.51404	-5.18446
AT1G06020	-4.47846	-5.61361
AT1G06030	-4.69191	-6.92324
AT1G06040	-4.61176	-3.31906
AT1G06050	-4.43953	-4.71426
AT1G06060	-4.51167	-4.84916
AT1G06070	-4.29955	-4.40394
AT1G06080	-4.22795	-5.05401
AT1G06090	-4.23227	-5.31686
AT1G06100	-4.53594	-6.07814
AT1G06110	-4.40867	-4.67233
AT1G06120	-4.61028	-7.02015
AT1G06130	-4.24405	-4.6301
AT1G06140	-4.47709	-5.32336
AT1G06143	-4.55345	-5.11033
AT1G06150	-4.12135	-4.36912
AT1G06148	-4.2954	-6.11706
AT1G06160	-4.68747	-6.13085
AT1G06170	-4.43753	-6.50827
AT1G06180	-4.46819	-4.51944
AT1G06190	-4.52061	-4.59609
AT1G06200	-4.32317	-4.78085
AT1G06210	-4.4579	-4.88582
AT1G06220	-4.16146	-4.09951
AT1G06230	-4.13551	-3.54915
AT1G06240	-4.4219	-4.12931
AT1G06250	-4.59751	-6.19085
AT1G06270	-4.55802	-4.72845
AT1G06290	-4.23103	-4.73235
AT1G06310	-4.20478	-6.19085
AT1G06320	-4.7836	-6.62221
AT1G06330	-4.66213	-7.32118
AT1G06340	-4.87272	-7.62221
AT1G06350	-4.51881	-5.87402
AT1G06360	-4.5653	-4.43244
AT1G06380	-4.6659	-5.05284
AT1G06390	-4.19514	-4.08553
AT1G06400	-4.43481	-3.95104
AT1G06410	-4.18003	-3.22801
AT1G06420	-4.7263	-5.08439
AT1G06430	-4.27287	-3.70099
AT1G06440	-4.50727	-5.25486
AT1G06450	-4.71579	-5.00208
AT1G06460	-4.35922	-3.7126
AT1G06470	-4.08985	-4.20209
AT1G06475	-5.11138	-5.49511
AT1G06490	-3.69496	-5.21567
AT1G06500	-4.67483	-5.38166
AT1G06515	-4.5918	-4.92937
AT1G06510	-4.56597	-5.4792
AT1G06520	-4.36068	-5.63544
AT1G06530	-4.61139	-4.80004
AT1G06540	-4.44053	-5.3527
AT1G06550	-4.18724	-4.4874
AT1G06560	-4.10822	-4.76791
AT1G06570	-4.63819	-4.26409
AT1G06580	-4.42818	-4.90537
AT1G06590	-3.80037	-4.59855
AT1G06620	-4.45582	-5.44903
AT1G06630	-4.20275	-4.1331
AT1G06640	-4.37123	-4.166
AT1G06645	-4.60586	-4.8073
AT1G06650	-4.57852	-4.32489
AT1G06660	-4.24326	-6.1037
AT1G06670	-3.87164	-3.66976
AT1G06680	-4.51167	-3.89151
AT1G06690	-4.29397	-4.42493
AT1G06700	-4.30136	-4.42218
AT1G06710	-4.10128	-4.70787
AT1G06720	-3.91116	-4.05483
AT1G06730	-4.30722	-4.7673
AT1G06740	-4.35736	-4.69228
AT1G06750	-4.19131	-5.1037
AT1G06760	-4.62804	-4.47982
AT1G06770	-4.19556	-4.92498
AT1G06780	-4.16743	-4.37719
AT1G06790	-4.39357	-4.90621
AT1G06800	-4.45634	-4.55738
AT1G06810	-4.9237	-5.8093
AT1G06820	-4.18044	-4.31237
AT1G06830	-5.14176	-6.00943
AT1G06840	-3.99644	-4.22969
AT1G06850	-4.54254	-4.61191
AT1G06870	-4.37574	-4.54557
AT1G06890	-4.24565	-4.37473
AT1G06900	-3.97948	-4.343
AT1G06910	-4.32894	-4.75181
AT1G06920	-4.63114	-7.62221
AT1G06923	-4.85286	-6.39176
AT1G06925	-4.87272	-7.14509
AT1G06930	-4.67655	-6.11706
AT1G06950	-4.02724	-4.05695
AT1G06960	-4.46026	-5.12253
AT1G06970	-4.2929	-5.57689
AT1G06980	-4.72054	-4.30898
AT1G07000	-4.41975	-4.3145
AT1G07010	-4.39335	-3.64996
AT1G07020	-4.87955	-5.33665
AT1G07025	-5.24983	-6.47608
AT1G07030	-4.41007	-4.8215
AT1G07040	-4.426	-5.06111
AT1G07050	-4.50961	-3.91592
AT1G07060	-4.50436	-6.58082
AT1G07070	-4.68614	-5.18605
AT1G07080	-4.49546	-4.37621
AT1G07090	-4.80568	-4.65748
AT1G07110	-4.02271	-3.65098
AT1G07120	-4.54445	-6.36694
AT1G07130	-4.90726	-5.32336
AT1G07135	-4.83077	-4.06231
AT1G07140	-4.46157	-4.11153
AT1G07150	-4.53128	-4.36815
AT1G07160	-4.45816	-5.75889
AT1G07170	-4.7083	-5.38417
AT1G07175	-4.70003	-6.54303
AT1G07180	-4.29973	-3.97738
AT1G07200	-4.13009	-4.05425
AT1G07210	-4.52031	-5.27003
AT1G07220	-4.29183	-4.48581
AT1G07230	-4.31036	-4.86254
AT1G07240	-4.57339	-4.85878
AT1G07250	-4.48645	-4.18653
AT1G07260	-4.50465	-4.95757
AT1G07270	-4.21256	-5.67773
AT1G07280	-4.24437	-3.3631
AT1G07290	-4.3205	-5.32996
AT1G07300	-4.59643	-4.6542
AT1G07310	-4.59608	-4.15077
AT1G07320	-4.59144	-4.44094
AT1G07330	-4.24918	-4.7897
AT1G07350	-4.29433	-4.33196
AT1G07360	-4.35509	-4.45371
AT1G07370	-4.62267	-5.66317
AT1G07380	-4.11479	-4.75357
AT1G07390	-4.03327	-4.79874
AT1G07400	-4.95612	-5.97876
AT1G07410	-4.6555	-5.65373
AT1G07420	-4.40266	-3.88067
AT1G07430	-4.52821	-4.76973
AT1G07440	-4.57271	-4.82842
AT1G07450	-4.64979	-5.0933
AT1G07460	-4.76949	-7.02015
AT1G07470	-4.40266	-4.70734
AT1G07473	-4.68835	-6.41809
AT1G07480	-4.31522	-4.60102
AT1G07485	-4.95942	-6.1037
AT1G07490	-5.05119	-5.31686
AT1G07510	-3.81335	-4.10042
AT1G07520	-4.3126	-4.72185
AT1G07530	-4.28706	-3.79757
AT1G07540	-4.19957	-7.62221
AT1G07550	-4.09911	-6.07814
AT1G07560	-4.14416	-5.38166
AT1G07570	-4.3723	-4.28495
AT1G07590	-4.31055	-3.76482
AT1G07600	-5.25962	-4.84046
AT1G07610	-4.85807	-4.73403
AT1G07615	-4.39741	-5.38417
AT1G07620	-4.32298	-4.66317
AT1G07630	-4.32069	-4.04969
AT1G07640	-4.16265	-4.38694
AT1G07650	-3.83207	-3.45475
AT1G07645	-4.92294	-7.14509
AT1G07660	-4.90288	-5.515
AT1G07670	-4.22185	-4.13848
AT1G07690	-4.61737	-6.58082
AT1G07700	-4.56098	-4.51568
AT1G07705	-4.05468	-4.39074
AT1G07710	-4.39492	-6.20724
AT1G07720	-4.39537	-3.84384
AT1G07725	-4.35365	-7.14509
AT1G07740	-4.27904	-4.91125
AT1G07730	-4.81152	-5.60518
AT1G07745	-4.39877	-5.04587
AT1G07750	-4.41358	-4.98975
AT1G07770	-4.50727	-4.64085
AT1G07780	-4.78693	-5.43752
AT1G07790	-4.90215	-4.84406
AT1G07795	-4.90433	-6.36694
AT1G07810	-4.22034	-4.48045
AT1G07820	-4.8837	-4.82081
AT1G07830	-4.58371	-5.27196
AT1G07840	-4.3126	-4.71212
AT1G07850	-4.43014	-4.98074
AT1G07870	-4.29183	-4.19214
AT1G07860	-5.17989	-5.95011
AT1G07880	-4.42407	-5.56913
AT1G07885	-4.80626	-6.14509
AT1G07890	-4.50581	-3.98653
AT1G07900	-4.78195	-5.76488
AT1G07902	-4.74609	-5.29383
AT1G07910	-3.7905	-4.43469
AT1G07920	-4.71016	-4.27391
AT1G07930	-4.55118	-4.15033
AT1G07940	-4.67483	-4.21516
AT1G07950	-4.61325	-5.54667
AT1G07960	-4.45738	-4.84189
AT1G07970	-4.21823	-4.84551
AT1G07980	-4.45764	-4.9172
AT1G07985	-4.82649	-5.82982
AT1G07990	-3.96466	-4.15907
AT1G08000	-4.33323	-4.82564
AT1G08005	-5.29397	-6.84406
AT1G08010	-4.37617	-4.36549
AT1G08030	-4.15531	-4.52391
AT1G08035	-4.86004	-7.02015
AT1G08040	-4.21524	-4.91379
AT1G08050	-4.27406	-4.98372
AT1G08060	-3.80608	-3.90546
AT1G08070	-4.41547	-5.27979
AT1G08090	-4.45221	-6.84406
AT1G08110	-4.35059	-4.56913
AT1G08120	-4.87681	-6.39176
AT1G08125	-4.3274	-5.07198
AT1G08130	-4.01947	-4.64403
AT1G08135	-4.31166	-7.62221
AT1G08150	-4.26128	-7.14509
AT1G08160	-4.84643	-5.969
AT1G08165	-4.89568	-5.31472
AT1G08170	-4.84707	-5.97876
AT1G08180	-4.79705	-5.62221
AT1G08190	-3.99952	-4.23057
AT1G08200	-4.3226	-3.89087
AT1G08210	-4.19528	-4.89143
AT1G08220	-4.40037	-4.95663
AT1G08230	-4.19173	-3.86338
AT1G08250	-4.63114	-4.55514
AT1G08260	-3.48776	-4.15549
AT1G08270	-4.72485	-5.515
AT1G08280	-4.43136	-5.02452
AT1G08290	-4.15363	-5.03788
AT1G08300	-4.12436	-4.49836
AT1G08310	-4.50233	-4.48804
AT1G08315	-4.78748	-4.8093
AT1G08320	-3.8425	-4.61489
AT1G08340	-4.4353	-5.35504
AT1G08350	-4.30027	-5.22776
AT1G08360	-4.47928	-4.51129
AT1G08370	-4.32203	-4.5056
AT1G08380	-4.6744	-3.74994
AT1G08390	-4.71391	-5.90621
AT1G08400	-4.33108	-4.74083
AT1G08410	-4.22094	-4.49934
AT1G08420	-3.86487	-4.02059
AT1G08430	-4.29487	-4.70893
AT1G08440	-4.27577	-7.02015
AT1G08450	-4.06934	-4.69382
AT1G08460	-4.37166	-5.28776
AT1G08465	-4.1839	-4.35976
AT1G08470	-4.47437	-4.94552
AT1G08480	-4.63308	-5.01691
AT1G08490	-4.28583	-4.41377
AT1G08500	-4.63036	-5.11033
AT1G08510	-4.26344	-3.92342
AT1G08520	-4.07915	-3.87729
AT1G08530	-4.45608	-5.13085
AT1G08540	-4.20858	-4.3201
AT1G08550	-4.27612	-3.89329
AT1G08560	-4.64696	-4.87016
AT1G08570	-4.42118	-3.80743
AT1G08580	-4.51642	-4.61319
AT1G08590	-4.17294	-5.04015
AT1G08600	-3.72346	-4.16767
AT1G08610	-4.47033	-4.60351
AT1G08620	-3.89453	-3.87902
AT1G08630	-4.06637	-5.16131
AT1G08640	-4.23475	-4.36887
AT1G08645	-4.90652	-7.62221
AT1G08650	-4.50727	-3.31871
AT1G08660	-4.30373	-4.47269
AT1G08670	-4.60403	-5.87402
AT1G08680	-3.92753	-4.29772
AT1G08700	-4.51049	-4.45313
AT1G08710	-4.53563	-5.04015
AT1G08720	-4.07255	-4.13127
AT1G08730	-3.78893	-5.02233
AT1G08750	-4.19713	-4.99793
AT1G08760	-4.19671	-4.42604
AT1G08770	-4.8535	-5.62221
AT1G08780	-4.60549	-4.82425
AT1G08800	-4.0318	-4.6279
AT1G08810	-4.60221	-4.44209
AT1G08820	-4.12972	-4.40315
AT1G08830	-4.45738	-4.54703
AT1G08840	-3.7517	-4.46234
AT1G08845	-4.34714	-5.29793
AT1G08860	-4.11479	-6.13085
AT1G08880	-4.7263	-4.31322
AT1G08890	-4.12813	-4.08946
AT1G08900	-4.18058	-4.92411
AT1G08910	-4.07882	-4.07407
AT1G08920	-4.20946	-4.32205
AT1G08930	-4.12412	-3.93175
AT1G08940	-4.5541	-4.95757
AT1G08960	-4.3041	-4.6969
AT1G08970	-4.44254	-4.40237
AT1G08980	-4.39877	-4.15004
AT1G08985	-5.21868	-5.97876
AT1G08990	-4.32894	-4.76548
AT1G09000	-4.15936	-4.94643
AT1G09010	-4.14632	-4.22497
AT1G09020	-4.02271	-4.17661
AT1G09040	-4.2042	-5.02782
AT1G09050	-4.20159	-4.94369
AT1G09060	-4.12436	-3.85714
AT1G09070	-4.66422	-3.11398
AT1G09080	-4.34372	-5.56913
AT1G09090	-4.16067	-5.68269
AT1G09100	-4.28042	-4.98774
AT1G09130	-4.33716	-4.3214
AT1G09140	-4.27577	-4.24509
AT1G09150	-4.28164	-4.89062
AT1G09155	-4.64096	-5.8093
AT1G09157	-4.88859	-5.84406
AT1G09160	-4.2382	-4.33107
AT1G09170	-3.94622	-4.97777
AT1G09176	-5.07105	-6.71912
AT1G09180	-4.7886	-5.62658
AT1G09190	-4.57169	-5.02342
AT1G09195	-4.19216	-4.50032
AT1G09200	-4.96274	-4.85357
AT1G09210	-4.16054	-4.24002
AT1G09220	-4.63308	-5.43752
AT1G09230	-4.26461	-4.58598
AT1G09240	-4.57886	-4.41918
AT1G09250	-4.66674	-4.83831
AT1G09270	-4.18044	-4.22829
AT1G09280	-4.22004	-4.81876
AT1G09290	-4.42989	-5.36214
AT1G09300	-4.11479	-5.2586
AT1G09310	-4.80452	-4.27625
AT1G09320	-4.35468	-4.58839
AT1G09330	-4.41453	-4.74715
AT1G09340	-4.25584	-3.65038
AT1G09350	-4.62153	-3.61549
AT1G09360	-5.11373	-6.03115
AT1G09380	-4.15298	-5.99896
AT1G09390	-4.37703	-4.63321
AT1G09400	-4.45505	-7.62221
AT1G09410	-4.49888	-4.69536
AT1G09415	-5.08629	-5.48867
AT1G09420	-4.28671	-4.96997
AT1G09430	-4.25323	-4.77836
AT1G09440	-4.34392	-4.97679
AT1G09450	-4.1081	-5.56913
AT1G09460	-4.54254	-5.10634
AT1G09470	-4.43679	-5.42909
AT1G09480	-4.30833	-5.62221
AT1G09490	-4.44304	-4.6862
AT1G09500	-4.42358	-6.19085
AT1G09520	-4.71721	-4.94369
AT1G09530	-4.13045	-4.10396
AT1G09540	-4.51167	-5.09587
AT1G09550	-4.29024	-7.32118
AT1G09560	-4.60954	-3.96958
AT1G09570	-3.97483	-4.0546
AT1G09575	-4.33205	-4.84697
AT1G09580	-4.48147	-5.42082
AT1G09590	-4.617	-4.76973
AT1G09600	-4.20173	-5.60518
AT1G09610	-4.76207	-6.29999
AT1G09620	-4.17811	-4.02015
AT1G09630	-4.59787	-5.32555
AT1G09640	-4.37444	-4.38568
AT1G09645	-4.57135	-5.05284
AT1G09650	-4.41594	-6.27979
AT1G09660	-4.23585	-4.3713
AT1G09680	-4.50902	-5.10502
AT1G09690	-4.61028	-4.5215
AT1G09700	-4.39855	-4.94369
AT1G09710	-4.23165	-4.81333
AT1G09720	-4.38401	-6.54303
AT1G09730	-3.89085	-4.31923
AT1G09740	-4.50494	-5.27782
AT1G09750	-4.70231	-4.16554
AT1G09760	-4.32991	-4.64678
AT1G09770	-4.21035	-3.96468
AT1G09780	-4.40937	-3.82731
AT1G09790	-4.31036	-6.62221
AT1G09794	-4.50902	-5.52184
AT1G09795	-4.25242	-4.75533
AT1G09800	-4.20493	-3.21567
AT1G09810	-4.22795	-4.81333
AT1G09812	-4.56597	-5.62658
AT1G09815	-4.82955	-5.49511
AT1G09820	-4.46846	-5.22254
AT1G09830	-4.36214	-4.83122
AT1G09840	-4.07277	-4.57728
AT1G09850	-4.36952	-4.58003
AT1G09860	-4.60954	-6.92324
AT1G09870	-4.30981	-4.43582
AT1G09880	-4.03229	-6.50827
AT1G09890	-4.13875	-6.1037
AT1G09900	-4.58302	-4.82703
AT1G09910	-4.10555	-4.99587
AT1G09920	-4.40681	-4.45697
AT1G09930	-4.36193	-5.4792
AT1G09932	-4.24709	-4.87714
AT1G09940	-4.36656	-4.61149
AT1G09950	-4.7517	-4.64586
AT1G09960	-4.2787	-5.08819
AT1G09970	-4.21598	-3.49394
AT1G09980	-4.0442	-4.19929
AT1G09995	-4.68658	-5.37424
AT1G10000	-4.7346	-7.14509
AT1G10010	-4.26578	-7.32118
AT1G10020	-4.38007	-4.08301
AT1G10030	-4.41689	-4.88106
AT1G10040	-4.30446	-5.21909
AT1G10050	-4.10985	-4.51807
AT1G10060	-4.27185	-4.16478
AT1G10070	-4.43161	-5.86634
AT1G10090	-4.0383	-3.32676
AT1G10095	-4.18584	-4.97581
AT1G10110	-4.76789	-5.92324
AT1G10120	-4.25096	-4.60268
AT1G10130	-3.70406	-4.20143
AT1G10140	-4.63543	-4.91125
AT1G10150	-4.52394	-4.58718
AT1G10155	-4.35181	-5.05992
AT1G10170	-4.12027	-3.77643
AT1G10180	-4.23041	-4.45845
AT1G10200	-4.54096	-4.38316
AT1G10210	-4.48701	-5.18605
AT1G10220	-4.65223	-5.85136
AT1G10230	-5.34312	-6.09073
AT1G10240	-4.31559	-5.03338
AT1G10270	-4.33913	-4.46536
AT1G10280	-4.3171	-4.65373
AT1G10290	-3.89632	-4.20707
AT1G10300	-4.37251	-5.82287
AT1G10310	-4.34312	-5.05873
AT1G10320	-4.14226	-4.13225
AT1G10330	-4.63661	-5.65373
AT1G10340	-4.43978	-4.75181
AT1G10350	-4.40635	-4.44151
AT1G10360	-4.60476	-4.34829
AT1G10370	-4.58163	-4.03788
AT1G10380	-4.47818	-5.04818
AT1G10385	-4.30191	-5.92324
AT1G10390	-3.96383	-3.70136
AT1G10400	-4.6033	-4.7279
AT1G10410	-4.22871	-3.31384
AT1G10417	-4.22995	-5.3995
AT1G10430	-4.37638	-4.34644
AT1G10450	-3.9492	-4.37228
AT1G10455	-5.32933	-6.92324
AT1G10460	-4.65427	-5.79614
AT1G10470	-4.36193	-3.96765
AT1G10480	-4.55704	-5.47608
AT1G10490	-3.9066	-4.40816
AT1G10500	-4.69191	-4.77649
AT1G10510	-4.15453	-4.59978
AT1G10520	-4.21973	-5.41002
AT1G10522	-4.479	-4.04357
AT1G10530	-4.6946	-5.62658
AT1G10540	-4.28671	-6.47608
AT1G10550	-4.45505	-5.67773
AT1G10560	-4.39155	-4.54959
AT1G10570	-4.15195	-4.38845
AT1G10580	-4.35345	-4.30082
AT1G10585	-4.51791	-5.80267
AT1G10590	-4.5633	-4.59
AT1G10600	-4.33993	-4.95851
AT1G10610	-4.31222	-4.76068
AT1G10620	-4.19089	-6.71912
AT1G10630	-4.51226	-4.97093
AT1G10640	-4.28864	-4.26485
AT1G10650	-4.33323	-3.96573
AT1G10657	-4.53876	-4.49901
AT1G10660	-4.34472	-4.63276
AT1G10670	-4.29684	-4.48772
AT1G10680	-4.00334	-5.86634
AT1G10690	-4.7351	-5.21738
AT1G10700	-4.33814	-4.89386
AT1G10710	-4.34312	-7.62221
AT1G10720	-4.40473	-4.49478
AT1G10730	-4.29756	-5.24564
AT1G10740	-4.25551	-3.93184
AT1G10750	-4.04844	-5.2493
AT1G10760	-3.80152	-3.58843
AT1G10770	-4.85807	-7.02015
AT1G10780	-4.32012	-5.16737
AT1G10790	-4.56798	-6.242
AT1G10800	-4.89354	-6.242
AT1G10810	-4.56764	-6.34346
AT1G10820	-4.09888	-4.05015
AT1G10830	-4.45556	-4.73403
AT1G10840	-4.27185	-4.37794
AT1G10850	-4.2495	-3.99741
AT1G10865	-4.47275	-4.97975
AT1G10870	-3.86096	-4.48963
AT1G10875	-4.57612	-7.32118
AT1G10890	-4.22887	-3.83759
AT1G10900	-4.07095	-3.93998
AT1G10910	-4.0732	-4.57767
AT1G10920	-4.22397	-4.05601
AT1G10930	-3.87049	-4.76669
AT1G10940	-4.32203	-3.81171
AT1G10950	-4.0874	-3.92342
AT1G10960	-4.95448	-4.64266
AT1G10970	-4.43161	-5.50494
AT1G10980	-4.38977	-6.66797
AT1G10990	-4.85092	-5.68269
AT1G11000	-4.13291	-4.81739
AT1G11020	-4.53345	-5.14654
AT1G11040	-4.42745	-6.62221
AT1G11050	-4.3611	-4.11476
AT1G11060	-4.02937	-4.28535
AT1G11070	-4.09661	-5.33441
AT1G11080	-4.1608	-5.11979
AT1G11090	-4.74711	-4.66174
AT1G11100	-4.0111	-4.95569
AT1G11110	-4.44531	-7.62221
AT1G11112	-4.92523	-6.50827
AT1G11120	-4.2981	-4.74427
AT1G11125	-4.7814	-6.14509
AT1G11130	-4.05427	-4.42742
AT1G11160	-3.89825	-5.17661
AT1G11170	-4.13477	-5.30624
AT1G11180	-4.2972	-5.3527
AT1G11190	-4.28112	-5.42631
AT1G11200	-4.36995	-5.32775
AT1G11210	-4.6955	-3.32627
AT1G11220	-4.57818	-5.64908
AT1G11230	-4.69057	-7.14509
AT1G11240	-4.19018	-4.82564
AT1G11250	-4.51167	-6.47608
AT1G11260	-4.22291	-3.95513
AT1G11270	-4.60586	-5.32775
AT1G11280	-4.23914	-4.47485
AT1G11290	-4.3723	-4.95104
AT1G11300	-4.25144	-5.26048
AT1G11303	-4.26813	-4.74484
AT1G11310	-4.17825	-4.05944
AT1G11320	-4.49602	-5.68771
AT1G11330	-4.13564	-4.69897
AT1G11340	-4.23491	-5.03338
AT1G11350	-4.18003	-4.31902
AT1G11360	-4.44254	-4.65466
AT1G11380	-4.44658	-4.76307
AT1G11390	-4.2431	-4.25467
AT1G11400	-4.25896	-4.58161
AT1G11410	-4.2133	-4.352
AT1G11420	-4.31166	-5.7414
AT1G11430	-4.50581	-4.43526
AT1G11440	-4.58128	-4.62614
AT1G11450	-4.37101	-5.02893
AT1G11460	-4.35365	-6.26048
AT1G11475	-4.53719	-5.25672
AT1G11480	-4.33716	-4.15996
AT1G11490	-4.57921	-6.00943
AT1G11500	-4.79365	-6.84406
AT1G11530	-4.69776	-4.71912
AT1G11540	-4.47356	-5.99896
AT1G11545	-4.45608	-4.70471
AT1G11560	-4.73608	-7.32118
AT1G11570	-4.76577	-6.54303
AT1G11572	-5.11967	-6.84406
AT1G11580	-4.39335	-4.95663
AT1G11600	-4.50785	-4.64312
AT1G11630	-4.5643	-5.23305
AT1G11650	-4.19685	-3.94333
AT1G11655	-5.0283	-6.34346
AT1G11660	-4.12557	-4.53585
AT1G11670	-4.14063	-3.94928
AT1G11680	-4.37187	-4.24454
AT1G11700	-4.7886	-4.53514
AT1G11710	-4.3634	-4.99382
AT1G11720	-3.98717	-3.78582
AT1G11730	-4.21464	-5.12945
AT1G11740	-4.1481	-6.58082
AT1G11750	-4.38138	-4.89549
AT1G11755	-4.43704	-5.3527
AT1G11760	-4.61139	-5.43188
AT1G11770	-4.58826	-7.62221
AT1G11780	-4.38999	-5.26238
AT1G11785	-4.69326	-5.29588
AT1G11790	-4.17893	-4.36453
AT1G11800	-4.44279	-5.16889
AT1G11820	-4.3154	-4.33891
AT1G11840	-4.29864	-4.32665
AT1G11850	-4.8837	-5.84406
AT1G11860	-4.31129	-3.95495
AT1G11870	-4.22382	-4.82564
AT1G11880	-4.36445	-5.13085
AT1G11890	-4.41784	-4.56265
AT1G11900	-4.62458	-5.68771
AT1G11905	-4.52698	-5.09458
AT1G11910	-4.17975	-3.91935
AT1G11915	-4.64175	-6.27979
AT1G11920	-4.58094	-6.77711
AT1G11925	-4.9184	-7.62221
AT1G11930	-4.40867	-4.5824
AT1G11940	-4.31842	-5.35037
AT1G11950	-4.05458	-4.85878
AT1G11960	-4.06871	-3.37507
AT1G11990	-4.2318	-5.97876
AT1G12000	-4.16556	-4.7942
AT1G12010	-4.45324	-6.07814
AT1G12020	-4.3634	-4.9529
AT1G12030	-4.47383	-5.52184
AT1G12040	-4.36487	-4.5544
AT1G12050	-4.21928	-4.87636
AT1G12060	-4.79365	-5.515
AT1G12070	-4.50349	-6.32118
AT1G12080	-4.77109	-5.64908
AT1G12090	-4.70738	-3.73196
AT1G12100	-5.06363	-6.15981
AT1G12110	-4.07741	-3.66971
AT1G12120	-4.21898	-4.25244
AT1G12130	-4.36529	-6.58082
AT1G12140	-4.25177	-4.27255
AT1G12150	-4.40243	-5.66317
AT1G12160	-4.42382	-5.80267
AT1G12170	-4.72197	-7.62221
AT1G12200	-4.37855	-4.89712
AT1G12210	-4.2371	-4.72239
AT1G12211	-4.30227	-6.09073
AT1G12220	-4.16596	-4.52774
AT1G12230	-4.28233	-4.61404
AT1G12240	-4.12691	-3.89909
AT1G12244	-4.7297	-4.99587
AT1G12250	-4.40174	-4.62439
AT1G12260	-4.17226	-5.30835
AT1G12270	-4.34977	-4.41485
AT1G12280	-4.24421	-3.89687
AT1G12290	-4.08145	-3.9925
AT1G12300	-4.31073	-5.16131
AT1G12320	-4.10822	-5.15981
AT1G12310	-4.56832	-5.06833
AT1G12330	-4.27492	-4.38042
AT1G12340	-5.10324	-7.14509
AT1G12350	-4.36867	-4.86634
AT1G12360	-4.0445	-4.32162
AT1G12370	-4.32682	-4.64678
AT1G12380	-4.2787	-4.71696
AT1G12390	-4.62153	-5.46688
AT1G12400	-4.7754	-5.60518
AT1G12410	-4.41288	-4.87792
AT1G12420	-4.2972	-3.79426
AT1G12430	-4.05201	-4.32401
AT1G12440	-4.54065	-4.81198
AT1G12450	-4.48368	-5.03562
AT1G12460	-4.25896	-4.52495
AT1G12470	-3.9447	-4.63904
AT1G12480	-4.43505	-5.00943
AT1G12490	-4.77378	-7.14509
AT1G12500	-4.42916	-3.776
AT1G12520	-4.44204	-4.45697
AT1G12530	-4.39021	-5.10107
AT1G12550	-4.62843	-5.22776
AT1G12560	-4.62458	-5.14509
AT1G12570	-4.2404	-5.74715
AT1G12580	-4.31747	-3.68439
AT1G12600	-4.27066	-6.47608
AT1G12610	-4.77378	-5.33891
AT1G12620	-4.3891	-5.06833
AT1G12630	-4.91466	-6.92324
AT1G12640	-4.35674	-4.87402
AT1G12650	-4.35674	-4.83404
AT1G12680	-4.26745	-4.61789
AT1G12700	-4.32069	-4.94188
AT1G12710	-4.42286	-4.55107
AT1G12730	-4.21123	-5.20391
AT1G12740	-4.26427	-4.86482
AT1G12750	-4.19188	-4.32031
AT1G12760	-4.41523	-4.27352
AT1G12770	-4.34573	-4.45756
AT1G12775	-4.49631	-5.3767
AT1G12780	-4.27236	-4.74831
AT1G12790	-4.41618	-5.03901
AT1G12800	-4.11091	-4.14843
AT1G12805	-5.09638	-7.14509
AT1G12810	-4.58232	-5.02233
AT1G12820	-4.40037	-3.80524
AT1G12840	-4.1557	-4.67136
AT1G12830	-4.90288	-4.83546
AT1G12845	-4.97629	-5.50164
AT1G12850	-4.51374	-4.38042
AT1G12855	-4.63858	-6.77711
AT1G12860	-4.42794	-3.89876
AT1G12870	-4.44658	-6.84406
AT1G12880	-4.50698	-4.61961
AT1G12890	-5.05427	-5.95945
AT1G12900	-4.56397	-3.75498
AT1G12910	-4.65922	-5.24564
AT1G12920	-4.57169	-4.55514
AT1G12930	-3.87286	-4.262
AT1G12940	-4.43382	-6.36694
AT1G12950	-4.26045	-5.08439
AT1G12970	-4.38248	-4.97876
AT1G12980	-4.71863	-6.39176
AT1G12990	-4.40913	-3.77532
AT1G13000	-4.24517	-4.84551
AT1G13020	-4.17389	-4.1122
AT1G13030	-4.21584	-4.9329
AT1G13040	-4.40588	-4.74657
AT1G13050	-4.42455	-4.8963
AT1G13060	-4.27715	-4.73798
AT1G13080	-4.4231	-4.46415
AT1G13090	-4.54381	-4.78652
AT1G13100	-4.50494	-4.6477
AT1G13110	-4.51138	-3.88462
AT1G13120	-4.08818	-4.58678
AT1G13130	-4.16318	-6.54303
AT1G13143	-5.10904	-6.26048
AT1G13160	-4.1481	-4.26887
AT1G13170	-4.17921	-4.58082
AT1G13180	-4.22443	-4.99793
AT1G13190	-4.30907	-4.3227
AT1G13195	-4.37725	-4.58718
AT1G13200	-4.71579	-7.14509
AT1G13210	-4.01381	-3.8206
AT1G13220	-4.05252	-4.17135
AT1G13230	-4.44785	-6.84406
AT1G13245	-4.93217	-4.03383
AT1G13250	-4.58128	-4.36334
AT1G13260	-4.57852	-3.05428
AT1G13270	-4.40496	-4.77341
AT1G13280	-4.6004	-4.80004
AT1G13300	-4.4658	-4.66127
AT1G13310	-4.37725	-5.83688
AT1G13320	-4.14861	-4.51196
AT1G13330	-4.32933	-5.34575
AT1G13340	-4.5102	-4.98774
AT1G13350	-4.09877	-3.84471
AT1G13360	-4.65509	-3.80917
AT1G13370	-4.88859	-7.32118
AT1G13380	-4.59286	-4.84334
AT1G13390	-4.3272	-4.1228
AT1G13400	-4.44582	-6.54303
AT1G13410	-4.39741	-5.39433
AT1G13420	-4.66005	-5.39433
AT1G13430	-4.70186	-6.20724
AT1G13440	-4.33755	-3.75374
AT1G13450	-4.36656	-4.4361
AT1G13460	-4.25946	-5.00312
AT1G13470	-4.52882	-5.73572
AT1G13480	-4.57715	-4.74947
AT1G13490	-4.54796	-6.19085
AT1G13500	-4.6323	-5.59283
AT1G13510	-4.6088	-5.22254
AT1G13520	-4.57	-4.94461
AT1G13530	-4.58897	-5.06111
AT1G13540	-4.7125	-5.28575
AT1G13550	-4.74407	-5.02452
AT1G13560	-4.24886	-3.63562
AT1G13570	-4.46899	-4.70157
AT1G13580	-4.303	-4.90956
AT1G13590	-4.63036	-5.48233
AT1G13600	-4.7914	-5.00626
AT1G13608	-4.9154	-6.92324
AT1G13610	-4.34292	-5.95011
AT1G13620	-4.67698	-6.66797
AT1G13630	-4.20932	-5.13085
AT1G13635	-4.33264	-5.94097
AT1G13640	-4.26477	-4.56076
AT1G13650	-4.42892	-4.66365
AT1G13670	-4.69731	-5.01799
AT1G13680	-4.303	-7.32118
AT1G13690	-4.80163	-4.9529
AT1G13700	-4.57407	-5.21567
AT1G13710	-4.38401	-5.77095
AT1G13730	-4.27612	-4.16844
AT1G13740	-4.50668	-4.16859
AT1G13750	-4.3154	-4.73012
AT1G13770	-4.24581	-4.90205
AT1G13780	-4.45169	-5.03338
AT1G13790	-4.23553	-5.05519
AT1G13800	-4.28741	-5.53943
AT1G13810	-4.68482	-5.72459
AT1G13820	-4.36382	-4.83334
AT1G13825	-4.77921	-7.02015
AT1G13830	-4.57339	-5.77711
AT1G13860	-4.20976	-4.75711
AT1G13870	-4.69236	-4.6542
AT1G13880	-4.4741	-4.31301
AT1G13890	-4.55966	-7.14509
AT1G13900	-4.37703	-4.93025
AT1G13910	-4.43308	-5.22254
AT1G13920	-4.44456	-5.3969
AT1G13930	-4.56764	-3.56367
AT1G13940	-4.14151	-4.1372
AT1G13950	-4.54445	-5.55033
AT1G13960	-4.2423	-4.18972
AT1G13970	-4.21793	-5.27196
AT1G13980	-3.97577	-4.24164
AT1G13990	-4.48037	-4.6542
AT1G14000	-4.27818	-4.25729
AT1G14010	-4.6033	-5.12115
AT1G14020	-4.38511	-4.72514
AT1G14030	-4.43481	-4.88343
AT1G14040	-4.06627	-4.93025
AT1G14060	-4.68614	-5.2918
AT1G14080	-4.4741	-5.7084
AT1G14100	-4.57646	-7.32118
AT1G14120	-4.55638	-4.86558
AT1G14130	-4.45092	-5.31472
AT1G14140	-4.48645	-5.08063
AT1G14150	-4.80048	-5.01369
AT1G14160	-4.61325	-6.50827
AT1G14170	-4.33421	-5.02562
AT1G14180	-4.40774	-5.08063
AT1G14185	-4.50175	-5.45786
AT1G14190	-4.51285	-5.8093
AT1G14200	-4.79422	-5.66317
AT1G14205	-4.71911	-5.92324
AT1G14210	-4.71391	-5.53943
AT1G14220	-4.70738	-5.89794
AT1G14230	-4.30796	-4.93917
AT1G14240	-4.23289	-5.45786
AT1G14250	-4.25748	-4.79809
AT1G14260	-4.46792	-5.8093
AT1G14270	-4.46157	-4.54959
AT1G14280	-4.58197	-4.2967
AT1G14290	-4.45092	-4.6817
AT1G14300	-4.43878	-5.28177
AT1G14310	-4.53314	-5.52184
AT1G14315	-4.86667	-6.92324
AT1G14320	-4.65592	-4.30982
AT1G14330	-4.41642	-4.48359
AT1G14340	-4.54892	-5.02782
AT1G14345	-4.77109	-4.47485
AT1G14350	-4.23851	-4.45254
AT1G14360	-4.44735	-5.39176
AT1G14370	-4.35839	-4.42937
AT1G14380	-4.19357	-4.63143
AT1G14390	-4.3087	-5.32118
AT1G14400	-4.44785	-4.20992
AT1G14410	-4.37101	-5.11706
AT1G14420	-4.44811	-6.44612
AT1G14430	-4.50932	-5.04015
AT1G14440	-4.25453	-4.78652
AT1G14450	-4.54636	-5.32996
AT1G14455	-5.06468	-6.71912
AT1G14460	-4.09843	-4.57222
AT1G14470	-4.59429	-4.89143
AT1G14480	-4.48396	-4.92937
AT1G14490	-4.7351	-5.81603
AT1G14500	-4.65468	-7.14509
AT1G14510	-4.28321	-4.53301
AT1G14520	-4.44053	-4.2384
AT1G14530	-4.31804	-4.61319
AT1G14540	-4.59572	-4.6969
AT1G14550	-4.58267	-5.64449
AT1G14560	-4.36825	-4.40869
AT1G14570	-4.15988	-4.33823
AT1G14580	-4.21035	-4.10953
AT1G14590	-4.50727	-5.07444
AT1G14600	-4.24999	-5.07076
AT1G14610	-3.9467	-4.01454
AT1G14620	-4.5099	-5.46992
AT1G14630	-4.4438	-5.65842
AT1G14640	-4.40704	-4.68872
AT1G14650	-4.08519	-3.74669
AT1G14660	-4.10566	-4.88264
AT1G14670	-4.28008	-4.22012
AT1G14680	-4.71721	-5.56151
AT1G14685	-4.20755	-3.73527
AT1G14687	-4.77486	-5.60102
AT1G14688	-4.7014	-6.41809
AT1G14690	-4.17579	-4.10966
AT1G14700	-4.34452	-4.515
AT1G14710	-4.16159	-3.93683
AT1G14720	-4.4176	-3.84283
AT1G14730	-4.54476	-5.47608
AT1G14740	-4.32279	-3.73872
AT1G14750	-4.20289	-5.63544
AT1G14760	-4.81804	-6.84406
AT1G14770	-4.45712	-5.65373
AT1G14780	-4.28042	-4.36214
AT1G14790	-4.13365	-4.95569
AT1G14810	-4.36571	-4.5965
AT1G14820	-4.48368	-4.66127
AT1G14830	-4.12935	-4.29424
AT1G14840	-4.13862	-4.22811
AT1G14850	-3.87948	-4.26561
AT1G14860	-4.52485	-4.74369
AT1G14870	-4.64335	-4.21414
AT1G14880	-4.63582	-5.77095
AT1G14890	-4.80801	-5.28776
AT1G14900	-4.70738	-4.8787
AT1G14910	-4.18962	-4.62526
AT1G14920	-4.42334	-4.41323
AT1G14960	-4.76102	-5.95011
AT1G14970	-4.19613	-4.72624
AT1G14980	-4.59608	-5.13934
AT1G14990	-4.70645	-5.27003
AT1G15000	-4.70094	-5.12806
AT1G15010	-4.87818	-4.8558
AT1G15015	-4.8837	-6.44612
AT1G15020	-4.08408	-4.98774
AT1G15030	-4.34192	-4.02298
AT1G15040	-4.61325	-4.84624
AT1G15050	-4.64979	-5.56151
AT1G15060	-4.17975	-4.2918
AT1G15080	-4.46739	-5.242
AT1G15085	-5.02061	-6.77711
AT1G15100	-4.84643	-4.00322
AT1G15110	-4.24072	-4.38947
AT1G15120	-4.50147	-4.92849
AT1G15125	-4.61737	-4.95945
AT1G15130	-4.17267	-4.01615
AT1G15140	-4.4176	-4.58638
AT1G15150	-4.4117	-6.242
AT1G15165	-4.42916	-4.58558
AT1G15170	-4.45015	-4.83334
AT1G15180	-4.44633	-4.42521
AT1G15190	-4.73117	-5.91464
AT1G15200	-4.30027	-4.0854
AT1G15210	-4.04039	-4.57846
AT1G15215	-4.44103	-5.22254
AT1G15220	-4.62382	-5.42909
AT1G15230	-4.69731	-5.24564
AT1G15240	-4.08563	-3.85721
AT1G15250	-4.87818	-5.34575
AT1G15260	-4.98761	-5.31472
AT1G15270	-4.63582	-4.76791
AT1G15280	-4.13862	-3.64853
AT1G15290	-3.86914	-3.20562
AT1G15310	-4.26377	-5.61361
AT1G15320	-4.49888	-6.77711
AT1G15330	-4.66759	-6.92324
AT1G15340	-4.40105	-3.83589
AT1G15350	-4.48757	-4.76187
AT1G15370	-4.53782	-4.67773
AT1G15380	-4.35365	-5.242
AT1G15385	-5.01306	-6.77711
AT1G15390	-4.68263	-5.59691
AT1G15400	-4.59536	-4.96997
AT1G15410	-4.32817	-4.78462
AT1G15415	-4.96777	-5.67282
AT1G15420	-4.50494	-4.47176
AT1G15430	-4.41832	-4.82772
AT1G15440	-4.23632	-4.30082
AT1G15460	-4.07063	-5.65373
AT1G15470	-4.38291	-5.18605
AT1G15480	-4.36634	-5.16889
AT1G15490	-4.22657	-4.73291
AT1G15500	-4.34937	-4.1191
AT1G15510	-4.39786	-5.08565
AT1G15520	-3.96216	-5.32996
AT1G15530	-4.4834	-4.55107
AT1G15540	-4.48147	-7.14509
AT1G15550	-4.49037	-5.66317
AT1G15570	-4.15259	-5.02342
AT1G15580	-4.85676	-5.59283
AT1G15600	-4.57886	-7.14509
AT1G15620	-4.73559	-7.32118
AT1G15625	-4.74559	-6.29999
AT1G15630	-4.69595	-7.14509
AT1G15640	-4.6185	-6.39176
AT1G15660	-4.15389	-4.83974
AT1G15670	-4.53376	-4.69949
AT1G15690	-4.26544	-2.98202
AT1G15700	-4.77271	-5.60102
AT1G15710	-4.54065	-4.53408
AT1G15720	-4.64857	-5.88982
AT1G15730	-4.40496	-4.46931
AT1G15740	-4.2217	-4.19117
AT1G15750	-3.96584	-3.63589
AT1G15760	-4.75633	-5.59691
AT1G15780	-3.92036	-4.01038
AT1G15790	-4.44836	-6.29999
AT1G15800	-4.31823	-4.69897
AT1G15810	-4.4082	-4.61532
AT1G15820	-4.72293	-3.96861
AT1G15830	-4.50349	-5.33218
AT1G15840	-4.91391	-7.62221
AT1G15860	-4.39133	-4.80135
AT1G15870	-4.71203	-6.07814
AT1G15880	-4.52546	-4.69897
AT1G15885	-4.97116	-5.60518
AT1G15890	-4.29684	-4.70893
AT1G15900	-5.14302	-6.11706
AT1G15910	-4.20405	-4.77774
AT1G15920	-4.54033	-4.57689
AT1G15930	-4.5541	-4.4378
AT1G15940	-4.01138	-3.97288
AT1G15950	-4.14063	-3.73725
AT1G15960	-4.10822	-4.65513
AT1G15970	-4.30027	-4.66749
AT1G15980	-4.46368	-4.21312
AT1G16000	-4.96441	-5.68771
AT1G16010	-4.44128	-4.26984
AT1G16020	-4.28548	-4.57338
AT1G16022	-5.19244	-6.242
AT1G16025	-5.27818	-6.06591
AT1G16030	-4.36529	-5.64908
AT1G16040	-4.30907	-5.11842
AT1G16060	-4.1557	-5.15386
AT1G16070	-4.20697	-5.90621
AT1G16080	-4.5032	-4.32687
AT1G16090	-4.62535	-4.57689
AT1G16110	-4.41429	-4.32162
AT1G16120	-4.392	-5.14077
AT1G16130	-4.33283	-5.10502
AT1G16150	-4.38007	-5.62658
AT1G16160	-4.35922	-6.19085
AT1G16170	-4.60807	-5.15981
AT1G16180	-4.28618	-4.38896
AT1G16190	-4.37294	-4.63679
AT1G16210	-4.59251	-4.51704
AT1G16220	-4.3674	-5.16889
AT1G16225	-4.53314	-6.54303
AT1G16230	-4.80336	-6.84406
AT1G16240	-4.48479	-4.63544
AT1G16250	-4.39877	-4.6862
AT1G16260	-4.39718	-4.28475
AT1G16270	-4.02579	-4.01444
AT1G16280	-4.31559	-5.02452
AT1G16290	-4.27457	-6.92324
AT1G16300	-4.25929	-5.2918
AT1G16310	-4.34593	-5.4792
AT1G16320	-4.65839	-4.48613
AT1G16330	-4.02675	-5.85878
AT1G16340	-4.32126	-5.7897
AT1G16350	-4.4219	-4.78211
AT1G16360	-4.32317	-7.14509
AT1G16370	-4.55868	-5.47608
AT1G16390	-4.44103	-5.20724
AT1G16400	-4.32914	-5.42631
AT1G16410	-4.18376	-4.47764
AT1G16420	-4.50756	-5.41809
AT1G16430	-4.82771	-5.76488
AT1G16440	-4.50003	-5.43752
AT1G16445	-4.58371	-5.90621
AT1G16460	-4.31185	-4.75474
AT1G16470	-4.32817	-4.93737
AT1G16480	-4.30759	-4.85062
AT1G16490	-4.57955	-6.62221
AT1G16500	-4.59358	-4.92324
AT1G16510	-4.96946	-5.77711
AT1G16515	-5.01588	-5.93202
AT1G16520	-4.34372	-5.09717
AT1G16530	-4.50262	-5.78336
AT1G16540	-3.96241	-4.67822
AT1G16560	-4.44964	-4.77526
AT1G16570	-4.31842	-5.32996
AT1G16590	-4.6638	-5.88982
AT1G16610	-4.21494	-4.34621
AT1G16630	-4.39133	-5.04934
AT1G16640	-4.74914	-6.27979
AT1G16650	-4.22397	-4.91549
AT1G16670	-4.32952	-4.88027
AT1G16680	-4.2013	-4.39151
AT1G16690	-4.20463	-5.09717
AT1G16700	-4.38977	-5.14509
AT1G16705	-4.53594	-5.59691
AT1G16710	-3.82201	-3.82842
AT1G16720	-4.22306	-3.60198
AT1G16730	-4.81152	-4.76187
AT1G16740	-4.59003	-4.38442
AT1G16750	-4.32894	-4.59568
AT1G16760	-4.21079	-7.02015
AT1G16770	-4.56832	-6.62221
AT1G16780	-4.07288	-4.6802
AT1G16790	-4.86201	-5.7084
AT1G16800	-3.72418	-4.11436
AT1G16810	-4.68968	-4.73516
AT1G16820	-4.52515	-5.47299
AT1G16825	-4.56231	-5.38417
AT1G16830	-4.5006	-5.56531
AT1G16840	-4.64736	-4.18828
AT1G16850	-4.83262	-4.45786
AT1G16860	-4.24934	-3.72327
AT1G16870	-4.36256	-5.19085
AT1G16880	-4.33735	-3.99403
AT1G16890	-4.38821	-4.46627
AT1G16900	-4.27594	-4.91892
AT1G16905	-4.60696	-6.77711
AT1G16910	-4.80394	-7.14509
AT1G16916	-4.93217	-5.63544
AT1G16920	-4.44329	-4.92498
AT1G16930	-4.50523	-5.21059
AT1G16960	-4.71344	-4.90371
AT1G16970	-4.014	-5.00521
AT1G16980	-4.05447	-7.32118
AT1G17000	-4.06807	-7.62221
AT1G17010	-4.54572	-6.92324
AT1G17020	-4.46289	-6.32118
AT1G17030	-4.43087	-6.09073
AT1G17040	-4.19585	-4.74599
AT1G17050	-4.45169	-3.88637
AT1G17060	-4.18822	-4.54339
AT1G17065	-4.50668	-7.14509
AT1G17070	-4.3611	-4.93558
AT1G17080	-4.617	-4.42191
AT1G17090	-4.40404	-5.23482
AT1G17100	-4.87681	-4.23768
AT1G17110	-4.05664	-3.76803
AT1G17120	-4.47437	-5.11301
AT1G17130	-4.35242	-4.69228
AT1G17140	-4.47846	-4.23536
AT1G17145	-4.28776	-4.32643
AT1G17147	-4.92984	-5.55033
AT1G17160	-4.55605	-5.16131
AT1G17170	-4.69147	-4.61404
AT1G17180	-4.78804	-4.84189
AT1G17190	-4.65345	-4.80663
AT1G17200	-4.54892	-4.50527
AT1G17210	-4.063	-3.77071
AT1G17220	-4.02233	-3.48912
AT1G17230	-4.19528	-4.70418
AT1G17235	-4.96777	-6.77711
AT1G17240	-4.42166	-5.69793
AT1G17250	-4.45375	-5.55775
AT1G17260	-4.13464	-5.22427
AT1G17270	-4.35881	-5.2918
AT1G17280	-4.16703	-4.53585
AT1G17285	-4.80801	-5.95011
AT1G17290	-4.11919	-4.12667
AT1G17300	-4.71674	-6.71912
AT1G17310	-4.87749	-7.32118
AT1G17330	-4.40681	-5.01049
AT1G17340	-4.0442	-4.41216
AT1G17345	-4.68132	-6.04243
AT1G17350	-4.2495	-5.18288
AT1G17360	-4.07395	-3.64235
AT1G17370	-4.18279	-4.06195
AT1G17380	-4.40704	-4.48359
AT1G17400	-4.38357	-6.242
AT1G17410	-4.57578	-5.07444
AT1G17420	-4.16609	-4.29588
AT1G17430	-4.55671	-5.47299
AT1G17440	-4.18154	-3.84537
AT1G17450	-3.82134	-4.44496
AT1G17455	-4.56764	-5.12253
AT1G17460	-4.15857	-5.24564
AT1G17470	-4.20726	-4.91635
AT1G17480	-4.47655	-5.67773
AT1G17490	-4.77163	-5.58082
AT1G17500	-4.04259	-4.28336
AT1G17510	-4.99473	-5.75298
AT1G17520	-4.27956	-4.60895
AT1G17530	-4.54636	-4.91125
AT1G17540	-4.19685	-5.85878
AT1G17545	-5.01026	-6.66797
AT1G17550	-4.27956	-3.85261
AT1G17560	-4.64295	-5.99896
AT1G17580	-3.73981	-4.28776
AT1G17590	-4.41999	-4.94552
AT1G17600	-4.09232	-4.79034
AT1G17610	-4.23569	-5.34118
AT1G17615	-4.6638	-6.50827
AT1G17620	-4.64016	-4.25355
AT1G17630	-4.40588	-5.18446
AT1G17640	-4.45092	-5.55775
AT1G17650	-4.39312	-5.21567
AT1G17665	-4.34492	-5.18605
AT1G17680	-3.96174	-4.46204
AT1G17690	-3.98585	-4.66317
AT1G17700	-4.83885	-6.242
AT1G17710	-4.46819	-4.04772
AT1G17720	-4.06363	-3.98153
AT1G17730	-4.6937	-4.49124
AT1G17744	-4.83822	-6.92324
AT1G17745	-4.08221	-4.32183
AT1G17750	-4.21748	-5.00943
AT1G17760	-3.92089	-4.89467
AT1G17780	-4.51285	-4.65842
AT1G17790	-4.42867	-4.58518
AT1G17810	-4.60403	-7.32118
AT1G17820	-4.15324	-4.53621
AT1G17830	-4.29594	-4.52081
AT1G17840	-4.194	-3.88051
AT1G17850	-4.33303	-4.85136
AT1G17860	-4.96025	-5.36694
AT1G17870	-4.39492	-4.85136
AT1G17880	-4.55671	-4.43188
AT1G17890	-4.59823	-5.20226
AT1G17910	-4.41453	-7.32118
AT1G17920	-4.14214	-5.03901
AT1G17930	-4.36026	-5.11842
AT1G17940	-4.13626	-4.66797
AT1G17950	-4.45349	-5.97876
AT1G17960	-4.23351	-5.2384
AT1G17970	-4.30833	-4.58879
AT1G17980	-4.14695	-4.58758
AT1G18030	-4.39155	-4.76912
AT1G18040	-4.35777	-5.15239
AT1G18050	-4.54254	-5.88185
AT1G18060	-4.53532	-4.18399
AT1G18070	-4.09729	-3.85254
AT1G18080	-4.52944	-4.20741
AT1G18090	-4.23335	-4.54051
AT1G18100	-4.2744	-6.11706
AT1G18130	-4.19857	-7.14509
AT1G18140	-4.32972	-5.69279
AT1G18150	-4.19713	-4.17754
AT1G18160	-4.03692	-3.99148
AT1G18170	-4.57475	-5.17351
AT1G18180	-4.52729	-5.5253
AT1G18190	-4.24119	-4.40368
AT1G18197	-4.68835	-5.90621
AT1G18200	-4.49917	-3.87379
AT1G18210	-4.3871	-3.27325
AT1G18250	-4.617	-5.36694
AT1G18260	-4.26661	-4.75298
AT1G18265	-4.72582	-5.59283
AT1G18270	-3.77368	-4.15877
AT1G18280	-4.71816	-6.71912
AT1G18290	-4.70277	-5.44037
AT1G18300	-4.65798	-3.7608
AT1G18320	-4.99473	-5.26048
AT1G18330	-4.85741	-4.31686
AT1G18335	-4.39673	-4.82012
AT1G18340	-4.41405	-4.85804
AT1G18350	-4.82345	-6.14509
AT1G18360	-4.32279	-4.24527
AT1G18370	-4.07708	-4.88106
AT1G18390	-4.10822	-3.83348
AT1G18400	-4.30888	-4.70053
AT1G18410	-3.97261	-5.515
AT1G18420	-4.4621	-5.76488
AT1G18440	-4.49745	-4.84262
AT1G18450	-4.18182	-4.82012
AT1G18460	-4.21943	-3.70935
AT1G18470	-4.13058	-4.09099
AT1G18480	-4.66088	-4.64358
AT1G18485	-4.27749	-4.49059
AT1G18490	-4.40843	-5.09717
AT1G18500	-4.17159	-4.50727
AT1G18510	-4.95448	-6.66797
AT1G18540	-4.41903	-4.55963
AT1G18550	-4.24151	-4.78336
AT1G18560	-4.32856	-5.14077
AT1G18570	-4.53907	-4.82287
AT1G18580	-4.34856	-4.70418
AT1G18590	-4.54381	-5.23661
AT1G18600	-4.30796	-5.37917
AT1G18610	-4.14976	-4.60061
AT1G18620	-4.09041	-4.12653
AT1G18630	-4.50031	-5.56531
AT1G18640	-4.41689	-5.41002
AT1G18650	-4.38445	-4.45489
AT1G18660	-4.07352	-3.95021
AT1G18670	-4.10752	-4.59
AT1G18680	-4.57749	-6.19085
AT1G18690	-4.16357	-4.66797
AT1G18700	-3.91533	-4.15165
AT1G18710	-4.2631	-3.55007
AT1G18720	-4.38073	-3.97985
AT1G18730	-4.50436	-4.43188
AT1G18740	-4.58371	-3.56318
AT1G18750	-4.23351	-4.46688
AT1G18773	-4.68394	-5.41539
AT1G18800	-4.32933	-5.04015
AT1G18810	-4.4566	-4.33107
AT1G18830	-4.00813	-5.95011
AT1G18835	-4.97801	-6.77711
AT1G18840	-4.19443	-4.69742
AT1G18850	-4.5397	-4.57885
AT1G18860	-4.25372	-5.18288
AT1G18870	-4.1285	-4.43272
AT1G18880	-4.32586	-5.00416
AT1G18890	-4.25274	-3.88169
AT1G18900	-4.21988	-3.95411
AT1G18910	-4.01297	-4.58598
AT1G18940	-4.49831	-5.60518
AT1G18950	-3.94478	-4.04495
AT1G18960	-4.62002	-6.92324
AT1G18970	-4.71768	-5.67773
AT1G18975	-4.12655	-6.92324
AT1G18980	-4.78031	-5.37424
AT1G18990	-4.45015	-5.7084
AT1G19000	-4.36529	-4.29979
AT1G19010	-4.40243	-4.83974
AT1G19020	-4.99473	-4.51875
AT1G19025	-4.3792	-4.75064
AT1G19050	-4.62959	-4.07641
AT1G19080	-4.49234	-4.65513
AT1G19090	-4.1375	-7.62221
AT1G19100	-3.91488	-4.41701
AT1G19110	-4.18072	-4.30666
AT1G19115	-4.48757	-6.54303
AT1G19120	-4.63819	-5.25672
AT1G19130	-4.69147	-4.78652
AT1G19140	-4.49602	-4.46688
AT1G19150	-4.74006	-4.94827
AT1G19170	-4.33362	-4.90537
AT1G19180	-4.53252	-3.60489
AT1G19190	-4.76524	-5.52879
AT1G19200	-4.6888	-4.48265
AT1G19210	-4.91765	-6.66797
AT1G19220	-4.02434	-4.25263
AT1G19230	-4.02014	-4.66269
AT1G19240	-4.6946	-5.03901
AT1G19250	-4.29006	-5.44324
AT1G19270	-4.19957	-4.56265
AT1G19290	-4.25421	-4.96804
AT1G19300	-4.58406	-4.20176
AT1G19310	-4.6242	-5.00521
AT1G19320	-4.926	-6.32118
AT1G19330	-4.25601	-4.13607
AT1G19340	-4.38379	-4.95011
AT1G19350	-4.32509	-3.32415
AT1G19360	-4.44204	-4.72956
AT1G19370	-4.41571	-4.03473
AT1G19380	-4.83077	-4.67872
AT1G19390	-4.38777	-6.58082
AT1G19394	-4.83016	-5.19246
AT1G19396	-4.47873	-4.79874
AT1G19397	-4.8548	-5.08946
AT1G19400	-4.37964	-3.7883
AT1G19430	-4.19785	-4.6738
AT1G19440	-4.47928	-4.60476
AT1G19450	-4.22871	-3.4275
AT1G19470	-4.8051	-6.14509
AT1G19480	-4.42022	-5.02893
AT1G19485	-4.14151	-4.14206
AT1G19490	-4.36613	-3.86512
AT1G19500	-4.75478	-6.62221
AT1G19510	-4.65922	-5.75298
AT1G19520	-4.27406	-4.47577
AT1G19530	-4.63661	-6.50827
AT1G19540	-4.33993	-6.41809
AT1G19550	-5.08963	-7.32118
AT1G19565	-4.88024	-6.34346
AT1G19570	-4.75324	-4.15922
AT1G19580	-4.35922	-4.6589
AT1G19600	-4.37985	-4.75181
AT1G19610	-4.89354	-7.14509
AT1G19630	-4.06733	-5.51841
AT1G19620	-4.88231	-5.53231
AT1G19640	-4.22703	-5.05636
AT1G19650	-4.21241	-4.41297
AT1G19660	-4.31073	-4.60268
AT1G19670	-4.60004	-4.45519
AT1G19680	-4.37617	-4.53728
AT1G19690	-4.48423	-4.94097
AT1G19700	-4.20246	-3.65438
AT1G19710	-4.465	-4.68219
AT1G19715	-4.33342	-3.79757
AT1G19720	-4.37725	-3.37206
AT1G19730	-4.7553	-5.10238
AT1G19740	-4.7825	-4.07976
AT1G19750	-4.31465	-4.79744
AT1G19770	-4.637	-3.99907
AT1G19780	-4.3052	-6.66797
AT1G19790	-4.35964	-5.85878
AT1G19800	-4.53283	-4.92237
AT1G19835	-4.11931	-3.92972
AT1G19840	-4.75221	-5.63099
AT1G19850	-4.07212	-4.8787
AT1G19860	-4.25209	-4.25096
AT1G19870	-4.17879	-3.86164
AT1G19880	-4.22519	-4.15534
AT1G19900	-4.53159	-5.78336
AT1G19910	-4.61102	-4.28098
AT1G19920	-4.37294	-4.13324
AT1G19940	-4.13242	-5.34805
AT1G19950	-4.33716	-5.06591
AT1G19960	-4.81984	-5.07567
AT1G19970	-4.49489	-4.83334
AT1G19980	-4.46792	-5.15981
AT1G19990	-4.51404	-5.04934
AT1G20000	-5.05119	-7.14509
AT1G20010	-4.28268	-3.65401
AT1G20020	-4.41476	-3.20557
AT1G20030	-4.52944	-4.17166
AT1G20050	-4.65223	-4.94369
AT1G20060	-3.98497	-5.07444
AT1G20065	-4.50031	-6.15981
AT1G20070	-4.71721	-4.29444
AT1G20090	-4.52273	-4.45224
AT1G20100	-4.49347	-3.41539
AT1G20110	-4.24421	-3.77544
AT1G20120	-4.45479	-5.03338
AT1G20130	-4.34132	-7.14509
AT1G20140	-4.57034	-5.60102
AT1G20150	-4.31447	-6.71912
AT1G20160	-4.24838	-5.58479
AT1G20180	-4.50639	-5.94097
AT1G20190	-4.57101	-4.57494
AT1G20200	-4.20536	-4.48708
AT1G20220	-4.33244	-4.64221
AT1G20225	-4.61888	-5.08565
AT1G20230	-4.40519	-5.07198
AT1G20260	-4.15143	-4.03215
AT1G20270	-4.35161	-5.15092
AT1G20290	-4.11884	-7.32118
AT1G20300	-4.48729	-4.68822
AT1G20310	-4.69013	-6.58082
AT1G20330	-4.62191	-4.15313
AT1G20340	-4.6937	-4.05354
AT1G20350	-4.83697	-7.14509
AT1G20370	-4.48451	-4.99587
AT1G20380	-4.19943	-5.17817
AT1G20400	-4.08298	-7.14509
AT1G20410	-4.19173	-5.09073
AT1G20430	-4.89926	-5.0345
AT1G20440	-4.36677	-2.49971
AT1G20450	-4.55475	-2.47295
AT1G20460	-4.3708	-4.35716
AT1G20470	-5.06892	-4.6477
AT1G20480	-4.44204	-5.17817
AT1G20490	-4.33953	-4.8748
AT1G20500	-4.43112	-7.32118
AT1G20510	-4.3871	-3.99979
AT1G20520	-5.0322	-7.14509
AT1G20530	-4.36487	-5.95945
AT1G20540	-4.37187	-4.92586
AT1G20550	-4.21898	-5.42356
AT1G20560	-4.39877	-4.62439
AT1G20570	-4.15221	-5.17817
AT1G20575	-4.48479	-5.28776
AT1G20580	-4.54508	-4.70001
AT1G20610	-4.26965	-5.24381
AT1G20620	-4.26294	-3.69284
AT1G20630	-4.1899	-4.61064
AT1G20640	-4.1339	-4.3002
AT1G20650	-4.33499	-4.28555
AT1G20670	-4.1323	-4.04369
AT1G20680	-4.64817	-6.54303
AT1G20693	-4.42818	-3.68726
AT1G20696	-4.32374	-3.6588
AT1G20700	-4.57955	-5.98874
AT1G20720	-3.88593	-5.04357
AT1G20735	-4.74056	-6.71912
AT1G20750	-3.99339	-7.62221
AT1G20760	-3.96912	-4.23714
AT1G20770	-4.54796	-4.969
AT1G20780	-4.14989	-4.17351
AT1G20795	-4.71438	-7.14509
AT1G20810	-4.5643	-4.69638
AT1G20816	-4.6323	-5.53585
AT1G20823	-4.86733	-4.1749
AT1G20830	-4.479	-4.69075
AT1G20840	-4.23867	-4.28856
AT1G20850	-4.53469	-5.06954
AT1G20860	-4.09131	-4.75592
AT1G20870	-4.37942	-5.26428
AT1G20880	-4.25291	-4.48804
AT1G20890	-4.53376	-5.10899
AT1G20900	-4.57373	-4.55291
AT1G20910	-4.05191	-4.50494
AT1G20920	-4.06892	-3.49326
AT1G20925	-4.33735	-6.00943
AT1G20930	-4.45169	-5.31046
AT1G20950	-4.11397	-4.5309
AT1G20960	-3.82201	-3.45572
AT1G20970	-3.99743	-3.97084
AT1G20980	-4.08596	-3.68595
AT1G20990	-4.48202	-6.04243
AT1G21000	-4.48785	-3.45676
AT1G21010	-4.69912	-4.66365
AT1G21050	-4.61587	-3.78932
AT1G21060	-4.38732	-4.235
AT1G21065	-4.60221	-4.35014
AT1G21070	-4.45947	-4.85729
AT1G21080	-4.1885	-3.78198
AT1G21090	-4.34533	-4.72679
AT1G21100	-4.59895	-5.1957
AT1G21110	-4.83139	-5.148
AT1G21120	-4.7605	-5.26238
AT1G21130	-4.52821	-3.77126
AT1G21140	-4.77432	-5.85136
AT1G21150	-4.61926	-5.80267
AT1G21160	-4.03514	-4.03215
AT1G21170	-3.92768	-4.62352
AT1G21190	-4.71911	-5.2402
AT1G21200	-4.31241	-4.40054
AT1G21210	-4.25519	-4.88422
AT1G21230	-4.29148	-6.84406
AT1G21240	-4.39583	-5.74715
AT1G21250	-4.34593	-4.77218
AT1G21270	-4.26965	-4.42493
AT1G21280	-4.87749	-5.2493
AT1G21310	-4.60367	-3.40473
AT1G21320	-4.21035	-5.56531
AT1G21326	-4.85872	-5.34575
AT1G21350	-4.33874	-5.09201
AT1G21360	-4.27253	-4.96804
AT1G21370	-4.53067	-5.14509
AT1G21380	-4.31353	-4.32533
AT1G21390	-4.5528	-4.66652
AT1G21400	-4.26194	-4.44037
AT1G21410	-4.37401	-4.66942
AT1G21440	-4.41927	-4.92498
AT1G21450	-4.24072	-4.00721
AT1G21460	-4.41975	-4.05968
AT1G21470	-4.62612	-6.41809
AT1G21480	-4.35468	-5.14221
AT1G21500	-4.62229	-4.29834
AT1G21510	-4.6077	-6.66797
AT1G21520	-4.73362	-6.29999
AT1G21540	-4.46553	-4.57494
AT1G21550	-4.79365	-5.70313
AT1G21560	-4.32972	-5.07814
AT1G21580	-3.87701	-2.96728
AT1G21590	-4.21928	-3.92272
AT1G21600	-4.3154	-4.32819
AT1G21610	-4.03083	-4.19652
AT1G21620	-4.80336	-6.66797
AT1G21630	-3.88663	-3.73561
AT1G21640	-4.12679	-4.04106
AT1G21650	-3.70204	-4.57029
AT1G21651	-4.27236	-4.78273
AT1G21660	-4.22397	-3.81773
AT1G21670	-4.47764	-3.79893
AT1G21680	-4.41689	-3.98153
[truncated: 20,911 more rows]

## Sheet: Figure 4c
ID	Normalized CAP-C 4℃ 12h contact density per gene	Normalized plaNET-seq reads per gene (4℃ 12h)
AT1G01010	-4.4512	-4.83662
AT1G01020	-4.28447	-4.23538
AT1G01030	-4.36484	-4.69638
AT1G01040	-3.80066	-3.72527
AT1G01050	-4.4257	-4.62438
AT1G01060	-4.08655	-3.5142
AT1G01070	-4.27447	-4.9224
AT1G01080	-4.42786	-4.57727
AT1G01090	-4.42678	-4.41445
AT1G01100	-4.6747	-4.20087
AT1G01110	-4.26669	-5.70356
AT1G01120	-4.47748	-4.36777
AT1G01130	-4.49734	-5.41167
AT1G01140	-4.16646	-3.90499
AT1G01150	-4.36672	-6.7158
AT1G01160	-4.49734	-4.69876
AT1G01170	-4.8429	-5.15265
AT1G01180	-4.64397	-5.76155
AT1G01190	-4.47506	-5.83662
AT1G01200	-4.43697	-5.20296
AT1G01210	-4.53767	-4.62087
AT1G01220	-4.19335	-4.39923
AT1G01225	-4.64755	-5.39953
AT1G01230	-4.51373	-4.31169
AT1G01240	-4.41752	-4.65348
AT1G01250	-4.90103	-5.60665
AT1G01260	-4.2458	-4.28998
AT1G01290	-4.42894	-4.97318
AT1G01300	-4.52306	-3.9417
AT1G01305	-4.9287	-6.7158
AT1G01310	-4.84197	-6.95883
AT1G01320	-3.72694	-3.49193
AT1G01340	-4.18072	-5.16644
AT1G01350	-4.4663	-4.83417
AT1G01355	-4.72102	-6.60665
AT1G01360	-4.65236	-4.35111
AT1G01370	-4.27094	-5.22845
AT1G01380	-4.72102	-5.49271
AT1G01390	-4.50589	-5.01559
AT1G01420	-4.52486	-3.86366
AT1G01430	-4.37018	-3.9986
AT1G01440	-4.19715	-4.52227
AT1G01450	-4.57449	-7.56089
AT1G01453	-4.61086	-5.8285
AT1G01470	-4.714	-2.84506
AT1G01480	-4.31341	-5.39358
AT1G01490	-4.24437	-4.12824
AT1G01500	-4.48688	-3.94305
AT1G01510	-4.26223	-4.23007
AT1G01520	-4.54754	-4.39506
AT1G01540	-4.30166	-3.74725
AT1G01550	-4.44854	-3.43763
AT1G01560	-4.4207	-5.00459
AT1G01570	-4.32408	-5.59711
AT1G01580	-4.10916	-4.85078
AT1G01590	-4.16488	-7.25986
AT1G01600	-4.40639	-5.18068
AT1G01610	-4.28292	-4.34183
AT1G01620	-4.49691	-4.56351
AT1G01630	-4.38692	-4.69225
AT1G01640	-4.56252	-5.44032
AT1G01650	-4.06553	-3.47092
AT1G01660	-4.26619	-5.55229
AT1G01670	-4.198	-5.55657
AT1G01680	-4.41858	-5.7685
AT1G01690	-4.25009	-5.44032
AT1G01695	-4.46828	-6.16295
AT1G01700	-4.40502	-5.69757
AT1G01710	-4.28085	-4.48791
AT1G01715	-4.59946	-4.80654
AT1G01720	-4.56697	-3.85307
AT1G01725	-4.77609	-5.22045
AT1G01730	-4.64516	-4.8888
AT1G01740	-4.37463	-4.74333
AT1G01750	-4.81918	-6.01683
AT1G01760	-4.46082	-4.64077
AT1G01770	-4.06663	-4.98686
AT1G01780	-4.71469	-4.94494
AT1G01790	-3.98448	-3.86366
AT1G01800	-4.52441	-5.03715
AT1G01810	-5.11054	-6.21847
AT1G01820	-4.41401	-4.45165
AT1G01830	-4.15785	-4.37563
AT1G01840	-4.96071	-5.93764
AT1G01860	-4.47748	-5.03326
AT1G01880	-4.3394	-4.95451
AT1G01900	-4.29126	-5.23456
AT1G01910	-4.25273	-4.3421
AT1G01920	-4.21007	-4.92945
AT1G01930	-4.24889	-4.57323
AT1G01940	-4.44854	-4.66769
AT1G01950	-4.02433	-4.57953
AT1G01960	-3.91842	-3.95333
AT1G01970	-4.4512	-4.74201
AT1G01980	-4.55812	-6.6578
AT1G01990	-4.5504	-4.89158
AT1G02000	-4.39221	-4.75949
AT1G02010	-4.02276	-4.51245
AT1G02020	-4.36641	-4.69049
AT1G02030	-4.33326	-5.7158
AT1G02040	-4.67026	-5.99269
AT1G02050	-4.59946	-5.4086
AT1G02060	-4.42894	-5.09403
AT1G02065	-4.43808	-5.51168
AT1G02070	-4.79583	-6.95883
AT1G02080	-3.65808	-3.3909
AT1G02090	-4.35988	-3.97117
AT1G02100	-4.2939	-4.35245
AT1G02110	-4.39387	-4.53436
AT1G02120	-4.12701	-4.08784
AT1G02130	-4.48236	-4.66053
AT1G02140	-4.65661	-4.35004
AT1G02145	-4.17848	-4.58134
AT1G02150	-4.47667	-4.50705
AT1G02160	-4.81125	-5.1825
AT1G02170	-4.51903	-4.6841
AT1G02180	-4.76497	-6.21847
AT1G02190	-4.33705	-6.44695
AT1G02205	-4.07712	-4.55786
AT1G02220	-4.48359	-5.27086
AT1G02230	-4.50287	-6.86192
AT1G02250	-4.6203	-6.5195
AT1G02260	-4.31843	-4.33948
AT1G02270	-4.30873	-3.88047
AT1G02280	-4.52576	-4.45402
AT1G02290	-4.46749	-5.03845
AT1G02300	-4.40434	-4.41632
AT1G02305	-4.40571	-4.24724
AT1G02310	-4.32351	-3.73191
AT1G02330	-4.6	-4.43314
AT1G02335	-4.66775	-5.62137
AT1G02340	-4.34087	-4.05008
AT1G02350	-4.96442	-5.5397
AT1G02360	-4.6	-5.17888
AT1G02370	-4.39621	-4.84073
AT1G02380	-4.39022	-5.55657
AT1G02390	-4.26644	-4.96983
AT1G02400	-4.29021	-3.5718
AT1G02405	-5.05364	-5.82053
AT1G02410	-4.54706	-4.67666
AT1G02420	-4.66091	-4.66658
AT1G02430	-4.79248	-6.3848
AT1G02440	-4.82006	-6.3848
AT1G02450	-5.03573	-6.3848
AT1G02460	-4.29763	-5.20487
AT1G02470	-4.31038	-4.92742
AT1G02475	-4.54754	-4.82211
AT1G02500	-4.4006	-4.35542
AT1G02520	-3.9596	-4.74465
AT1G02530	-4.07344	-6.44695
AT1G02540	-4.80605	-7.56089
AT1G02560	-4.37944	-4.35299
AT1G02570	-4.69224	-6.30562
AT1G02575	-4.70639	-7.56089
AT1G02580	-4.04594	-6.95883
AT1G02610	-4.19126	-4.11732
AT1G02620	-4.57906	-6.05574
AT1G02630	-4.47627	-6.86192
AT1G02640	-4.20464	-5.43379
AT1G02650	-4.48318	-5.7685
AT1G02660	-4.26002	-3.70014
AT1G02670	-4.12773	-5.42735
AT1G02680	-4.58317	-4.45538
AT1G02690	-4.22768	-4.99505
AT1G02700	-4.58993	-6.60665
AT1G02705	-4.95339	-5.95883
AT1G02720	-4.34324	-5.32536
AT1G02730	-4.17122	-4.69876
AT1G02740	-4.23479	-4.80654
AT1G02750	-4.39655	-4.51051
AT1G02770	-4.52037	-6.30562
AT1G02780	-4.47869	-3.88898
AT1G02800	-4.20335	-5.99269
AT1G02810	-4.41752	-5.29138
AT1G02813	-5.03136	-7.25986
AT1G02816	-4.53536	-4.49345
AT1G02820	-4.79332	-3.76899
AT1G02840	-4.19694	-3.88092
AT1G02850	-4.28655	-5.20678
AT1G02860	-4.43294	-4.57367
AT1G02870	-4.5386	-4.56878
AT1G02880	-4.38235	-4.23599
AT1G02890	-3.94667	-3.85162
AT1G02900	-4.81564	-5.11998
AT1G02910	-4.35742	-4.32134
AT1G02920	-4.69291	-4.21065
AT1G02930	-4.7347	-3.84481
AT1G02940	-4.63633	-6.48171
AT1G02950	-4.66525	-6.28214
AT1G02960	-4.28473	-5.01189
AT1G02970	-4.22068	-5.6688
AT1G02980	-4.15418	-6.6578
AT1G02990	-3.97268	-4.15623
AT1G03000	-4.0823	-4.39684
AT1G03010	-4.19084	-5.92742
AT1G03020	-4.97066	-5.30562
AT1G03030	-4.38431	-5.01189
AT1G03040	-4.28707	-4.38393
AT1G03050	-4.33442	-7.56089
AT1G03055	-4.50287	-5.27759
AT1G03060	-3.58029	-3.83246
AT1G03070	-4.56351	-6.25986
AT1G03080	-3.9756	-3.91813
AT1G03090	-4.1028	-5.01559
AT1G03100	-4.3321	-5.32285
AT1G03106	-4.8174	-6.86192
AT1G03110	-4.38333	-4.91744
AT1G03120	-4.94264	-6.0985
AT1G03130	-4.86208	-4.33404
AT1G03140	-4.48195	-4.64602
AT1G03150	-4.30355	-4.73095
AT1G03160	-4.07616	-3.95602
AT1G03165	-4.83179	-4.84909
AT1G03170	-4.32096	-4.51518
AT1G03180	-4.54706	-5.08089
AT1G03190	-4.12109	-4.65943
AT1G03200	-4.44816	-6.35677
AT1G03210	-4.56007	-5.54386
AT1G03220	-4.55812	-4.38048
AT1G03230	-4.56351	-5.06396
AT1G03240	-4.92415	-6.5195
AT1G03250	-4.46867	-4.24241
AT1G03260	-4.33881	-4.67837
AT1G03270	-4.25129	-5.53559
AT1G03280	-4.12521	-4.44829
AT1G03290	-4.02418	-4.50095
AT1G03300	-4.50287	-5.58317
AT1G03310	-4.22586	-5.16122
AT1G03320	-4.94619	-7.25986
AT1G03330	-4.49354	-4.69166
AT1G03340	-4.5528	-4.94705
AT1G03350	-4.50116	-4.47169
AT1G03360	-4.5504	-4.67159
AT1G03365	-4.24202	-4.50323
AT1G03370	-4.09201	-4.28952
AT1G03380	-4.02234	-4.03326
AT1G03390	-4.65055	-6.95883
AT1G03395	-5.28317	-5.74798
AT1G03400	-4.61695	-5.25126
AT1G03410	-4.21029	-4.61297
AT1G03430	-4.47106	-4.51479
AT1G03440	-4.404	-4.84656
AT1G03445	-4.00578	-6.7158
AT1G03457	-4.19546	-5.53151
AT1G03470	-4.4902	-5.68008
AT1G03475	-4.36578	-4.3191
AT1G03490	-4.82997	-7.25986
AT1G03495	-4.96815	-6.14592
AT1G03510	-4.60921	-5.48171
AT1G03520	-4.40297	-4.65835
AT1G03530	-4.23641	-4.24116
AT1G03540	-4.53397	-4.85247
AT1G03550	-4.45272	-5.06674
AT1G03560	-4.42319	-4.72838
AT1G03590	-4.1873	-4.59288
AT1G03600	-4.71191	-4.73938
AT1G03610	-4.4429	-4.03559
AT1G03620	-4.16586	-5.16996
AT1G03630	-4.40366	-4.69166
AT1G03650	-4.73911	-5.4503
AT1G03660	-4.36081	-6.21847
AT1G03670	-4.47991	-6.86192
AT1G03680	-4.70983	-4.08537
AT1G03687	-4.4088	-5.06258
AT1G03700	-4.68241	-5.59711
AT1G03710	-4.656	-6.6578
AT1G03730	-4.66091	-4.44896
AT1G03740	-4.24461	-3.7384
AT1G03750	-4.291	-4.67384
AT1G03760	-4.38561	-5.18798
AT1G03770	-4.26694	-5.2577
AT1G03780	-4.13081	-4.9654
AT1G03790	-4.46828	-5.63661
AT1G03800	-4.66963	-7.08377
AT1G03820	-4.67982	-6.00459
AT1G03830	-4.02205	-4.41137
AT1G03840	-4.2647	-5.6744
AT1G03850	-4.42355	-4.85162
AT1G03860	-4.3275	-4.43868
AT1G03870	-4.77851	-5.00218
AT1G03900	-4.41506	-4.41976
AT1G03905	-4.30382	-4.25126
AT1G03910	-4.08214	-3.98363
AT1G03920	-4.23781	-5.65241
AT1G03930	-4.17363	-4.36032
AT1G03940	-4.72889	-5.60185
AT1G03950	-4.35163	-4.84239
AT1G03960	-4.10416	-4.27354
AT1G03970	-4.74806	-4.74798
AT1G03980	-4.34028	-5.91744
AT1G03982	-4.6203	-6.86192
AT1G03990	-4.26994	-6.41477
AT1G04000	-4.70298	-4.8474
AT1G04010	-4.04355	-4.70236
AT1G04020	-4.22135	-5.28443
AT1G04030	-4.38333	-4.9513
AT1G04040	-4.65055	-4.52827
AT1G04050	-4.05394	-5.35407
AT1G04070	-5.01155	-5.27759
AT1G04080	-4.03661	-3.9715
AT1G04090	-4.39088	-5.27086
AT1G04100	-4.50416	-5.07945
AT1G04105	-5.03719	-7.56089
AT1G04110	-4.28266	-5.32536
AT1G04120	-3.9182	-3.96101
AT1G04130	-4.46749	-4.74004
AT1G04140	-4.03383	-3.89729
AT1G04150	-4.18112	-6.30562
AT1G04160	-3.74859	-4.45812
AT1G04170	-4.32693	-4.17066
AT1G04180	-4.52621	-4.70841
AT1G04190	-4.44854	-4.62038
AT1G04200	-4.13631	-4.19728
AT1G04210	-4.01377	-3.66553
AT1G04220	-4.20637	-4.3387
AT1G04230	-4.27676	-4.59522
AT1G04240	-4.64815	-3.57994
AT1G04250	-4.20594	-4.46087
AT1G04260	-4.75109	-4.54679
AT1G04270	-4.55812	-4.03095
AT1G04280	-4.15074	-4.6578
AT1G04290	-4.67661	-5.0985
AT1G04300	-3.97726	-3.57794
AT1G04310	-4.26051	-4.90479
AT1G04330	-4.98344	-7.08377
AT1G04340	-4.40093	-4.79597
AT1G04350	-4.44553	-4.83173
AT1G04360	-4.51637	-5.56967
AT1G04380	-4.53076	-6.95883
AT1G04390	-4.12074	-4.32866
AT1G04400	-4.20637	-3.59914
AT1G04410	-4.41576	-3.54587
AT1G04420	-4.33095	-4.79597
AT1G04430	-4.20745	-3.77287
AT1G04440	-4.17142	-3.99175
AT1G04445	-4.68501	-6.48171
AT1G04470	-4.15227	-5.96983
AT1G04480	-4.63867	-3.24874
AT1G04490	-4.21116	-5.8707
AT1G04500	-4.20206	-5.61641
AT1G04510	-4.18544	-4.20948
AT1G04520	-4.35589	-4.74598
AT1G04530	-4.50848	-4.48063
AT1G04540	-4.38594	-6.7158
AT1G04550	-4.43367	-4.59288
AT1G04555	-4.55424	-4.793
AT1G04560	-4.82997	-6.3848
AT1G04570	-4.44478	-3.03786
AT1G04580	-4.02163	-6.18068
AT1G04590	-4.33239	-4.86629
AT1G04600	-3.73244	-5.91744
AT1G04610	-4.34087	-5.54806
AT1G04620	-4.13264	-3.59758
AT1G04625	-4.52576	-6.21847
AT1G04630	-4.61974	-5.26864
AT1G04635	-4.94858	-5.13114
AT1G04640	-4.6375	-4.86366
AT1G04650	-4.14638	-5.35138
AT1G04660	-4.71191	-7.56089
AT1G04680	-4.06805	-4.22523
AT1G04690	-4.3759	-4.17978
AT1G04700	-4.10382	-4.9418
AT1G04710	-4.29924	-5.34079
AT1G04730	-3.98997	-4.91351
AT1G04750	-4.45425	-4.22343
AT1G04760	-4.38529	-5.63661
AT1G04770	-4.56351	-4.43868
AT1G04778	-4.80951	-6.95883
AT1G04780	-4.2127	-3.96705
AT1G04790	-4.17868	-4.31366
AT1G04800	-4.80433	-5.11998
AT1G04810	-4.01114	-4.1889
AT1G04820	-4.49103	-4.04317
AT1G04830	-4.23386	-4.40677
AT1G04840	-4.33793	-4.97431
AT1G04850	-4.18112	-4.17279
AT1G04860	-4.129	-4.08189
AT1G04870	-4.33881	-4.58044
AT1G04880	-4.15227	-6.3848
AT1G04900	-4.15208	-4.85162
AT1G04910	-4.21934	-4.55059
AT1G04920	-4.08197	-5.29372
AT1G04930	-4.33588	-5.01683
AT1G04945	-4.20963	-4.31072
AT1G04940	-4.60215	-4.87605
AT1G04950	-4.1596	-4.71518
AT1G04960	-4.22135	-4.62589
AT1G04970	-4.43003	-4.58363
AT1G04980	-4.44628	-5.12632
AT1G04985	-4.34922	-4.51206
AT1G04990	-4.28111	-4.21395
AT1G05000	-4.23133	-4.01447
AT1G05005	-4.78667	-6.16295
AT1G05010	-4.50589	-4.01608
AT1G05020	-4.35224	-5.6578
AT1G05030	-4.17827	-4.84824
AT1G05035	-4.7572	-7.25986
AT1G05040	-4.76497	-6.06953
AT1G05055	-4.40297	-4.69757
AT1G05060	-4.47345	-5.16122
AT1G05065	-4.96071	-4.9621
AT1G05070	-4.47066	-4.65456
AT1G05080	-4.61417	-6.86192
AT1G05087	-6.04609	-5.79747
AT1G05090	-6.50848	-6.11374
AT1G05100	-4.72601	-4.58226
AT1G05120	-4.10348	-4.24054
AT1G05140	-4.61695	-4.66327
AT1G05150	-4.16057	-4.70963
AT1G05160	-4.15036	-4.32009
AT1G05170	-4.25297	-3.89635
AT1G05180	-4.23133	-4.33172
AT1G05190	-4.57449	-4.62589
AT1G05200	-4.13686	-3.75221
AT1G05205	-4.61528	-5.55229
AT1G05210	-4.6665	-6.00459
AT1G05220	-4.83454	-6.16295
AT1G05230	-3.91178	-4.55571
AT1G05260	-4.53489	-4.51013
AT1G05270	-4.23664	-4.44528
AT1G05280	-4.27803	-5.87965
AT1G05300	-4.24794	-4.05062
AT1G05310	-4.44365	-5.60185
AT1G05320	-4.07986	-4.57144
AT1G05330	-5.03866	-6.12953
AT1G05340	-4.73251	-4.43999
AT1G05350	-4.21292	-4.72711
AT1G05360	-4.29603	-4.71209
AT1G05370	-4.20507	-5.61641
AT1G05380	-4.03807	-3.91754
AT1G05385	-4.82364	-5.32034
AT1G05400	-4.68176	-5.78274
AT1G05410	-4.40093	-4.67951
AT1G05420	-4.82724	-4.54303
AT1G05430	-4.53582	-4.96872
AT1G05440	-4.55715	-5.82053
AT1G05450	-4.65357	-6.44695
AT1G05460	-4.16429	-5.11064
AT1G05470	-4.02876	-4.7588
AT1G05490	-4.0797	-5.54386
AT1G05500	-4.16018	-4.16855
AT1G05510	-4.67279	-6.23867
AT1G05520	-4.02276	-3.96861
AT1G05530	-4.5111	-5.69757
AT1G05540	-4.42391	-5.11998
AT1G05550	-4.20507	-5.68583
AT1G05560	-4.45965	-4.8245
AT1G05570	-3.68286	-3.83629
AT1G05575	-4.99794	-5.54806
AT1G05577	-4.38431	-6.86192
AT1G05580	-4.23827	-7.25986
AT1G05590	-4.36955	-4.98225
AT1G05600	-4.51549	-5.17529
AT1G05610	-4.42498	-5.6688
AT1G05620	-4.2987	-5.11219
AT1G05630	-4.0776	-4.32638
AT1G05640	-4.34473	-5.40556
AT1G05650	-4.4444	-7.08377
AT1G05660	-4.43697	-7.56089
AT1G05670	-4.24461	-4.6761
AT1G05675	-4.57703	-5.3762
AT1G05680	-4.52351	-4.86019
AT1G05690	-4.30301	-4.79374
AT1G05700	-4.20013	-5.47099
AT1G05710	-4.44553	-5.19354
AT1G05720	-4.58111	-4.99741
AT1G05730	-4.49062	-5.4086
AT1G05740	-5.06444	-6.33044
AT1G05750	-4.22927	-4.91942
AT1G05760	-4.94382	-6.6578
AT1G05770	-4.79837	-7.08377
AT1G05780	-4.32635	-5.04635
AT1G05783	-4.7769	-5.8888
AT1G05785	-4.34922	-5.16122
AT1G05790	-4.07184	-4.60617
AT1G05805	-4.18174	-3.66393
AT1G05810	-4.6375	-4.9834
AT1G05820	-4.05197	-4.95667
AT1G05830	-3.84686	-3.9219
AT1G05835	-5.08853	-5.29844
AT1G05840	-4.25758	-4.57457
AT1G05850	-4.35224	-3.43389
AT1G05860	-4.40949	-4.67553
AT1G05870	-4.48318	-4.14843
AT1G05880	-4.28655	-5.6744
AT1G05890	-4.05762	-3.9418
AT1G05894	-4.7133	-5.64708
AT1G05900	-4.34862	-4.31047
AT1G05910	-3.90393	-3.97883
AT1G05920	-4.56302	-5.96983
AT1G05940	-4.28759	-4.34315
AT1G05950	-4.22315	-5.27534
AT1G05960	-3.90729	-3.8699
AT1G05970	-4.60921	-5.45368
AT1G05990	-4.89464	-6.30562
AT1G06000	-4.57449	-4.33455
AT1G06010	-4.5177	-5.08668
AT1G06020	-4.54234	-5.59711
AT1G06030	-4.72458	-7.25986
AT1G06040	-4.63458	-3.47251
AT1G06050	-4.4429	-4.68641
AT1G06060	-4.47788	-4.58592
AT1G06070	-4.30627	-4.18946
AT1G06080	-4.18256	-4.94076
AT1G06090	-4.24319	-5.42735
AT1G06100	-4.52306	-6.28214
AT1G06110	-4.42894	-4.554
AT1G06120	-4.60812	-7.25986
AT1G06130	-4.24817	-4.78058
AT1G06140	-4.47185	-5.33044
AT1G06143	-4.59573	-4.99623
AT1G06150	-4.0967	-4.44528
AT1G06148	-4.31452	-6.04238
AT1G06160	-4.65845	-6.95883
AT1G06170	-4.41929	-6.41477
AT1G06180	-4.4663	-5.04635
AT1G06190	-4.54801	-4.58823
AT1G06200	-4.30928	-4.39684
AT1G06210	-4.47146	-4.63352
AT1G06220	-4.1923	-3.92884
AT1G06230	-4.11702	-3.68543
AT1G06240	-4.43513	-4.75812
AT1G06250	-4.62143	-6.95883
AT1G06270	-4.56302	-5.05439
AT1G06290	-4.21734	-4.88329
AT1G06310	-4.21667	-6.16295
AT1G06320	-4.78832	-7.08377
AT1G06330	-4.66153	-7.25986
AT1G06340	-4.873	-7.56089
AT1G06350	-4.53076	-6.08377
AT1G06360	-4.52171	-4.39923
AT1G06380	-4.62256	-4.76086
AT1G06390	-4.2068	-4.17137
AT1G06400	-4.44703	-4.25662
AT1G06410	-4.15901	-3.81263
AT1G06420	-4.73033	-5.43704
AT1G06430	-4.26272	-4.26997
AT1G06440	-4.46986	-5.28905
AT1G06450	-4.66712	-5.31538
AT1G06460	-4.4275	-3.47393
AT1G06470	-4.076	-3.88356
AT1G06475	-5.11579	-5.56089
AT1G06490	-3.69484	-5.08814
AT1G06500	-4.68894	-5.21454
AT1G06515	-4.61361	-5.25554
AT1G06510	-4.57298	-5.2577
AT1G06520	-4.37367	-6.3848
AT1G06530	-4.60594	-4.70236
AT1G06540	-4.44179	-5.79747
AT1G06550	-4.22496	-4.54637
AT1G06560	-4.12936	-4.793
AT1G06570	-4.64516	-4.39358
AT1G06580	-4.48113	-4.86366
AT1G06590	-3.81353	-4.61102
AT1G06620	-4.47991	-6.12953
AT1G06630	-4.20442	-4.49869
AT1G06640	-4.37622	-4.30466
AT1G06645	-4.61141	-5.17888
AT1G06650	-4.56896	-4.29608
AT1G06660	-4.2311	-6.06953
AT1G06670	-3.8683	-3.74785
AT1G06680	-4.49607	-3.9934
AT1G06690	-4.2939	-4.58592
AT1G06700	-4.28916	-4.25511
AT1G06710	-4.12341	-4.54386
AT1G06720	-3.93157	-3.79747
AT1G06730	-4.32893	-4.79152
AT1G06740	-4.32951	-4.81271
AT1G06750	-4.19441	-5.02687
AT1G06760	-4.67661	-4.18853
AT1G06770	-4.24131	-4.52827
AT1G06780	-4.15457	-3.54344
AT1G06790	-4.38725	-4.68295
AT1G06800	-4.44553	-4.99741
AT1G06810	-4.9333	-6.02941
AT1G06820	-4.18751	-4.42799
AT1G06830	-5.21623	-6.04238
AT1G06840	-3.985	-4.52188
AT1G06850	-4.56598	-4.69579
AT1G06870	-4.36798	-4.19803
AT1G06890	-4.27803	-4.19261
AT1G06900	-3.98111	-4.21709
AT1G06910	-4.35042	-4.68583
AT1G06920	-4.69624	-6.60665
AT1G06923	-4.8842	-6.18068
AT1G06925	-4.84573	-6.60665
AT1G06930	-4.69158	-6.35677
AT1G06950	-4.03209	-3.90221
AT1G06960	-4.46355	-5.12953
AT1G06970	-4.2722	-5.85332
AT1G06980	-4.72173	-4.56967
AT1G07000	-4.40331	-4.89065
AT1G07010	-4.37719	-4.18505
AT1G07020	-4.85818	-5.0571
AT1G07025	-5.28317	-5.94811
AT1G07030	-4.38989	-4.6508
AT1G07040	-4.43882	-4.60233
AT1G07050	-4.54706	-3.76487
AT1G07060	-4.54422	-6.48171
AT1G07070	-4.67918	-4.81974
AT1G07080	-4.51022	-4.17888
AT1G07090	-4.74731	-4.77272
AT1G07110	-4.0153	-4.00039
AT1G07120	-4.56946	-7.08377
AT1G07130	-4.94264	-5.59241
AT1G07135	-4.79415	-4.35868
AT1G07140	-4.46434	-3.97566
AT1G07150	-4.52261	-4.62438
AT1G07160	-4.48032	-5.69757
AT1G07170	-4.73178	-5.16644
AT1G07175	-4.7133	-6.7158
AT1G07180	-4.29179	-4.96872
AT1G07200	-4.14375	-3.97611
AT1G07210	-4.53122	-4.8842
AT1G07220	-4.26545	-4.86454
AT1G07230	-4.27498	-4.65943
AT1G07240	-4.53674	-5.00701
AT1G07250	-4.46512	-4.44263
AT1G07260	-4.45425	-5.06953
AT1G07270	-4.21667	-5.52747
AT1G07280	-4.19168	-3.28842
AT1G07290	-4.36112	-5.14094
AT1G07300	-4.53721	-4.68295
AT1G07310	-4.61141	-4.39833
AT1G07320	-4.62426	-4.69936
AT1G07330	-4.26994	-5.32285
AT1G07350	-4.27549	-4.44098
AT1G07360	-4.36484	-4.0973
AT1G07370	-4.68501	-5.41788
AT1G07380	-4.11176	-4.86981
AT1G07390	-4.05978	-4.99269
AT1G07400	-5.01155	-5.92742
AT1G07410	-4.67406	-5.56526
AT1G07420	-4.38824	-3.71295
AT1G07430	-4.50459	-4.19615
AT1G07440	-4.59839	-5.25554
AT1G07450	-4.66525	-5.75471
AT1G07460	-4.79499	-6.78274
AT1G07470	-4.39857	-4.12937
AT1G07473	-4.67661	-5.94811
AT1G07480	-4.33647	-4.09835
AT1G07485	-4.95582	-6.33044
AT1G07490	-5.05517	-5.96983
AT1G07510	-3.79998	-4.29584
AT1G07520	-4.30004	-4.98686
AT1G07530	-4.29977	-3.74912
AT1G07540	-4.2295	-6.11374
AT1G07550	-4.10194	-5.89814
AT1G07560	-4.16213	-5.36499
AT1G07570	-4.37944	-4.39743
AT1G07590	-4.30736	-3.62393
AT1G07600	-5.29897	-4.56526
AT1G07610	-4.92415	-4.62488
AT1G07615	-4.40263	-5.4086
AT1G07620	-4.34443	-5.51557
AT1G07630	-4.32153	-4.17475
AT1G07640	-4.15514	-4.69049
AT1G07650	-3.8521	-3.59517
AT1G07645	-4.869	-6.78274
AT1G07660	-4.9086	-5.14927
AT1G07670	-4.24202	-4.16539
AT1G07690	-4.64279	-6.5195
AT1G07700	-4.57247	-4.61102
AT1G07705	-4.05823	-4.37084
AT1G07710	-4.39154	-6.41477
AT1G07720	-4.40161	-4.03715
AT1G07725	-4.35073	-6.56089
AT1G07740	-4.29364	-5.0058
AT1G07730	-4.88939	-5.72204
AT1G07745	-4.39823	-5.18614
AT1G07750	-4.39655	-5.11529
AT1G07770	-4.54	-4.13341
AT1G07780	-4.873	-5.38192
AT1G07790	-4.94028	-4.62893
AT1G07795	-4.82185	-5.8707
AT1G07810	-4.22859	-4.33507
AT1G07820	-4.8611	-4.48171
AT1G07830	-4.61806	-4.92441
AT1G07840	-4.32464	-4.55614
AT1G07850	-4.43221	-5.13929
AT1G07870	-4.29576	-4.24703
AT1G07860	-5.2806	-6.28214
AT1G07880	-4.42106	-5.81271
AT1G07885	-4.86503	-7.08377
AT1G07890	-4.51066	-3.87848
AT1G07900	-4.72102	-6.12953
AT1G07902	-4.75798	-5.00459
AT1G07910	-3.79123	-4.24639
AT1G07920	-4.73251	-3.88265
AT1G07930	-4.51859	-3.78332
AT1G07940	-4.7253	-3.84115
AT1G07950	-4.60377	-5.18614
AT1G07960	-4.47708	-4.69107
AT1G07970	-4.17584	-5.06535
AT1G07980	-4.44328	-4.76571
AT1G07985	-4.82634	-5.57862
AT1G07990	-3.97624	-4.0552
AT1G08000	-4.33384	-4.71456
AT1G08005	-5.28577	-7.25986
AT1G08010	-4.37879	-4.11857
AT1G08030	-4.19377	-4.36916
AT1G08035	-4.9086	-6.95883
AT1G08040	-4.23479	-4.50935
AT1G08050	-4.24985	-5.0437
AT1G08060	-3.79744	-3.97985
AT1G08070	-4.41262	-5.05574
AT1G08090	-4.43112	-6.86192
AT1G08110	-4.33152	-4.71766
AT1G08120	-4.85335	-5.74798
AT1G08125	-4.32693	-4.80961
AT1G08130	-4.04028	-4.35868
AT1G08135	-4.31536	-6.95883
AT1G08150	-4.25321	-6.95883
AT1G08160	-4.81125	-5.75471
AT1G08165	-4.86701	-5.09107
AT1G08170	-4.8842	-6.25986
AT1G08180	-4.76263	-5.24075
AT1G08190	-4.01336	-4.23129
AT1G08200	-4.33008	-3.52932
AT1G08210	-4.19631	-4.75949
AT1G08220	-4.39321	-4.61592
AT1G08230	-4.21623	-4.03057
AT1G08250	-4.66215	-4.66162
AT1G08260	-3.5111	-4.24872
AT1G08270	-4.75644	-4.91253
AT1G08280	-4.42966	-4.9224
AT1G08290	-4.15457	-5.54806
AT1G08300	-4.12163	-4.71518
AT1G08310	-4.51329	-4.74665
AT1G08315	-4.82006	-4.8842
AT1G08320	-3.8574	-4.3025
AT1G08340	-4.46082	-5.47099
AT1G08350	-4.31927	-5.2534
AT1G08360	-4.44478	-4.16313
AT1G08370	-4.3562	-4.37563
AT1G08380	-4.64635	-3.77005
AT1G08390	-4.74957	-5.60185
AT1G08400	-4.31452	-4.46642
AT1G08410	-4.21578	-4.16784
AT1G08420	-3.8733	-3.98698
AT1G08430	-4.29763	-4.46398
AT1G08440	-4.28785	-7.08377
AT1G08450	-4.06475	-4.79821
AT1G08460	-4.404	-5.3762
AT1G08465	-4.15303	-4.31072
AT1G08470	-4.49187	-4.91059
AT1G08480	-4.60431	-4.86279
AT1G08490	-4.28473	-4.32841
AT1G08500	-4.64279	-4.45949
AT1G08510	-4.25297	-3.80877
AT1G08520	-4.09957	-3.93179
AT1G08530	-4.4616	-4.91744
AT1G08540	-4.20486	-4.32688
AT1G08550	-4.30791	-3.62827
AT1G08560	-4.656	-4.87695
AT1G08570	-4.40229	-3.55653
AT1G08580	-4.51197	-4.17049
AT1G08590	-4.14506	-5.2577
AT1G08600	-3.73874	-4.25943
AT1G08610	-4.47066	-4.58226
AT1G08620	-3.91112	-4.06148
AT1G08630	-4.06899	-5.48901
AT1G08640	-4.20898	-4.46923
AT1G08645	-4.91299	-6.95883
AT1G08650	-4.53397	-3.45873
AT1G08660	-4.3255	-4.53354
AT1G08670	-4.62482	-5.79004
AT1G08680	-3.95086	-4.27086
AT1G08700	-4.52082	-4.55743
AT1G08710	-4.54754	-4.74532
AT1G08720	-4.04579	-4.3231
AT1G08730	-3.78659	-5.08814
AT1G08750	-4.20898	-4.64025
AT1G08760	-4.16883	-4.40434
AT1G08770	-4.83179	-5.06535
AT1G08780	-4.60215	-4.75539
AT1G08800	-4.04221	-4.33662
AT1G08810	-4.60866	-4.35813
AT1G08820	-4.14525	-4.39773
AT1G08830	-4.46867	-4.36059
AT1G08840	-3.76482	-4.19354
AT1G08845	-4.34294	-4.77914
AT1G08860	-4.11684	-5.94811
AT1G08880	-4.75414	-3.98134
AT1G08890	-4.17122	-2.88661
AT1G08900	-4.20464	-4.61395
AT1G08910	-4.08969	-4.09894
AT1G08920	-4.26371	-3.44134
AT1G08930	-4.13374	-3.84681
AT1G08940	-4.55812	-4.6115
AT1G08960	-4.31508	-4.56614
AT1G08970	-4.43845	-4.18195
AT1G08980	-4.37783	-4.45777
AT1G08985	-5.1801	-6.23867
AT1G08990	-4.30709	-4.84156
AT1G09000	-4.1538	-5.07234
AT1G09010	-4.14846	-4.27895
AT1G09020	-4.03049	-4.10972
AT1G09040	-4.22473	-4.70659
AT1G09050	-4.20486	-4.60859
AT1G09060	-4.0994	-4.2564
AT1G09070	-4.67661	-3.59274
AT1G09080	-4.3255	-6.05574
AT1G09090	-4.15765	-5.99269
AT1G09100	-4.28163	-4.91449
AT1G09130	-4.37622	-4.26864
AT1G09140	-4.27931	-4.20353
AT1G09150	-4.26027	-4.59428
AT1G09155	-4.5915	-5.79747
AT1G09157	-4.88009	-5.57412
AT1G09160	-4.25539	-4.30999
AT1G09170	-3.95875	-4.86454
AT1G09176	-5.02704	-6.78274
AT1G09180	-4.85527	-5.90768
AT1G09190	-4.60323	-5.05847
AT1G09195	-4.21912	-4.571
AT1G09200	-4.93214	-4.65241
AT1G09210	-4.18338	-3.80586
AT1G09220	-4.65906	-5.2165
AT1G09230	-4.29523	-4.72267
AT1G09240	-4.57703	-4.70902
AT1G09250	-4.67343	-4.91645
AT1G09270	-4.16864	-4.19728
AT1G09280	-4.21912	-4.67666
AT1G09290	-4.45044	-5.10605
AT1G09300	-4.11755	-5.02687
AT1G09310	-4.84384	-4.08551
AT1G09320	-4.40536	-4.47382
AT1G09330	-4.44403	-4.56746
AT1G09340	-4.29179	-4.08508
AT1G09350	-4.55618	-2.64444
AT1G09360	-5.10708	-4.46852
AT1G09380	-4.12882	-6.05574
AT1G09390	-4.38725	-5.52347
AT1G09400	-4.48032	-7.56089
AT1G09410	-4.50935	-5.41167
AT1G09415	-5.04014	-5.62137
AT1G09420	-4.26396	-5.19917
AT1G09430	-4.29683	-4.57998
AT1G09440	-4.35988	-5.33044
AT1G09450	-4.12395	-5.52347
AT1G09460	-4.55472	-5.43379
AT1G09470	-4.48277	-5.37905
AT1G09480	-4.29843	-5.73482
AT1G09490	-4.42319	-4.67951
AT1G09500	-4.43808	-6.3848
AT1G09520	-4.75798	-4.84156
AT1G09530	-4.10502	-3.84032
AT1G09540	-4.47587	-5.07659
AT1G09550	-4.27574	-7.56089
AT1G09560	-4.59839	-4.33688
AT1G09570	-3.9517	-4.09373
AT1G09575	-4.32408	-5.37056
AT1G09580	-4.50979	-4.99505
AT1G09590	-4.634	-4.46887
AT1G09600	-4.22905	-5.45368
AT1G09610	-4.75185	-6.18068
AT1G09620	-4.1797	-4.08916
AT1G09630	-4.61472	-5.1015
AT1G09640	-4.37018	-4.06521
AT1G09645	-4.55715	-4.97769
AT1G09650	-4.39621	-6.30562
AT1G09660	-4.21556	-4.32511
AT1G09680	-4.46551	-5.13438
AT1G09690	-4.58472	-4.23888
AT1G09700	-4.41436	-4.85162
AT1G09710	-4.21778	-5.33558
AT1G09720	-4.37847	-6.95883
AT1G09730	-3.90071	-4.26819
AT1G09740	-4.4791	-4.91843
AT1G09750	-4.69026	-4.47811
AT1G09760	-4.30736	-4.34183
AT1G09770	-4.20594	-3.85086
AT1G09780	-4.42391	-3.75295
AT1G09790	-4.32436	-6.95883
AT1G09794	-4.47991	-4.97769
AT1G09795	-4.27321	-4.20871
AT1G09800	-4.22068	-2.99849
AT1G09810	-4.20702	-4.88695
AT1G09812	-4.59946	-5.99269
AT1G09815	-4.87401	-5.18068
AT1G09820	-4.46749	-5.15777
AT1G09830	-4.35224	-4.86279
AT1G09840	-4.08655	-4.62187
AT1G09850	-4.38365	-4.72838
AT1G09860	-4.60323	-6.44695
AT1G09870	-4.34622	-4.56176
AT1G09880	-4.0331	-6.35677
AT1G09890	-4.19609	-6.11374
AT1G09900	-4.59893	-4.89625
AT1G09910	-4.10194	-4.97543
AT1G09920	-4.43075	-4.19316
AT1G09930	-4.34294	-5.74135
AT1G09932	-4.26027	-4.94917
AT1G09940	-4.34682	-4.78711
AT1G09950	-4.74731	-4.24935
AT1G09960	-4.28499	-5.1735
AT1G09970	-4.23065	-3.57135
AT1G09980	-4.04429	-3.92031
AT1G09995	-4.68894	-5.38192
AT1G10000	-4.71191	-6.78274
AT1G10010	-4.24037	-7.25986
AT1G10020	-4.4006	-4.57233
AT1G10030	-4.46004	-5.02941
AT1G10040	-4.33822	-5.1015
AT1G10050	-4.11667	-4.78058
AT1G10060	-4.26371	-3.80992
AT1G10070	-4.50675	-5.82053
AT1G10090	-4.06757	-3.09357
AT1G10095	-4.18503	-4.48135
AT1G10110	-4.75567	-5.40556
AT1G10120	-4.24889	-4.91156
AT1G10130	-3.71156	-4.19186
AT1G10140	-4.65784	-5.00218
AT1G10150	-4.53536	-4.28836
AT1G10155	-4.35042	-5.3762
AT1G10170	-4.07986	-3.83319
AT1G10180	-4.23944	-4.60185
AT1G10200	-4.53305	-3.83572
AT1G10210	-4.51417	-4.86805
AT1G10220	-4.65845	-5.61641
AT1G10230	-5.37494	-5.60185
AT1G10240	-4.28525	-5.24492
AT1G10270	-4.36112	-4.55272
AT1G10280	-4.30382	-4.50133
AT1G10290	-3.90806	-3.95894
AT1G10300	-4.34832	-5.73482
AT1G10310	-4.35773	-4.89065
AT1G10320	-4.13209	-4.17244
AT1G10330	-4.62143	-5.50399
AT1G10340	-4.37815	-5.37337
AT1G10350	-4.42534	-4.57055
AT1G10360	-4.58163	-4.71394
AT1G10370	-4.60269	-4.08319
AT1G10380	-4.51859	-5.09255
AT1G10385	-4.29497	-6.19917
AT1G10390	-3.96231	-3.82187
AT1G10400	-4.61639	-4.28397
AT1G10410	-4.25129	-3.0087
AT1G10417	-4.27727	-4.73547
AT1G10430	-4.3759	-4.13179
AT1G10450	-3.96479	-4.12776
AT1G10455	-5.2963	-6.56089
AT1G10460	-4.61417	-5.90768
AT1G10470	-4.40777	-3.98008
AT1G10480	-4.54897	-5.24075
AT1G10490	-3.90991	-4.1712
AT1G10500	-4.73397	-4.73352
AT1G10510	-4.15169	-4.53192
AT1G10520	-4.23548	-5.6115
AT1G10522	-4.52621	-3.78412
AT1G10530	-4.68047	-6.06953
AT1G10540	-4.2889	-6.48171
AT1G10550	-4.45425	-5.80502
AT1G10560	-4.39487	-4.20832
AT1G10570	-4.13063	-4.30442
AT1G10580	-4.33617	-4.11669
AT1G10585	-4.50373	-5.77556
AT1G10590	-4.61472	-4.28191
AT1G10600	-4.32521	-4.74333
AT1G10610	-4.31899	-4.92642
AT1G10620	-4.23944	-6.35677
AT1G10630	-4.47951	-4.62438
AT1G10640	-4.30983	-3.9544
AT1G10650	-4.35073	-4.32134
AT1G10657	-4.5177	-4.57772
AT1G10660	-4.35988	-4.58684
AT1G10670	-4.33822	-4.38422
AT1G10680	-3.97357	-6.28214
AT1G10690	-4.76341	-4.80047
AT1G10700	-4.34562	-5.0256
AT1G10710	-4.35803	-6.78274
AT1G10720	-4.39088	-4.49457
AT1G10730	-4.30301	-5.0437
AT1G10740	-4.26594	-4.08566
AT1G10750	-4.04714	-4.98571
AT1G10760	-3.8498	-2.74183
AT1G10770	-4.85239	-5.38771
AT1G10780	-4.32408	-5.13114
AT1G10790	-4.61417	-6.08377
AT1G10800	-4.98997	-6.19917
AT1G10810	-4.57348	-6.6578
AT1G10820	-4.12074	-3.88265
AT1G10830	-4.45772	-4.72079
AT1G10840	-4.32181	-4.13798
AT1G10850	-4.21956	-4.7685
AT1G10865	-4.50116	-5.00099
AT1G10870	-3.86711	-4.29797
AT1G10875	-4.55861	-7.56089
AT1G10890	-4.24414	-3.98837
AT1G10900	-4.0877	-4.45606
AT1G10910	-4.11176	-4.57907
AT1G10920	-4.20854	-4.45983
AT1G10930	-3.87391	-4.2165
AT1G10940	-4.33999	-4.0227
AT1G10950	-4.06632	-3.72755
AT1G10960	-4.99261	-4.67047
AT1G10970	-4.40195	-5.55657
AT1G10980	-4.40536	-7.25986
AT1G10990	-4.79165	-5.8285
AT1G11000	-4.14676	-4.89531
AT1G11020	-4.56697	-4.92742
AT1G11040	-4.41893	-6.60665
AT1G11050	-4.37719	-4.84489
AT1G11060	-4.02776	-4.24914
AT1G11070	-4.0836	-6.30562
AT1G11080	-4.15882	-5.60185
AT1G11090	-4.78915	-4.68352
AT1G11100	-4.01183	-5.30321
AT1G11110	-4.48523	-7.25986
AT1G11112	-4.8957	-6.35677
AT1G11120	-4.31899	-4.6744
AT1G11125	-4.81388	-6.11374
AT1G11130	-4.06272	-4.79152
AT1G11160	-3.92404	-5.19917
AT1G11170	-4.15055	-4.31637
AT1G11180	-4.25057	-4.99505
AT1G11190	-4.291	-5.20678
AT1G11200	-4.40026	-5.03198
AT1G11210	-4.7133	-3.20092
AT1G11220	-4.5952	-5.12314
AT1G11230	-4.7023	-6.95883
AT1G11240	-4.19168	-4.58823
AT1G11250	-4.49438	-6.56089
AT1G11260	-4.25177	-3.83736
AT1G11270	-4.64043	-5.6688
AT1G11280	-4.23317	-4.28214
AT1G11290	-4.37879	-5.0896
AT1G11300	-4.23687	-5.92742
AT1G11303	-4.25978	-4.94705
AT1G11310	-4.17848	-4.27041
AT1G11320	-4.52216	-5.48535
AT1G11330	-4.14001	-5.27534
AT1G11340	-4.2295	-5.43704
AT1G11350	-4.18051	-4.70296
AT1G11360	-4.44104	-4.91253
AT1G11380	-4.47788	-4.88972
AT1G11390	-4.25009	-3.92501
AT1G11400	-4.27625	-4.23826
AT1G11410	-4.20832	-4.60376
AT1G11420	-4.31148	-5.69166
AT1G11430	-4.54047	-4.25986
AT1G11440	-4.59733	-4.60956
AT1G11450	-4.34862	-5.29138
AT1G11460	-4.37463	-6.56089
AT1G11475	-4.54897	-4.64444
AT1G11480	-4.31564	-3.88944
AT1G11490	-4.61806	-6.04238
AT1G11500	-4.80865	-6.44695
AT1G11530	-4.68828	-4.28836
AT1G11540	-4.48729	-6.35677
AT1G11545	-4.47426	-4.04343
AT1G11560	-4.73033	-6.7158
AT1G11570	-4.77932	-6.5195
AT1G11572	-5.15824	-6.86192
AT1G11580	-4.41647	-5.39953
AT1G11600	-4.51992	-4.55959
AT1G11630	-4.60054	-4.96761
AT1G11650	-4.20724	-3.86489
AT1G11655	-5.07232	-6.3848
AT1G11660	-4.10829	-4.29749
AT1G11670	-4.15998	-4.47134
AT1G11680	-4.37944	-4.51635
AT1G11700	-4.76891	-5.13114
AT1G11710	-4.37622	-5.01559
AT1G11720	-4.00157	-4.42799
AT1G11730	-4.2068	-5.74135
AT1G11740	-4.11194	-6.60665
AT1G11750	-4.42141	-4.70056
AT1G11755	-4.44515	-4.87605
AT1G11760	-4.59839	-5.30562
AT1G11770	-4.59256	-7.08377
AT1G11780	-4.34473	-4.85332
AT1G11785	-4.72315	-4.96761
AT1G11790	-4.17645	-4.39803
AT1G11800	-4.45695	-4.87158
AT1G11820	-4.3148	-4.66327
AT1G11840	-4.33413	-4.20334
AT1G11850	-4.87806	-5.61641
AT1G11860	-4.25105	-4.46294
AT1G11870	-4.22973	-4.67384
AT1G11880	-4.35957	-5.2165
AT1G11890	-4.42212	-4.59805
AT1G11900	-4.64279	-5.45709
AT1G11905	-4.5504	-5.00459
AT1G11910	-4.16646	-3.71916
AT1G11915	-4.61361	-6.3848
AT1G11920	-4.58888	-6.78274
AT1G11925	-4.88009	-6.48171
AT1G11930	-4.42534	-4.41477
AT1G11940	-4.3394	-5.37905
AT1G11950	-4.05349	-4.90479
AT1G11960	-4.08524	-3.69014
AT1G11990	-4.24202	-6.30562
AT1G12000	-4.16665	-4.6578
AT1G12010	-4.50675	-6.33044
AT1G12020	-4.32721	-4.98225
AT1G12030	-4.45733	-5.54806
AT1G12040	-4.3724	-4.54344
AT1G12050	-4.26149	-4.61938
AT1G12060	-4.84384	-5.24283
AT1G12070	-4.50848	-6.5195
AT1G12080	-4.78503	-5.7685
AT1G12090	-4.7369	-3.49752
AT1G12100	-5.03573	-5.95883
AT1G12110	-4.05593	-4.05588
AT1G12120	-4.19971	-4.27108
AT1G12130	-4.39487	-7.56089
AT1G12140	-4.23664	-4.56438
AT1G12150	-4.41227	-5.83662
AT1G12160	-4.41123	-5.90768
AT1G12170	-4.74431	-7.56089
AT1G12200	-4.39588	-5.3848
AT1G12210	-4.23641	-4.94076
AT1G12211	-4.30409	-6.7158
AT1G12220	-4.17504	-4.8888
AT1G12230	-4.31927	-4.50743
AT1G12240	-4.11702	-4.31366
AT1G12244	-4.75798	-5.29844
AT1G12250	-4.44478	-4.70477
AT1G12260	-4.19314	-5.46398
AT1G12270	-4.35497	-4.21142
AT1G12280	-4.23618	-4.61839
AT1G12290	-4.09118	-4.18817
AT1G12300	-4.33413	-5.097
AT1G12320	-4.10451	-5.20106
AT1G12310	-4.56548	-4.63869
AT1G12330	-4.28499	-4.6361
AT1G12340	-5.16213	-7.08377
AT1G12350	-4.42106	-4.64655
AT1G12360	-4.08869	-4.2163
AT1G12370	-4.34802	-4.88237
AT1G12380	-4.27473	-5.19917
AT1G12390	-4.63925	-5.04768
AT1G12400	-4.76654	-5.36777
AT1G12410	-4.42284	-4.65726
AT1G12420	-4.31508	-4.22104
AT1G12430	-4.03209	-4.78347
AT1G12440	-4.55763	-4.87426
AT1G12450	-4.50935	-4.98571
AT1G12460	-4.25904	-5.00944
AT1G12470	-3.96628	-4.56089
AT1G12480	-4.41682	-5.02433
AT1G12490	-4.82634	-6.56089
AT1G12500	-4.40434	-3.84073
AT1G12520	-4.44253	-4.66769
AT1G12530	-4.43808	-5.02687
AT1G12550	-4.62256	-5.90768
AT1G12560	-4.55861	-5.06258
AT1G12570	-4.22113	-5.90768
AT1G12580	-4.31369	-4.16732
AT1G12600	-4.31759	-6.28214
AT1G12610	-4.75109	-6.30562
AT1G12620	-4.41752	-4.74135
AT1G12630	-4.89676	-6.60665
AT1G12640	-4.38791	-4.68065
AT1G12650	-4.37751	-4.44296
AT1G12680	-4.25009	-4.41167
AT1G12700	-4.34682	-4.76641
AT1G12710	-4.43808	-3.9893
AT1G12730	-4.21734	-4.94285
AT1G12740	-4.22996	-4.8474
AT1G12750	-4.20789	-4.08653
AT1G12760	-4.41053	-4.22704
AT1G12770	-4.31703	-4.63869
AT1G12775	-4.48688	-5.21065
AT1G12780	-4.2788	-4.87158
AT1G12790	-4.39487	-5.18614
AT1G12800	-4.15074	-4.41044
AT1G12805	-5.0506	-7.56089
AT1G12810	-4.5528	-4.9643
AT1G12820	-4.39924	-3.94117
AT1G12840	-4.18875	-4.39446
AT1G12830	-4.88627	-4.72204
AT1G12845	-4.97319	-5.10911
AT1G12850	-4.49734	-4.42322
AT1G12855	-4.62369	-6.5195
AT1G12860	-4.44968	-3.83818
AT1G12870	-4.46082	-6.60665
AT1G12880	-4.50202	-4.74665
AT1G12890	-5.04459	-6.04238
AT1G12900	-4.58472	-4.17261
AT1G12910	-4.70434	-4.90384
AT1G12920	-4.59467	-4.41445
AT1G12930	-3.89846	-4.29987
AT1G12940	-4.43075	-5.80502
AT1G12950	-4.25539	-5.28443
AT1G12970	-4.37751	-4.57998
AT1G12980	-4.71191	-6.56089
AT1G12990	-4.42106	-4.08421
AT1G13000	-4.25953	-4.43639
AT1G13020	-4.17766	-4.30707
AT1G13030	-4.21182	-4.75336
AT1G13040	-4.43956	-4.99505
AT1G13050	-4.43808	-5.1
AT1G13060	-4.27019	-4.37056
AT1G13080	-4.41541	-4.73612
AT1G13090	-4.52848	-4.85418
AT1G13100	-4.54187	-4.65889
AT1G13110	-4.48441	-3.75444
AT1G13120	-4.1102	-4.38249
AT1G13130	-4.17383	-6.60665
AT1G13143	-5.12288	-6.95883
AT1G13160	-4.16864	-4.04198
AT1G13170	-4.17423	-4.71518
AT1G13180	-4.23967	-4.54721
AT1G13190	-4.32493	-4.14659
AT1G13195	-4.35103	-4.54848
AT1G13200	-4.67216	-7.08377
AT1G13210	-4.02876	-4.01794
AT1G13220	-4.06366	-4.30853
AT1G13230	-4.52082	-6.7158
AT1G13245	-4.96566	-3.74725
AT1G13250	-4.56056	-4.22224
AT1G13260	-4.56252	-2.91925
AT1G13270	-4.40777	-4.20563
AT1G13280	-4.634	-4.48389
AT1G13300	-4.50373	-4.09939
AT1G13310	-4.37081	-5.96983
AT1G13320	-4.13686	-4.43737
AT1G13330	-4.33268	-5.01807
AT1G13340	-4.51241	-5.07234
AT1G13350	-4.11702	-3.82585
AT1G13360	-4.66838	-3.68688
AT1G13370	-4.88835	-6.3848
AT1G13380	-4.5868	-5.48901
AT1G13390	-4.33384	-3.52029
AT1G13400	-4.42714	-6.44695
AT1G13410	-4.42035	-5.15606
AT1G13420	-4.68176	-5.75471
AT1G13430	-4.71052	-6.78274
AT1G13440	-4.32635	-3.93889
AT1G13450	-4.35711	-4.36279
AT1G13460	-4.27574	-4.75404
AT1G13470	-4.54801	-6.78274
AT1G13480	-4.59045	-5.14927
AT1G13490	-4.55909	-7.25986
AT1G13500	-4.63169	-5.79004
AT1G13510	-4.57247	-5.28443
AT1G13520	-4.5414	-5.48901
AT1G13530	-4.61086	-5.43704
AT1G13540	-4.73251	-5.64708
AT1G13550	-4.74731	-4.90003
AT1G13560	-4.26322	-3.64292
AT1G13570	-4.51153	-4.63455
AT1G13580	-4.34028	-4.80578
AT1G13590	-4.58009	-5.29844
AT1G13600	-4.80091	-5.22644
AT1G13608	-4.94264	-6.78274
AT1G13610	-4.31314	-6.44695
AT1G13620	-4.7023	-6.95883
AT1G13630	-4.2439	-5.06953
AT1G13635	-4.34028	-5.91744
AT1G13640	-4.27447	-4.3442
AT1G13650	-4.46121	-5.48535
AT1G13670	-4.70027	-5.04635
AT1G13680	-4.30955	-6.56089
AT1G13690	-4.80519	-4.83498
AT1G13700	-4.5528	-5.43704
AT1G13710	-4.42678	-5.63147
AT1G13730	-4.306	-4.28789
AT1G13740	-4.49861	-4.16855
AT1G13750	-4.3112	-4.69638
AT1G13770	-4.32012	-4.80047
AT1G13780	-4.50074	-4.87426
AT1G13790	-4.25273	-5.33044
AT1G13800	-4.28603	-5.16644
AT1G13810	-4.66775	-5.45709
AT1G13820	-4.39022	-5.27986
AT1G13825	-4.79248	-7.56089
AT1G13830	-4.55618	-5.64182
AT1G13860	-4.24651	-4.27963
AT1G13870	-4.66775	-4.59335
AT1G13880	-4.48606	-4.32159
AT1G13890	-4.52985	-6.56089
AT1G13900	-4.37113	-4.67047
AT1G13910	-4.43148	-5.11841
AT1G13920	-4.46004	-5.25554
AT1G13930	-4.54047	-3.14377
AT1G13940	-4.16252	-4.20487
AT1G13950	-4.55618	-5.46747
AT1G13960	-4.2549	-4.11203
AT1G13970	-4.21138	-5.16295
AT1G13980	-3.97816	-4.17798
AT1G13990	-4.47587	-4.32536
AT1G14000	-4.28188	-4.02852
AT1G14010	-4.60323	-4.9621
AT1G14020	-4.38824	-4.55486
AT1G14030	-4.4493	-4.92441
AT1G14040	-4.06616	-5.06953
AT1G14060	-4.74059	-4.83744
AT1G14080	-4.50159	-5.74135
AT1G14100	-4.5806	-6.95883
AT1G14120	-4.55715	-5.27534
AT1G14130	-4.45196	-5.29138
AT1G14140	-4.45888	-5.01312
AT1G14150	-4.83824	-5.21065
AT1G14160	-4.58888	-6.06953
AT1G14170	-4.34146	-4.58684
AT1G14180	-4.3759	-4.91744
AT1G14185	-4.47788	-5.44695
AT1G14190	-4.56499	-6.04238
AT1G14200	-4.76576	-4.83991
AT1G14205	-4.76107	-5.86192
AT1G14210	-4.79499	-5.5195
AT1G14220	-4.78094	-5.6744
AT1G14230	-4.30845	-4.9513
AT1G14240	-4.27498	-5.64708
AT1G14250	-4.2963	-5.52347
AT1G14260	-4.43294	-5.70356
AT1G14270	-4.4512	-4.57682
AT1G14280	-4.62824	-4.54806
AT1G14290	-4.48564	-4.79972
AT1G14300	-4.42714	-4.99979
AT1G14310	-4.50762	-5.30321
AT1G14315	-4.89996	-6.06953
AT1G14320	-4.66401	-4.06493
AT1G14330	-4.41999	-4.76155
AT1G14340	-4.57348	-5.19541
AT1G14345	-4.7697	-4.70537
AT1G14350	-4.23042	-4.94389
AT1G14360	-4.44892	-4.90193
AT1G14370	-4.36484	-4.63147
AT1G14380	-4.19168	-4.72775
AT1G14390	-4.33442	-5.38192
AT1G14400	-4.48564	-3.86158
AT1G14410	-4.34892	-4.97431
AT1G14420	-4.43771	-6.78274
AT1G14430	-4.50848	-5.60665
AT1G14440	-4.24131	-5.12953
AT1G14450	-4.5177	-5.01559
AT1G14455	-5.05978	-6.28214
AT1G14460	-4.12003	-4.80426
AT1G14470	-4.58009	-4.98918
AT1G14480	-4.4444	-5.39654
AT1G14490	-4.75798	-6.14592
AT1G14500	-4.6375	-7.25986
AT1G14510	-4.28655	-4.28928
AT1G14520	-4.44141	-4.73807
AT1G14530	-4.35254	-4.36444
AT1G14540	-4.61086	-5.42735
AT1G14550	-4.57652	-6.33044
AT1G14560	-4.4006	-4.26357
AT1G14570	-4.1477	-4.17031
AT1G14580	-4.22586	-3.75614
AT1G14590	-4.47466	-4.92541
AT1G14600	-4.25563	-5.75471
AT1G14610	-3.93434	-3.89325
AT1G14620	-4.47829	-5.29372
AT1G14630	-4.44665	-5.79004
AT1G14640	-4.41823	-5.0985
AT1G14650	-4.09957	-3.94368
AT1G14660	-4.12021	-4.54848
AT1G14670	-4.28603	-4.0256
AT1G14680	-4.6996	-5.07517
AT1G14685	-4.18834	-3.48549
AT1G14687	-4.80951	-5.17529
AT1G14688	-4.71679	-6.7158
AT1G14690	-4.20035	-4.06313
AT1G14700	-4.34712	-4.81426
AT1G14710	-4.1415	-3.8016
AT1G14720	-4.45617	-3.44628
AT1G14730	-4.54517	-5.17888
AT1G14740	-4.30545	-3.98744
AT1G14750	-4.24746	-5.95883
AT1G14760	-4.84384	-5.96983
AT1G14770	-4.49861	-5.6688
AT1G14780	-4.2245	-3.77195
AT1G14790	-4.13465	-5.01066
AT1G14810	-4.42534	-4.51284
AT1G14820	-4.46986	-4.84824
AT1G14830	-4.1477	-4.22184
AT1G14840	-4.13816	-4.46852
AT1G14850	-3.85973	-4.1352
AT1G14860	-4.53351	-4.29068
AT1G14870	-4.66587	-4.16522
AT1G14880	-4.62539	-6.3848
AT1G14890	-4.813	-5.27309
AT1G14900	-4.7175	-5.07945
AT1G14910	-4.19971	-4.25965
AT1G14920	-4.42786	-4.57189
AT1G14960	-4.81213	-6.28214
AT1G14970	-4.21138	-4.946
AT1G14980	-4.59256	-4.49982
AT1G14990	-4.69557	-5.18614
AT1G15000	-4.67406	-5.47453
AT1G15010	-4.91079	-5.6115
AT1G15015	-4.91631	-6.35677
AT1G15020	-4.10898	-4.9643
AT1G15030	-4.36391	-4.31489
AT1G15040	-4.60757	-5.04107
AT1G15050	-4.70027	-5.78274
AT1G15060	-4.20335	-4.54848
AT1G15080	-4.48854	-5.02307
AT1G15085	-5.03866	-6.95883
AT1G15100	-4.81213	-4.30586
AT1G15110	-4.24889	-4.63973
AT1G15120	-4.54094	-4.43606
AT1G15125	-4.6203	-4.99387
AT1G15130	-4.15921	-4.07802
AT1G15140	-4.43221	-4.50513
AT1G15150	-4.40263	-6.78274
AT1G15165	-4.41717	-5.05847
AT1G15170	-4.45158	-5.14592
AT1G15180	-4.46512	-4.95992
AT1G15190	-4.74356	-6.25986
AT1G15200	-4.31341	-4.23971
AT1G15210	-4.01391	-5.06535
AT1G15215	-4.45425	-5.41477
AT1G15220	-4.63691	-5.17173
AT1G15230	-4.69825	-4.90479
AT1G15240	-4.08672	-3.98363
AT1G15250	-4.92756	-5.02056
AT1G15260	-4.97319	-5.12156
AT1G15270	-4.62312	-4.3714
AT1G15280	-4.14113	-3.8367
AT1G15290	-3.87969	-3.91508
AT1G15310	-4.26994	-5.36499
AT1G15320	-4.484	-6.95883
AT1G15330	-4.64755	-6.28214
AT1G15340	-4.38627	-3.63677
AT1G15350	-4.49776	-4.33792
AT1G15370	-4.51373	-4.70175
AT1G15380	-4.40366	-5.48535
AT1G15385	-4.99394	-6.60665
AT1G15390	-4.67918	-5.39358
AT1G15400	-4.59573	-4.95992
AT1G15410	-4.32181	-5.11064
AT1G15415	-4.98474	-5.55229
AT1G15420	-4.47991	-4.36306
AT1G15430	-4.41611	-4.57727
AT1G15440	-4.23804	-4.0924
AT1G15460	-4.08116	-6.02941
AT1G15470	-4.35773	-5.10301
AT1G15480	-4.36735	-4.97997
AT1G15490	-4.21778	-4.94494
AT1G15500	-4.35988	-4.25662
AT1G15510	-4.42678	-4.95451
AT1G15520	-3.95752	-5.33044
AT1G15530	-4.49312	-4.71147
AT1G15540	-4.48978	-7.08377
AT1G15550	-4.49271	-5.2534
AT1G15570	-4.16429	-5.14927
AT1G15580	-4.88317	-4.66713
AT1G15600	-4.60431	-6.95883
AT1G15620	-4.70503	-7.25986
AT1G15625	-4.74059	-6.60665
AT1G15630	-4.70163	-6.6578
AT1G15640	-4.59893	-6.56089
AT1G15660	-4.15227	-4.65456
AT1G15670	-4.51681	-4.26643
AT1G15690	-4.24202	-2.94566
AT1G15700	-4.73543	-5.53151
AT1G15710	-4.51066	-4.87426
AT1G15720	-4.62369	-5.45709
AT1G15730	-4.41123	-4.45504
AT1G15740	-4.23317	-4.03832
AT1G15750	-3.95703	-3.90041
AT1G15760	-4.70845	-5.79004
AT1G15780	-3.93019	-3.944
AT1G15790	-4.46788	-6.23867
AT1G15800	-4.2806	-4.70598
AT1G15810	-4.44104	-4.54303
AT1G15820	-4.70298	-3.99979
AT1G15830	-4.53674	-5.57862
AT1G15840	-4.91853	-7.56089
AT1G15860	-4.41053	-4.41137
AT1G15870	-4.7549	-5.33044
AT1G15880	-4.52171	-4.48571
AT1G15885	-5.01853	-5.91744
AT1G15890	-4.28214	-5.05169
AT1G15900	-5.15438	-6.18068
AT1G15910	-4.22293	-4.93558
AT1G15920	-4.51992	-4.27556
AT1G15930	-4.56996	-4.15743
AT1G15940	-3.988	-4.26555
AT1G15950	-4.10898	-4.19578
AT1G15960	-4.10211	-5.0437
AT1G15970	-4.32693	-4.51284
AT1G15980	-4.48154	-4.91253
AT1G16000	-4.94858	-5.38192
AT1G16010	-4.42498	-4.25921
AT1G16020	-4.33037	-4.84489
AT1G16022	-5.18215	-6.44695
AT1G16025	-5.3353	-6.05574
AT1G16030	-4.35376	-5.31047
AT1G16040	-4.2955	-4.9834
AT1G16060	-4.14789	-4.88603
AT1G16070	-4.2236	-5.95883
AT1G16080	-4.47587	-4.85503
AT1G16090	-4.60215	-5.08522
AT1G16110	-4.3759	-4.77556
AT1G16120	-4.3759	-5.26204
AT1G16130	-4.33124	-5.56089
AT1G16150	-4.37912	-5.78274
AT1G16160	-4.37176	-6.23867
AT1G16170	-4.60485	-5.0256
AT1G16180	-4.2947	-4.28952
AT1G16190	-4.34592	-4.5311
AT1G16210	-4.5842	-4.60185
AT1G16220	-4.36578	-5.35138
AT1G16225	-4.5868	-6.41477
AT1G16230	-4.83179	-6.6578
AT1G16240	-4.53168	-4.54303
AT1G16250	-4.38138	-4.65835
AT1G16260	-4.4366	-4.92844
AT1G16270	-4.02022	-4.22363
AT1G16280	-4.31843	-4.54679
AT1G16290	-4.30572	-7.25986
AT1G16300	-4.24061	-4.87247
AT1G16310	-4.3759	-5.48171
AT1G16320	-4.61918	-4.51832
AT1G16330	-4.04594	-5.59711
AT1G16340	-4.32807	-5.63147
AT1G16350	-4.383	-4.84406
AT1G16360	-4.36267	-7.08377
AT1G16370	-4.52757	-6.3848
AT1G16390	-4.45733	-5.94811
AT1G16400	-4.33647	-5.09107
AT1G16410	-4.18523	-4.60233
AT1G16420	-4.55184	-6.23867
AT1G16430	-4.79752	-5.52347
AT1G16440	-4.48647	-5.54806
AT1G16445	-4.59045	-5.5397
AT1G16460	-4.33181	-4.80426
AT1G16470	-4.33442	-4.53436
AT1G16480	-4.28163	-4.8842
AT1G16490	-4.58628	-6.56089
AT1G16500	-4.62653	-5.13438
AT1G16510	-4.93445	-5.27759
AT1G16515	-5.03281	-5.51557
AT1G16520	-4.34562	-5.02941
AT1G16530	-4.50675	-5.8285
AT1G16540	-3.98124	-4.37649
AT1G16560	-4.42177	-4.76501
AT1G16570	-4.32464	-5.3848
AT1G16590	-4.65906	-6.16295
AT1G16610	-4.18938	-4.1003
AT1G16630	-4.38008	-5.42417
AT1G16640	-4.82095	-7.08377
AT1G16650	-4.22927	-5.02307
AT1G16670	-4.32266	-4.76086
AT1G16680	-4.22405	-4.45233
AT1G16690	-4.21712	-4.94285
AT1G16700	-4.36267	-4.75268
AT1G16705	-4.52396	-5.54386
AT1G16710	-3.83935	-3.75255
AT1G16720	-4.2138	-4.17208
AT1G16730	-4.76263	-5.19728
AT1G16740	-4.57147	-4.74999
AT1G16750	-4.34146	-4.63301
AT1G16760	-4.19715	-7.25986
AT1G16770	-4.60431	-6.95883
AT1G16780	-4.08262	-5.11685
AT1G16790	-4.88627	-5.28674
AT1G16800	-3.73287	-4.27669
AT1G16810	-4.72315	-4.36032
AT1G16820	-4.53213	-5.6115
AT1G16825	-4.61086	-5.26643
AT1G16830	-4.52757	-5.12156
AT1G16840	-4.63054	-3.6304
AT1G16850	-4.89996	-3.39393
AT1G16860	-4.23248	-3.46287
AT1G16870	-4.35773	-4.87695
AT1G16880	-4.34028	-4.08189
AT1G16890	-4.35742	-4.08551
AT1G16900	-4.24603	-4.56746
AT1G16905	-4.59946	-6.56089
AT1G16910	-4.81652	-6.95883
AT1G16916	-4.91965	-5.29844
AT1G16920	-4.42858	-4.82291
AT1G16930	-4.48195	-5.27534
AT1G16960	-4.74282	-4.65241
AT1G16970	-4.02447	-4.78347
AT1G16980	-4.05639	-7.56089
AT1G17000	-4.06304	-7.56089
AT1G17010	-4.51241	-7.56089
AT1G17020	-4.4663	-6.02941
AT1G17030	-4.4293	-6.01683
AT1G17040	-4.24249	-4.78419
AT1G17050	-4.47146	-3.80823
AT1G17060	-4.21912	-4.54012
AT1G17065	-4.54659	-6.7158
AT1G17070	-4.36081	-4.67837
AT1G17080	-4.60703	-4.36361
AT1G17090	-4.42391	-4.7678
AT1G17100	-4.869	-4.85503
AT1G17110	-4.07312	-3.85052
AT1G17120	-4.45349	-5.05169
AT1G17130	-4.35103	-4.30178
AT1G17140	-4.41297	-4.78058
AT1G17145	-4.3022	-4.22926
AT1G17147	-4.98604	-4.97318
AT1G17160	-4.56996	-5.00339
AT1G17170	-4.72244	-4.38249
AT1G17180	-4.79248	-4.61542
AT1G17190	-4.69092	-4.77699
AT1G17200	-4.5645	-4.42449
AT1G17210	-4.035	-3.86515
AT1G17220	-4.00157	-3.81008
AT1G17230	-4.20163	-4.90384
AT1G17235	-4.93561	-6.78274
AT1G17240	-4.4257	-5.8285
AT1G17250	-4.45196	-5.99269
AT1G17260	-4.15785	-5.68583
AT1G17270	-4.34532	-5.19168
AT1G17280	-4.15707	-4.39743
AT1G17285	-4.89889	-5.63661
AT1G17290	-4.1352	-4.02509
AT1G17300	-4.71191	-6.28214
AT1G17310	-4.86306	-6.78274
AT1G17330	-4.39958	-5.16295
AT1G17340	-4.05075	-4.19466
AT1G17345	-4.6949	-5.59241
AT1G17350	-4.26569	-5.26643
AT1G17360	-4.10933	-4.52747
AT1G17370	-4.16409	-4.25533
AT1G17380	-4.45927	-5.62639
AT1G17400	-4.37303	-6.5195
AT1G17410	-4.60323	-4.93558
AT1G17420	-4.14808	-5.16644
AT1G17430	-4.56598	-5.74798
AT1G17440	-4.18031	-3.91547
AT1G17450	-3.8277	-4.44362
AT1G17455	-4.55376	-4.62994
AT1G17460	-4.14562	-4.60185
AT1G17470	-4.20486	-4.59194
AT1G17480	-4.46551	-5.76155
AT1G17490	-4.74506	-5.25986
AT1G17500	-4.05808	-3.97374
AT1G17510	-4.91631	-5.37337
AT1G17520	-4.26843	-4.43672
AT1G17530	-4.52441	-4.8166
AT1G17540	-4.2012	-4.85933
AT1G17545	-5.06133	-5.95883
AT1G17550	-4.2987	-4.10696
AT1G17560	-4.68306	-5.69757
AT1G17580	-3.75094	-4.31317
AT1G17590	-4.48441	-5.34079
AT1G17600	-4.10536	-6.04238
AT1G17610	-4.261	-5.85332
AT1G17615	-4.63691	-6.95883
AT1G17620	-4.63984	-4.33766
AT1G17630	-4.39022	-5.48535
AT1G17640	-4.49187	-5.4503
AT1G17650	-4.42212	-4.65998
AT1G17665	-4.35103	-4.08872
AT1G17680	-3.97509	-4.27646
AT1G17690	-4.00306	-4.34552
AT1G17700	-4.81476	-6.48171
AT1G17710	-4.51197	-4.18413
AT1G17720	-4.09502	-3.80426
AT1G17730	-4.7023	-4.59758
AT1G17744	-4.88214	-6.6578
AT1G17745	-4.10297	-4.53314
AT1G17750	-4.21734	-5.2577
AT1G17760	-3.90253	-4.65889
AT1G17780	-4.53443	-4.59995
AT1G17790	-4.46199	-4.54975
AT1G17810	-4.59733	-7.56089
AT1G17820	-4.1596	-4.74267
AT1G17830	-4.30193	-4.44997
AT1G17840	-4.20529	-3.87803
AT1G17850	-4.29576	-4.89719
AT1G17860	-4.91853	-5.27534
AT1G17870	-4.40161	-5.03976
AT1G17880	-4.55232	-4.17564
AT1G17890	-4.5915	-5.02433
AT1G17910	-4.41858	-7.56089
AT1G17920	-4.16567	-5.04901
AT1G17930	-4.40161	-4.90003
AT1G17940	-4.14751	-3.84774
AT1G17950	-4.47305	-5.59241
AT1G17960	-4.25709	-5.7158
AT1G17970	-4.3321	-4.57457
AT1G17980	-4.1635	-4.87605
AT1G18030	-4.41682	-4.72838
AT1G18040	-4.36453	-4.83498
AT1G18050	-4.56007	-6.44695
AT1G18060	-4.55715	-4.67215
AT1G18070	-4.12755	-3.80312
AT1G18080	-4.48895	-4.0845
AT1G18090	-4.22632	-4.37734
AT1G18100	-4.25758	-5.26204
AT1G18130	-4.20335	-6.95883
AT1G18140	-4.37113	-5.84489
AT1G18150	-4.20876	-4.00471
AT1G18160	-4.04774	-3.97769
AT1G18170	-4.57804	-5.1
AT1G18180	-4.54897	-5.55657
AT1G18190	-4.24746	-4.4626
AT1G18197	-4.67597	-6.11374
AT1G18200	-4.51992	-4.54763
AT1G18210	-4.35193	-4.35353
AT1G18250	-4.61306	-5.63661
AT1G18260	-4.25129	-4.47064
AT1G18265	-4.73324	-5.62639
AT1G18270	-3.76717	-4.36444
AT1G18280	-4.714	-6.86192
AT1G18290	-4.70366	-5.47453
AT1G18300	-4.67534	-4.84656
AT1G18320	-5.08035	-4.88787
AT1G18330	-4.873	-4.21926
AT1G18335	-4.43003	-4.9224
AT1G18340	-4.40366	-4.75949
AT1G18350	-4.85239	-6.5195
AT1G18360	-4.31956	-4.21065
AT1G18370	-4.06569	-4.97206
AT1G18390	-4.14412	-3.76245
AT1G18400	-4.3321	-4.36361
AT1G18410	-3.99341	-5.60665
AT1G18420	-4.42894	-5.7158
AT1G18440	-4.51549	-4.68065
AT1G18450	-4.20963	-4.6492
AT1G18460	-4.24131	-3.69284
AT1G18470	-4.14808	-4.03455
AT1G18480	-4.66901	-4.56176
AT1G18485	-4.28137	-4.68815
AT1G18490	-4.4403	-4.8888
AT1G18500	-4.18606	-4.63404
AT1G18510	-5.01294	-6.56089
AT1G18540	-4.42462	-4.11234
AT1G18550	-4.22905	-5.14592
AT1G18560	-4.34922	-5.12156
AT1G18570	-4.51815	-4.84573
AT1G18580	-4.35558	-4.52868
AT1G18590	-4.53767	-5.25986
AT1G18600	-4.32721	-5.43056
AT1G18610	-4.15979	-4.71394
AT1G18620	-4.0701	-4.39446
AT1G18630	-4.49523	-5.28905
AT1G18640	-4.43294	-5.23661
AT1G18650	-4.35315	-5.02433
AT1G18660	-4.06805	-4.10483
AT1G18670	-4.12647	-4.71704
AT1G18680	-4.55812	-5.94811
AT1G18690	-4.16943	-4.91843
AT1G18700	-3.92813	-4.22383
AT1G18710	-4.27983	-4.83498
AT1G18720	-4.43956	-4.15316
AT1G18730	-4.52803	-4.9513
AT1G18740	-4.59361	-4.08334
AT1G18750	-4.28811	-4.571
AT1G18773	-4.67918	-5.76155
AT1G18800	-4.31899	-4.47919
AT1G18810	-4.43148	-4.63507
AT1G18830	-3.99367	-5.76155
AT1G18835	-5.00198	-6.78274
AT1G18840	-4.21182	-4.81193
AT1G18850	-4.51948	-4.40163
AT1G18860	-4.23019	-5.2577
AT1G18870	-4.12163	-3.79575
AT1G18880	-4.35163	-5.20487
AT1G18890	-4.28395	-4.06479
AT1G18900	-4.21534	-4.30082
AT1G18910	-4.03267	-4.52908
AT1G18940	-4.57097	-5.8285
AT1G18950	-3.93923	-3.94557
AT1G18960	-4.65055	-6.86192
AT1G18970	-4.7253	-5.86192
AT1G18975	-4.10109	-6.56089
AT1G18980	-4.7133	-5.37337
AT1G18990	-4.42534	-5.29844
AT1G19000	-4.38431	-4.01005
AT1G19010	-4.3686	-4.82053
AT1G19020	-5.0088	-4.50897
AT1G19025	-4.43771	-4.91942
AT1G19050	-4.57804	-3.57587
AT1G19080	-4.49818	-4.58317
AT1G19090	-4.1415	-6.95883
AT1G19100	-3.94667	-4.34897
AT1G19110	-4.17949	-3.88174
AT1G19115	-4.47265	-6.16295
AT1G19120	-4.67216	-5.03845
AT1G19130	-4.7189	-5.03585
AT1G19140	-4.50805	-4.69049
AT1G19150	-4.72961	-5.10605
AT1G19170	-4.35528	-4.82689
AT1G19180	-4.56896	-3.65027
AT1G19190	-4.77209	-5.3762
AT1G19200	-4.67982	-4.33533
AT1G19210	-4.94382	-7.25986
AT1G19220	-4.016	-4.24179
AT1G19230	-4.0331	-4.62388
AT1G19240	-4.68176	-4.91942
AT1G19250	-4.30955	-6.19917
AT1G19270	-4.20421	-3.9558
AT1G19290	-4.306	-4.64286
AT1G19300	-4.57046	-4.7678
AT1G19310	-4.62596	-4.90672
AT1G19320	-4.8842	-6.12953
AT1G19330	-4.22091	-4.44362
AT1G19340	-4.39722	-5.28905
AT1G19350	-4.33037	-4.09715
AT1G19360	-4.43221	-4.91449
AT1G19370	-4.41576	-4.02929
AT1G19380	-4.8611	-5.07802
AT1G19390	-4.37399	-6.04238
AT1G19394	-4.84478	-4.97656
AT1G19396	-4.50074	-4.57323
AT1G19397	-4.90534	-4.83826
AT1G19400	-4.45464	-3.42751
AT1G19430	-4.21689	-4.53273
AT1G19440	-4.46199	-4.88147
AT1G19450	-4.22677	-3.61661
AT1G19470	-4.80348	-7.08377
AT1G19480	-4.46749	-4.88511
AT1G19485	-4.12683	-4.54012
AT1G19490	-4.36578	-4.13667
AT1G19500	-4.72458	-7.25986
AT1G19510	-4.66525	-6.35677
AT1G19520	-4.29126	-4.37592
AT1G19530	-4.67661	-5.43379
AT1G19540	-4.35284	-5.54386
AT1G19550	-5.08688	-7.56089
AT1G19565	-4.91299	-5.6688
AT1G19570	-4.80006	-3.81085
AT1G19580	-4.38041	-4.42512
AT1G19600	-4.40605	-4.39565
AT1G19610	-4.93911	-6.5195
AT1G19630	-4.03602	-5.31292
AT1G19620	-4.85721	-5.58777
AT1G19640	-4.19525	-6.25986
AT1G19650	-4.22023	-4.63765
AT1G19660	-4.33268	-4.25943
AT1G19670	-4.59946	-5.00099
AT1G19680	-4.35193	-4.77061
AT1G19690	-4.48771	-5.24075
AT1G19700	-4.19126	-4.10468
AT1G19710	-4.46591	-4.76155
AT1G19715	-4.35773	-4.09954
AT1G19720	-4.39958	-3.75458
AT1G19730	-4.77209	-5.01435
AT1G19740	-4.76107	-4.43639
AT1G19750	-4.34832	-4.94917
AT1G19770	-4.63808	-3.99848
AT1G19780	-4.27119	-6.95883
AT1G19790	-4.36112	-6.0985
AT1G19800	-4.54801	-4.91156
AT1G19835	-4.11211	-4.1986
AT1G19840	-4.76654	-5.56526
AT1G19850	-4.08655	-4.9986
AT1G19860	-4.25612	-4.1633
AT1G19870	-4.17003	-3.93651
AT1G19880	-4.20963	-4.03005
AT1G19900	-4.48195	-5.78274
AT1G19910	-4.59893	-4.24137
AT1G19920	-4.39055	-4.50705
AT1G19940	-4.17222	-5.1825
AT1G19950	-4.32323	-5.23661
AT1G19960	-4.80519	-5.11374
AT1G19970	-4.4902	-4.93972
AT1G19980	-4.54944	-4.96872
AT1G19990	-4.52082	-4.74798
AT1G20000	-5.0431	-6.16295
AT1G20010	-4.3204	-3.45788
AT1G20020	-4.41823	-3.175
AT1G20030	-4.50031	-3.47418
AT1G20050	-4.64457	-4.77699
AT1G20060	-4.0066	-4.86629
AT1G20065	-4.50287	-6.16295
AT1G20070	-4.6779	-4.02056
AT1G20090	-4.52261	-4.62287
AT1G20100	-4.50632	-3.17998
AT1G20110	-4.23042	-3.84439
AT1G20120	-4.4429	-4.89344
AT1G20130	-4.33008	-7.56089
AT1G20140	-4.56252	-4.93972
AT1G20150	-4.32922	-6.6578
AT1G20160	-4.25515	-5.24703
AT1G20180	-4.53122	-6.41477
AT1G20190	-4.58266	-4.87965
AT1G20200	-4.19737	-4.26467
AT1G20220	-4.34772	-4.29115
AT1G20225	-4.64457	-4.83908
AT1G20230	-4.38333	-5.05035
AT1G20260	-4.17082	-3.84364
AT1G20270	-4.36987	-4.87875
AT1G20290	-4.08754	-6.95883
AT1G20300	-4.50202	-4.88972
AT1G20310	-4.67918	-6.44695
AT1G20330	-4.60054	-4.34315
AT1G20340	-4.69825	-4.16487
AT1G20350	-4.8429	-6.95883
AT1G20370	-4.49396	-4.73742
AT1G20380	-4.21226	-4.7678
AT1G20400	-4.07841	-6.3848
AT1G20410	-4.24014	-5.07375
AT1G20430	-4.90642	-4.75201
AT1G20440	-4.39221	-2.33972
AT1G20450	-4.56548	-2.41813
AT1G20460	-4.35742	-4.23764
AT1G20470	-5.07073	-5.34605
AT1G20480	-4.40949	-5.15265
AT1G20490	-4.33881	-4.30828
AT1G20500	-4.43367	-6.86192
AT1G20510	-4.41858	-4.65402
AT1G20520	-5.03427	-7.56089
AT1G20530	-4.36205	-6.3848
AT1G20540	-4.39387	-4.97543
AT1G20550	-4.25033	-5.19354
AT1G20560	-4.39891	-4.81895
AT1G20570	-4.17182	-5.58777
AT1G20575	-4.50502	-5.01683
AT1G20580	-4.57906	-4.44131
AT1G20610	-4.27778	-4.67951
AT1G20620	-4.26272	-3.45908
AT1G20630	-4.21601	-4.26467
AT1G20640	-4.12611	-4.51557
AT1G20650	-4.30681	-3.96849
AT1G20670	-4.16174	-3.90231
AT1G20680	-4.66901	-6.60665
AT1G20693	-4.49818	-3.10626
AT1G20696	-4.38073	-3.36032
AT1G20700	-4.58836	-6.11374
AT1G20720	-3.9006	-5.02941
AT1G20735	-4.7126	-6.48171
AT1G20750	-3.99848	-6.6578
AT1G20760	-3.96603	-4.12616
AT1G20770	-4.54517	-4.62488
AT1G20780	-4.14941	-4.60569
AT1G20795	-4.75033	-6.86192
AT1G20810	-4.60921	-4.69107
AT1G20816	-4.65661	-5.61641
AT1G20823	-4.88214	-4.56046
AT1G20830	-4.47466	-4.6744
AT1G20840	-4.22905	-4.22724
AT1G20850	-4.564	-5.23661
AT1G20860	-4.11298	-4.7158
AT1G20870	-4.37208	-5.50399
AT1G20880	-4.2334	-4.37478
AT1G20890	-4.57046	-5.24492
AT1G20900	-4.564	-5.10301
AT1G20910	-4.07105	-4.54637
AT1G20920	-4.04594	-3.42465
AT1G20925	-4.37912	-4.98686
AT1G20930	-4.45006	-5.18983
AT1G20950	-4.10657	-4.58869
AT1G20960	-3.83079	-3.54307
AT1G20970	-4.01197	-3.88686
AT1G20980	-4.0701	-3.65623
AT1G20990	-4.48359	-6.0985
AT1G21000	-4.48688	-3.93764
AT1G21010	-4.71679	-4.24766
AT1G21050	-4.60703	-3.98536
AT1G21060	-4.40811	-4.49718
AT1G21065	-4.58163	-4.6115
AT1G21070	-4.46907	-5.0571
AT1G21080	-4.17303	-4.06176
AT1G21090	-4.36672	-4.94389
AT1G21100	-4.62087	-5.10757
AT1G21110	-4.85335	-4.45846
AT1G21120	-4.82997	-4.89438
AT1G21130	-4.50459	-3.42291
AT1G21140	-4.74207	-6.5195
AT1G21150	-4.55569	-5.44032
AT1G21160	-4.04564	-3.97386
AT1G21170	-3.95291	-4.52347
AT1G21190	-4.73178	-4.9513
AT1G21200	-4.32493	-4.58226
AT1G21210	-4.28034	-5.23661
AT1G21230	-4.28499	-7.56089
AT1G21240	-4.38594	-6.18068
AT1G21250	-4.35133	-5.35138
AT1G21270	-4.25636	-4.93047
AT1G21280	-4.85721	-5.14425
AT1G21310	-4.59308	-3.18587
AT1G21320	-4.21734	-5.69757
AT1G21326	-4.869	-5.78274
AT1G21350	-4.32721	-5.26643
AT1G21360	-4.2947	-4.67328
AT1G21370	-4.55958	-4.97094
AT1G21380	-4.30274	-4.14927
AT1G21390	-4.58993	-4.77628
AT1G21400	-4.27983	-4.16697
AT1G21410	-4.38857	-5.00459
AT1G21440	-4.42606	-5.17529
AT1G21450	-4.22405	-4.24914
AT1G21460	-4.41401	-4.22805
AT1G21470	-4.64161	-6.18068
AT1G21480	-4.3686	-4.81738
AT1G21500	-4.60703	-4.60569
AT1G21510	-4.59308	-7.08377
AT1G21520	-4.78176	-6.30562
AT1G21540	-4.43294	-4.80198
AT1G21550	-4.79081	-6.08377
AT1G21560	-4.32351	-5.28443
AT1G21580	-3.89306	-3.41374
AT1G21590	-4.22315	-3.75167
AT1G21600	-4.34652	-4.01857
AT1G21610	-4.0269	-4.04067
AT1G21620	-4.81038	-6.44695
AT1G21630	-3.88752	-3.80145
AT1G21640	-4.14057	-4.15028
AT1G21650	-3.72925	-4.49718
AT1G21651	-4.28707	-4.90865
AT1G21660	-4.25709	-3.67581
AT1G21670	-4.43112	-3.37219
AT1G21680	-4.37558	-3.80555
[truncated: 20,911 more rows]

## Sheet: Supplementary Figure1
Supplementary Fig. 1a

## Sheet: Supplementary Figure 6a
GeneID	Average Chromatin contacts	Groups
AT1G01120	1.55436	Gene Without Intron
AT1G01180	1.56426	Gene Without Intron
AT1G01250	1.53596	Gene Without Intron
AT1G01300	1.65793	Gene Without Intron
AT1G01305	1.97565	Gene Without Intron
AT1G01310	1.38832	Gene Without Intron
AT1G01335	1.68852	Gene Without Intron
AT1G01390	1.58965	Gene Without Intron
AT1G01410	1.72995	Gene Without Intron
AT1G01420	1.50801	Gene Without Intron
AT1G01450	1.91714	Gene Without Intron
AT1G01810	1.64877	Gene Without Intron
AT1G01840	1.75518	Gene Without Intron
AT1G01980	1.61128	Gene Without Intron
AT1G01990	2.02429	Gene Without Intron
AT1G02000	2.10829	Gene Without Intron
AT1G02030	1.76382	Gene Without Intron
AT1G02040	1.67235	Gene Without Intron
AT1G02060	1.6911	Gene Without Intron
AT1G02067	1.57014	Gene Without Intron
AT1G02210	1.47529	Gene Without Intron
AT1G02320	1.43836	Gene Without Intron
AT1G02405	1.21912	Gene Without Intron
AT1G02420	1.7709	Gene Without Intron
AT1G02450	1.87621	Gene Without Intron
AT1G02490	1.33333	Gene Without Intron
AT1G02540	1.6445	Gene Without Intron
AT1G02550	1.40934	Gene Without Intron
AT1G02570	1.59762	Gene Without Intron
AT1G02575	1.8738	Gene Without Intron
AT1G02710	1.65862	Gene Without Intron
AT1G02813	1.41014	Gene Without Intron
AT1G02816	1.82948	Gene Without Intron
AT1G02900	1.59203	Gene Without Intron
AT1G03020	1.40476	Gene Without Intron
AT1G03100	1.75604	Gene Without Intron
AT1G03106	1.45766	Gene Without Intron
AT1G03130	1.51099	Gene Without Intron
AT1G03170	1.56109	Gene Without Intron
AT1G03220	1.76032	Gene Without Intron
AT1G03230	1.59818	Gene Without Intron
AT1G03325	1.904	Gene Without Intron
AT1G03350	1.69748	Gene Without Intron
AT1G03390	1.69458	Gene Without Intron
AT1G03440	1.59413	Gene Without Intron
AT1G03495	0.79313	Gene Without Intron
AT1G03510	1.6889	Gene Without Intron
AT1G03540	1.389	Gene Without Intron
AT1G03560	1.72572	Gene Without Intron
AT1G03600	1.59665	Gene Without Intron
AT1G03730	1.4937	Gene Without Intron
AT1G03790	1.78857	Gene Without Intron
AT1G03800	1.65442	Gene Without Intron
AT1G03820	1.69361	Gene Without Intron
AT1G03870	1.47549	Gene Without Intron
AT1G03940	0.930099	Gene Without Intron
AT1G03970	1.48024	Gene Without Intron
AT1G04000	1.54265	Gene Without Intron
AT1G04070	1.58926	Gene Without Intron
AT1G04110	1.72253	Gene Without Intron
AT1G04150	1.58615	Gene Without Intron
AT1G04260	1.57387	Gene Without Intron
AT1G04330	1.14863	Gene Without Intron
AT1G04360	1.60939	Gene Without Intron
AT1G04370	1.53741	Gene Without Intron
AT1G04445	1.26633	Gene Without Intron
AT1G04455	1.66572	Gene Without Intron
AT1G04540	1.43517	Gene Without Intron
AT1G04635	1.77072	Gene Without Intron
AT1G04645	1.21298	Gene Without Intron
AT1G04660	1.43915	Gene Without Intron
AT1G04800	1.54191	Gene Without Intron
AT1G05020	1.55943	Gene Without Intron
AT1G05065	1.51117	Gene Without Intron
AT1G05100	1.36493	Gene Without Intron
AT1G05136	1.67143	Gene Without Intron
AT1G05140	1.57303	Gene Without Intron
AT1G05150	1.81318	Gene Without Intron
AT1G05330	1.43959	Gene Without Intron
AT1G05420	1.3205	Gene Without Intron
AT1G05530	1.62402	Gene Without Intron
AT1G05560	1.5096	Gene Without Intron
AT1G05575	1.63611	Gene Without Intron
AT1G05800	1.747	Gene Without Intron
AT1G05894	1.71447	Gene Without Intron
AT1G05920	1.83333	Gene Without Intron
AT1G05990	1.85101	Gene Without Intron
AT1G06000	1.8285	Gene Without Intron
AT1G06135	1.2957	Gene Without Intron
AT1G06137	1.5253	Gene Without Intron
AT1G06140	1.57034	Gene Without Intron
AT1G06143	1.43576	Gene Without Intron
AT1G06160	1.91152	Gene Without Intron
AT1G06225	1.50789	Gene Without Intron
AT1G06280	1.52492	Gene Without Intron
AT1G06340	1.60195	Gene Without Intron
AT1G06380	1.75496	Gene Without Intron
AT1G06420	1.70583	Gene Without Intron
AT1G06440	1.65618	Gene Without Intron
AT1G06450	1.49239	Gene Without Intron
AT1G06475	1.47469	Gene Without Intron
AT1G06530	1.81197	Gene Without Intron
AT1G06830	1.54463	Gene Without Intron
AT1G06920	2.0106	Gene Without Intron
AT1G06930	1.78654	Gene Without Intron
AT1G06980	1.7659	Gene Without Intron
AT1G07025	1.422	Gene Without Intron
AT1G07090	1.8628	Gene Without Intron
AT1G07130	1.64472	Gene Without Intron
AT1G07135	2.07387	Gene Without Intron
AT1G07190	1.73171	Gene Without Intron
AT1G07240	1.3207	Gene Without Intron
AT1G07250	1.49162	Gene Without Intron
AT1G07260	1.50142	Gene Without Intron
AT1G07310	1.51163	Gene Without Intron
AT1G07400	1.49825	Gene Without Intron
AT1G07460	1.50263	Gene Without Intron
AT1G07473	2.02817	Gene Without Intron
AT1G07476	2.0053	Gene Without Intron
AT1G07490	1.83775	Gene Without Intron
AT1G07500	1.36226	Gene Without Intron
AT1G07720	1.65856	Gene Without Intron
AT1G07725	1.52165	Gene Without Intron
AT1G07730	1.36869	Gene Without Intron
AT1G07747	1.31707	Gene Without Intron
AT1G07790	1.39202	Gene Without Intron
AT1G07795	1.7415	Gene Without Intron
AT1G07901	1.65132	Gene Without Intron
AT1G07985	1.73751	Gene Without Intron
AT1G08005	1.73815	Gene Without Intron
AT1G08120	1.44742	Gene Without Intron
AT1G08160	1.68989	Gene Without Intron
AT1G08170	1.57204	Gene Without Intron
AT1G08180	1.5674	Gene Without Intron
AT1G08250	1.3557	Gene Without Intron
AT1G08280	1.54346	Gene Without Intron
AT1G08315	1.56694	Gene Without Intron
AT1G08590	1.57082	Gene Without Intron
AT1G08770	1.42759	Gene Without Intron
AT1G08985	1.15835	Gene Without Intron
AT1G09030	1.81948	Gene Without Intron
AT1G09070	1.48349	Gene Without Intron
AT1G09157	1.50175	Gene Without Intron
AT1G09176	1.53792	Gene Without Intron
AT1G09190	1.54247	Gene Without Intron
AT1G09200	1.68414	Gene Without Intron
AT1G09220	1.6828	Gene Without Intron
AT1G09240	1.8067	Gene Without Intron
AT1G09245	1.05395	Gene Without Intron
AT1G09250	1.85692	Gene Without Intron
AT1G09260	1.51936	Gene Without Intron
AT1G09310	1.55972	Gene Without Intron
AT1G09360	1.61131	Gene Without Intron
AT1G09370	1.58006	Gene Without Intron
AT1G09410	1.4084	Gene Without Intron
AT1G09415	1.61162	Gene Without Intron
AT1G09520	1.76531	Gene Without Intron
AT1G09610	1.61069	Gene Without Intron
AT1G09625	1.51395	Gene Without Intron
AT1G09650	1.6074	Gene Without Intron
AT1G09680	1.6901	Gene Without Intron
AT1G09820	1.65533	Gene Without Intron
AT1G09860	1.69534	Gene Without Intron
AT1G09900	1.68764	Gene Without Intron
AT1G09950	1.8018	Gene Without Intron
AT1G10000	1.49774	Gene Without Intron
AT1G10110	1.23144	Gene Without Intron
AT1G10140	1.54615	Gene Without Intron
AT1G10150	1.71846	Gene Without Intron
AT1G10230	1.52731	Gene Without Intron
AT1G10270	1.61549	Gene Without Intron
AT1G10330	1.59317	Gene Without Intron
AT1G10455	1.5655	Gene Without Intron
AT1G10460	1.6456	Gene Without Intron
AT1G10480	1.21338	Gene Without Intron
AT1G10560	1.56781	Gene Without Intron
AT1G10690	1.62823	Gene Without Intron
AT1G10770	1.49314	Gene Without Intron
AT1G10800	1.66789	Gene Without Intron
AT1G10960	1.52403	Gene Without Intron
AT1G11050	1.51526	Gene Without Intron
AT1G11090	1.41588	Gene Without Intron
AT1G11112	1.5144	Gene Without Intron
AT1G11125	1.45169	Gene Without Intron
AT1G11290	1.48253	Gene Without Intron
AT1G11362	1.41054	Gene Without Intron
AT1G11440	1.76923	Gene Without Intron
AT1G11520	1.64237	Gene Without Intron
AT1G11560	1.71728	Gene Without Intron
AT1G11572	1.29612	Gene Without Intron
AT1G11593	1.11203	Gene Without Intron
AT1G11600	1.3347	Gene Without Intron
AT1G11608	1.47215	Gene Without Intron
AT1G11620	1.64528	Gene Without Intron
AT1G11630	1.48568	Gene Without Intron
AT1G11655	1.40348	Gene Without Intron
AT1G11684	1.80056	Gene Without Intron
AT1G11690	1.78735	Gene Without Intron
AT1G11700	1.36402	Gene Without Intron
AT1G11765	1.5125	Gene Without Intron
AT1G11770	1.56095	Gene Without Intron
AT1G11810	1.57559	Gene Without Intron
AT1G11850	1.70819	Gene Without Intron
AT1G11925	1.58406	Gene Without Intron
AT1G11970	1.38127	Gene Without Intron
AT1G11980	1.55932	Gene Without Intron
AT1G12020	1.56725	Gene Without Intron
AT1G12040	1.29119	Gene Without Intron
AT1G12060	1.35857	Gene Without Intron
AT1G12064	1.56281	Gene Without Intron
AT1G12090	1.28583	Gene Without Intron
AT1G12170	1.40402	Gene Without Intron
AT1G12190	1.56965	Gene Without Intron
AT1G12300	1.45382	Gene Without Intron
AT1G12310	1.65443	Gene Without Intron
AT1G12380	1.63855	Gene Without Intron
AT1G12411	0.950311	Gene Without Intron
AT1G12610	1.68166	Gene Without Intron
AT1G12615	1.5299	Gene Without Intron
AT1G12630	1.31823	Gene Without Intron
AT1G12700	1.7166	Gene Without Intron
AT1G12775	1.49784	Gene Without Intron
AT1G12805	1.46691	Gene Without Intron
AT1G12830	1.71643	Gene Without Intron
AT1G12845	1.4671	Gene Without Intron
AT1G12855	1.61137	Gene Without Intron
AT1G12890	1.69945	Gene Without Intron
AT1G12910	1.56026	Gene Without Intron
AT1G12980	1.61427	Gene Without Intron
AT1G13040	1.53915	Gene Without Intron
AT1G13150	1.47228	Gene Without Intron
AT1G13200	1.52487	Gene Without Intron
AT1G13245	1.69114	Gene Without Intron
AT1G13250	1.35233	Gene Without Intron
AT1G13260	1.56659	Gene Without Intron
AT1G13420	1.53517	Gene Without Intron
AT1G13430	1.46953	Gene Without Intron
AT1G13485	1.71098	Gene Without Intron
AT1G13600	1.64687	Gene Without Intron
AT1G13670	1.57899	Gene Without Intron
AT1G13800	1.61744	Gene Without Intron
AT1G13805	1.86765	Gene Without Intron
AT1G13930	1.49912	Gene Without Intron
AT1G14048	1.99016	Gene Without Intron
AT1G14060	1.78885	Gene Without Intron
AT1G14200	1.57008	Gene Without Intron
AT1G14280	1.70128	Gene Without Intron
AT1G14330	1.70879	Gene Without Intron
AT1G14345	1.58474	Gene Without Intron
AT1G14430	1.55738	Gene Without Intron
AT1G14455	1.30465	Gene Without Intron
AT1G14470	1.69009	Gene Without Intron
AT1G14490	1.54336	Gene Without Intron
AT1G14680	1.6925	Gene Without Intron
AT1G14686	1.76677	Gene Without Intron
AT1G14687	1.6931	Gene Without Intron
AT1G14890	1.65433	Gene Without Intron
AT1G14920	1.53309	Gene Without Intron
AT1G15000	1.54744	Gene Without Intron
AT1G15010	1.38839	Gene Without Intron
AT1G15015	1.36105	Gene Without Intron
AT1G15100	1.44731	Gene Without Intron
AT1G15190	1.47049	Gene Without Intron
AT1G15230	1.81833	Gene Without Intron
AT1G15260	1.64822	Gene Without Intron
AT1G15385	1.68051	Gene Without Intron
AT1G15510	1.34076	Gene Without Intron
AT1G15530	1.5797	Gene Without Intron
AT1G15670	1.39477	Gene Without Intron
AT1G15680	1.59984	Gene Without Intron
AT1G15700	1.4956	Gene Without Intron
AT1G15710	1.36517	Gene Without Intron
AT1G15720	1.65845	Gene Without Intron
AT1G15760	1.63048	Gene Without Intron
AT1G15825	1.28411	Gene Without Intron
AT1G15890	1.71521	Gene Without Intron
AT1G15900	1.28487	Gene Without Intron
AT1G16030	1.54807	Gene Without Intron
AT1G16370	1.60695	Gene Without Intron
AT1G16390	1.54788	Gene Without Intron
AT1G16510	1.35362	Gene Without Intron
AT1G16515	1.42331	Gene Without Intron
AT1G16630	1.6141	Gene Without Intron
AT1G16790	1.43831	Gene Without Intron
AT1G16830	1.55795	Gene Without Intron
AT1G16905	1.66643	Gene Without Intron
AT1G16910	1.55439	Gene Without Intron
AT1G16950	1.31258	Gene Without Intron
AT1G17070	1.56528	Gene Without Intron
AT1G17120	1.72638	Gene Without Intron
AT1G17147	0.864211	Gene Without Intron
AT1G17235	1.20467	Gene Without Intron
AT1G17240	1.52867	Gene Without Intron
AT1G17250	1.62026	Gene Without Intron
AT1G17310	1.40419	Gene Without Intron
AT1G17345	1.36902	Gene Without Intron
AT1G17620	1.59509	Gene Without Intron
AT1G17700	1.61206	Gene Without Intron
AT1G17744	1.43933	Gene Without Intron
AT1G17770	1.53532	Gene Without Intron
AT1G17860	1.42558	Gene Without Intron
AT1G18000	0	Gene Without Intron
AT1G18010	0	Gene Without Intron
AT1G18220	1.44526	Gene Without Intron
AT1G18265	1.52825	Gene Without Intron
AT1G18290	1.38323	Gene Without Intron
AT1G18350	1.37477	Gene Without Intron
AT1G18480	1.63458	Gene Without Intron
AT1G18485	1.58212	Gene Without Intron
AT1G18486	1.43258	Gene Without Intron
AT1G18530	1.57504	Gene Without Intron
AT1G18590	1.71829	Gene Without Intron
AT1G18740	1.83282	Gene Without Intron
AT1G18760	1.4273	Gene Without Intron
AT1G18780	1.51484	Gene Without Intron
AT1G18810	1.80769	Gene Without Intron
AT1G18835	1.69552	Gene Without Intron
AT1G18871	1.55114	Gene Without Intron
AT1G18970	1.56373	Gene Without Intron
AT1G18980	1.99036	Gene Without Intron
AT1G19020	1.54623	Gene Without Intron
AT1G19040	1.54716	Gene Without Intron
AT1G19070	1.74104	Gene Without Intron
AT1G19160	1.46495	Gene Without Intron
AT1G19190	1.31889	Gene Without Intron
AT1G19210	1.21365	Gene Without Intron
AT1G19260	0.619749	Gene Without Intron
AT1G19300	1.56659	Gene Without Intron
AT1G19370	1.58087	Gene Without Intron
AT1G19440	1.68681	Gene Without Intron
AT1G19460	1.3312	Gene Without Intron
AT1G19470	1.27544	Gene Without Intron
AT1G19740	1.60594	Gene Without Intron
AT1G19830	1.52714	Gene Without Intron
AT1G19840	1.3241	Gene Without Intron
AT1G19900	1.45435	Gene Without Intron
AT1G19960	1.47717	Gene Without Intron
AT1G20070	1.50879	Gene Without Intron
AT1G20230	1.58212	Gene Without Intron
AT1G20300	1.67996	Gene Without Intron
AT1G20310	1.68864	Gene Without Intron
AT1G20320	1.38971	Gene Without Intron
AT1G20330	1.473	Gene Without Intron
AT1G20340	1.45468	Gene Without Intron
AT1G20350	1.44295	Gene Without Intron
AT1G20360	1.49435	Gene Without Intron
AT1G20430	1.71381	Gene Without Intron
AT1G20470	1.60591	Gene Without Intron
AT1G20520	1.88201	Gene Without Intron
AT1G20690	1.42754	Gene Without Intron
AT1G20735	1.3916	Gene Without Intron
AT1G20790	1.29768	Gene Without Intron
AT1G20795	1.53583	Gene Without Intron
AT1G20803	1.64247	Gene Without Intron
AT1G20823	1.34627	Gene Without Intron
AT1G20875	1.19	Gene Without Intron
AT1G20900	1.64554	Gene Without Intron
AT1G20940	1.47106	Gene Without Intron
AT1G21010	1.42413	Gene Without Intron
AT1G21050	1.47799	Gene Without Intron
AT1G21140	1.3898	Gene Without Intron
AT1G21245	0.864	Gene Without Intron
AT1G21280	1.35247	Gene Without Intron
AT1G21326	0.878049	Gene Without Intron
AT1G21340	1.66933	Gene Without Intron
AT1G21395	1.34456	Gene Without Intron
AT1G21475	1.27904	Gene Without Intron
AT1G21510	1.89463	Gene Without Intron
AT1G21520	1.54185	Gene Without Intron
AT1G21528	1.56277	Gene Without Intron
AT1G21550	1.48178	Gene Without Intron
AT1G21670	1.22379	Gene Without Intron
AT1G21680	1.24055	Gene Without Intron
AT1G21695	1.44087	Gene Without Intron
AT1G21738	1.55365	Gene Without Intron
AT1G21835	0.952206	Gene Without Intron
AT1G21840	1.46884	Gene Without Intron
AT1G21864	0.799574	Gene Without Intron
AT1G21866	1.28478	Gene Without Intron
AT1G21910	1.60185	Gene Without Intron
AT1G21925	0.913907	Gene Without Intron
AT1G21928	0.801325	Gene Without Intron
AT1G21950	1.36364	Gene Without Intron
AT1G21960	1.51466	Gene Without Intron
AT1G22010	1.66191	Gene Without Intron
AT1G22065	1.27568	Gene Without Intron
AT1G22190	1.43681	Gene Without Intron
AT1G22220	1.51779	Gene Without Intron
AT1G22230	1.89049	Gene Without Intron
AT1G22270	1.45074	Gene Without Intron
AT1G22420	1.42302	Gene Without Intron
AT1G22470	1.74123	Gene Without Intron
AT1G22500	1.37289	Gene Without Intron
AT1G22610	1.50361	Gene Without Intron
AT1G22680	1.4766	Gene Without Intron
AT1G22810	1.3263	Gene Without Intron
AT1G22900	1.40685	Gene Without Intron
AT1G22985	1.56557	Gene Without Intron
AT1G23040	1.2151	Gene Without Intron
AT1G23050	1.71359	Gene Without Intron
AT1G23145	0.888312	Gene Without Intron
AT1G23147	1.16981	Gene Without Intron
AT1G23201	1.41031	Gene Without Intron
AT1G23205	1.394	Gene Without Intron
AT1G23270	1.45018	Gene Without Intron
AT1G23290	1.44226	Gene Without Intron
AT1G23350	1.35691	Gene Without Intron
AT1G23390	1.36392	Gene Without Intron
AT1G23410	1.52941	Gene Without Intron
AT1G23450	1.35418	Gene Without Intron
AT1G23530	1.57733	Gene Without Intron
AT1G23650	1.59302	Gene Without Intron
AT1G23710	1.61169	Gene Without Intron
AT1G23720	0.992784	Gene Without Intron
AT1G23770	1.36787	Gene Without Intron
AT1G23780	1.29138	Gene Without Intron
AT1G23830	1.61525	Gene Without Intron
AT1G23840	1.50282	Gene Without Intron
AT1G23850	1.65718	Gene Without Intron
AT1G23910	0.954751	Gene Without Intron
AT1G23965	1.3373	Gene Without Intron
AT1G23980	1.6759	Gene Without Intron
AT1G23995	1.23077	Gene Without Intron
AT1G24040	1.52549	Gene Without Intron
AT1G24060	1.6375	Gene Without Intron
AT1G24110	1.29525	Gene Without Intron
AT1G24130	1.65059	Gene Without Intron
AT1G24140	1.38518	Gene Without Intron
AT1G24170	1.64019	Gene Without Intron
AT1G24270	1.76864	Gene Without Intron
AT1G24290	1.7784	Gene Without Intron
AT1G24405	1.53417	Gene Without Intron
AT1G24430	1.6413	Gene Without Intron
AT1G24475	1.04918	Gene Without Intron
AT1G24480	1.44816	Gene Without Intron
AT1G24520	1.48227	Gene Without Intron
AT1G24530	1.28771	Gene Without Intron
AT1G24540	1.57412	Gene Without Intron
AT1G24580	1.50963	Gene Without Intron
AT1G24575	1.3762	Gene Without Intron
AT1G24577	1.45783	Gene Without Intron
AT1G24590	1.6772	Gene Without Intron
AT1G24600	1.67233	Gene Without Intron
AT1G24620	1.25923	Gene Without Intron
AT1G24800	0	Gene Without Intron
AT1G24851	0	Gene Without Intron
AT1G24881	0	Gene Without Intron
AT1G25025	0	Gene Without Intron
AT1G25055	0	Gene Without Intron
AT1G25112	0	Gene Without Intron
AT1G25141	0	Gene Without Intron
AT1G25180	0.00438116	Gene Without Intron
AT1G25211	0.0919186	Gene Without Intron
AT1G25240	1.58838	Gene Without Intron
AT1G25300	1.43032	Gene Without Intron
AT1G25360	1.51531	Gene Without Intron
AT1G25410	1.54767	Gene Without Intron
AT1G25422	1.53037	Gene Without Intron
AT1G25425	1.62543	Gene Without Intron
AT1G25510	1.56775	Gene Without Intron
AT1G25560	1.49261	Gene Without Intron
AT1G26220	1.53675	Gene Without Intron
AT1G26225	1.41791	Gene Without Intron
AT1G26240	0.747743	Gene Without Intron
AT1G26250	1.03506	Gene Without Intron
AT1G26380	1.35827	Gene Without Intron
AT1G26390	1.406	Gene Without Intron
AT1G26400	1.4403	Gene Without Intron
AT1G26410	1.36839	Gene Without Intron
AT1G26420	1.45515	Gene Without Intron
AT1G26500	1.39815	Gene Without Intron
AT1G26510	1.32523	Gene Without Intron
AT1G26515	1.39364	Gene Without Intron
AT1G26600	1.37259	Gene Without Intron
AT1G26650	1.48406	Gene Without Intron
AT1G26710	1.4533	Gene Without Intron
AT1G26720	1.59881	Gene Without Intron
AT1G26760	1.39978	Gene Without Intron
AT1G26761	1.31397	Gene Without Intron
AT1G26762	1.61972	Gene Without Intron
AT1G26773	1.26705	Gene Without Intron
AT1G26795	1.17801	Gene Without Intron
AT1G26796	1.32325	Gene Without Intron
AT1G26797	1.20661	Gene Without Intron
AT1G26798	1.28	Gene Without Intron
AT1G26799	1.17345	Gene Without Intron
AT1G26800	1.39489	Gene Without Intron
AT1G26815	1.27378	Gene Without Intron
AT1G26900	1.48529	Gene Without Intron
AT1G26920	1.38874	Gene Without Intron
AT1G26921	0.272374	Gene Without Intron
AT1G27160	1.48964	Gene Without Intron
AT1G27190	1.59126	Gene Without Intron
AT1G27200	1.57901	Gene Without Intron
AT1G27461	1.57475	Gene Without Intron
AT1G27640	1.43792	Gene Without Intron
AT1G27670	1.38898	Gene Without Intron
AT1G27710	1.52841	Gene Without Intron
AT1G27730	1.53994	Gene Without Intron
AT1G27820	1.05687	Gene Without Intron
AT1G27870	0.861154	Gene Without Intron
AT1G27890	1.13365	Gene Without Intron
AT1G27930	1.35375	Gene Without Intron
AT1G28135	1.10217	Gene Without Intron
AT1G28160	1.60025	Gene Without Intron
AT1G28170	1.50943	Gene Without Intron
AT1G28190	1.64669	Gene Without Intron
AT1G28265	1.52	Gene Without Intron
AT1G28270	1.44023	Gene Without Intron
AT1G28305	1.06824	Gene Without Intron
AT1G28306	1.20047	Gene Without Intron
AT1G28360	1.57856	Gene Without Intron
AT1G28370	1.46434	Gene Without Intron
AT1G28375	1.55507	Gene Without Intron
AT1G28400	1.69437	Gene Without Intron
AT1G28450	1.15977	Gene Without Intron
AT1G28460	1.33029	Gene Without Intron
AT1G28480	1.1983	Gene Without Intron
AT1G28690	1.40973	Gene Without Intron
AT1G28760	1.33019	Gene Without Intron
AT1G29160	1.51604	Gene Without Intron
AT1G29179	1.38498	Gene Without Intron
AT1G29180	1.56897	Gene Without Intron
AT1G29195	1.17549	Gene Without Intron
AT1G29230	1.73326	Gene Without Intron
AT1G29260	1.3351	Gene Without Intron
AT1G29290	1.30542	Gene Without Intron
AT1G29300	1.45118	Gene Without Intron
AT1G29340	1.85595	Gene Without Intron
AT1G29418	1.07899	Gene Without Intron
AT1G29420	1.67452	Gene Without Intron
AT1G29430	1.39376	Gene Without Intron
AT1G29440	1.1381	Gene Without Intron
AT1G29460	1.49664	Gene Without Intron
AT1G29490	1.5209	Gene Without Intron
AT1G29500	1.54498	Gene Without Intron
AT1G29510	1.0674	Gene Without Intron
AT1G29540	1.46904	Gene Without Intron
AT1G29640	1.43246	Gene Without Intron
AT1G29710	1.39673	Gene Without Intron
AT1G29770	1.53139	Gene Without Intron
AT1G29780	1.6	Gene Without Intron
AT1G29910	1.41326	Gene Without Intron
AT1G29920	1.30236	Gene Without Intron
AT1G29930	1.23678	Gene Without Intron
AT1G29962	1.37522	Gene Without Intron
AT1G30020	1.55814	Gene Without Intron
AT1G30100	1.03942	Gene Without Intron
AT1G30190	1.53663	Gene Without Intron
AT1G30250	1.47401	Gene Without Intron
AT1G30260	1.30929	Gene Without Intron
AT1G30370	1.48256	Gene Without Intron
AT1G30515	1.41137	Gene Without Intron
AT1G30560	1.69514	Gene Without Intron
AT1G30570	1.6025	Gene Without Intron
AT1G30710	1.46667	Gene Without Intron
AT1G30720	1.22488	Gene Without Intron
AT1G30730	1.39537	Gene Without Intron
AT1G30740	1.14794	Gene Without Intron
AT1G30750	1.53109	Gene Without Intron
AT1G30790	1.61197	Gene Without Intron
AT1G30795	1.12781	Gene Without Intron
AT1G30800	1.23384	Gene Without Intron
AT1G30840	1.28303	Gene Without Intron
AT1G30850	1.38393	Gene Without Intron
AT1G30920	1.35	Gene Without Intron
AT1G30930	1.28938	Gene Without Intron
AT1G30950	1.65237	Gene Without Intron
AT1G31080	1.4283	Gene Without Intron
AT1G31130	1.61318	Gene Without Intron
AT1G31240	1.23178	Gene Without Intron
AT1G31243	1.06789	Gene Without Intron
AT1G31335	1.70652	Gene Without Intron
AT1G31350	1.40192	Gene Without Intron
AT1G31450	1.39986	Gene Without Intron
AT1G31460	1.38626	Gene Without Intron
AT1G31490	1.49516	Gene Without Intron
AT1G31630	1.71639	Gene Without Intron
AT1G31790	1.35316	Gene Without Intron
AT1G31814	1.5763	Gene Without Intron
AT1G31920	1.4975	Gene Without Intron
AT1G31960	1.40307	Gene Without Intron
AT1G31990	1.36246	Gene Without Intron
AT1G32020	1.42718	Gene Without Intron
AT1G32030	1.97502	Gene Without Intron
AT1G32225	0.391389	Gene Without Intron
AT1G32250	1.3911	Gene Without Intron
AT1G32320	1.4831	Gene Without Intron
AT1G32361	1.47987	Gene Without Intron
AT1G32415	1.28463	Gene Without Intron
AT1G32420	1.3293	Gene Without Intron
AT1G32480	1.28997	Gene Without Intron
AT1G32585	1.13595	Gene Without Intron
AT1G32600	1.39955	Gene Without Intron
AT1G32640	1.46715	Gene Without Intron
AT1G32650	1.29016	Gene Without Intron
AT1G32660	1.45896	Gene Without Intron
AT1G32690	1.15231	Gene Without Intron
AT1G32760	1.2428	Gene Without Intron
AT1G32920	1.33414	Gene Without Intron
AT1G32928	1.75307	Gene Without Intron
AT1G33055	1.33097	Gene Without Intron
AT1G33102	0.981747	Gene Without Intron
AT1G33220	1.14399	Gene Without Intron
AT1G33340	1.56018	Gene Without Intron
AT1G33355	1.33333	Gene Without Intron
AT1G33520	1.29261	Gene Without Intron
AT1G33590	1.28286	Gene Without Intron
AT1G33600	1.16218	Gene Without Intron
AT1G33610	1.28547	Gene Without Intron
AT1G33612	1.27609	Gene Without Intron
AT1G33670	1.4	Gene Without Intron
AT1G33710	1.24842	Gene Without Intron
AT1G33760	1.3104	Gene Without Intron
AT1G34042	1.44565	Gene Without Intron
AT1G34070	1.83261	Gene Without Intron
AT1G34290	1.83375	Gene Without Intron
AT1G34300	1.42532	Gene Without Intron
AT1G34480	1.29108	Gene Without Intron
AT1G34490	1.24076	Gene Without Intron
AT1G34500	1.28195	Gene Without Intron
AT1G34520	1.32495	Gene Without Intron
AT1G34540	1.21245	Gene Without Intron
AT1G34575	1.33661	Gene Without Intron
AT1G34792	0.453608	Gene Without Intron
AT1G34795	0.0431211	Gene Without Intron
AT1G34800	0	Gene Without Intron
AT1G34805	0	Gene Without Intron
AT1G34810	0	Gene Without Intron
AT1G34815	0	Gene Without Intron
AT1G34820	0	Gene Without Intron
AT1G34825	0	Gene Without Intron
AT1G34830	0	Gene Without Intron
AT1G34840	0	Gene Without Intron
AT1G34850	0	Gene Without Intron
AT1G34860	0.215827	Gene Without Intron
AT1G34930	0.676259	Gene Without Intron
AT1G35035	0.956835	Gene Without Intron
AT1G35140	1.377	Gene Without Intron
AT1G35181	1.25	Gene Without Intron
AT1G35210	1.23788	Gene Without Intron
AT1G35230	1.18445	Gene Without Intron
AT1G35242	0.975652	Gene Without Intron
AT1G35255	1.34505	Gene Without Intron
AT1G35430	1.16667	Gene Without Intron
AT1G35440	1.37012	Gene Without Intron
AT1G35467	0.950464	Gene Without Intron
AT1G35550	1.26667	Gene Without Intron
AT1G35560	1.17931	Gene Without Intron
AT1G35610	1.34769	Gene Without Intron
AT1G35617	1.8137	Gene Without Intron
AT1G35830	1.09804	Gene Without Intron
AT1G36030	1.1405	Gene Without Intron
AT1G36060	1.32391	Gene Without Intron
AT1G36100	1.47069	Gene Without Intron
AT1G36272	1.18919	Gene Without Intron
AT1G36940	1.17112	Gene Without Intron
AT1G36942	1.47938	Gene Without Intron
AT1G42080	1.25714	Gene Without Intron
AT1G42190	0.92268	Gene Without Intron
AT1G43040	1.2832	Gene Without Intron
AT1G43171	0.985396	Gene Without Intron
AT1G43320	1.46348	Gene Without Intron
AT1G43600	0.926316	Gene Without Intron
AT1G43610	0.886571	Gene Without Intron
AT1G43630	1.28239	Gene Without Intron
AT1G43666	0.993958	Gene Without Intron
AT1G43667	0.994106	Gene Without Intron
AT1G43722	0.99076	Gene Without Intron
AT1G43790	1.07673	Gene Without Intron
AT1G43810	1.23796	Gene Without Intron
AT1G43825	1.2186	Gene Without Intron
AT1G43980	1.26957	Gene Without Intron
AT1G44030	1.30219	Gene Without Intron
AT1G44050	1.32114	Gene Without Intron
AT1G44191	1.03263	Gene Without Intron
AT1G44224	1.17897	Gene Without Intron
AT1G44414	1.25341	Gene Without Intron
AT1G44810	1.61405	Gene Without Intron
AT1G44830	1.41657	Gene Without Intron
AT1G44941	1.25824	Gene Without Intron
AT1G45163	1.0432	Gene Without Intron
AT1G45165	1.0226	Gene Without Intron
AT1G45190	1.11332	Gene Without Intron
AT1G45215	0.0492701	Gene Without Intron
AT1G45221	0.0460993	Gene Without Intron
AT1G45223	0.88601	Gene Without Intron
AT1G45243	1.28319	Gene Without Intron
AT1G45616	1.39539	Gene Without Intron
AT1G46336	1.32231	Gene Without Intron
AT1G46408	1.31127	Gene Without Intron
AT1G46984	1.5054	Gene Without Intron
AT1G47056	1.34838	Gene Without Intron
AT1G47200	1.52104	Gene Without Intron
AT1G47265	1.47049	Gene Without Intron
AT1G47389	1.23798	Gene Without Intron
AT1G47390	1.38309	Gene Without Intron
AT1G47395	1.27885	Gene Without Intron
AT1G47400	1.08355	Gene Without Intron
AT1G47450	1.08997	Gene Without Intron
AT1G47470	1.24378	Gene Without Intron
AT1G47485	1.19562	Gene Without Intron
AT1G47580	1.5434	Gene Without Intron
AT1G47610	1.09481	Gene Without Intron
AT1G47620	1.20457	Gene Without Intron
AT1G47655	1.32919	Gene Without Intron
AT1G47680	1.36943	Gene Without Intron
AT1G47690	0.396552	Gene Without Intron
AT1G47695	0.497717	Gene Without Intron
AT1G47700	0.371846	Gene Without Intron
AT1G47730	1.36596	Gene Without Intron
AT1G47750	1.26788	Gene Without Intron
AT1G47790	1.3071	Gene Without Intron
AT1G47800	1.16337	Gene Without Intron
AT1G47810	1.24265	Gene Without Intron
AT1G47890	1.42287	Gene Without Intron
AT1G47915	1.0719	Gene Without Intron
AT1G48020	1.16777	Gene Without Intron
AT1G48060	1.57795	Gene Without Intron
AT1G48150	1.59217	Gene Without Intron
AT1G48195	1.06464	Gene Without Intron
AT1G48325	1.42026	Gene Without Intron
AT1G48330	1.51559	Gene Without Intron
AT1G48720	0.114011	Gene Without Intron
AT1G48745	1.18335	Gene Without Intron
AT1G48750	1.41805	Gene Without Intron
AT1G48912	1.27397	Gene Without Intron
AT1G48953	1.40832	Gene Without Intron
AT1G48990	1.43828	Gene Without Intron
AT1G49000	1.31199	Gene Without Intron
AT1G49110	1.45434	Gene Without Intron
AT1G49120	1.44692	Gene Without Intron
AT1G49150	1.41255	Gene Without Intron
AT1G49200	1.5441	Gene Without Intron
AT1G49210	1.49714	Gene Without Intron
AT1G49220	1.48892	Gene Without Intron
AT1G49230	1.32045	Gene Without Intron
AT1G49245	0.955819	Gene Without Intron
AT1G49260	1.20055	Gene Without Intron
AT1G49290	1.36449	Gene Without Intron
AT1G49330	1.36945	Gene Without Intron
AT1G49450	1.33949	Gene Without Intron
AT1G49470	1.59642	Gene Without Intron
AT1G49490	1.17723	Gene Without Intron
AT1G49530	1.41111	Gene Without Intron
AT1G49640	1.34227	Gene Without Intron
AT1G49650	1.24932	Gene Without Intron
AT1G49660	1.35675	Gene Without Intron
AT1G49680	0.862876	Gene Without Intron
AT1G49780	1.18432	Gene Without Intron
AT1G49800	1.22937	Gene Without Intron
AT1G49990	1.51593	Gene Without Intron
AT1G50080	1.12364	Gene Without Intron
AT1G50160	1.12217	Gene Without Intron
AT1G50270	1.46888	Gene Without Intron
AT1G50290	1.3707	Gene Without Intron
AT1G50325	1.38274	Gene Without Intron
AT1G50340	1.05074	Gene Without Intron
AT1G50580	1.59229	Gene Without Intron
AT1G50640	1.32892	Gene Without Intron
AT1G50650	1.49106	Gene Without Intron
AT1G50680	1.41461	Gene Without Intron
AT1G50720	1.30893	Gene Without Intron
AT1G50790	1.51048	Gene Without Intron
AT1G50830	1.62146	Gene Without Intron
AT1G50870	1.25126	Gene Without Intron
AT1G51000	1.33594	Gene Without Intron
AT1G51010	1.28758	Gene Without Intron
AT1G51020	1.44429	Gene Without Intron
AT1G51030	1.5368	Gene Without Intron
AT1G51035	1.42017	Gene Without Intron
AT1G51080	1.55764	Gene Without Intron
AT1G51100	1.911	Gene Without Intron
AT1G51120	1.53025	Gene Without Intron
AT1G51170	1.37492	Gene Without Intron
AT1G51210	1.47476	Gene Without Intron
AT1G51230	1.02451	Gene Without Intron
AT1G51240	1.05556	Gene Without Intron
AT1G51250	0.996207	Gene Without Intron
AT1G51290	1.28067	Gene Without Intron
AT1G51320	1.17036	Gene Without Intron
AT1G51355	1.47394	Gene Without Intron
AT1G51360	1.33291	Gene Without Intron
AT1G51400	1.23971	Gene Without Intron
AT1G51440	1.33811	Gene Without Intron
AT1G51480	1.35011	Gene Without Intron
AT1G51538	1.62218	Gene Without Intron
AT1G51570	1.556	Gene Without Intron
AT1G51640	1.63474	Gene Without Intron
AT1G51660	1.3866	Gene Without Intron
AT1G51700	1.35312	Gene Without Intron
AT1G51823	1.26573	Gene Without Intron
AT1G51930	1.30905	Gene Without Intron
AT1G51970	1.29947	Gene Without Intron
AT1G52140	1.22358	Gene Without Intron
AT1G52270	1.35837	Gene Without Intron
AT1G52342	1.21107	Gene Without Intron
AT1G52618	1.11577	Gene Without Intron
AT1G52620	1.43356	Gene Without Intron
AT1G52640	1.54217	Gene Without Intron
AT1G52720	1.23246	Gene Without Intron
AT1G52780	1.60134	Gene Without Intron
AT1G52855	1.27525	Gene Without Intron
AT1G52970	0.893511	Gene Without Intron
AT1G53010	1.39366	Gene Without Intron
AT1G53060	1.43631	Gene Without Intron
AT1G53070	1.49848	Gene Without Intron
AT1G53080	1.25188	Gene Without Intron
AT1G53130	1.57247	Gene Without Intron
AT1G53163	1.44306	Gene Without Intron
AT1G53170	1.59793	Gene Without Intron
AT1G53230	1.46464	Gene Without Intron
AT1G53265	1.38196	Gene Without Intron
AT1G53270	1.64735	Gene Without Intron
AT1G53325	1.52174	Gene Without Intron
AT1G53340	1.35058	Gene Without Intron
AT1G53345	1.84708	Gene Without Intron
AT1G53366	1.14599	Gene Without Intron
AT1G53540	1.51556	Gene Without Intron
AT1G53541	1.28182	Gene Without Intron
AT1G53542	1.23784	Gene Without Intron
AT1G53550	1.41028	Gene Without Intron
AT1G53600	1.21497	Gene Without Intron
AT1G53620	1.37753	Gene Without Intron
AT1G53625	1.07891	Gene Without Intron
AT1G53635	1.47628	Gene Without Intron
AT1G53700	1.32688	Gene Without Intron
AT1G53815	1.16971	Gene Without Intron
AT1G53820	1.70064	Gene Without Intron
AT1G53930	1.46711	Gene Without Intron
AT1G53945	1.39286	Gene Without Intron
AT1G53950	1.29558	Gene Without Intron
AT1G53980	1.52473	Gene Without Intron
AT1G54060	1.42574	Gene Without Intron
AT1G54090	1.49959	Gene Without Intron
AT1G54115	1.29394	Gene Without Intron
AT1G54120	1.2304	Gene Without Intron
AT1G54200	1.5103	Gene Without Intron
AT1G54215	1.49765	Gene Without Intron
AT1G54475	1.54803	Gene Without Intron
AT1G54500	1.30919	Gene Without Intron
AT1G54530	1.17662	Gene Without Intron
AT1G54540	1.32568	Gene Without Intron
AT1G54550	1.5603	Gene Without Intron
AT1G54575	1.25638	Gene Without Intron
AT1G54620	1.44103	Gene Without Intron
AT1G54700	1.07692	Gene Without Intron
AT1G54740	1.50205	Gene Without Intron
AT1G54760	1.51753	Gene Without Intron
AT1G54775	0.908696	Gene Without Intron
AT1G55060	1.78468	Gene Without Intron
AT1G55070	1.44115	Gene Without Intron
AT1G55152	1.32466	Gene Without Intron
AT1G55190	1.26309	Gene Without Intron
AT1G55207	1.66541	Gene Without Intron
AT1G55230	1.50824	Gene Without Intron
AT1G55265	1.20809	Gene Without Intron
AT1G55330	1.61972	Gene Without Intron
AT1G55335	1.60882	Gene Without Intron
AT1G55365	1.26718	Gene Without Intron
AT1G55380	1.3243	Gene Without Intron
AT1G55390	1.25893	Gene Without Intron
AT1G55420	1.30188	Gene Without Intron
AT1G55430	1.33638	Gene Without Intron
AT1G55440	1.34955	Gene Without Intron
AT1G55460	1.49419	Gene Without Intron
AT1G55580	1.48156	Gene Without Intron
AT1G55630	1.4296	Gene Without Intron
AT1G55640	1.21937	Gene Without Intron
AT1G55670	1.3389	Gene Without Intron
AT1G55673	1.30753	Gene Without Intron
AT1G55675	1.3034	Gene Without Intron
AT1G55700	1.4573	Gene Without Intron
AT1G55710	0.756881	Gene Without Intron
AT1G55770	1.42067	Gene Without Intron
AT1G55805	1.52806	Gene Without Intron
AT1G55890	1.52794	Gene Without Intron
AT1G55920	1.49206	Gene Without Intron
AT1G55928	1.67846	Gene Without Intron
AT1G55947	1.4654	Gene Without Intron
AT1G55950	1.59903	Gene Without Intron
AT1G56020	1.54859	Gene Without Intron
AT1G56150	1.34402	Gene Without Intron
AT1G56270	1.22749	Gene Without Intron
AT1G56385	1.02355	Gene Without Intron
AT1G56430	1.56796	Gene Without Intron
AT1G56580	1.49733	Gene Without Intron
AT1G56620	1.02801	Gene Without Intron
AT1G56690	1.29636	Gene Without Intron
AT1G57565	1.42561	Gene Without Intron
AT1G57630	1.30899	Gene Without Intron
AT1G57730	1.27155	Gene Without Intron
AT1G57760	1.03559	Gene Without Intron
AT1G57775	0.902256	Gene Without Intron
AT1G57777	0.912966	Gene Without Intron
AT1G57830	1.52415	Gene Without Intron
AT1G57990	1.68767	Gene Without Intron
AT1G58070	1.45354	Gene Without Intron
AT1G58090	1.62601	Gene Without Intron
AT1G58120	1.69018	Gene Without Intron
AT1G58170	1.24148	Gene Without Intron
AT1G58210	1.31185	Gene Without Intron
AT1G58242	1.1133	Gene Without Intron
AT1G58245	1.01103	Gene Without Intron
AT1G58248	0.978182	Gene Without Intron
AT1G58265	1.26096	Gene Without Intron
AT1G58330	1.34632	Gene Without Intron
AT1G58420	1.56211	Gene Without Intron
AT1G59510	1.37685	Gene Without Intron
AT1G59530	1.27992	Gene Without Intron
AT1G59590	1.59468	Gene Without Intron
AT1G59720	1.26329	Gene Without Intron
AT1G59810	1.1192	Gene Without Intron
AT1G59835	1.30672	Gene Without Intron
AT1G59860	1.60198	Gene Without Intron
AT1G59920	0.258373	Gene Without Intron
AT1G59930	0.773649	Gene Without Intron
AT1G59970	1.0836	Gene Without Intron
AT1G60040	1.0356	Gene Without Intron
AT1G60190	1.37381	Gene Without Intron
AT1G60240	1.44014	Gene Without Intron
AT1G60250	1.23841	Gene Without Intron
AT1G60280	1.49185	Gene Without Intron
AT1G60300	1.18492	Gene Without Intron
AT1G60320	1.67184	Gene Without Intron
AT1G60350	1.55094	Gene Without Intron
AT1G60360	1.25224	Gene Without Intron
AT1G60370	1.24324	Gene Without Intron
AT1G60380	1.31381	Gene Without Intron
AT1G60570	1.28996	Gene Without Intron
AT1G60625	1.13878	Gene Without Intron
AT1G60660	1.53115	Gene Without Intron
AT1G60720	0.809436	Gene Without Intron
AT1G60760	1.53191	Gene Without Intron
AT1G60783	1.35432	Gene Without Intron
AT1G60815	1.28163	Gene Without Intron
AT1G60880	1.67603	Gene Without Intron
AT1G60913	1.31068	Gene Without Intron
AT1G60920	1.76831	Gene Without Intron
AT1G60950	1.27236	Gene Without Intron
AT1G60983	1.27138	Gene Without Intron
AT1G61050	1.64906	Gene Without Intron
AT1G61165	1.39091	Gene Without Intron
AT1G61170	1.2803	Gene Without Intron
AT1G61255	1.05355	Gene Without Intron
AT1G61310	1.02459	Gene Without Intron
AT1G61350	1.83197	Gene Without Intron
AT1G61410	1.328	Gene Without Intron
AT1G61470	1.46612	Gene Without Intron
AT1G61540	1.49007	Gene Without Intron
AT1G61563	1.31879	Gene Without Intron
AT1G61566	1.16182	Gene Without Intron
AT1G61730	1.74352	Gene Without Intron
AT1G61760	1.4655	Gene Without Intron
AT1G61790	1.40494	Gene Without Intron
AT1G61840	1.27644	Gene Without Intron
AT1G61870	1.48746	Gene Without Intron
AT1G61920	1.07863	Gene Without Intron
AT1G61930	0.985462	Gene Without Intron
AT1G61960	1.53646	Gene Without Intron
AT1G62000	1.10928	Gene Without Intron
AT1G62010	1.56731	Gene Without Intron
AT1G62030	1.32521	Gene Without Intron
AT1G62060	1.25581	Gene Without Intron
AT1G62070	1.20863	Gene Without Intron
AT1G62080	1.14427	Gene Without Intron
AT1G62085	1.42571	Gene Without Intron
AT1G62110	1.6504	Gene Without Intron
AT1G62120	1.45927	Gene Without Intron
AT1G62150	1.42658	Gene Without Intron
AT1G62190	1.31933	Gene Without Intron
AT1G62210	1.34808	Gene Without Intron
AT1G62220	1.52006	Gene Without Intron
AT1G62225	1.46523	Gene Without Intron
AT1G62240	0.733549	Gene Without Intron
AT1G62260	1.34282	Gene Without Intron
AT1G62270	1.44049	Gene Without Intron
AT1G62333	1.44186	Gene Without Intron
AT1G62370	1.3031	Gene Without Intron
AT1G62390	1.45962	Gene Without Intron
AT1G62421	1.3037	Gene Without Intron
AT1G62422	1.375	Gene Without Intron
AT1G62440	1.29619	Gene Without Intron
AT1G62500	1.51742	Gene Without Intron
AT1G62510	1.29505	Gene Without Intron
AT1G62520	1.30454	Gene Without Intron
AT1G62590	0.305004	Gene Without Intron
AT1G62630	1.23441	Gene Without Intron
AT1G62670	1.17615	Gene Without Intron
AT1G62720	1.51422	Gene Without Intron
AT1G62760	0.97956	Gene Without Intron
AT1G62820	1.24051	Gene Without Intron
AT1G62830	1.44461	Gene Without Intron
AT1G62870	1.50329	Gene Without Intron
AT1G62910	0.331965	Gene Without Intron
AT1G62914	1.07363	Gene Without Intron
AT1G62930	0.931691	Gene Without Intron
AT1G62935	1.49077	Gene Without Intron
AT1G62978	1.0411	Gene Without Intron
AT1G62981	1.45101	Gene Without Intron
AT1G63105	1.23737	Gene Without Intron
AT1G63245	1.17784	Gene Without Intron
AT1G63280	1.59392	Gene Without Intron
AT1G63310	1.39787	Gene Without Intron
AT1G63330	0.177849	Gene Without Intron
AT1G63390	0.839921	Gene Without Intron
AT1G63400	0.686036	Gene Without Intron
AT1G63450	1.50916	Gene Without Intron
AT1G63535	0.791209	Gene Without Intron
AT1G63570	1.56349	Gene Without Intron
AT1G63590	1.48883	Gene Without Intron
AT1G63710	1.37309	Gene Without Intron
AT1G63840	1.31146	Gene Without Intron
AT1G63930	1.4972	Gene Without Intron
AT1G64010	1.79934	Gene Without Intron
AT1G64020	1.52575	Gene Without Intron
AT1G64065	1.65463	Gene Without Intron
AT1G64105	1.33446	Gene Without Intron
AT1G64160	1.52344	Gene Without Intron
AT1G64190	1.32135	Gene Without Intron
AT1G64220	1.65574	Gene Without Intron
AT1G64235	1.56581	Gene Without Intron
AT1G64255	1.41652	Gene Without Intron
AT1G64290	1.54026	Gene Without Intron
AT1G64295	1.47196	Gene Without Intron
AT1G64310	1.47527	Gene Without Intron
AT1G64370	1.42538	Gene Without Intron
AT1G64380	1.62847	Gene Without Intron
AT1G64405	1.46014	Gene Without Intron
AT1G64450	1.23041	Gene Without Intron
AT1G64490	1.78895	Gene Without Intron
AT1G64500	1.66314	Gene Without Intron
AT1G64580	1.38945	Gene Without Intron
AT1G64584	1.2815	Gene Without Intron
AT1G64585	1.46341	Gene Without Intron
AT1G64633	1.5	Gene Without Intron
AT1G64700	1.61398	Gene Without Intron
AT1G64780	1.378	Gene Without Intron
AT1G64800	1.52753	Gene Without Intron
AT1G64830	1.38141	Gene Without Intron
AT1G64870	1.43545	Gene Without Intron
AT1G64900	1.4512	Gene Without Intron
AT1G64910	1.43896	Gene Without Intron
AT1G64920	1.4884	Gene Without Intron
AT1G64930	1.47394	Gene Without Intron
AT1G64940	1.36116	Gene Without Intron
AT1G64950	1.10726	Gene Without Intron
AT1G65180	1.45944	Gene Without Intron
AT1G65190	1.33225	Gene Without Intron
AT1G65250	1.45772	Gene Without Intron
AT1G65300	1.41918	Gene Without Intron
AT1G65330	1.36793	Gene Without Intron
AT1G65340	1.48511	Gene Without Intron
AT1G65380	1.47429	Gene Without Intron
AT1G65520	1.15166	Gene Without Intron
AT1G65541	1.69027	Gene Without Intron
AT1G65710	1.04646	Gene Without Intron
AT1G65720	1.4905	Gene Without Intron
AT1G65740	1.54888	Gene Without Intron
AT1G65770	1.74214	Gene Without Intron
AT1G65870	1.13116	Gene Without Intron
AT1G66000	1.31901	Gene Without Intron
AT1G66030	1.17406	Gene Without Intron
AT1G66060	1.33947	Gene Without Intron
AT1G66145	1.2918	Gene Without Intron
AT1G66180	1.49127	Gene Without Intron
AT1G66190	1.45028	Gene Without Intron
AT1G66245	1.50174	Gene Without Intron
AT1G66345	1.51958	Gene Without Intron
AT1G66350	1.28111	Gene Without Intron
AT1G66400	1.52772	Gene Without Intron
AT1G66420	1.30189	Gene Without Intron
AT1G66440	1.29384	Gene Without Intron
AT1G66450	1.34244	Gene Without Intron
AT1G66500	1.47565	Gene Without Intron
AT1G66770	1.28025	Gene Without Intron
AT1G66820	1.16622	Gene Without Intron
AT1G66850	1.25986	Gene Without Intron
AT1G66852	1.0753	Gene Without Intron
AT1G66855	1.07991	Gene Without Intron
AT1G66890	1.27068	Gene Without Intron
AT1G67020	1.16908	Gene Without Intron
AT1G67030	1.21171	Gene Without Intron
AT1G67035	1.51429	Gene Without Intron
AT1G67050	1.46929	Gene Without Intron
AT1G67235	1.86767	Gene Without Intron
AT1G67265	1.44494	Gene Without Intron
AT1G67330	1.41604	Gene Without Intron
AT1G67450	1.52676	Gene Without Intron
AT1G67470	1.8107	Gene Without Intron
AT1G67670	1.81081	Gene Without Intron
AT1G67740	1.50739	Gene Without Intron
AT1G67775	1.28906	Gene Without Intron
AT1G67810	1.38305	Gene Without Intron
AT1G67856	1.67885	Gene Without Intron
AT1G67860	1.16529	Gene Without Intron
AT1G67920	1.48993	Gene Without Intron
AT1G68110	1.50698	Gene Without Intron
AT1G68120	1.60692	Gene Without Intron
AT1G68238	1.36344	Gene Without Intron
AT1G68330	1.61798	Gene Without Intron
AT1G68350	1.50349	Gene Without Intron
AT1G68360	1.3	Gene Without Intron
AT1G68420	1.47529	Gene Without Intron
AT1G68430	1.53602	Gene Without Intron
AT1G68440	1.72727	Gene Without Intron
AT1G68450	1.28264	Gene Without Intron
AT1G68460	1.6098	Gene Without Intron
AT1G68500	1.55655	Gene Without Intron
AT1G68610	1.47995	Gene Without Intron
AT1G68620	1.36005	Gene Without Intron
AT1G68700	1.56415	Gene Without Intron
AT1G68723	1.23009	Gene Without Intron
AT1G68765	1.34144	Gene Without Intron
AT1G68795	1.22925	Gene Without Intron
AT1G68840	1.54572	Gene Without Intron
AT1G68870	1.70909	Gene Without Intron
AT1G68875	1.34483	Gene Without Intron
AT1G68877	1.31429	Gene Without Intron
AT1G68880	1.38986	Gene Without Intron
AT1G68945	1.44877	Gene Without Intron
AT1G68980	1.65108	Gene Without Intron
AT1G69050	1.31889	Gene Without Intron
AT1G69090	1.55812	Gene Without Intron
AT1G69150	1.33732	Gene Without Intron
AT1G69160	1.57231	Gene Without Intron
AT1G69270	1.81676	Gene Without Intron
AT1G69290	1.73128	Gene Without Intron
AT1G69320	1.90551	Gene Without Intron
AT1G69350	1.38732	Gene Without Intron
AT1G69430	1.71187	Gene Without Intron
AT1G69470	1.36493	Gene Without Intron
AT1G69588	1.75764	Gene Without Intron
AT1G69600	1.88058	Gene Without Intron
AT1G69690	1.33269	Gene Without Intron
AT1G69760	1.67909	Gene Without Intron
AT1G69910	1.57784	Gene Without Intron
AT1G69990	1.74366	Gene Without Intron
AT1G70090	1.6016	Gene Without Intron
AT1G70170	1.53846	Gene Without Intron
AT1G70190	1.66648	Gene Without Intron
AT1G70209	1.37762	Gene Without Intron
AT1G70270	1.73449	Gene Without Intron
AT1G70335	1.27566	Gene Without Intron
AT1G70380	1.37599	Gene Without Intron
AT1G70420	1.64498	Gene Without Intron
AT1G70470	1.84031	Gene Without Intron
AT1G70540	1.7619	Gene Without Intron
AT1G70600	1.3309	Gene Without Intron
AT1G70720	1.38829	Gene Without Intron
AT1G70910	1.54058	Gene Without Intron
AT1G70944	1.18103	Gene Without Intron
AT1G70949	1.59316	Gene Without Intron
AT1G70960	1.45266	Gene Without Intron
AT1G70970	1.50331	Gene Without Intron
AT1G70985	1.31321	Gene Without Intron
AT1G70990	1.35233	Gene Without Intron
AT1G71060	1.96018	Gene Without Intron
AT1G71090	1.65245	Gene Without Intron
AT1G71100	1.36582	Gene Without Intron
AT1G71130	1.41508	Gene Without Intron
AT1G71160	1.87591	Gene Without Intron
AT1G71170	1.51316	Gene Without Intron
AT1G71180	1.40499	Gene Without Intron
AT1G71210	1.52424	Gene Without Intron
AT1G71290	1.51586	Gene Without Intron
AT1G71390	1.68298	Gene Without Intron
AT1G71400	1.67914	Gene Without Intron
AT1G71420	1.3636	Gene Without Intron
AT1G71430	1.51966	Gene Without Intron
AT1G71450	1.64655	Gene Without Intron
AT1G71460	1.85019	Gene Without Intron
AT1G71490	1.47705	Gene Without Intron
AT1G71520	1.37862	Gene Without Intron
AT1G71730	1.42979	Gene Without Intron
AT1G71740	1.3852	Gene Without Intron
AT1G71850	1.80453	Gene Without Intron
AT1G71970	1.6366	Gene Without Intron
AT1G72010	1.68259	Gene Without Intron
AT1G72141	1.3125	Gene Without Intron
AT1G72200	1.37977	Gene Without Intron
AT1G72220	1.58791	Gene Without Intron
AT1G72240	1.67967	Gene Without Intron
AT1G72290	1.74953	Gene Without Intron
AT1G72300	1.3341	Gene Without Intron
AT1G72310	1.69681	Gene Without Intron
AT1G72350	1.59644	Gene Without Intron
AT1G72430	1.56811	Gene Without Intron
AT1G72470	1.52026	Gene Without Intron
AT1G72600	1.70314	Gene Without Intron
AT1G72610	1.74194	Gene Without Intron
AT1G72645	1.77662	Gene Without Intron
AT1G72720	1.61441	Gene Without Intron
AT1G72750	1.57143	Gene Without Intron
AT1G72790	1.32985	Gene Without Intron
AT1G72800	1.73707	Gene Without Intron
AT1G72820	1.60968	Gene Without Intron
AT1G72980	1.53974	Gene Without Intron
AT1G73000	1.34518	Gene Without Intron
AT1G73066	1.42303	Gene Without Intron
AT1G73160	1.71647	Gene Without Intron
AT1G73165	1.65097	Gene Without Intron
AT1G73260	1.53885	Gene Without Intron
AT1G73325	1.45476	Gene Without Intron
AT1G73330	1.41118	Gene Without Intron
AT1G73400	1.78158	Gene Without Intron
AT1G73440	1.6256	Gene Without Intron
AT1G73500	1.74678	Gene Without Intron
AT1G73510	1.59736	Gene Without Intron
AT1G73630	1.68119	Gene Without Intron
AT1G73710	1.68544	Gene Without Intron
AT1G73780	1.75781	Gene Without Intron
AT1G73880	1.48241	Gene Without Intron
AT1G73965	1.59453	Gene Without Intron
AT1G74055	1.44068	Gene Without Intron
AT1G74090	1.85859	Gene Without Intron
AT1G74100	2.10971	Gene Without Intron
AT1G74120	1.71177	Gene Without Intron
AT1G74350	1.81765	Gene Without Intron
AT1G74380	1.60408	Gene Without Intron
AT1G74385	1.85306	Gene Without Intron
AT1G74400	1.68238	Gene Without Intron
AT1G74450	1.68363	Gene Without Intron
AT1G74540	1.5313	Gene Without Intron
AT1G74550	1.44778	Gene Without Intron
AT1G74580	1.67679	Gene Without Intron
AT1G74600	1.5685	Gene Without Intron
AT1G74620	1.48865	Gene Without Intron
AT1G74630	1.55428	Gene Without Intron
AT1G74720	1.28791	Gene Without Intron
AT1G74820	1.51232	Gene Without Intron
AT1G74930	1.62883	Gene Without Intron
AT1G74929	1.56436	Gene Without Intron
AT1G75140	1.65353	Gene Without Intron
AT1G75190	1.37053	Gene Without Intron
AT1G75230	1.54838	Gene Without Intron
AT1G75260	1.72614	Gene Without Intron
AT1G75335	1.63991	Gene Without Intron
AT1G75460	1.49613	Gene Without Intron
AT1G75490	1.47648	Gene Without Intron
AT1G75580	1.75456	Gene Without Intron
AT1G75590	1.52406	Gene Without Intron
AT1G75620	1.58098	Gene Without Intron
AT1G75640	1.52611	Gene Without Intron
AT1G75717	1.50585	Gene Without Intron
AT1G75810	1.4859	Gene Without Intron
AT1G75960	1.49575	Gene Without Intron
AT1G76060	1.43067	Gene Without Intron
AT1G76070	2.03499	Gene Without Intron
AT1G76090	1.63831	Gene Without Intron
AT1G76100	1.73543	Gene Without Intron
AT1G76190	1.41787	Gene Without Intron
AT1G76210	1.73136	Gene Without Intron
AT1G76220	1.85441	Gene Without Intron
AT1G76230	1.60025	Gene Without Intron
AT1G76240	1.81581	Gene Without Intron
AT1G76410	1.53036	Gene Without Intron
AT1G76500	1.58681	Gene Without Intron
AT1G76560	1.41558	Gene Without Intron
AT1G76600	1.76256	Gene Without Intron
AT1G76610	1.5005	Gene Without Intron
AT1G76640	1.90033	Gene Without Intron
AT1G76728	0.881188	Gene Without Intron
AT1G76750	1.70191	Gene Without Intron
AT1G76800	1.43382	Gene Without Intron
AT1G76830	1.90246	Gene Without Intron
AT1G76920	1.62808	Gene Without Intron
AT1G76965	1.19552	Gene Without Intron
AT1G76994	1.66806	Gene Without Intron
AT1G77010	1.62447	Gene Without Intron
AT1G77170	1.57682	Gene Without Intron
AT1G77200	1.76208	Gene Without Intron
AT1G77240	1.49427	Gene Without Intron
AT1G77340	1.72078	Gene Without Intron
AT1G77400	1.48222	Gene Without Intron
AT1G77405	1.55269	Gene Without Intron
AT1G77570	1.53858	Gene Without Intron
AT1G77640	1.84898	Gene Without Intron
AT1G77650	1.71069	Gene Without Intron
AT1G77655	1.58333	Gene Without Intron
AT1G77682	1.36364	Gene Without Intron
AT1G77780	1.38192	Gene Without Intron
AT1G77815	1.28146	Gene Without Intron
AT1G77885	1.11122	Gene Without Intron
AT1G77910	1.24164	Gene Without Intron
AT1G77932	3.55542	Gene Without Intron
AT1G78080	1.48993	Gene Without Intron
AT1G78100	1.47484	Gene Without Intron
AT1G78110	1.69014	Gene Without Intron
AT1G78190	1.32888	Gene Without Intron
AT1G78310	1.52734	Gene Without Intron
AT1G78390	1.39171	Gene Without Intron
AT1G78410	1.34777	Gene Without Intron
AT1G78640	1.60513	Gene Without Intron
AT1G78815	1.57156	Gene Without Intron
AT1G78820	1.38747	Gene Without Intron
AT1G78830	1.34936	Gene Without Intron
AT1G78850	1.42866	Gene Without Intron
AT1G78860	1.57227	Gene Without Intron
AT1G79060	1.59814	Gene Without Intron
AT1G79080	1.6744	Gene Without Intron
AT1G79130	1.27055	Gene Without Intron
AT1G79220	1.67384	Gene Without Intron
AT1G79360	1.80596	Gene Without Intron
AT1G79410	1.6456	Gene Without Intron
AT1G79485	1.10663	Gene Without Intron
AT1G79490	1.56641	Gene Without Intron
AT1G79540	1.78787	Gene Without Intron
AT1G79770	1.59879	Gene Without Intron
AT1G79850	1.77151	Gene Without Intron
AT1G79960	2.11725	Gene Without Intron
AT1G80080	1.80383	Gene Without Intron
AT1G80165	1.61395	Gene Without Intron
AT1G80180	1.75133	Gene Without Intron
AT1G80220	1.59713	Gene Without Intron
AT1G80290	1.57593	Gene Without Intron
AT1G80310	1.74793	Gene Without Intron
AT1G80315	1.76402	Gene Without Intron
AT1G80440	1.64385	Gene Without Intron
AT1G80450	1.83344	Gene Without Intron
AT1G80510	1.57933	Gene Without Intron
AT1G80520	1.70396	Gene Without Intron
AT1G80525	1.53494	Gene Without Intron
AT1G80550	1.88784	Gene Without Intron
AT1G80580	2.24026	Gene Without Intron
AT1G80630	1.73212	Gene Without Intron
AT1G80730	1.5936	Gene Without Intron
AT1G80870	1.83713	Gene Without Intron
AT2G01021	0	Gene Without Intron
AT2G01023	15.3277	Gene Without Intron
AT2G01050	1.90692	Gene Without Intron
AT2G01150	1.9122	Gene Without Intron
AT2G01290	1.90936	Gene Without Intron
AT2G01300	1.49562	Gene Without Intron
AT2G01310	1.68053	Gene Without Intron
AT2G01360	1.61861	Gene Without Intron
AT2G01370	1.60831	Gene Without Intron
AT2G01379	1.67647	Gene Without Intron
AT2G01410	1.58742	Gene Without Intron
AT2G01505	1.58169	Gene Without Intron
AT2G01570	1.57346	Gene Without Intron
AT2G01580	1.53996	Gene Without Intron
AT2G01610	1.74345	Gene Without Intron
AT2G01667	1.0495	Gene Without Intron
AT2G01710	1.55613	Gene Without Intron
AT2G01740	1.6544	Gene Without Intron
AT2G01755	1.43387	Gene Without Intron
AT2G01860	1.98497	Gene Without Intron
AT2G01870	1.56684	Gene Without Intron
AT2G01920	1.27238	Gene Without Intron
AT2G01950	1.48243	Gene Without Intron
AT2G02023	1.32231	Gene Without Intron
AT2G02026	1.27933	Gene Without Intron
AT2G02103	1.59427	Gene Without Intron
AT2G02150	1.58336	Gene Without Intron
AT2G02220	1.52164	Gene Without Intron
AT2G02290	1.62445	Gene Without Intron
AT2G02498	0.93018	Gene Without Intron
AT2G02515	0.908316	Gene Without Intron
AT2G02610	0.584734	Gene Without Intron
AT2G02620	1.40272	Gene Without Intron
AT2G02630	1.35572	Gene Without Intron
AT2G02640	0.540909	Gene Without Intron
AT2G02660	1.46466	Gene Without Intron
AT2G02700	1.5	Gene Without Intron
AT2G02750	1.49604	Gene Without Intron
AT2G02840	1.90881	Gene Without Intron
AT2G02870	1.57066	Gene Without Intron
AT2G02950	1.73187	Gene Without Intron
AT2G02980	1.46117	Gene Without Intron
AT2G03050	1.64629	Gene Without Intron
AT2G03130	1.59275	Gene Without Intron
AT2G03160	1.74585	Gene Without Intron
AT2G03170	1.67387	Gene Without Intron
AT2G03180	1.63812	Gene Without Intron
AT2G03190	1.54294	Gene Without Intron
AT2G03200	1.67069	Gene Without Intron
AT2G03230	1.5786	Gene Without Intron
AT2G03380	1.44069	Gene Without Intron
AT2G03410	1.51265	Gene Without Intron
AT2G03440	1.46989	Gene Without Intron
AT2G03550	1.41818	Gene Without Intron
AT2G03560	1.53159	Gene Without Intron
AT2G03750	1.62677	Gene Without Intron
AT2G03760	1.68348	Gene Without Intron
AT2G03770	1.75362	Gene Without Intron
AT2G03821	1.58029	Gene Without Intron
AT2G03822	1.76301	Gene Without Intron
AT2G03880	1.3487	Gene Without Intron
AT2G04031	1.13644	Gene Without Intron
AT2G04037	1.36224	Gene Without Intron
AT2G04041	1.20782	Gene Without Intron
AT2G04038	1.494	Gene Without Intron
AT2G04115	0.990521	Gene Without Intron
AT2G04220	1.44796	Gene Without Intron
AT2G04280	1.52152	Gene Without Intron
AT2G04420	1.32589	Gene Without Intron
AT2G04495	1.72803	Gene Without Intron
AT2G04500	1.35743	Gene Without Intron
AT2G04515	1.60735	Gene Without Intron
AT2G04680	1.2794	Gene Without Intron
AT2G04795	1.36807	Gene Without Intron
AT2G04810	1.38307	Gene Without Intron
AT2G04830	1.28144	Gene Without Intron
AT2G04860	1.40065	Gene Without Intron
AT2G04870	1.09633	Gene Without Intron
AT2G04920	1.38938	Gene Without Intron
AT2G04930	1.37815	Gene Without Intron
AT2G05060	1.44245	Gene Without Intron
AT2G05270	1.157	Gene Without Intron
AT2G05294	1.30435	Gene Without Intron
AT2G05320	1.44231	Gene Without Intron
AT2G05632	1.11946	Gene Without Intron
AT2G05645	1.64332	Gene Without Intron
AT2G05786	1.11194	Gene Without Intron
AT2G05900	1.30917	Gene Without Intron
AT2G05970	1.31774	Gene Without Intron
AT2G06090	1.09224	Gene Without Intron
AT2G06520	1.26287	Gene Without Intron
AT2G06667	0.452128	Gene Without Intron
AT2G06675	1.92396	Gene Without Intron
AT2G07140	0.995289	Gene Without Intron
AT2G07771	0.0935065	Gene Without Intron
AT2G07773	0.111928	Gene Without Intron
AT2G07776	0.0668934	Gene Without Intron
AT2G07749	4.57901	Gene Without Intron
AT2G07777	4.91391	Gene Without Intron
AT2G07671	3.87484	Gene Without Intron
AT2G07779	7.60165	Gene Without Intron
AT2G07672	5.71494	Gene Without Intron
AT2G07684	5.6	Gene Without Intron
AT2G07617	5.76562	Gene Without Intron
AT2G07673	6.11571	Gene Without Intron
AT2G07674	6.85626	Gene Without Intron
AT2G07751	5.92416	Gene Without Intron
AT2G07675	5.22546	Gene Without Intron
AT2G07676	6.32303	Gene Without Intron
AT2G07678	5.89764	Gene Without Intron
AT2G07669	5.57311	Gene Without Intron
AT2G07627	7.18349	Gene Without Intron
AT2G07687	7.03109	Gene Without Intron
AT2G07689	6.1413	Gene Without Intron
AT2G07691	5.4662	Gene Without Intron
AT2G07692	5.65274	Gene Without Intron
AT2G07695	6.26094	Gene Without Intron
AT2G07785	5.55605	Gene Without Intron
AT2G07696	4.88625	Gene Without Intron
AT2G07701	0.08125	Gene Without Intron
AT2G07702	0.0910714	Gene Without Intron
AT2G07705	0	Gene Without Intron
AT2G07707	1.91176	Gene Without Intron
AT2G07708	2.11917	Gene Without Intron
AT2G07642	2.41463	Gene Without Intron
AT2G07644	2.58311	Gene Without Intron
AT2G07713	2.35326	Gene Without Intron
AT2G07718	2.25492	Gene Without Intron
AT2G07648	2.47667	Gene Without Intron
AT2G07719	2.14154	Gene Without Intron
AT2G07722	3.58473	Gene Without Intron
AT2G07724	2.67381	Gene Without Intron
AT2G07725	2.09512	Gene Without Intron
AT2G07727	2.14806	Gene Without Intron
AT2G07820	2.88722	Gene Without Intron
AT2G07732	2.63194	Gene Without Intron
AT2G07734	2.88897	Gene Without Intron
AT2G07825	2.67801	Gene Without Intron
AT2G07830	2.18852	Gene Without Intron
AT2G07661	2.36725	Gene Without Intron
AT2G07738	2.19239	Gene Without Intron
AT2G07795	2.16003	Gene Without Intron
AT2G07739	2.63472	Gene Without Intron
AT2G07741	0.218669	Gene Without Intron
AT2G09838	1.19681	Gene Without Intron
AT2G09970	1.30758	Gene Without Intron
AT2G09990	1.06157	Gene Without Intron
AT2G10020	1.245	Gene Without Intron
AT2G10557	0.531792	Gene Without Intron
AT2G10560	1.38995	Gene Without Intron
AT2G10920	1.26995	Gene Without Intron
AT2G10931	1.02933	Gene Without Intron
AT2G10955	1.65914	Gene Without Intron
AT2G10970	1.15777	Gene Without Intron
AT2G11015	1.50909	Gene Without Intron
AT2G11200	1.375	Gene Without Intron
AT2G11205	1.02041	Gene Without Intron
AT2G11215	1.07609	Gene Without Intron
AT2G11271	1.304	Gene Without Intron
AT2G11405	1.24207	Gene Without Intron
AT2G11522	1.11587	Gene Without Intron
AT2G11773	1.53271	Gene Without Intron
AT2G11778	1.17964	Gene Without Intron
AT2G11891	1.35928	Gene Without Intron
AT2G12190	1.03134	Gene Without Intron
AT2G12280	0.211587	Gene Without Intron
AT2G12290	1.41646	Gene Without Intron
AT2G12461	1.08209	Gene Without Intron
AT2G12880	1.50139	Gene Without Intron
AT2G12905	1.47706	Gene Without Intron
AT2G13105	1.26476	Gene Without Intron
AT2G13126	1.24725	Gene Without Intron
AT2G13350	1.44021	Gene Without Intron
AT2G13422	1.07692	Gene Without Intron
AT2G13450	1.17044	Gene Without Intron
AT2G13463	1.39338	Gene Without Intron
AT2G13547	1.38733	Gene Without Intron
AT2G13570	1.45608	Gene Without Intron
AT2G13600	1.38634	Gene Without Intron
AT2G13610	1.46207	Gene Without Intron
AT2G13630	1.48712	Gene Without Intron
AT2G13640	1.21924	Gene Without Intron
AT2G13900	1.21152	Gene Without Intron
AT2G13965	1.4121	Gene Without Intron
AT2G13980	0.902913	Gene Without Intron
AT2G14247	1.24611	Gene Without Intron
AT2G14288	1.45	Gene Without Intron
AT2G14289	1.73832	Gene Without Intron
AT2G14290	1.58408	Gene Without Intron
AT2G14378	1.034	Gene Without Intron
AT2G14460	1.11144	Gene Without Intron
AT2G14500	1.38159	Gene Without Intron
AT2G14580	1.08333	Gene Without Intron
AT2G14610	0.971143	Gene Without Intron
AT2G14660	1.15172	Gene Without Intron
AT2G14692	1.17369	Gene Without Intron
AT2G14710	1.27328	Gene Without Intron
AT2G14775	1.16166	Gene Without Intron
AT2G14800	0.987315	Gene Without Intron
AT2G14846	0.730769	Gene Without Intron
AT2G14870	1.33115	Gene Without Intron
AT2G15020	1.27791	Gene Without Intron
AT2G15025	1.55363	Gene Without Intron
AT2G15029	1.32673	Gene Without Intron
AT2G15090	1.40318	Gene Without Intron
AT2G15170	1.35686	Gene Without Intron
AT2G15180	1.29073	Gene Without Intron
AT2G15220	0.832143	Gene Without Intron
AT2G15318	1.14427	Gene Without Intron
AT2G15320	1.37386	Gene Without Intron
AT2G15340	1.24751	Gene Without Intron
AT2G15345	1.28116	Gene Without Intron
AT2G15360	1.3486	Gene Without Intron
AT2G15440	1.26014	Gene Without Intron
AT2G15630	1.54894	Gene Without Intron
AT2G15640	1.28123	Gene Without Intron
AT2G15660	1.59445	Gene Without Intron
AT2G15680	1.56347	Gene Without Intron
AT2G15690	1.44608	Gene Without Intron
AT2G15740	1.13852	Gene Without Intron
AT2G15760	1.62339	Gene Without Intron
AT2G15830	1.19429	Gene Without Intron
AT2G15960	1.42987	Gene Without Intron
AT2G15980	1.51671	Gene Without Intron
AT2G16016	1.67451	Gene Without Intron
AT2G16019	1.58182	Gene Without Intron
AT2G16020	1.54783	Gene Without Intron
AT2G16030	1.52774	Gene Without Intron
AT2G16220	1.34914	Gene Without Intron
AT2G16280	1.59712	Gene Without Intron
AT2G16450	1.5085	Gene Without Intron
AT2G16500	1.30007	Gene Without Intron
AT2G16570	1.61026	Gene Without Intron
AT2G16586	3.56437	Gene Without Intron
AT2G16592	1.44127	Gene Without Intron
AT2G16594	1.31169	Gene Without Intron
AT2G16600	1.37688	Gene Without Intron
AT2G16676	1.64092	Gene Without Intron
AT2G16810	1.33986	Gene Without Intron
AT2G16880	1.54099	Gene Without Intron
AT2G17043	1.11753	Gene Without Intron
AT2G17055	1.13273	Gene Without Intron
AT2G17070	1.5887	Gene Without Intron
AT2G17080	1.51264	Gene Without Intron
AT2G17180	1.50049	Gene Without Intron
AT2G17210	1.34434	Gene Without Intron
AT2G17230	1.37699	Gene Without Intron
AT2G17265	1.32885	Gene Without Intron
AT2G17300	1.40994	Gene Without Intron
AT2G17310	1.52299	Gene Without Intron
AT2G17450	1.77641	Gene Without Intron
AT2G17590	1.41969	Gene Without Intron
AT2G17600	1.36452	Gene Without Intron
AT2G17630	1.50824	Gene Without Intron
AT2G17660	1.71429	Gene Without Intron
AT2G17670	1.56822	Gene Without Intron
AT2G17680	1.29124	Gene Without Intron
AT2G17705	1.51692	Gene Without Intron
AT2G17740	1.51418	Gene Without Intron
AT2G17830	1.41581	Gene Without Intron
AT2G17870	1.55378	Gene Without Intron
AT2G17880	1.17098	Gene Without Intron
AT2G17905	1.55323	Gene Without Intron
AT2G17920	1.2527	Gene Without Intron
AT2G17972	1.35302	Gene Without Intron
AT2G18010	1.29277	Gene Without Intron
AT2G18160	1.15203	Gene Without Intron
AT2G18200	1.13614	Gene Without Intron
AT2G18210	1.28021	Gene Without Intron
AT2G18270	1.60081	Gene Without Intron
AT2G18328	1.30792	Gene Without Intron
AT2G18350	1.41189	Gene Without Intron
AT2G18490	1.14018	Gene Without Intron
AT2G18500	1.24164	Gene Without Intron
AT2G18520	1.49177	Gene Without Intron
AT2G18560	1.1942	Gene Without Intron
AT2G18570	1.11195	Gene Without Intron
AT2G18620	1.36904	Gene Without Intron
AT2G18640	1.41054	Gene Without Intron
AT2G18650	1.73295	Gene Without Intron
AT2G18680	1.41288	Gene Without Intron
AT2G18685	1.48276	Gene Without Intron
AT2G18721	1.36449	Gene Without Intron
AT2G18780	1.55991	Gene Without Intron
AT2G18830	1.15736	Gene Without Intron
AT2G18920	1.39312	Gene Without Intron
AT2G18938	1.04315	Gene Without Intron
AT2G18940	1.51352	Gene Without Intron
AT2G18969	1.54007	Gene Without Intron
AT2G19000	1.23155	Gene Without Intron
AT2G19020	1.06	Gene Without Intron
AT2G19030	0.931868	Gene Without Intron
AT2G19040	1.26888	Gene Without Intron
AT2G19045	1.08715	Gene Without Intron
AT2G19130	1.4116	Gene Without Intron
AT2G19146	1.40989	Gene Without Intron
AT2G19300	1.31285	Gene Without Intron
AT2G19310	1.26468	Gene Without Intron
AT2G19320	1.44125	Gene Without Intron
AT2G19460	1.28146	Gene Without Intron
AT2G19550	1.32164	Gene Without Intron
AT2G19570	1.07929	Gene Without Intron
AT2G19640	1.57928	Gene Without Intron
AT2G19650	1.18737	Gene Without Intron
AT2G19660	1.26939	Gene Without Intron
AT2G19700	1.33429	Gene Without Intron
AT2G19802	0.752834	Gene Without Intron
AT2G19810	1.2584	Gene Without Intron
AT2G19870	1.54804	Gene Without Intron
AT2G19970	1.16973	Gene Without Intron
AT2G19990	1.18051	Gene Without Intron
AT2G20030	1.58644	Gene Without Intron
AT2G20160	1.4163	Gene Without Intron
AT2G20362	1.38328	Gene Without Intron
AT2G20370	1.46954	Gene Without Intron
AT2G20500	1.53571	Gene Without Intron
AT2G20520	1.38095	Gene Without Intron
AT2G20613	1.72973	Gene Without Intron
AT2G20619	0.94	Gene Without Intron
AT2G20660	1.32131	Gene Without Intron
AT2G20784	1.37066	Gene Without Intron
AT2G20805	1.63732	Gene Without Intron
AT2G20835	1.46358	Gene Without Intron
AT2G20870	1.56688	Gene Without Intron
AT2G20873	1.8169	Gene Without Intron
AT2G20880	1.55547	Gene Without Intron
AT2G20921	1.68966	Gene Without Intron
AT2G21060	1.48031	Gene Without Intron
AT2G21090	1.73073	Gene Without Intron
AT2G21105	2	Gene Without Intron
AT2G21110	1.47222	Gene Without Intron
AT2G21130	1.4072	Gene Without Intron
AT2G21180	1.47271	Gene Without Intron
AT2G21185	1.28478	Gene Without Intron
AT2G21200	1.50725	Gene Without Intron
AT2G21210	1.49322	Gene Without Intron
AT2G21220	1.42373	Gene Without Intron
AT2G21237	1.32401	Gene Without Intron
AT2G21290	1.57071	Gene Without Intron
AT2G21480	1.70675	Gene Without Intron
AT2G21560	1.70044	Gene Without Intron
AT2G21655	1.42246	Gene Without Intron
AT2G21680	1.52211	Gene Without Intron
AT2G21727	1.12086	Gene Without Intron
AT2G21740	1.19701	Gene Without Intron
AT2G21750	1.37838	Gene Without Intron
AT2G21780	1.31328	Gene Without Intron
AT2G21810	1.32642	Gene Without Intron
AT2G21820	1.38919	Gene Without Intron
AT2G21910	1.58357	Gene Without Intron
AT2G21950	1.34534	Gene Without Intron
AT2G21980	1.30726	Gene Without Intron
AT2G21990	1.35736	Gene Without Intron
AT2G22030	1.39531	Gene Without Intron
AT2G22055	1.16795	Gene Without Intron
AT2G22060	1.49176	Gene Without Intron
AT2G22070	1.42628	Gene Without Intron
AT2G22100	1.58824	Gene Without Intron
AT2G22122	1.50911	Gene Without Intron
AT2G22145	1.34726	Gene Without Intron
AT2G22155	1.54634	Gene Without Intron
AT2G22160	1.3817	Gene Without Intron
AT2G22180	1.32833	Gene Without Intron
AT2G22200	1.6369	Gene Without Intron
AT2G22241	0.96129	Gene Without Intron
AT2G22320	1.6	Gene Without Intron
AT2G22340	1.25881	Gene Without Intron
AT2G22410	1.42212	Gene Without Intron
AT2G22426	1.13866	Gene Without Intron
AT2G22460	1.54753	Gene Without Intron
AT2G22470	1.49043	Gene Without Intron
AT2G22500	1.64981	Gene Without Intron
AT2G22510	1.30355	Gene Without Intron
AT2G22590	1.31177	Gene Without Intron
AT2G22680	1.34172	Gene Without Intron
AT2G22790	1.10811	Gene Without Intron
AT2G22820	1.40286	Gene Without Intron
AT2G22880	1.62209	Gene Without Intron
AT2G22890	1.26066	Gene Without Intron
AT2G22905	1.34112	Gene Without Intron
AT2G22930	1.48146	Gene Without Intron
AT2G23067	1.42657	Gene Without Intron
AT2G23100	1.44675	Gene Without Intron
AT2G23110	1.17473	Gene Without Intron
AT2G23120	1.23485	Gene Without Intron
AT2G23118	1.06993	Gene Without Intron
AT2G23142	1.29797	Gene Without Intron
AT2G23148	1.12066	Gene Without Intron
AT2G23160	1.3752	Gene Without Intron
AT2G23180	1.59479	Gene Without Intron
AT2G23200	1.30993	Gene Without Intron
AT2G23250	1.58511	Gene Without Intron
AT2G23260	1.58201	Gene Without Intron
AT2G23270	1.48889	Gene Without Intron
AT2G23290	1.36828	Gene Without Intron
AT2G23321	1.55714	Gene Without Intron
AT2G23340	1.17095	Gene Without Intron
AT2G23440	0.978678	Gene Without Intron
AT2G23520	1.516	Gene Without Intron
AT2G23670	1.32486	Gene Without Intron
AT2G23690	1.2507	Gene Without Intron
AT2G23770	1.417	Gene Without Intron
AT2G23800	1.55873	Gene Without Intron
AT2G23945	1.21471	Gene Without Intron
AT2G24205	1.27778	Gene Without Intron
AT2G24230	1.57462	Gene Without Intron
AT2G24240	1.38642	Gene Without Intron
AT2G24285	1.22627	Gene Without Intron
AT2G24310	1.55375	Gene Without Intron
AT2G24400	1.46359	Gene Without Intron
AT2G24410	1.4879	Gene Without Intron
AT2G24450	1.5021	Gene Without Intron
AT2G24460	1.50424	Gene Without Intron
AT2G24480	1.68624	Gene Without Intron
AT2G24540	1.27591	Gene Without Intron
AT2G24580	1.11611	Gene Without Intron
AT2G24617	1.24522	Gene Without Intron
AT2G24620	1.23896	Gene Without Intron
AT2G24670	1.39532	Gene Without Intron
AT2G24683	1.53546	Gene Without Intron
AT2G24692	1.0319	Gene Without Intron
AT2G24740	1.47067	Gene Without Intron
AT2G24762	1.25235	Gene Without Intron
AT2G24780	0.871429	Gene Without Intron
AT2G24840	1.45666	Gene Without Intron
AT2G24880	1.33117	Gene Without Intron
AT2G24940	1.47412	Gene Without Intron
AT2G24945	1.26733	Gene Without Intron
AT2G25200	1.5731	Gene Without Intron
AT2G25215	1.45102	Gene Without Intron
AT2G25125	1.45982	Gene Without Intron
AT2G25250	1.3961	Gene Without Intron
AT2G25312	1.06567	Gene Without Intron
AT2G25409	1.40442	Gene Without Intron
AT2G25482	1.49009	Gene Without Intron
AT2G25500	1.61824	Gene Without Intron
AT2G25520	1.56028	Gene Without Intron
AT2G25680	1.49093	Gene Without Intron
AT2G25720	1.25152	Gene Without Intron
AT2G25735	1.44885	Gene Without Intron
AT2G25820	1.3775	Gene Without Intron
AT2G25890	1.23059	Gene Without Intron
AT2G25964	1.25309	Gene Without Intron
AT2G25990	1.16667	Gene Without Intron
AT2G26040	1.4447	Gene Without Intron
AT2G26110	1.44794	Gene Without Intron
AT2G26160	1.35302	Gene Without Intron
AT2G26380	1.57125	Gene Without Intron
AT2G26490	1.46064	Gene Without Intron
AT2G26520	1.52078	Gene Without Intron
AT2G26720	1.53548	Gene Without Intron
AT2G26865	1.09422	Gene Without Intron
AT2G26880	1.48785	Gene Without Intron
AT2G26940	1.77618	Gene Without Intron
AT2G26975	1.12293	Gene Without Intron
AT2G27180	1.26047	Gene Without Intron
AT2G27229	1.17747	Gene Without Intron
AT2G27260	1.38227	Gene Without Intron
AT2G27310	1.35541	Gene Without Intron
AT2G27313	1.29557	Gene Without Intron
AT2G27315	1.65549	Gene Without Intron
AT2G27380	1.00423	Gene Without Intron
AT2G27389	1.27573	Gene Without Intron
AT2G27390	1.23515	Gene Without Intron
AT2G27410	1.72883	Gene Without Intron
AT2G27507	1.39216	Gene Without Intron
AT2G27520	1.50832	Gene Without Intron
AT2G27540	1.34228	Gene Without Intron
AT2G27610	1.46124	Gene Without Intron
AT2G27660	1.24532	Gene Without Intron
AT2G27690	1.68866	Gene Without Intron
AT2G27750	1.56147	Gene Without Intron
AT2G27770	1.50053	Gene Without Intron
AT2G27780	1.34358	Gene Without Intron
AT2G27820	1.33081	Gene Without Intron
AT2G27830	1.34813	Gene Without Intron
AT2G28010	1.279	Gene Without Intron
AT2G28020	1.44134	Gene Without Intron
AT2G28030	1.19949	Gene Without Intron
AT2G28050	1.44444	Gene Without Intron
AT2G28085	1.55455	Gene Without Intron
AT2G28120	1.36901	Gene Without Intron
AT2G28200	1.24895	Gene Without Intron
AT2G28220	0.954101	Gene Without Intron
AT2G28225	1.2185	Gene Without Intron
AT2G28270	1.38253	Gene Without Intron
AT2G28330	1.40296	Gene Without Intron
AT2G28400	1.12027	Gene Without Intron
AT2G28410	1.44802	Gene Without Intron
AT2G28420	1.29648	Gene Without Intron
AT2G28426	1.25954	Gene Without Intron
AT2G28440	1.41422	Gene Without Intron
AT2G28460	1.42025	Gene Without Intron
AT2G28650	1.45825	Gene Without Intron
AT2G28671	1.27823	Gene Without Intron
AT2G28720	1.434	Gene Without Intron
AT2G28725	1.51479	Gene Without Intron
AT2G28740	1.47339	Gene Without Intron
AT2G28790	1.40371	Gene Without Intron
AT2G28850	1.17123	Gene Without Intron
AT2G28860	1.15961	Gene Without Intron
AT2G28870	1.37158	Gene Without Intron
AT2G28920	1.16816	Gene Without Intron
AT2G29125	1.69466	Gene Without Intron
AT2G29220	1.50048	Gene Without Intron
AT2G29250	1.39925	Gene Without Intron
AT2G29263	1.53077	Gene Without Intron
AT2G29430	1.30867	Gene Without Intron
AT2G29452	1.24427	Gene Without Intron
AT2G29500	1.48815	Gene Without Intron
AT2G29628	1.448	Gene Without Intron
AT2G29654	1.34615	Gene Without Intron
AT2G29660	1.41798	Gene Without Intron
AT2G29679	1.14754	Gene Without Intron
AT2G29700	1.52207	Gene Without Intron
AT2G29710	1.73898	Gene Without Intron
AT2G29730	1.66667	Gene Without Intron
AT2G29735	1.4221	Gene Without Intron
AT2G29740	1.28621	Gene Without Intron
AT2G29750	1.35529	Gene Without Intron
AT2G29810	1.46308	Gene Without Intron
AT2G29820	1.37136	Gene Without Intron
AT2G29830	1.04125	Gene Without Intron
AT2G29860	1.33657	Gene Without Intron
AT2G29900	1.56593	Gene Without Intron
AT2G29950	1.31455	Gene Without Intron
AT2G30040	1.62375	Gene Without Intron
AT2G30230	1.24866	Gene Without Intron
AT2G30360	1.55359	Gene Without Intron
AT2G30400	1.88326	Gene Without Intron
AT2G30430	1.19068	Gene Without Intron
AT2G30505	1.47374	Gene Without Intron
AT2G30540	1.66525	Gene Without Intron
AT2G30615	1.44504	Gene Without Intron
AT2G30925	1.42188	Gene Without Intron
AT2G30985	1.22934	Gene Without Intron
AT2G31018	1.31092	Gene Without Intron
AT2G31035	1.19522	Gene Without Intron
AT2G31050	1.71262	Gene Without Intron
AT2G31081	1.46952	Gene Without Intron
AT2G31082	1.43053	Gene Without Intron
AT2G31083	1.31265	Gene Without Intron
AT2G31085	1.25177	Gene Without Intron
AT2G31160	1.54027	Gene Without Intron
AT2G31230	1.44172	Gene Without Intron
AT2G31335	1.534	Gene Without Intron
AT2G31345	1.30986	Gene Without Intron
AT2G31410	1.67686	Gene Without Intron
AT2G31420	1.34197	Gene Without Intron
AT2G31460	1.63351	Gene Without Intron
AT2G31480	1.72002	Gene Without Intron
AT2G31670	1.51603	Gene Without Intron
AT2G31690	1.6685	Gene Without Intron
AT2G31720	1.56748	Gene Without Intron
AT2G31850	1.7478	Gene Without Intron
AT2G31862	1.48415	Gene Without Intron
AT2G31880	1.51353	Gene Without Intron
AT2G31930	1.43373	Gene Without Intron
AT2G31940	1.64613	Gene Without Intron
AT2G31945	1.39303	Gene Without Intron
AT2G31981	1.15044	Gene Without Intron
AT2G32020	1.39726	Gene Without Intron
AT2G32030	1.3241	Gene Without Intron
AT2G32050	1.51931	Gene Without Intron
AT2G32100	1.27782	Gene Without Intron
AT2G32130	1.28056	Gene Without Intron
AT2G32220	1.50408	Gene Without Intron
AT2G32360	1.49715	Gene Without Intron
AT2G32450	1.66342	Gene Without Intron
AT2G32470	1.61731	Gene Without Intron
AT2G32510	1.50585	Gene Without Intron
AT2G32630	1.51297	Gene Without Intron
AT2G32660	1.54927	Gene Without Intron
AT2G32680	1.57926	Gene Without Intron
AT2G32740	1.51367	Gene Without Intron
AT2G32750	1.64033	Gene Without Intron
AT2G32785	1.14483	Gene Without Intron
AT2G32788	1.04332	Gene Without Intron
AT2G32800	1.34137	Gene Without Intron
AT2G32820	1.68847	Gene Without Intron
AT2G32835	1.3554	Gene Without Intron
AT2G32885	1.19364	Gene Without Intron
AT2G32890	1.25375	Gene Without Intron
AT2G32905	1.02161	Gene Without Intron
AT2G33030	1.6311	Gene Without Intron
AT2G33050	1.75918	Gene Without Intron
AT2G33060	1.79158	Gene Without Intron
AT2G33080	1.70637	Gene Without Intron
AT2G33090	1.69973	Gene Without Intron
AT2G33130	1.35704	Gene Without Intron
AT2G33175	1.23918	Gene Without Intron
AT2G33190	1.43882	Gene Without Intron
AT2G33200	1.58673	Gene Without Intron
AT2G33300	1.63745	Gene Without Intron
AT2G33320	1.31668	Gene Without Intron
AT2G33580	1.5788	Gene Without Intron
AT2G33690	1.33742	Gene Without Intron
AT2G33705	1.29187	Gene Without Intron
AT2G33730	1.40742	Gene Without Intron
AT2G33760	1.44603	Gene Without Intron
AT2G33775	1.43434	Gene Without Intron
AT2G33780	1.3644	Gene Without Intron
AT2G33850	1.44289	Gene Without Intron
AT2G33855	1.30134	Gene Without Intron
AT2G34000	1.51847	Gene Without Intron
AT2G34120	1.77358	Gene Without Intron
AT2G34140	1.49817	Gene Without Intron
AT2G34180	1.64672	Gene Without Intron
AT2G34186	1.25263	Gene Without Intron
AT2G34238	1.33333	Gene Without Intron
AT2G34270	1.789	Gene Without Intron
AT2G34280	0.844743	Gene Without Intron
AT2G34290	1.1903	Gene Without Intron
AT2G34320	1.46355	Gene Without Intron
AT2G34330	1.69838	Gene Without Intron
AT2G34340	1.48943	Gene Without Intron
AT2G34370	1.59029	Gene Without Intron
AT2G34380	1.29464	Gene Without Intron
AT2G34420	1.43966	Gene Without Intron
AT2G34430	1.2868	Gene Without Intron
AT2G34440	1.55127	Gene Without Intron
AT2G34490	1.45463	Gene Without Intron
AT2G34500	1.63057	Gene Without Intron
AT2G34585	1.51261	Gene Without Intron
AT2G34610	1.52423	Gene Without Intron
AT2G34655	1.39366	Gene Without Intron
AT2G34810	1.34262	Gene Without Intron
AT2G34825	1.10075	Gene Without Intron
AT2G34870	1.29609	Gene Without Intron
AT2G34910	1.51883	Gene Without Intron
AT2G34925	1.48985	Gene Without Intron
AT2G34930	1.43994	Gene Without Intron
AT2G34960	1.61965	Gene Without Intron
AT2G34970	1.49038	Gene Without Intron
AT2G34980	1.68731	Gene Without Intron
AT2G34990	1.2812	Gene Without Intron
AT2G35000	1.34927	Gene Without Intron
AT2G35030	1.34123	Gene Without Intron
AT2G35150	1.41667	Gene Without Intron
AT2G35200	1.53423	Gene Without Intron
AT2G35215	1.74016	Gene Without Intron
AT2G35270	1.39592	Gene Without Intron
AT2G35280	1.02676	Gene Without Intron
AT2G35290	1.47293	Gene Without Intron
AT2G35300	1.41232	Gene Without Intron
AT2G35345	1.49571	Gene Without Intron
AT2G35420	1.61617	Gene Without Intron
AT2G35460	1.32961	Gene Without Intron
AT2G35540	1.6951	Gene Without Intron
AT2G35612	1.83795	Gene Without Intron
AT2G35615	1.25312	Gene Without Intron
AT2G35700	1.45361	Gene Without Intron
AT2G35736	1.78772	Gene Without Intron
AT2G35733	1.93194	Gene Without Intron
AT2G35750	1.71291	Gene Without Intron
AT2G35850	1.1405	Gene Without Intron
AT2G35910	1.51556	Gene Without Intron
AT2G35930	1.35681	Gene Without Intron
AT2G35960	1.25131	Gene Without Intron
AT2G35970	0.890339	Gene Without Intron
AT2G35980	1.33142	Gene Without Intron
AT2G36026	1.70236	Gene Without Intron
AT2G36030	1.76887	Gene Without Intron
AT2G36050	1.64681	Gene Without Intron
AT2G36090	1.47403	Gene Without Intron
AT2G36110	1.46967	Gene Without Intron
AT2G36120	1.00151	Gene Without Intron
AT2G36180	1.42199	Gene Without Intron
AT2G36210	1.5	Gene Without Intron
AT2G36220	1.68473	Gene Without Intron
AT2G36240	1.5493	Gene Without Intron
[truncated: 25,446 more rows]

## Sheet: Supplementary Figure 6b
Chromosome	Start	End	GeneID	Exon/Intron Num	Type	Average Chromatin contacts
Chr1	3631	3913	AT1G01010	1	All_Exon	1.53546
Chr1	3996	4276	AT1G01010	2	All_Exon	1.38214
Chr1	4486	4605	AT1G01010	3	All_Exon	1.5042
Chr1	4706	5095	AT1G01010	4	All_Exon	1.47815
Chr1	5174	5326	AT1G01010	5	All_Exon	1.90789
Chr1	5439	5899	AT1G01010	6	All_Exon	1.71087
Chr1	3913	3996	AT1G01010	1	All_Intron	1.36145
Chr1	4276	4486	AT1G01010	2	All_Intron	1.36667
Chr1	4605	4706	AT1G01010	3	All_Intron	1.64356
Chr1	5095	5174	AT1G01010	4	All_Intron	1.72152
Chr1	5326	5439	AT1G01010	5	All_Intron	2.02655
Chr1	8594	9130	AT1G01020	1	All_Exon	1.36007
Chr1	8236	8464	AT1G01020	6	All_Exon	1.86842
Chr1	7942	7987	AT1G01020	8	All_Exon	1.66667
Chr1	7762	7835	AT1G01020	9	All_Exon	2.34247
Chr1	7564	7649	AT1G01020	10	All_Exon	1.89412
Chr1	7384	7450	AT1G01020	11	All_Exon	1.78788
Chr1	7157	7232	AT1G01020	13	All_Exon	1.77333
Chr1	6788	7069	AT1G01020	14	All_Exon	1.49466
Chr1	8464	8594	AT1G01020	1	All_Intron	1.77692
Chr1	7987	8236	AT1G01020	2	All_Intron	2.0241
Chr1	7835	7942	AT1G01020	3	All_Intron	2.09346
Chr1	7649	7762	AT1G01020	4	All_Intron	2.04425
Chr1	7450	7564	AT1G01020	5	All_Intron	2.35088
Chr1	7232	7384	AT1G01020	6	All_Intron	1.93421
Chr1	7069	7157	AT1G01020	7	All_Intron	2.18182
Chr1	13335	13714	AT1G01030	1	All_Exon	1.6438
Chr1	12424	13173	AT1G01030	2	All_Exon	1.98665
Chr1	11649	12354	AT1G01030	4	All_Exon	1.86383
Chr1	13173	13335	AT1G01030	1	All_Intron	1.84568
Chr1	12354	12424	AT1G01030	2	All_Intron	1.64286
Chr1	23121	24451	AT1G01040	1	All_Exon	1.87068
Chr1	24542	24655	AT1G01040	3	All_Exon	1.58407
Chr1	24752	24962	AT1G01040	4	All_Exon	1.86667
Chr1	25041	25435	AT1G01040	5	All_Exon	1.6066
Chr1	25524	25743	AT1G01040	6	All_Exon	1.56621
Chr1	25825	25997	AT1G01040	7	All_Exon	1.5814
Chr1	26081	26203	AT1G01040	8	All_Exon	1.15574
Chr1	26292	26452	AT1G01040	9	All_Exon	1.44375
Chr1	26543	26776	AT1G01040	10	All_Exon	1.48927
Chr1	26862	27012	AT1G01040	11	All_Exon	1.46
Chr1	27099	27281	AT1G01040	12	All_Exon	1.46154
Chr1	27372	27533	AT1G01040	13	All_Exon	1.6087
Chr1	27618	27713	AT1G01040	15	All_Exon	1.68421
Chr1	27803	28431	AT1G01040	16	All_Exon	1.77548
Chr1	28708	28805	AT1G01040	17	All_Exon	1.68041
Chr1	28890	29080	AT1G01040	18	All_Exon	1.40526
Chr1	29160	30065	AT1G01040	19	All_Exon	1.74807
Chr1	30147	30311	AT1G01040	20	All_Exon	1.84146
Chr1	30410	30816	AT1G01040	21	All_Exon	1.89901
Chr1	30902	31227	AT1G01040	23	All_Exon	1.76
Chr1	24451	24542	AT1G01040	1	All_Intron	1.83516
Chr1	24655	24752	AT1G01040	2	All_Intron	1.89691
Chr1	24962	25041	AT1G01040	3	All_Intron	1.82278
Chr1	25435	25524	AT1G01040	4	All_Intron	1.91011
Chr1	25743	25825	AT1G01040	5	All_Intron	1.70732
Chr1	25997	26081	AT1G01040	6	All_Intron	1.29762
Chr1	26203	26292	AT1G01040	7	All_Intron	1.38202
Chr1	26452	26543	AT1G01040	8	All_Intron	1.74725
Chr1	26776	26862	AT1G01040	9	All_Intron	1.60465
Chr1	27012	27099	AT1G01040	10	All_Intron	1.56322
Chr1	27281	27372	AT1G01040	11	All_Intron	1.30769
Chr1	27533	27618	AT1G01040	12	All_Intron	1.6
Chr1	27713	27803	AT1G01040	13	All_Intron	1.86667
Chr1	28431	28708	AT1G01040	14	All_Intron	1.66787
Chr1	28805	28890	AT1G01040	15	All_Intron	1.96471
Chr1	29080	29160	AT1G01040	16	All_Intron	1.35
Chr1	30065	30147	AT1G01040	17	All_Intron	1.9878
Chr1	30311	30410	AT1G01040	18	All_Intron	1.47475
Chr1	30816	30902	AT1G01040	19	All_Intron	2.12791
Chr1	33029	33171	AT1G01050	1	All_Exon	1.3662
Chr1	32547	32670	AT1G01050	3	All_Exon	1.82927
Chr1	32431	32459	AT1G01050	4	All_Exon	1.42857
Chr1	32282	32347	AT1G01050	5	All_Exon	2.13846
Chr1	32088	32195	AT1G01050	6	All_Exon	1.68224
Chr1	31933	31998	AT1G01050	7	All_Exon	1.6
Chr1	31693	31813	AT1G01050	8	All_Exon	1.93333
Chr1	31521	31602	AT1G01050	9	All_Exon	1.59259
Chr1	31170	31424	AT1G01050	11	All_Exon	1.79921
Chr1	32670	33029	AT1G01050	1	All_Intron	1.61003
Chr1	32459	32547	AT1G01050	2	All_Intron	2.02273
Chr1	32347	32431	AT1G01050	3	All_Intron	1.70238
Chr1	32195	32282	AT1G01050	4	All_Intron	1.91954
Chr1	31998	32088	AT1G01050	5	All_Intron	1.91111
Chr1	31813	31933	AT1G01050	6	All_Intron	1.85
Chr1	31602	31693	AT1G01050	7	All_Intron	2.36264
Chr1	31424	31521	AT1G01050	8	All_Intron	1.83505
Chr1	37569	37871	AT1G01060	1	All_Exon	1.51987
Chr1	37023	37398	AT1G01060	8	All_Exon	1.808
Chr1	36810	36921	AT1G01060	11	All_Exon	1.73874
Chr1	36624	36685	AT1G01060	12	All_Exon	1.55738
Chr1	35730	35963	AT1G01060	15	All_Exon	1.83262
Chr1	35567	35647	AT1G01060	16	All_Exon	2.1375
Chr1	34401	35474	AT1G01060	17	All_Exon	1.7055
Chr1	33662	34327	AT1G01060	22	All_Exon	1.77293
Chr1	37398	37569	AT1G01060	1	All_Intron	1.69591
Chr1	36921	37023	AT1G01060	2	All_Intron	1.62745
Chr1	36685	36810	AT1G01060	3	All_Intron	1.896
Chr1	35963	36624	AT1G01060	4	All_Intron	1.76399
Chr1	35647	35730	AT1G01060	5	All_Intron	2.01205
Chr1	35474	35567	AT1G01060	6	All_Intron	1.7957
Chr1	34327	34401	AT1G01060	7	All_Intron	2
Chr1	40675	41017	AT1G01070	1	All_Exon	1.54678
Chr1	40473	40535	AT1G01070	3	All_Exon	1.27419
Chr1	40213	40329	AT1G01070	4	All_Exon	1.40517
Chr1	39409	39814	AT1G01070	5	All_Exon	1.99259
Chr1	39136	39287	AT1G01070	6	All_Exon	1.48344
Chr1	38444	39054	AT1G01070	8	All_Exon	1.3541
Chr1	40535	40675	AT1G01070	1	All_Intron	1.62143
Chr1	40329	40473	AT1G01070	2	All_Intron	1.58333
Chr1	39814	40213	AT1G01070	3	All_Intron	1.85965
Chr1	39287	39409	AT1G01070	4	All_Intron	1.77869
Chr1	39054	39136	AT1G01070	5	All_Intron	1.91463
Chr1	46376	47059	AT1G01080	1	All_Exon	1.96925
Chr1	46044	46145	AT1G01080	3	All_Exon	2.17822
Chr1	44970	45954	AT1G01080	6	All_Exon	1.73069
Chr1	46145	46376	AT1G01080	1	All_Intron	2.04329
Chr1	45954	46044	AT1G01080	2	All_Intron	2.12222
Chr1	48936	49304	AT1G01090	1	All_Exon	1.75543
Chr1	48075	48852	AT1G01090	2	All_Exon	2.04762
Chr1	47234	47982	AT1G01090	3	All_Exon	1.70989
Chr1	48852	48936	AT1G01090	1	All_Intron	2.34524
Chr1	47982	48075	AT1G01090	2	All_Intron	2.11828
Chr1	51126	51210	AT1G01100	1	All_Exon	1.69048
Chr1	50883	50963	AT1G01100	5	All_Exon	1.95
Chr1	50419	50631	AT1G01100	7	All_Exon	1.61792
Chr1	49909	50337	AT1G01100	10	All_Exon	1.71028
Chr1	50963	51126	AT1G01100	1	All_Intron	1.84049
Chr1	50631	50883	AT1G01100	2	All_Intron	2.31349
Chr1	50337	50419	AT1G01100	3	All_Intron	2.18293
Chr1	51953	52346	AT1G01110	1	All_Exon	1.90585
Chr1	52434	52730	AT1G01110	3	All_Exon	1.71622
Chr1	52938	53183	AT1G01110	4	All_Exon	1.83673
Chr1	53484	53624	AT1G01110	5	All_Exon	1.48571
Chr1	53703	54737	AT1G01110	7	All_Exon	1.58124
Chr1	52346	52434	AT1G01110	1	All_Intron	2.28409
Chr1	52730	52938	AT1G01110	2	All_Intron	2.19231
Chr1	53183	53484	AT1G01110	3	All_Intron	1.83389
Chr1	53624	53703	AT1G01110	4	All_Intron	1.88608
Chr1	57164	59215	AT1G01120	1	All_Exon	1.55436
Chr1	63557	63811	AT1G01130	1	All_Exon	1.58661
Chr1	62050	62124	AT1G01130	2	All_Exon	1.39189
Chr1	61905	61949	AT1G01130	3	All_Exon	1.29545
Chr1	62124	63557	AT1G01130	1	All_Intron	1.73831
Chr1	61949	62050	AT1G01130	2	All_Intron	1.56436
Chr1	67324	67774	AT1G01140	1	All_Exon	1.78444
Chr1	66835	66897	AT1G01140	3	All_Exon	2.29032
Chr1	66678	66749	AT1G01140	4	All_Exon	2.08451
Chr1	66450	66557	AT1G01140	5	All_Exon	2.19626
Chr1	66262	66342	AT1G01140	6	All_Exon	1.675
Chr1	66107	66160	AT1G01140	7	All_Exon	1.58491
Chr1	65739	65864	AT1G01140	8	All_Exon	1.736
Chr1	65563	65652	AT1G01140	10	All_Exon	1.5618
Chr1	65331	65456	AT1G01140	11	All_Exon	1.488
Chr1	65110	65217	AT1G01140	12	All_Exon	1.62617
Chr1	64901	65017	AT1G01140	13	All_Exon	1.77586
Chr1	64751	64807	AT1G01140	14	All_Exon	1.33929
Chr1	64582	64656	AT1G01140	15	All_Exon	1.17568
Chr1	64166	64475	AT1G01140	18	All_Exon	1.53074
Chr1	66897	67324	AT1G01140	1	All_Intron	1.88759
Chr1	66749	66835	AT1G01140	2	All_Intron	2.27907
Chr1	66557	66678	AT1G01140	3	All_Intron	2.41322
Chr1	66342	66450	AT1G01140	4	All_Intron	1.90741
Chr1	66160	66262	AT1G01140	5	All_Intron	2.11765
Chr1	65864	66107	AT1G01140	6	All_Intron	1.99588
Chr1	65652	65739	AT1G01140	7	All_Intron	1.78161
Chr1	65456	65563	AT1G01140	8	All_Intron	1.57009
Chr1	65217	65331	AT1G01140	9	All_Intron	1.58772
Chr1	65017	65110	AT1G01140	10	All_Intron	1.84946
Chr1	64807	64901	AT1G01140	11	All_Intron	1.91489
Chr1	64656	64751	AT1G01140	12	All_Intron	1.55789
Chr1	64475	64582	AT1G01140	13	All_Intron	1.66355
Chr1	71942	72138	AT1G01150	1	All_Exon	1.64286
Chr1	71041	71721	AT1G01150	2	All_Exon	1.82941
Chr1	70840	70968	AT1G01150	4	All_Exon	1.89844
Chr1	69911	70285	AT1G01150	7	All_Exon	1.83155
Chr1	71721	71942	AT1G01150	1	All_Intron	2
Chr1	70968	71041	AT1G01150	2	All_Intron	2.08219
Chr1	70285	70840	AT1G01150	3	All_Intron	2.06486
Chr1	72339	72669	AT1G01160	1	All_Exon	1.49091
Chr1	73087	73163	AT1G01160	4	All_Exon	1.76316
Chr1	73287	73395	AT1G01160	5	All_Exon	1.76852
Chr1	73488	73740	AT1G01160	6	All_Exon	1.80159
Chr1	73822	74096	AT1G01160	7	All_Exon	2.15328
Chr1	72669	73087	AT1G01160	1	All_Intron	2.03828
Chr1	73163	73287	AT1G01160	2	All_Intron	2.02419
Chr1	73395	73488	AT1G01160	3	All_Intron	1.78495
Chr1	73740	73822	AT1G01160	4	All_Intron	2.35366
Chr1	74661	74737	AT1G01170	1	All_Exon	1.44737
Chr1	74338	74455	AT1G01170	3	All_Exon	2.09402
Chr1	73931	74250	AT1G01170	5	All_Exon	2.00313
Chr1	74455	74661	AT1G01170	1	All_Intron	1.94175
Chr1	74250	74338	AT1G01170	2	All_Intron	2.15909
Chr1	75390	76845	AT1G01180	1	All_Exon	1.56426
Chr1	83884	84946	AT1G01190	1	All_Exon	1.57533
Chr1	83045	83671	AT1G01190	3	All_Exon	1.39776
Chr1	83671	83884	AT1G01190	1	All_Intron	1.66197
Chr1	87880	88409	AT1G01200	1	All_Exon	1.58412
Chr1	86486	87162	AT1G01200	2	All_Exon	1.3003
Chr1	87162	87880	AT1G01200	1	All_Intron	1.45543
Chr1	88622	88730	AT1G01210	1	All_Exon	1.38889
Chr1	88954	89081	AT1G01210	4	All_Exon	1.43307
Chr1	89173	89263	AT1G01210	5	All_Exon	1.9
Chr1	89405	89745	AT1G01210	7	All_Exon	1.98824
Chr1	88730	88954	AT1G01210	1	All_Intron	1.38839
Chr1	89081	89173	AT1G01210	2	All_Intron	2.09783
Chr1	89263	89405	AT1G01210	3	All_Intron	2.24648
Chr1	91342	91633	AT1G01220	1	All_Exon	1.49485
Chr1	91743	92089	AT1G01220	6	All_Exon	1.78613
Chr1	92270	92501	AT1G01220	9	All_Exon	1.81818
Chr1	92569	92933	AT1G01220	11	All_Exon	1.99176
Chr1	93045	93171	AT1G01220	12	All_Exon	1.6746
Chr1	93271	94281	AT1G01220	13	All_Exon	1.65842
Chr1	94357	95075	AT1G01220	14	All_Exon	1.44847
Chr1	95160	95681	AT1G01220	17	All_Exon	1.47409
Chr1	91633	91743	AT1G01220	1	All_Intron	1.94545
Chr1	92089	92270	AT1G01220	2	All_Intron	2.0221
Chr1	92501	92569	AT1G01220	3	All_Intron	1.82353
Chr1	92933	93045	AT1G01220	4	All_Intron	2.54464
Chr1	93171	93271	AT1G01220	5	All_Intron	1.99
Chr1	94281	94357	AT1G01220	6	All_Intron	1.64474
Chr1	95075	95160	AT1G01220	7	All_Intron	1.44706
Chr1	95935	96157	AT1G01225	1	All_Exon	1.6036
Chr1	96554	97407	AT1G01225	2	All_Exon	1.64478
Chr1	96157	96554	AT1G01225	1	All_Intron	1.66247
Chr1	97412	97805	AT1G01230	1	All_Exon	1.66412
Chr1	98457	98605	AT1G01230	2	All_Exon	2.06081
Chr1	98908	99240	AT1G01230	3	All_Exon	1.51205
Chr1	97805	98457	AT1G01230	1	All_Intron	2.13957
Chr1	98605	98908	AT1G01230	2	All_Intron	1.86139
Chr1	99865	100031	AT1G01240	1	All_Exon	1.66867
Chr1	100111	100220	AT1G01240	6	All_Exon	1.56881
Chr1	100657	101840	AT1G01240	8	All_Exon	2.10059
Chr1	100031	100111	AT1G01240	1	All_Intron	2.075
Chr1	100220	100657	AT1G01240	2	All_Intron	1.93364
Chr1	104440	105330	AT1G01250	1	All_Exon	1.53596
Chr1	108946	109330	AT1G01260	1	All_Exon	1.82552
Chr1	109406	111699	AT1G01260	4	All_Exon	2.04405
Chr1	109330	109406	AT1G01260	1	All_Intron	1.81579
Chr1	112263	113195	AT1G01280	1	All_Exon	1.39592
Chr1	113279	113947	AT1G01280	2	All_Exon	1.34731
Chr1	113195	113279	AT1G01280	1	All_Intron	1.54762
Chr1	114202	114433	AT1G01290	1	All_Exon	1.2987
Chr1	114619	116407	AT1G01290	3	All_Exon	1.87248
Chr1	114433	114619	AT1G01290	1	All_Intron	1.61828
Chr1	116784	118845	AT1G01300	1	All_Exon	1.65793
Chr1	119381	119997	AT1G01305	1	All_Exon	1.97565
Chr1	120154	121130	AT1G01310	1	All_Exon	1.38832
Chr1	130372	130577	AT1G01320	1	All_Exon	1.76585
Chr1	130039	130149	AT1G01320	4	All_Exon	1.75455
Chr1	129853	129914	AT1G01320	5	All_Exon	1.2459
Chr1	128968	129060	AT1G01320	6	All_Exon	1.25
Chr1	128479	128551	AT1G01320	7	All_Exon	1.11111
Chr1	128028	128312	AT1G01320	8	All_Exon	1.40141
Chr1	127868	127935	AT1G01320	9	All_Exon	1.98507
Chr1	127651	127782	AT1G01320	10	All_Exon	1.64122
Chr1	127532	127573	AT1G01320	11	All_Exon	1.56098
Chr1	126935	127453	AT1G01320	12	All_Exon	1.97104
Chr1	126686	126840	AT1G01320	13	All_Exon	1.7013
Chr1	126076	126589	AT1G01320	14	All_Exon	1.99805
Chr1	125936	125998	AT1G01320	15	All_Exon	2.53226
Chr1	125742	125843	AT1G01320	16	All_Exon	2
Chr1	125329	125655	AT1G01320	17	All_Exon	1.83742
Chr1	125134	125226	AT1G01320	18	All_Exon	1.67391
Chr1	124921	125022	AT1G01320	20	All_Exon	1.77228
Chr1	124714	124818	AT1G01320	21	All_Exon	1.81731
Chr1	124499	124632	AT1G01320	22	All_Exon	1.82707
Chr1	124211	124394	AT1G01320	23	All_Exon	1.74863
Chr1	123992	124123	AT1G01320	24	All_Exon	1.71756
Chr1	123785	123897	AT1G01320	25	All_Exon	1.49107
Chr1	123579	123669	AT1G01320	26	All_Exon	1.54444
Chr1	121493	123495	AT1G01320	28	All_Exon	1.79271
Chr1	121067	121406	AT1G01320	30	All_Exon	1.64012
Chr1	130149	130372	AT1G01320	1	All_Intron	1.64574
Chr1	129914	130039	AT1G01320	2	All_Intron	1.728
Chr1	129060	129853	AT1G01320	3	All_Intron	1.34174
Chr1	128551	128968	AT1G01320	4	All_Intron	1.61151
Chr1	128312	128479	AT1G01320	5	All_Intron	1.62874
Chr1	127935	128028	AT1G01320	6	All_Intron	1.89247
Chr1	127782	127868	AT1G01320	7	All_Intron	1.94186
Chr1	127573	127651	AT1G01320	8	All_Intron	1.5641
Chr1	127453	127532	AT1G01320	9	All_Intron	1.98734
Chr1	126840	126935	AT1G01320	10	All_Intron	1.96842
Chr1	126589	126686	AT1G01320	11	All_Intron	2.02062
Chr1	125998	126076	AT1G01320	12	All_Intron	2.17949
Chr1	125843	125936	AT1G01320	13	All_Intron	2.23656
Chr1	125655	125742	AT1G01320	14	All_Intron	1.86207
Chr1	125226	125329	AT1G01320	15	All_Intron	1.74757
Chr1	125022	125134	AT1G01320	16	All_Intron	1.89286
Chr1	124818	124921	AT1G01320	17	All_Intron	1.74757
Chr1	124632	124714	AT1G01320	18	All_Intron	1.87805
Chr1	124394	124499	AT1G01320	19	All_Intron	2.04762
Chr1	124123	124211	AT1G01320	20	All_Intron	2.04545
Chr1	123897	123992	AT1G01320	21	All_Intron	1.91579
Chr1	123669	123785	AT1G01320	22	All_Intron	1.7931
Chr1	123495	123579	AT1G01320	23	All_Intron	1.91667
Chr1	121406	121493	AT1G01320	24	All_Intron	2.10345
Chr1	130736	130858	AT1G01335	1	All_Exon	1.68852
Chr1	135708	135924	AT1G01340	1	All_Exon	1.31019
Chr1	135188	135269	AT1G01340	2	All_Exon	1.37037
Chr1	134582	135104	AT1G01340	4	All_Exon	1.70115
Chr1	134289	134501	AT1G01340	5	All_Exon	1.64151
Chr1	133911	134206	AT1G01340	6	All_Exon	1.67119
Chr1	133641	133752	AT1G01340	7	All_Exon	1.87387
Chr1	133303	133539	AT1G01340	8	All_Exon	1.90678
Chr1	132824	133218	AT1G01340	9	All_Exon	1.7335
Chr1	132270	132744	AT1G01340	11	All_Exon	1.58017
Chr1	135269	135708	AT1G01340	1	All_Intron	1.54897
Chr1	135104	135188	AT1G01340	2	All_Intron	1.61905
Chr1	134501	134582	AT1G01340	3	All_Intron	1.75309
Chr1	134206	134289	AT1G01340	4	All_Intron	1.75904
Chr1	133752	133911	AT1G01340	5	All_Intron	1.79245
Chr1	133539	133641	AT1G01340	6	All_Intron	1.87255
Chr1	133218	133303	AT1G01340	7	All_Intron	2.63529
Chr1	132744	132824	AT1G01340	8	All_Intron	1.95
Chr1	136090	136234	AT1G01350	1	All_Exon	1.36111
Chr1	136667	136816	AT1G01350	2	All_Exon	1.61745
Chr1	136935	137758	AT1G01350	3	All_Exon	1.8955
Chr1	137848	138162	AT1G01350	4	All_Exon	1.38535
Chr1	136234	136667	AT1G01350	1	All_Intron	1.45497
Chr1	136816	136935	AT1G01350	2	All_Intron	1.67227
Chr1	137758	137848	AT1G01350	3	All_Intron	1.91111
Chr1	138489	138778	AT1G01355	1	All_Exon	1.38754
Chr1	138875	138914	AT1G01355	5	All_Exon	1.33333
Chr1	138989	139114	AT1G01355	7	All_Exon	1.824
Chr1	139203	139345	AT1G01355	8	All_Exon	1.96479
Chr1	139488	139671	AT1G01355	10	All_Exon	2.28415
Chr1	138778	138875	AT1G01355	1	All_Intron	1.92784
Chr1	138914	138989	AT1G01355	2	All_Intron	1.85333
Chr1	139114	139203	AT1G01355	3	All_Intron	1.95506
Chr1	139345	139488	AT1G01355	4	All_Intron	2.23077
Chr1	141870	142281	AT1G01360	1	All_Exon	1.59124
Chr1	142424	142639	AT1G01360	2	All_Exon	1.68837
Chr1	142711	143261	AT1G01360	3	All_Exon	1.56909
Chr1	142281	142424	AT1G01360	1	All_Intron	1.60839
Chr1	142639	142711	AT1G01360	2	All_Intron	2.08333
Chr1	143489	143676	AT1G01370	1	All_Exon	1.54011
Chr1	143764	143824	AT1G01370	5	All_Exon	1.68333
Chr1	143934	143977	AT1G01370	6	All_Exon	1.44186
Chr1	144064	144109	AT1G01370	7	All_Exon	2.13333
Chr1	144193	144227	AT1G01370	8	All_Exon	1.47059
Chr1	144315	144351	AT1G01370	9	All_Exon	1.52778
Chr1	144447	144559	AT1G01370	10	All_Exon	1.84821
Chr1	144927	145004	AT1G01370	11	All_Exon	2.03896
Chr1	145132	145207	AT1G01370	12	All_Exon	1.53333
Chr1	145345	146042	AT1G01370	15	All_Exon	1.79053
Chr1	143676	143764	AT1G01370	1	All_Intron	1.56818
Chr1	143824	143934	AT1G01370	2	All_Intron	1.90909
Chr1	143977	144064	AT1G01370	3	All_Intron	2.06897
Chr1	144109	144193	AT1G01370	4	All_Intron	2.29762
Chr1	144227	144315	AT1G01370	5	All_Intron	1.85227
Chr1	144351	144447	AT1G01370	6	All_Intron	2.11458
Chr1	144559	144927	AT1G01370	7	All_Intron	1.78533
Chr1	145004	145132	AT1G01370	8	All_Intron	1.64062
Chr1	145207	145345	AT1G01370	9	All_Intron	1.91304
Chr1	147043	147333	AT1G01380	1	All_Exon	2.01379
Chr1	147452	148014	AT1G01380	5	All_Exon	1.37189
Chr1	147333	147452	AT1G01380	1	All_Intron	1.84034
Chr1	148018	149806	AT1G01390	1	All_Exon	1.59004
Chr1	152086	152210	AT1G01400	1	All_Exon	1.44355
Chr1	151932	152002	AT1G01400	2	All_Exon	1.6
Chr1	151393	151731	AT1G01400	3	All_Exon	1.54438
Chr1	150689	151298	AT1G01400	4	All_Exon	1.60591
Chr1	152002	152086	AT1G01400	1	All_Intron	1.90476
Chr1	151731	151932	AT1G01400	2	All_Intron	1.66667
Chr1	151298	151393	AT1G01400	3	All_Intron	1.77895
Chr1	153113	154198	AT1G01410	1	All_Exon	1.72995
Chr1	154492	156011	AT1G01420	1	All_Exon	1.54246
Chr1	158254	158823	AT1G01430	1	All_Exon	1.87522
Chr1	157829	158112	AT1G01430	2	All_Exon	1.97173
Chr1	156477	157756	AT1G01430	3	All_Exon	1.65911
Chr1	158112	158254	AT1G01430	1	All_Intron	2.07746
Chr1	157756	157829	AT1G01430	2	All_Intron	2.09589
Chr1	162487	162953	AT1G01440	1	All_Exon	1.59442
Chr1	160568	162280	AT1G01440	2	All_Exon	1.84229
Chr1	160418	160478	AT1G01440	3	All_Exon	1.7
Chr1	160079	160302	AT1G01440	4	All_Exon	1.58744
Chr1	159628	159992	AT1G01440	5	All_Exon	1.41484
Chr1	162280	162487	AT1G01440	1	All_Intron	1.7343
Chr1	160478	160568	AT1G01440	2	All_Intron	2.11111
Chr1	160302	160418	AT1G01440	3	All_Intron	1.75
Chr1	159992	160079	AT1G01440	4	All_Intron	1.50575
Chr1	164105	165517	AT1G01450	1	All_Exon	1.91714
Chr1	167014	168088	AT1G01453	1	All_Exon	1.66667
Chr1	166589	166871	AT1G01453	3	All_Exon	1.65603
Chr1	166871	167014	AT1G01453	1	All_Intron	1.71329
Chr1	168559	168801	AT1G01460	1	All_Exon	1.6281
Chr1	169037	169257	AT1G01460	2	All_Exon	1.64545
Chr1	169347	169509	AT1G01460	3	All_Exon	1.6358
Chr1	169600	169710	AT1G01460	4	All_Exon	1.4
Chr1	169806	169993	AT1G01460	5	All_Exon	1.71658
Chr1	170071	170162	AT1G01460	6	All_Exon	1.76923
Chr1	170266	170313	AT1G01460	7	All_Exon	2.19149
Chr1	170412	170507	AT1G01460	8	All_Exon	1.46316
Chr1	170622	170760	AT1G01460	9	All_Exon	1.48551
Chr1	170851	171386	AT1G01460	10	All_Exon	1.62617
Chr1	168801	169037	AT1G01460	1	All_Intron	1.69068
Chr1	169257	169347	AT1G01460	2	All_Intron	2.15556
Chr1	169509	169600	AT1G01460	3	All_Intron	1.71429
Chr1	169710	169806	AT1G01460	4	All_Intron	1.89583
Chr1	169993	170071	AT1G01460	5	All_Intron	1.84615
Chr1	170162	170266	AT1G01460	6	All_Intron	1.84615
Chr1	170313	170412	AT1G01460	7	All_Intron	1.85859
Chr1	170507	170622	AT1G01460	8	All_Intron	2.13913
Chr1	170760	170851	AT1G01460	9	All_Intron	1.58242
Chr1	172621	172948	AT1G01470	1	All_Exon	1.44343
Chr1	171525	172544	AT1G01470	2	All_Exon	1.51717
Chr1	172544	172621	AT1G01470	1	All_Intron	1.62338
Chr1	175706	176032	AT1G01480	1	All_Exon	1.30675
Chr1	176207	176338	AT1G01480	3	All_Exon	1.48855
Chr1	176592	176752	AT1G01480	4	All_Exon	1.14375
Chr1	177025	178406	AT1G01480	6	All_Exon	1.86676
Chr1	176032	176207	AT1G01480	1	All_Intron	1.6
Chr1	176338	176592	AT1G01480	2	All_Intron	1.20472
Chr1	176752	177025	AT1G01480	3	All_Intron	1.57509
Chr1	182253	182749	AT1G01490	1	All_Exon	1.57661
Chr1	182061	182135	AT1G01490	5	All_Exon	2.12162
Chr1	181347	181422	AT1G01490	8	All_Exon	2.16
Chr1	180056	180852	AT1G01490	9	All_Exon	2.04397
Chr1	182135	182253	AT1G01490	1	All_Intron	2.15254
Chr1	181422	182061	AT1G01490	2	All_Intron	2.12207
Chr1	180852	181347	AT1G01490	3	All_Intron	2.12727
Chr1	185033	186009	AT1G01500	1	All_Exon	2.05328
Chr1	186340	187135	AT1G01500	2	All_Exon	1.67044
Chr1	186009	186340	AT1G01500	1	All_Intron	2.01511
Chr1	187145	187822	AT1G01510	1	All_Exon	1.51846
Chr1	188011	188176	AT1G01510	2	All_Exon	2.1697
Chr1	188284	188414	AT1G01510	3	All_Exon	1.85385
Chr1	188529	189320	AT1G01510	4	All_Exon	2.11252
Chr1	189417	189464	AT1G01510	5	All_Exon	1.74468
Chr1	189562	189675	AT1G01510	6	All_Exon	1.9646
Chr1	189765	190472	AT1G01510	7	All_Exon	1.47525
Chr1	187822	188011	AT1G01510	1	All_Intron	2.12169
Chr1	188176	188284	AT1G01510	2	All_Intron	2
Chr1	188414	188529	AT1G01510	3	All_Intron	2.4
Chr1	189320	189417	AT1G01510	4	All_Intron	2.34021
Chr1	189464	189562	AT1G01510	5	All_Intron	1.87755
Chr1	189675	189765	AT1G01510	6	All_Intron	1.73333
Chr1	190408	190828	AT1G01520	1	All_Exon	1.61429
Chr1	190941	190998	AT1G01520	3	All_Exon	1.84211
Chr1	191138	191258	AT1G01520	4	All_Exon	1.51667
Chr1	191341	191475	AT1G01520	6	All_Exon	1.6791
Chr1	191579	191692	AT1G01520	7	All_Exon	1.44248
Chr1	191780	192026	AT1G01520	9	All_Exon	1.60569
Chr1	192107	192436	AT1G01520	13	All_Exon	1.32523
Chr1	190828	190941	AT1G01520	1	All_Intron	1.72566
Chr1	190998	191138	AT1G01520	2	All_Intron	1.59286
Chr1	191258	191341	AT1G01520	3	All_Intron	2.04819
Chr1	191475	191579	AT1G01520	4	All_Intron	1.63462
Chr1	191692	191780	AT1G01520	5	All_Intron	1.56818
Chr1	192026	192107	AT1G01520	6	All_Intron	1.83951
Chr1	193351	193670	AT1G01530	1	All_Exon	1.70846
Chr1	192634	193071	AT1G01530	2	All_Exon	1.9222
Chr1	193071	193351	AT1G01530	1	All_Intron	1.79286
Chr1	195645	196542	AT1G01540	1	All_Exon	1.62765
Chr1	197115	197219	AT1G01540	3	All_Exon	1.49038
Chr1	197300	197422	AT1G01540	4	All_Exon	1.5
Chr1	197501	197671	AT1G01540	5	All_Exon	1.59412
Chr1	197775	197904	AT1G01540	6	All_Exon	1.37984
Chr1	197974	198183	AT1G01540	8	All_Exon	1.2823
Chr1	198267	198787	AT1G01540	10	All_Exon	1.325
Chr1	196542	197115	AT1G01540	1	All_Intron	1.93717
Chr1	197219	197300	AT1G01540	2	All_Intron	1.58025
Chr1	197422	197501	AT1G01540	3	All_Intron	1.40506
Chr1	197671	197775	AT1G01540	4	All_Intron	1.70192
Chr1	197904	197974	AT1G01540	5	All_Intron	1.64286
Chr1	198183	198267	AT1G01540	6	All_Intron	1.52381
Chr1	199527	199763	AT1G01550	1	All_Exon	1.84746
Chr1	199890	199959	AT1G01550	3	All_Exon	1.68116
Chr1	200511	201775	AT1G01550	4	All_Exon	1.64399
Chr1	199763	199890	AT1G01550	1	All_Intron	2.11024
Chr1	199959	200511	AT1G01550	2	All_Intron	2.11051
Chr1	202103	202508	AT1G01560	1	All_Exon	1.6321
Chr1	202782	202911	AT1G01560	4	All_Exon	1.79845
Chr1	202991	203128	AT1G01560	5	All_Exon	1.60584
Chr1	203267	203599	AT1G01560	6	All_Exon	1.78614
Chr1	203760	204388	AT1G01560	10	All_Exon	1.64809
Chr1	202508	202782	AT1G01560	1	All_Intron	1.61679
Chr1	202911	202991	AT1G01560	2	All_Intron	2.05
Chr1	203128	203267	AT1G01560	3	All_Intron	2.05755
Chr1	203599	203760	AT1G01560	4	All_Intron	2.12422
Chr1	204935	205949	AT1G01570	1	All_Exon	1.64892
Chr1	206692	207243	AT1G01570	3	All_Exon	1.41016
Chr1	207325	207642	AT1G01570	5	All_Exon	1.40694
Chr1	205949	206692	AT1G01570	1	All_Intron	1.35666
Chr1	207243	207325	AT1G01570	2	All_Intron	1.4878
Chr1	208995	209608	AT1G01580	1	All_Exon	1.78956
Chr1	209764	209866	AT1G01580	3	All_Exon	1.80392
Chr1	209950	210144	AT1G01580	4	All_Exon	1.64948
Chr1	210385	210619	AT1G01580	5	All_Exon	1.40171
Chr1	211052	211379	AT1G01580	6	All_Exon	1.69419
Chr1	211474	211717	AT1G01580	7	All_Exon	1.77778
Chr1	211855	212573	AT1G01580	8	All_Exon	1.68802
Chr1	212671	213082	AT1G01580	10	All_Exon	1.54015
Chr1	209608	209764	AT1G01580	1	All_Intron	1.87821
Chr1	209866	209950	AT1G01580	2	All_Intron	2.4881
Chr1	210144	210385	AT1G01580	3	All_Intron	1.79668
Chr1	210619	211052	AT1G01580	4	All_Intron	1.40647
Chr1	211379	211474	AT1G01580	5	All_Intron	2.03158
Chr1	211717	211855	AT1G01580	6	All_Intron	1.50725
Chr1	212573	212671	AT1G01580	7	All_Intron	1.9898
Chr1	214150	214406	AT1G01590	1	All_Exon	1.53125
Chr1	214480	214582	AT1G01590	2	All_Exon	1.56863
Chr1	214697	214897	AT1G01590	3	All_Exon	1.285
Chr1	215317	215554	AT1G01590	4	All_Exon	1.61603
Chr1	215633	215960	AT1G01590	5	All_Exon	1.70948
Chr1	216044	216293	AT1G01590	6	All_Exon	1.92369
Chr1	216414	217090	AT1G01590	7	All_Exon	1.84763
Chr1	217165	217734	AT1G01590	8	All_Exon	1.60457
Chr1	214406	214480	AT1G01590	1	All_Intron	1.36486
Chr1	214582	214697	AT1G01590	2	All_Intron	1.38261
Chr1	214897	215317	AT1G01590	3	All_Intron	1.26429
Chr1	215554	215633	AT1G01590	4	All_Intron	1.72152
Chr1	215960	216044	AT1G01590	5	All_Intron	1.70238
Chr1	216293	216414	AT1G01590	6	All_Intron	2.05785
Chr1	217090	217165	AT1G01590	7	All_Intron	1.98667
Chr1	218834	219621	AT1G01600	1	All_Exon	1.64422
Chr1	219752	221286	AT1G01600	2	All_Exon	1.33703
Chr1	219621	219752	AT1G01600	1	All_Intron	1.64885
Chr1	223945	224351	AT1G01610	1	All_Exon	1.78571
Chr1	223551	223866	AT1G01610	2	All_Exon	1.81905
Chr1	222622	223096	AT1G01610	3	All_Exon	1.64557
Chr1	221642	222359	AT1G01610	4	All_Exon	1.58159
Chr1	223866	223945	AT1G01610	1	All_Intron	2.27848
Chr1	223096	223551	AT1G01610	2	All_Intron	1.76703
Chr1	222359	222622	AT1G01610	3	All_Intron	1.62738
Chr1	227079	227302	AT1G01620	1	All_Exon	1.713
Chr1	226849	227049	AT1G01620	3	All_Exon	1.73
Chr1	226396	226691	AT1G01620	4	All_Exon	1.6339
Chr1	226171	226311	AT1G01620	5	All_Exon	1.48571
Chr1	225665	226081	AT1G01620	6	All_Exon	1.35817
Chr1	227049	227079	AT1G01620	1	All_Intron	1.63333
Chr1	226691	226849	AT1G01620	2	All_Intron	2.20253
Chr1	226311	226396	AT1G01620	3	All_Intron	1.95294
Chr1	226081	226171	AT1G01620	4	All_Intron	1.61111
Chr1	228799	229343	AT1G01630	1	All_Exon	1.59191
Chr1	229429	229724	AT1G01630	2	All_Exon	1.74237
Chr1	229829	229934	AT1G01630	3	All_Exon	1.6
Chr1	230349	230459	AT1G01630	4	All_Exon	1.52727
Chr1	230559	230979	AT1G01630	5	All_Exon	1.4
Chr1	229343	229429	AT1G01630	1	All_Intron	2.11628
Chr1	229724	229829	AT1G01630	2	All_Intron	1.75238
Chr1	229934	230349	AT1G01630	3	All_Intron	1.55422
Chr1	230459	230559	AT1G01630	4	All_Intron	1.76
Chr1	232398	232630	AT1G01640	1	All_Exon	1.22414
Chr1	231784	231908	AT1G01640	3	All_Exon	1.40323
Chr1	230908	231655	AT1G01640	4	All_Exon	1.6506
Chr1	231908	232398	AT1G01640	1	All_Intron	1.45714
Chr1	231655	231784	AT1G01640	2	All_Intron	1.82171
Chr1	237504	237905	AT1G01650	1	All_Exon	2.08728
Chr1	236865	237023	AT1G01650	4	All_Exon	1.5443
Chr1	236673	236784	AT1G01650	7	All_Exon	1.68468
Chr1	236429	236548	AT1G01650	8	All_Exon	1.89916
Chr1	236145	236296	AT1G01650	9	All_Exon	1.68212
Chr1	235845	236027	AT1G01650	10	All_Exon	1.9011
Chr1	235718	235752	AT1G01650	11	All_Exon	1.79412
Chr1	235198	235360	AT1G01650	12	All_Exon	1.48148
Chr1	234935	234988	AT1G01650	13	All_Exon	1.45283
Chr1	234529	234621	AT1G01650	14	All_Exon	1.71739
Chr1	234250	234392	AT1G01650	15	All_Exon	1.62676
Chr1	233548	233618	AT1G01650	16	All_Exon	1.45714
Chr1	233387	233470	AT1G01650	17	All_Exon	1.46988
Chr1	232840	233297	AT1G01650	19	All_Exon	1.49453
Chr1	237023	237504	AT1G01650	1	All_Intron	2.01871
Chr1	236784	236865	AT1G01650	2	All_Intron	1.75309
Chr1	236548	236673	AT1G01650	3	All_Intron	2.128
Chr1	236296	236429	AT1G01650	4	All_Intron	2.07519
Chr1	236027	236145	AT1G01650	5	All_Intron	1.91525
Chr1	235752	235845	AT1G01650	6	All_Intron	1.80645
Chr1	235360	235718	AT1G01650	7	All_Intron	1.80447
Chr1	234988	235198	AT1G01650	8	All_Intron	1.65238
Chr1	234621	234935	AT1G01650	9	All_Intron	1.66242
Chr1	234392	234529	AT1G01650	10	All_Intron	1.62044
Chr1	233618	234250	AT1G01650	11	All_Intron	1.77848
Chr1	233470	233548	AT1G01650	12	All_Intron	1.83333
Chr1	233297	233387	AT1G01650	13	All_Intron	1.47778
Chr1	242449	242703	AT1G01660	1	All_Exon	2.22047
Chr1	242214	242290	AT1G01660	3	All_Exon	1.94737
Chr1	241983	242113	AT1G01660	4	All_Exon	1.83077
Chr1	241805	241909	AT1G01660	5	All_Exon	1.76923
Chr1	241539	241719	AT1G01660	6	All_Exon	1.78889
Chr1	241306	241443	AT1G01660	7	All_Exon	1.83212
Chr1	240965	241226	AT1G01660	8	All_Exon	2.2069
Chr1	240744	240892	AT1G01660	10	All_Exon	2.28378
Chr1	240352	240672	AT1G01660	12	All_Exon	2.04062
Chr1	239841	240242	AT1G01660	14	All_Exon	1.72818
Chr1	242290	242449	AT1G01660	1	All_Intron	1.96226
Chr1	242113	242214	AT1G01660	2	All_Intron	1.9901
Chr1	241909	241983	AT1G01660	3	All_Intron	1.75676
Chr1	241719	241805	AT1G01660	4	All_Intron	2.06977
Chr1	241443	241539	AT1G01660	5	All_Intron	1.76042
Chr1	241226	241306	AT1G01660	6	All_Intron	2.375
Chr1	240892	240965	AT1G01660	7	All_Intron	2.0137
Chr1	240672	240744	AT1G01660	8	All_Intron	2.33333
Chr1	240242	240352	AT1G01660	9	All_Intron	2.08182
Chr1	245877	246054	AT1G01670	1	All_Exon	1.75141
Chr1	245151	245264	AT1G01670	3	All_Exon	1.95575
Chr1	244770	244873	AT1G01670	4	All_Exon	1.86408
Chr1	244505	244635	AT1G01670	5	All_Exon	1.79231
Chr1	244257	244361	AT1G01670	7	All_Exon	1.70192
Chr1	244035	244182	AT1G01670	8	All_Exon	1.67347
Chr1	243336	243746	AT1G01670	9	All_Exon	2.04146
Chr1	242713	243128	AT1G01670	12	All_Exon	1.87229
Chr1	245264	245877	AT1G01670	1	All_Intron	1.71778
Chr1	244873	245151	AT1G01670	2	All_Intron	1.89568
Chr1	244635	244770	AT1G01670	3	All_Intron	1.63704
Chr1	244361	244505	AT1G01670	4	All_Intron	1.79167
Chr1	244182	244257	AT1G01670	5	All_Intron	1.72
Chr1	243746	244035	AT1G01670	6	All_Intron	1.95156
Chr1	243128	243336	AT1G01670	7	All_Intron	2.13942
Chr1	248191	248440	AT1G01680	1	All_Exon	1.70281
Chr1	247577	247680	AT1G01680	2	All_Exon	1.68932
Chr1	247362	247492	AT1G01680	3	All_Exon	1.53077
Chr1	247167	247268	AT1G01680	4	All_Exon	1.62376
Chr1	246949	247078	AT1G01680	5	All_Exon	1.70543
Chr1	246731	246853	AT1G01680	6	All_Exon	1.63934
Chr1	246262	246608	AT1G01680	7	All_Exon	1.69942
Chr1	247680	248191	AT1G01680	1	All_Intron	1.62622
Chr1	247492	247577	AT1G01680	2	All_Intron	2.2
Chr1	247268	247362	AT1G01680	3	All_Intron	2.10638
Chr1	247078	247167	AT1G01680	4	All_Intron	1.92135
Chr1	246853	246949	AT1G01680	5	All_Intron	1.9375
Chr1	246608	246731	AT1G01680	6	All_Intron	1.80488
Chr1	249041	249306	AT1G01690	1	All_Exon	1.47547
Chr1	249543	249693	AT1G01690	5	All_Exon	1.74
Chr1	249774	249930	AT1G01690	6	All_Exon	2.07692
Chr1	250014	250151	AT1G01690	7	All_Exon	1.75182
Chr1	250536	250588	AT1G01690	9	All_Exon	1.63462
Chr1	250669	250863	AT1G01690	10	All_Exon	1.64433
Chr1	251004	251066	AT1G01690	11	All_Exon	1.54839
Chr1	251143	251184	AT1G01690	12	All_Exon	1.12195
Chr1	251260	251316	AT1G01690	13	All_Exon	1.60714
Chr1	251399	251440	AT1G01690	14	All_Exon	1.14634
Chr1	251539	251594	AT1G01690	15	All_Exon	1.4
Chr1	251680	251827	AT1G01690	16	All_Exon	1.60544
Chr1	251922	252006	AT1G01690	17	All_Exon	1.7381
Chr1	252121	252522	AT1G01690	19	All_Exon	1.7606
Chr1	249306	249543	AT1G01690	1	All_Intron	1.75949
Chr1	249693	249774	AT1G01690	2	All_Intron	2.51852
Chr1	249930	250014	AT1G01690	3	All_Intron	2.27381
Chr1	250151	250536	AT1G01690	4	All_Intron	1.90649
Chr1	250588	250669	AT1G01690	5	All_Intron	2
Chr1	250863	251004	AT1G01690	6	All_Intron	1.75177
Chr1	251066	251143	AT1G01690	7	All_Intron	1.72727
Chr1	251184	251260	AT1G01690	8	All_Intron	1.84211
Chr1	251316	251399	AT1G01690	9	All_Intron	1.81928
Chr1	251440	251539	AT1G01690	10	All_Intron	1.47475
Chr1	251594	251680	AT1G01690	11	All_Intron	1.4186
Chr1	251827	251922	AT1G01690	12	All_Intron	1.64211
Chr1	252006	252121	AT1G01690	13	All_Intron	1.98261
Chr1	252626	253457	AT1G01695	1	All_Exon	1.82551
Chr1	253531	253679	AT1G01695	2	All_Exon	2.06081
Chr1	253775	253874	AT1G01695	3	All_Exon	1.90909
Chr1	253954	254530	AT1G01695	4	All_Exon	1.81424
Chr1	253457	253531	AT1G01695	1	All_Intron	2.36486
Chr1	253679	253775	AT1G01695	2	All_Intron	2.08333
Chr1	253874	253954	AT1G01695	3	All_Intron	2.35
Chr1	261129	261667	AT1G01700	1	All_Exon	1.54089
Chr1	260921	261037	AT1G01700	4	All_Exon	1.34483
Chr1	260670	260824	AT1G01700	5	All_Exon	1.5974
Chr1	260508	260582	AT1G01700	7	All_Exon	1.67568
Chr1	260118	260417	AT1G01700	9	All_Exon	1.85953
Chr1	259690	260034	AT1G01700	11	All_Exon	1.77616
Chr1	259307	259614	AT1G01700	15	All_Exon	1.49837
Chr1	261037	261129	AT1G01700	1	All_Intron	1.58696
Chr1	260824	260921	AT1G01700	2	All_Intron	1.59794
Chr1	260582	260670	AT1G01700	3	All_Intron	1.53409
Chr1	260417	260508	AT1G01700	4	All_Intron	1.72527
Chr1	260034	260118	AT1G01700	5	All_Intron	1.95238
Chr1	259614	259690	AT1G01700	6	All_Intron	1.72368
Chr1	262828	262965	AT1G01710	1	All_Exon	1.39416
Chr1	263047	263139	AT1G01710	2	All_Exon	1.34783
Chr1	263232	263299	AT1G01710	3	All_Exon	1.62687
Chr1	263369	263444	AT1G01710	4	All_Exon	1.61333
Chr1	263526	263572	AT1G01710	5	All_Exon	1.52174
Chr1	263645	263770	AT1G01710	6	All_Exon	1.464
Chr1	263857	263934	AT1G01710	7	All_Exon	1.28571
Chr1	264073	264160	AT1G01710	8	All_Exon	1.54023
Chr1	264280	264392	AT1G01710	9	All_Exon	1.52679
Chr1	264520	264582	AT1G01710	10	All_Exon	1.74194
Chr1	264657	264712	AT1G01710	11	All_Exon	1.74545
Chr1	264797	264901	AT1G01710	12	All_Exon	1.33654
Chr1	265021	265077	AT1G01710	13	All_Exon	1.64286
Chr1	265336	265437	AT1G01710	14	All_Exon	1.76238
Chr1	265578	265626	AT1G01710	15	All_Exon	1.39583
Chr1	265777	265845	AT1G01710	16	All_Exon	1.72059
Chr1	265952	266324	AT1G01710	17	All_Exon	1.41129
Chr1	262965	263047	AT1G01710	1	All_Intron	1.2561
Chr1	263139	263232	AT1G01710	2	All_Intron	1.63441
Chr1	263299	263369	AT1G01710	3	All_Intron	1.55714
Chr1	263444	263526	AT1G01710	4	All_Intron	1.62195
Chr1	263572	263645	AT1G01710	5	All_Intron	1.82192
Chr1	263770	263857	AT1G01710	6	All_Intron	1.70115
Chr1	263934	264073	AT1G01710	7	All_Intron	1.54676
Chr1	264160	264280	AT1G01710	8	All_Intron	1.475
Chr1	264392	264520	AT1G01710	9	All_Intron	1.8125
Chr1	264582	264657	AT1G01710	10	All_Intron	1.82667
Chr1	264712	264797	AT1G01710	11	All_Intron	1.64706
Chr1	264901	265021	AT1G01710	12	All_Intron	1.76667
Chr1	265077	265336	AT1G01710	13	All_Intron	1.72587
Chr1	265437	265578	AT1G01710	14	All_Intron	1.64539
Chr1	265626	265777	AT1G01710	15	All_Intron	1.68212
Chr1	265845	265952	AT1G01710	16	All_Intron	1.95327
Chr1	266333	266724	AT1G01715	1	All_Exon	1.61125
Chr1	267293	267577	AT1G01715	4	All_Exon	1.80634
Chr1	267677	267883	AT1G01715	5	All_Exon	1.63592
Chr1	266724	267293	AT1G01715	1	All_Intron	1.92794
Chr1	267577	267677	AT1G01715	2	All_Intron	2.05
Chr1	267993	268630	AT1G01720	1	All_Exon	1.88069
Chr1	268717	268994	AT1G01720	2	All_Exon	2.15162
Chr1	269083	269819	AT1G01720	3	All_Exon	1.69022
Chr1	268630	268717	AT1G01720	1	All_Intron	2.13793
Chr1	268994	269083	AT1G01720	2	All_Intron	2.11236
Chr1	270622	270859	AT1G01725	1	All_Exon	1.1097
Chr1	269792	270090	AT1G01725	2	All_Exon	1.72819
Chr1	270090	270622	AT1G01725	1	All_Intron	1.28195
Chr1	270797	271289	AT1G01730	1	All_Exon	1.38211
Chr1	271379	271433	AT1G01730	2	All_Exon	1.96296
Chr1	271541	272189	AT1G01730	3	All_Exon	1.8642
Chr1	271289	271379	AT1G01730	1	All_Intron	1.74444
Chr1	271433	271541	AT1G01730	2	All_Intron	1.9537
Chr1	274384	274930	AT1G01740	1	All_Exon	1.29304
Chr1	274171	274289	AT1G01740	4	All_Exon	1.78814
Chr1	273863	274083	AT1G01740	8	All_Exon	1.69545
Chr1	273653	273788	AT1G01740	9	All_Exon	1.92593
Chr1	273429	273562	AT1G01740	10	All_Exon	1.94737
Chr1	273234	273339	AT1G01740	11	All_Exon	2.07619
Chr1	273064	273149	AT1G01740	12	All_Exon	1.88235
Chr1	272651	272983	AT1G01740	13	All_Exon	1.96988
Chr1	272445	272555	AT1G01740	14	All_Exon	2.02727
Chr1	272111	272362	AT1G01740	16	All_Exon	1.94024
Chr1	274289	274384	AT1G01740	1	All_Intron	1.45263
Chr1	274083	274171	AT1G01740	2	All_Intron	1.54545
Chr1	273788	273863	AT1G01740	3	All_Intron	1.93333
Chr1	273562	273653	AT1G01740	4	All_Intron	2.05495
Chr1	273339	273429	AT1G01740	5	All_Intron	2.41111
Chr1	273149	273234	AT1G01740	6	All_Intron	2.29412
Chr1	272983	273064	AT1G01740	7	All_Intron	2.33333
Chr1	272555	272651	AT1G01740	8	All_Intron	1.96875
Chr1	272362	272445	AT1G01740	9	All_Intron	1.84337
Chr1	275188	275530	AT1G01750	1	All_Exon	1.49708
Chr1	275632	275897	AT1G01750	3	All_Exon	1.89811
Chr1	275973	276310	AT1G01750	5	All_Exon	2.05638
Chr1	275530	275632	AT1G01750	1	All_Intron	1.71569
Chr1	275897	275973	AT1G01750	2	All_Intron	1.85526
Chr1	278316	278599	AT1G01760	1	All_Exon	1.5371
Chr1	277947	278252	AT1G01760	3	All_Exon	1.31475
Chr1	277717	277863	AT1G01760	4	All_Exon	1.45205
Chr1	277493	277606	AT1G01760	5	All_Exon	1.43363
Chr1	277232	277401	AT1G01760	6	All_Exon	1.84615
Chr1	277077	277153	AT1G01760	7	All_Exon	1.40789
Chr1	276870	276989	AT1G01760	8	All_Exon	1.69748
Chr1	276623	276793	AT1G01760	10	All_Exon	1.70588
Chr1	276368	276519	AT1G01760	13	All_Exon	1.60927
Chr1	278252	278316	AT1G01760	1	All_Intron	1.65625
Chr1	277863	277947	AT1G01760	2	All_Intron	1.7619
Chr1	277606	277717	AT1G01760	3	All_Intron	1.53153
Chr1	277401	277493	AT1G01760	4	All_Intron	1.77174
Chr1	277153	277232	AT1G01760	5	All_Intron	1.67089
Chr1	276989	277077	AT1G01760	6	All_Intron	1.92045
Chr1	276793	276870	AT1G01760	7	All_Intron	1.87013
Chr1	276519	276623	AT1G01760	8	All_Intron	1.65385
Chr1	278600	278809	AT1G01770	1	All_Exon	1.56459
Chr1	278887	279088	AT1G01770	2	All_Exon	1.64677
Chr1	279166	279240	AT1G01770	3	All_Exon	1.62162
Chr1	279327	279425	AT1G01770	4	All_Exon	1.94898
Chr1	279536	279576	AT1G01770	5	All_Exon	1.325
Chr1	279797	279910	AT1G01770	6	All_Exon	2.10619
Chr1	279974	280088	AT1G01770	7	All_Exon	1.67544
Chr1	280180	280370	AT1G01770	8	All_Exon	1.70526
Chr1	280449	280568	AT1G01770	9	All_Exon	1.86555
Chr1	280657	280737	AT1G01770	10	All_Exon	1.5
Chr1	280889	281121	AT1G01770	11	All_Exon	1.63793
Chr1	281309	281348	AT1G01770	12	All_Exon	1.79487
Chr1	281438	281536	AT1G01770	13	All_Exon	1.4898
Chr1	281759	282189	AT1G01770	14	All_Exon	1.5814
Chr1	282484	282766	AT1G01770	15	All_Exon	1.65603
Chr1	282849	282891	AT1G01770	16	All_Exon	1.54762
Chr1	278809	278887	AT1G01770	1	All_Intron	1.94872
Chr1	279088	279166	AT1G01770	2	All_Intron	1.64103
Chr1	279240	279327	AT1G01770	3	All_Intron	2.08046
Chr1	279425	279536	AT1G01770	4	All_Intron	2.1982
Chr1	279576	279797	AT1G01770	5	All_Intron	1.69231
Chr1	279910	279974	AT1G01770	6	All_Intron	1.9375
Chr1	280088	280180	AT1G01770	7	All_Intron	1.80435
Chr1	280370	280449	AT1G01770	8	All_Intron	2.18987
Chr1	280568	280657	AT1G01770	9	All_Intron	1.80899
Chr1	280737	280889	AT1G01770	10	All_Intron	1.71711
Chr1	281121	281309	AT1G01770	11	All_Intron	1.51596
Chr1	281348	281438	AT1G01770	12	All_Intron	1.48889
Chr1	281536	281759	AT1G01770	13	All_Intron	1.5426
Chr1	282189	282484	AT1G01770	14	All_Intron	1.59661
Chr1	282766	282849	AT1G01770	15	All_Intron	1.83133
Chr1	282761	283053	AT1G01780	1	All_Exon	1.59589
Chr1	283132	283231	AT1G01780	2	All_Exon	1.55556
Chr1	283314	283336	AT1G01780	3	All_Exon	1.54545
Chr1	283444	283533	AT1G01780	4	All_Exon	1.49438
Chr1	283813	284245	AT1G01780	5	All_Exon	1.40046
Chr1	283053	283132	AT1G01780	1	All_Intron	1.73418
Chr1	283231	283314	AT1G01780	2	All_Intron	1.37349
Chr1	283336	283444	AT1G01780	3	All_Intron	1.63889
Chr1	283533	283813	AT1G01780	4	All_Intron	1.51429
Chr1	284350	284635	AT1G01790	1	All_Exon	1.39298
Chr1	284722	286351	AT1G01790	3	All_Exon	1.64886
Chr1	286452	286623	AT1G01790	4	All_Exon	1.51462
Chr1	286717	286807	AT1G01790	5	All_Exon	1.51111
Chr1	286997	287133	AT1G01790	6	All_Exon	1.42647
Chr1	287221	287280	AT1G01790	7	All_Exon	1.83051
Chr1	287395	287514	AT1G01790	8	All_Exon	1.40336
Chr1	287642	287710	AT1G01790	9	All_Exon	1.39706
Chr1	287789	287854	AT1G01790	10	All_Exon	2.06154
Chr1	288087	288176	AT1G01790	11	All_Exon	1.5618
Chr1	288401	288505	AT1G01790	12	All_Exon	1.49038
Chr1	288593	288721	AT1G01790	13	All_Exon	1.19531
Chr1	288882	289091	AT1G01790	14	All_Exon	1.27751
Chr1	289237	289386	AT1G01790	15	All_Exon	1.34899
Chr1	289539	289592	AT1G01790	16	All_Exon	1.20755
Chr1	289718	289776	AT1G01790	17	All_Exon	1.51724
Chr1	290028	290094	AT1G01790	18	All_Exon	1.5303
Chr1	290170	290346	AT1G01790	19	All_Exon	1.375
Chr1	290439	290495	AT1G01790	20	All_Exon	1.44643
Chr1	290578	290652	AT1G01790	21	All_Exon	1.13514
Chr1	290747	291201	AT1G01790	22	All_Exon	1.29956
Chr1	284635	284722	AT1G01790	1	All_Intron	1.70115
Chr1	286351	286452	AT1G01790	2	All_Intron	1.64356
Chr1	286623	286717	AT1G01790	3	All_Intron	1.59574
Chr1	286807	286997	AT1G01790	4	All_Intron	1.39474
Chr1	287133	287221	AT1G01790	5	All_Intron	1.70455
Chr1	287280	287395	AT1G01790	6	All_Intron	1.76522
Chr1	287514	287642	AT1G01790	7	All_Intron	1.71875
Chr1	287710	287789	AT1G01790	8	All_Intron	1.82278
Chr1	287854	288087	AT1G01790	9	All_Intron	1.76395
Chr1	288176	288401	AT1G01790	10	All_Intron	1.67111
Chr1	288505	288593	AT1G01790	11	All_Intron	1.40909
Chr1	288721	288882	AT1G01790	12	All_Intron	1.95031
Chr1	289091	289237	AT1G01790	13	All_Intron	1.5274
Chr1	289386	289539	AT1G01790	14	All_Intron	1.56209
Chr1	289592	289718	AT1G01790	15	All_Intron	1.27778
Chr1	289776	290028	AT1G01790	16	All_Intron	1.56349
Chr1	290094	290170	AT1G01790	17	All_Intron	1.57895
Chr1	290346	290439	AT1G01790	18	All_Intron	1.53763
Chr1	290495	290578	AT1G01790	19	All_Intron	1.71084
Chr1	290652	290747	AT1G01790	20	All_Intron	1.52632
Chr1	293246	293409	AT1G01800	1	All_Exon	1.5092
Chr1	293500	293752	AT1G01800	3	All_Exon	1.85714
Chr1	294055	294120	AT1G01800	5	All_Exon	1.55385
Chr1	294210	294386	AT1G01800	6	All_Exon	1.68182
Chr1	294511	295086	AT1G01800	8	All_Exon	1.65739
Chr1	293409	293500	AT1G01800	1	All_Intron	1.91209
Chr1	293752	294055	AT1G01800	2	All_Intron	1.9538
Chr1	294120	294210	AT1G01800	3	All_Intron	1.92222
Chr1	294386	294511	AT1G01800	4	All_Intron	1.928
Chr1	295207	295859	AT1G01810	1	All_Exon	1.64877
Chr1	298013	298334	AT1G01820	1	All_Exon	1.51713
Chr1	297532	297743	AT1G01820	2	All_Exon	1.70616
Chr1	297101	297175	AT1G01820	3	All_Exon	1.85135
Chr1	296951	297025	AT1G01820	4	All_Exon	2.22973
Chr1	296782	296862	AT1G01820	5	All_Exon	1.85
Chr1	296626	296700	AT1G01820	6	All_Exon	1.7027
Chr1	296362	296535	AT1G01820	7	All_Exon	1.72254
Chr1	296001	296248	AT1G01820	8	All_Exon	1.84211
Chr1	297743	298013	AT1G01820	1	All_Intron	1.82593
Chr1	297175	297532	AT1G01820	2	All_Intron	1.94398
Chr1	297025	297101	AT1G01820	3	All_Intron	1.61842
Chr1	296862	296951	AT1G01820	4	All_Intron	2.13483
Chr1	296700	296782	AT1G01820	5	All_Intron	1.69512
Chr1	296535	296626	AT1G01820	6	All_Intron	1.91209
Chr1	296248	296362	AT1G01820	7	All_Intron	1.65789
Chr1	302054	302310	AT1G01830	1	All_Exon	1.8125
Chr1	301488	301544	AT1G01830	2	All_Exon	1.58929
Chr1	300752	300826	AT1G01830	4	All_Exon	2.06757
Chr1	300603	300665	AT1G01830	6	All_Exon	1.6129
Chr1	298451	300515	AT1G01830	7	All_Exon	1.58818
Chr1	301544	302054	AT1G01830	1	All_Intron	1.56667
Chr1	300826	301488	AT1G01830	2	All_Intron	1.82477
Chr1	300665	300752	AT1G01830	3	All_Intron	2.14943
Chr1	300515	300603	AT1G01830	4	All_Intron	1.85227
Chr1	303537	304358	AT1G01840	1	All_Exon	1.75518
Chr1	306045	306310	AT1G01860	1	All_Exon	1.28679
Chr1	305785	305934	AT1G01860	5	All_Exon	1.71141
Chr1	305547	305702	AT1G01860	6	All_Exon	1.6
Chr1	305347	305442	AT1G01860	7	All_Exon	1.67368
Chr1	305174	305258	AT1G01860	8	All_Exon	1.10714
Chr1	305038	305090	AT1G01860	10	All_Exon	1.65385
Chr1	304880	304963	AT1G01860	11	All_Exon	1.09639
Chr1	304697	304807	AT1G01860	12	All_Exon	1.53636
Chr1	304133	304504	AT1G01860	15	All_Exon	1.63073
Chr1	305934	306045	AT1G01860	1	All_Intron	1.79279
Chr1	305702	305785	AT1G01860	2	All_Intron	1.83133
Chr1	305442	305547	AT1G01860	3	All_Intron	1.6381
Chr1	305258	305347	AT1G01860	4	All_Intron	1.58427
Chr1	305090	305174	AT1G01860	5	All_Intron	1.52381
Chr1	304963	305038	AT1G01860	6	All_Intron	1.69333
Chr1	304807	304880	AT1G01860	7	All_Intron	1.47945
Chr1	304504	304697	AT1G01860	8	All_Intron	1.59585
Chr1	309428	309541	AT1G01880	1	All_Exon	1.56637
Chr1	309112	309218	AT1G01880	2	All_Exon	1.23585
Chr1	308797	309013	AT1G01880	5	All_Exon	1.43056
Chr1	308397	308573	AT1G01880	8	All_Exon	1.61932
Chr1	308148	308318	AT1G01880	9	All_Exon	1.58235
Chr1	307889	308070	AT1G01880	10	All_Exon	1.67956
Chr1	307441	307805	AT1G01880	11	All_Exon	1.79396
Chr1	306893	307359	AT1G01880	12	All_Exon	1.84335
Chr1	306467	306800	AT1G01880	15	All_Exon	1.63664
Chr1	309218	309428	AT1G01880	1	All_Intron	1.38095
Chr1	309013	309112	AT1G01880	2	All_Intron	1.39394
Chr1	308573	308797	AT1G01880	3	All_Intron	1.5625
Chr1	308318	308397	AT1G01880	4	All_Intron	2
Chr1	308070	308148	AT1G01880	5	All_Intron	2.11538
Chr1	307805	307889	AT1G01880	6	All_Intron	1.66667
Chr1	307359	307441	AT1G01880	7	All_Intron	1.7439
Chr1	306800	306893	AT1G01880	8	All_Intron	1.74194
Chr1	310169	310981	AT1G01900	1	All_Exon	1.883
Chr1	311337	313130	AT1G01900	2	All_Exon	1.85109
Chr1	310981	311337	AT1G01900	1	All_Intron	1.84551
Chr1	315577	316090	AT1G01910	1	All_Exon	1.5575
Chr1	314891	315015	AT1G01910	5	All_Exon	1.46774
Chr1	314652	314802	AT1G01910	6	All_Exon	1.90667
Chr1	314441	314551	AT1G01910	7	All_Exon	1.89091
Chr1	314087	314225	AT1G01910	8	All_Exon	1.96377
Chr1	313880	313995	AT1G01910	9	All_Exon	2.06957
Chr1	313154	313759	AT1G01910	15	All_Exon	1.99008
Chr1	315015	315577	AT1G01910	1	All_Intron	1.71174
Chr1	314802	314891	AT1G01910	2	All_Intron	1.78652
Chr1	314551	314652	AT1G01910	3	All_Intron	1.75248
Chr1	314225	314441	AT1G01910	4	All_Intron	1.84722
Chr1	313995	314087	AT1G01910	5	All_Intron	1.95652
Chr1	313759	313880	AT1G01910	6	All_Intron	2
Chr1	315983	316257	AT1G01920	1	All_Exon	1.29562
Chr1	316344	316440	AT1G01920	5	All_Exon	1.59375
Chr1	316539	316713	AT1G01920	7	All_Exon	1.92529
Chr1	316792	316897	AT1G01920	8	All_Exon	1.81905
Chr1	317008	317090	AT1G01920	9	All_Exon	2.14634
Chr1	317167	317193	AT1G01920	10	All_Exon	1.88462
Chr1	317294	317439	AT1G01920	11	All_Exon	1.78621
Chr1	317553	317642	AT1G01920	13	All_Exon	1.46067
Chr1	317765	317845	AT1G01920	15	All_Exon	1.4625
Chr1	317979	318040	AT1G01920	16	All_Exon	1.85246
Chr1	318145	318201	AT1G01920	17	All_Exon	1.92857
Chr1	318362	318433	AT1G01920	19	All_Exon	1.92958
Chr1	318565	319101	AT1G01920	21	All_Exon	1.68097
Chr1	319204	319296	AT1G01920	23	All_Exon	1.3913
Chr1	319372	319667	AT1G01920	27	All_Exon	1.38305
Chr1	316257	316344	AT1G01920	1	All_Intron	1.54023
Chr1	316440	316539	AT1G01920	2	All_Intron	1.78788
Chr1	316713	316792	AT1G01920	3	All_Intron	1.98734
Chr1	316897	317008	AT1G01920	4	All_Intron	1.74775
Chr1	317090	317167	AT1G01920	5	All_Intron	2.28571
Chr1	317193	317294	AT1G01920	6	All_Intron	2.07921
Chr1	317439	317553	AT1G01920	7	All_Intron	1.78947
Chr1	317642	317765	AT1G01920	8	All_Intron	1.73984
Chr1	317845	317979	AT1G01920	9	All_Intron	1.85821
Chr1	318040	318145	AT1G01920	10	All_Intron	1.72381
Chr1	318201	318362	AT1G01920	11	All_Intron	1.52174
Chr1	318433	318565	AT1G01920	12	All_Intron	1.58333
Chr1	319101	319204	AT1G01920	13	All_Intron	1.92233
Chr1	319296	319372	AT1G01920	14	All_Intron	1.52632
Chr1	322513	322895	AT1G01930	1	All_Exon	1.41099
Chr1	321958	322406	AT1G01930	2	All_Exon	1.68527
Chr1	321751	321865	AT1G01930	3	All_Exon	2.17544
Chr1	320769	321422	AT1G01930	4	All_Exon	1.7902
Chr1	320380	320457	AT1G01930	5	All_Exon	1.5974
Chr1	320252	320296	AT1G01930	6	All_Exon	2.18182
Chr1	319769	320145	AT1G01930	7	All_Exon	1.4016
Chr1	322406	322513	AT1G01930	1	All_Intron	1.57944
Chr1	321865	321958	AT1G01930	2	All_Intron	2.19355
Chr1	321422	321751	AT1G01930	3	All_Intron	1.91185
Chr1	320457	320769	AT1G01930	4	All_Intron	1.58333
Chr1	320296	320380	AT1G01930	5	All_Intron	1.71429
Chr1	320145	320252	AT1G01930	6	All_Intron	1.66355
Chr1	322886	323084	AT1G01940	1	All_Exon	1.21212
Chr1	323208	323282	AT1G01940	2	All_Exon	0.945946
Chr1	323679	323840	AT1G01940	3	All_Exon	1.38509
Chr1	324258	324416	AT1G01940	4	All_Exon	1.58861
Chr1	324636	324917	AT1G01940	5	All_Exon	1.33096
Chr1	323084	323208	AT1G01940	1	All_Intron	1.34677
Chr1	323282	323679	AT1G01940	2	All_Intron	1.5466
Chr1	323840	324258	AT1G01940	3	All_Intron	1.7823
Chr1	324416	324636	AT1G01940	4	All_Intron	1.93636
Chr1	325316	325641	AT1G01950	1	All_Exon	1.54462
Chr1	325913	326013	AT1G01950	4	All_Exon	1.34
Chr1	326106	326228	AT1G01950	6	All_Exon	1.67213
Chr1	326332	326517	AT1G01950	7	All_Exon	1.42162
Chr1	326594	326815	AT1G01950	8	All_Exon	1.33937
Chr1	326931	327084	AT1G01950	9	All_Exon	1.76471
Chr1	327237	327386	AT1G01950	10	All_Exon	1.78523
Chr1	327488	327576	AT1G01950	11	All_Exon	1.34091
Chr1	327663	327866	AT1G01950	12	All_Exon	1.67488
Chr1	328000	328107	AT1G01950	13	All_Exon	1.57944
Chr1	328188	328322	AT1G01950	14	All_Exon	1.80597
Chr1	328424	328555	AT1G01950	16	All_Exon	1.92366
Chr1	328898	329030	AT1G01950	19	All_Exon	1.39394
Chr1	329119	329211	AT1G01950	20	All_Exon	1.67391
Chr1	329311	329436	AT1G01950	21	All_Exon	1.656
Chr1	329573	329698	AT1G01950	22	All_Exon	1.48
Chr1	329781	329924	AT1G01950	23	All_Exon	1.57343
Chr1	330027	330155	AT1G01950	24	All_Exon	1.55469
Chr1	330243	330619	AT1G01950	26	All_Exon	1.39894
Chr1	325641	325913	AT1G01950	1	All_Intron	1.77941
Chr1	326013	326106	AT1G01950	2	All_Intron	2.07527
Chr1	326228	326332	AT1G01950	3	All_Intron	1.95192
Chr1	326517	326594	AT1G01950	4	All_Intron	1.90909
Chr1	326815	326931	AT1G01950	5	All_Intron	1.67241
Chr1	327084	327237	AT1G01950	6	All_Intron	1.77778
Chr1	327386	327488	AT1G01950	7	All_Intron	1.82353
Chr1	327576	327663	AT1G01950	8	All_Intron	1.74713
Chr1	327866	328000	AT1G01950	9	All_Intron	1.59701
Chr1	328107	328188	AT1G01950	10	All_Intron	1.80247
Chr1	328322	328424	AT1G01950	11	All_Intron	1.7549
Chr1	328555	328898	AT1G01950	12	All_Intron	1.69388
Chr1	329030	329119	AT1G01950	13	All_Intron	2.02247
Chr1	329211	329311	AT1G01950	14	All_Intron	1.82
Chr1	329436	329573	AT1G01950	15	All_Intron	1.70073
Chr1	329698	329781	AT1G01950	16	All_Intron	1.79518
Chr1	329924	330027	AT1G01950	17	All_Intron	1.53398
Chr1	330155	330243	AT1G01950	18	All_Intron	1.55682
Chr1	336417	337912	AT1G01960	1	All_Exon	1.5699
Chr1	335916	336233	AT1G01960	2	All_Exon	1.52997
Chr1	335419	335773	AT1G01960	3	All_Exon	1.65254
Chr1	334899	335321	AT1G01960	4	All_Exon	1.74408
Chr1	334471	334763	AT1G01960	5	All_Exon	1.53425
Chr1	333905	334178	AT1G01960	6	All_Exon	1.38095
Chr1	333129	333628	AT1G01960	7	All_Exon	1.61924
Chr1	332724	333045	AT1G01960	8	All_Exon	1.56698
Chr1	332276	332633	AT1G01960	9	All_Exon	1.33333
Chr1	331534	332183	AT1G01960	10	All_Exon	1.49307
Chr1	330588	331423	AT1G01960	11	All_Exon	1.51856
Chr1	336233	336417	AT1G01960	1	All_Intron	1.71196
Chr1	335773	335916	AT1G01960	2	All_Intron	1.84615
Chr1	335321	335419	AT1G01960	3	All_Intron	1.7551
Chr1	334763	334899	AT1G01960	4	All_Intron	1.70588
Chr1	334178	334471	AT1G01960	5	All_Intron	1.54608
Chr1	333628	333905	AT1G01960	6	All_Intron	1.62816
Chr1	333045	333129	AT1G01960	7	All_Intron	1.90476
Chr1	332633	332724	AT1G01960	8	All_Intron	1.59341
Chr1	332183	332276	AT1G01960	9	All_Intron	1.36559
Chr1	331423	331534	AT1G01960	10	All_Intron	1.2973
Chr1	338241	338987	AT1G01970	1	All_Exon	1.60322
Chr1	339126	340088	AT1G01970	2	All_Exon	1.94699
Chr1	338987	339126	AT1G01970	1	All_Intron	1.99281
Chr1	340108	342040	AT1G01980	1	All_Exon	1.61128
Chr1	342918	344400	AT1G01990	1	All_Exon	2.02429
Chr1	345516	347603	AT1G02000	1	All_Exon	2.10829
Chr1	347613	348127	AT1G02010	1	All_Exon	2.00584
Chr1	348212	348267	AT1G02010	6	All_Exon	1.72727
Chr1	348373	348454	AT1G02010	7	All_Exon	1.2963
Chr1	348562	348640	AT1G02010	8	All_Exon	2.23077
Chr1	348735	348785	AT1G02010	9	All_Exon	1.88
Chr1	348880	348976	AT1G02010	10	All_Exon	1.625
Chr1	349067	349099	AT1G02010	13	All_Exon	1.96875
Chr1	349238	349366	AT1G02010	14	All_Exon	1.60938
Chr1	349550	349720	AT1G02010	15	All_Exon	1.89412
Chr1	349803	349886	AT1G02010	16	All_Exon	1.66265
Chr1	350049	350147	AT1G02010	17	All_Exon	1.58163
Chr1	350226	350296	AT1G02010	18	All_Exon	1.52857
Chr1	350474	350570	AT1G02010	19	All_Exon	1.29167
Chr1	350658	350783	AT1G02010	20	All_Exon	1.512
Chr1	350871	350966	AT1G02010	21	All_Exon	1.83158
Chr1	351044	351160	AT1G02010	22	All_Exon	1.50862
Chr1	351252	351329	AT1G02010	23	All_Exon	1.67532
Chr1	351412	351632	AT1G02010	25	All_Exon	1.75455
Chr1	351729	351819	AT1G02010	27	All_Exon	1.51111
Chr1	351912	352001	AT1G02010	29	All_Exon	1.2809
Chr1	352126	352545	AT1G02010	34	All_Exon	1.41766
Chr1	348127	348212	AT1G02010	1	All_Intron	2.14118
Chr1	348267	348373	AT1G02010	2	All_Intron	1.78302
Chr1	348454	348562	AT1G02010	3	All_Intron	2.02778
Chr1	348640	348735	AT1G02010	4	All_Intron	1.66316
Chr1	348785	348880	AT1G02010	5	All_Intron	2.03158
Chr1	348976	349067	AT1G02010	6	All_Intron	1.92308
Chr1	349099	349238	AT1G02010	7	All_Intron	1.71942
Chr1	349366	349550	AT1G02010	8	All_Intron	1.76087
Chr1	349720	349803	AT1G02010	9	All_Intron	1.91566
Chr1	349886	350049	AT1G02010	10	All_Intron	1.57055
Chr1	350147	350226	AT1G02010	11	All_Intron	1.5443
Chr1	350296	350474	AT1G02010	12	All_Intron	1.60674
Chr1	350570	350658	AT1G02010	13	All_Intron	1.79545
Chr1	350783	350871	AT1G02010	14	All_Intron	1.625
Chr1	350966	351044	AT1G02010	15	All_Intron	1.87179
Chr1	351160	351252	AT1G02010	16	All_Intron	1.52174
Chr1	351329	351412	AT1G02010	17	All_Intron	1.51807
Chr1	351632	351729	AT1G02010	18	All_Intron	1.92784
Chr1	351819	351912	AT1G02010	19	All_Intron	1.41935
Chr1	352001	352126	AT1G02010	20	All_Intron	1.664
Chr1	353622	355021	AT1G02020	1	All_Exon	1.70336
Chr1	353238	353512	AT1G02020	3	All_Exon	1.35036
Chr1	352612	353162	AT1G02020	6	All_Exon	1.28545
Chr1	353512	353622	AT1G02020	1	All_Intron	1.79091
Chr1	353162	353238	AT1G02020	2	All_Intron	1.68421
Chr1	355124	357258	AT1G02030	1	All_Exon	1.76382
Chr1	357906	359078	AT1G02040	1	All_Exon	1.67235
Chr1	360240	360746	AT1G02050	1	All_Exon	1.6581
Chr1	359117	360149	AT1G02050	2	All_Exon	1.56686
Chr1	360149	360240	AT1G02050	1	All_Intron	1.93407
Chr1	360918	363142	AT1G02060	1	All_Exon	1.6911
Chr1	365165	366859	AT1G02065	1	All_Exon	1.78217
Chr1	366986	367353	AT1G02065	4	All_Exon	1.59946
Chr1	366859	366986	AT1G02065	1	All_Intron	1.51181
Chr1	366945	367166	AT1G02067	1	All_Exon	1.57014
Chr1	370859	371090	AT1G02070	1	All_Exon	1.44156
Chr1	370195	370751	AT1G02070	2	All_Exon	1.56835
Chr1	370751	370859	AT1G02070	1	All_Intron	1.61111
Chr1	373335	373405	AT1G02080	1	All_Exon	1.64286
Chr1	373606	373786	AT1G02080	4	All_Exon	1.59444
Chr1	373892	374189	AT1G02080	5	All_Exon	1.72054
Chr1	374272	374500	AT1G02080	6	All_Exon	1.92982
Chr1	374583	374922	AT1G02080	7	All_Exon	1.73746
Chr1	375122	375238	AT1G02080	8	All_Exon	1.40517
Chr1	375325	375453	AT1G02080	10	All_Exon	1.51562
Chr1	375528	375719	AT1G02080	11	All_Exon	1.63874
Chr1	375808	376002	AT1G02080	12	All_Exon	1.51031
Chr1	376114	376251	AT1G02080	13	All_Exon	1.67883
Chr1	376352	376474	AT1G02080	14	All_Exon	1.45902
Chr1	376562	376815	AT1G02080	15	All_Exon	1.50198
Chr1	376925	377028	AT1G02080	16	All_Exon	1.40777
Chr1	377211	377305	AT1G02080	17	All_Exon	1.39362
Chr1	377391	377615	AT1G02080	18	All_Exon	1.34375
Chr1	377881	378036	AT1G02080	19	All_Exon	1.6129
Chr1	378119	378191	AT1G02080	20	All_Exon	1.16667
Chr1	378298	378365	AT1G02080	21	All_Exon	1.83582
Chr1	378504	378649	AT1G02080	22	All_Exon	1.66897
Chr1	378746	378854	AT1G02080	23	All_Exon	1.86111
Chr1	378943	379089	AT1G02080	24	All_Exon	1.85616
Chr1	379183	379230	AT1G02080	25	All_Exon	1.87234
Chr1	379305	379433	AT1G02080	26	All_Exon	1.73438
Chr1	379528	379770	AT1G02080	27	All_Exon	1.90496
Chr1	379866	380003	AT1G02080	28	All_Exon	1.67883
Chr1	380089	380174	AT1G02080	30	All_Exon	1.72941
Chr1	380270	380375	AT1G02080	31	All_Exon	1.12381
Chr1	380602	380697	AT1G02080	32	All_Exon	1.22105
Chr1	380846	380998	AT1G02080	33	All_Exon	1.43421
Chr1	381150	381332	AT1G02080	34	All_Exon	1.44505
Chr1	381405	381634	AT1G02080	35	All_Exon	1.25764
Chr1	381730	381832	AT1G02080	36	All_Exon	1.5098
Chr1	381912	382040	AT1G02080	37	All_Exon	1.19531
Chr1	382127	382171	AT1G02080	38	All_Exon	1.45455
Chr1	382373	382567	AT1G02080	39	All_Exon	1.47938
Chr1	382803	382929	AT1G02080	40	All_Exon	1.56349
Chr1	383030	383130	AT1G02080	41	All_Exon	1.54
Chr1	383395	383529	AT1G02080	42	All_Exon	1.38806
Chr1	383608	383688	AT1G02080	43	All_Exon	1.4125
Chr1	384084	384230	AT1G02080	44	All_Exon	1.56164
Chr1	384318	384449	AT1G02080	45	All_Exon	1.39695
Chr1	384558	384605	AT1G02080	46	All_Exon	1.53191
Chr1	384694	384840	AT1G02080	47	All_Exon	1.67808
Chr1	384908	384969	AT1G02080	48	All_Exon	1.60656
Chr1	385171	385324	AT1G02080	49	All_Exon	1.47712
Chr1	385432	385623	AT1G02080	50	All_Exon	1.62304
Chr1	385713	385817	AT1G02080	51	All_Exon	1.49038
Chr1	385909	386043	AT1G02080	52	All_Exon	1.17164
Chr1	386133	386333	AT1G02080	53	All_Exon	1.26
Chr1	386428	386847	AT1G02080	54	All_Exon	1.28401
Chr1	373405	373606	AT1G02080	1	All_Intron	1.40796
Chr1	373786	373892	AT1G02080	2	All_Intron	1.66981
Chr1	374189	374272	AT1G02080	3	All_Intron	2.03614
Chr1	374500	374583	AT1G02080	4	All_Intron	1.60241
Chr1	374922	375122	AT1G02080	5	All_Intron	1.975
Chr1	375238	375325	AT1G02080	6	All_Intron	1.88506
Chr1	375453	375528	AT1G02080	7	All_Intron	1.70667
Chr1	375719	375808	AT1G02080	8	All_Intron	1.59551
Chr1	376002	376114	AT1G02080	9	All_Intron	1.63393
Chr1	376251	376352	AT1G02080	10	All_Intron	1.9802
Chr1	376474	376562	AT1G02080	11	All_Intron	1.73864
Chr1	376815	376925	AT1G02080	12	All_Intron	1.69091
Chr1	377028	377211	AT1G02080	13	All_Intron	1.48634
Chr1	377305	377391	AT1G02080	14	All_Intron	1.30233
Chr1	377615	377881	AT1G02080	15	All_Intron	1.74436
Chr1	378036	378119	AT1G02080	16	All_Intron	1.74699
Chr1	378191	378298	AT1G02080	17	All_Intron	1.81308
Chr1	378365	378504	AT1G02080	18	All_Intron	1.6259
Chr1	378649	378746	AT1G02080	19	All_Intron	2.05155
Chr1	378854	378943	AT1G02080	20	All_Intron	2.13483
Chr1	379089	379183	AT1G02080	21	All_Intron	1.8617
Chr1	379230	379305	AT1G02080	22	All_Intron	1.98667
Chr1	379433	379528	AT1G02080	23	All_Intron	1.71579
Chr1	379770	379866	AT1G02080	24	All_Intron	1.73958
Chr1	380003	380089	AT1G02080	25	All_Intron	1.5
Chr1	380174	380270	AT1G02080	26	All_Intron	1.8125
Chr1	380375	380602	AT1G02080	27	All_Intron	1.59471
Chr1	380697	380846	AT1G02080	28	All_Intron	1.61745
Chr1	380998	381150	AT1G02080	29	All_Intron	1.51974
Chr1	381332	381405	AT1G02080	30	All_Intron	1.46575
Chr1	381634	381730	AT1G02080	31	All_Intron	1.60417
Chr1	381832	381912	AT1G02080	32	All_Intron	1.7125
Chr1	382040	382127	AT1G02080	33	All_Intron	1.74713
Chr1	382171	382373	AT1G02080	34	All_Intron	1.44554
Chr1	382567	382803	AT1G02080	35	All_Intron	1.48729
Chr1	382929	383030	AT1G02080	36	All_Intron	1.45545
Chr1	383130	383395	AT1G02080	37	All_Intron	1.49057
Chr1	383529	383608	AT1G02080	38	All_Intron	1.40506
Chr1	383688	384084	AT1G02080	39	All_Intron	1.35859
Chr1	384230	384318	AT1G02080	40	All_Intron	1.95455
Chr1	384449	384558	AT1G02080	41	All_Intron	1.77982
Chr1	384605	384694	AT1G02080	42	All_Intron	1.73034
Chr1	384840	384908	AT1G02080	43	All_Intron	1.83824
Chr1	384969	385171	AT1G02080	44	All_Intron	1.80693
Chr1	385324	385432	AT1G02080	45	All_Intron	1.7037
Chr1	385623	385713	AT1G02080	46	All_Intron	1.72222
Chr1	385817	385909	AT1G02080	47	All_Intron	1.69565
Chr1	386043	386133	AT1G02080	48	All_Intron	1.25556
Chr1	386333	386428	AT1G02080	49	All_Intron	1.6
Chr1	389410	389808	AT1G02090	1	All_Exon	1.57286
Chr1	389226	389301	AT1G02090	2	All_Exon	1.70667
Chr1	389050	389138	AT1G02090	3	All_Exon	1.77273
Chr1	388851	388940	AT1G02090	4	All_Exon	1.74157
Chr1	388716	388760	AT1G02090	5	All_Exon	2.04545
Chr1	388539	388609	AT1G02090	6	All_Exon	1.64286
Chr1	388268	388406	AT1G02090	7	All_Exon	2.10145
Chr1	387584	387672	AT1G02090	9	All_Exon	1.68182
Chr1	387277	387503	AT1G02090	13	All_Exon	1.65044
Chr1	389301	389410	AT1G02090	1	All_Intron	1.82569
Chr1	389138	389226	AT1G02090	2	All_Intron	2.06818
Chr1	388940	389050	AT1G02090	3	All_Intron	2.05455
Chr1	388760	388851	AT1G02090	4	All_Intron	2.05495
Chr1	388609	388716	AT1G02090	5	All_Intron	1.85047
Chr1	388406	388539	AT1G02090	6	All_Intron	2.02256
Chr1	387672	388268	AT1G02090	7	All_Intron	1.85403
Chr1	387503	387584	AT1G02090	8	All_Intron	1.38272
Chr1	389812	389943	AT1G02100	1	All_Exon	1.46565
Chr1	390037	390250	AT1G02100	4	All_Exon	1.75587
Chr1	390352	390399	AT1G02100	5	All_Exon	1.95745
Chr1	390483	390564	AT1G02100	6	All_Exon	1.7284
Chr1	390762	390864	AT1G02100	7	All_Exon	1.65686
Chr1	391003	391123	AT1G02100	8	All_Exon	2.00833
Chr1	391216	391263	AT1G02100	9	All_Exon	1.21277
Chr1	391458	391541	AT1G02100	10	All_Exon	1.73494
Chr1	391652	391716	AT1G02100	11	All_Exon	1.625
Chr1	392021	392072	AT1G02100	12	All_Exon	1.84314
Chr1	392262	392300	AT1G02100	14	All_Exon	1.76316
Chr1	392374	392816	AT1G02100	16	All_Exon	1.82353
Chr1	389943	390037	AT1G02100	1	All_Intron	1.62766
Chr1	390250	390352	AT1G02100	2	All_Intron	1.85294
Chr1	390399	390483	AT1G02100	3	All_Intron	1.7381
Chr1	390564	390762	AT1G02100	4	All_Intron	1.75758
Chr1	390864	391003	AT1G02100	5	All_Intron	1.79137
Chr1	391123	391216	AT1G02100	6	All_Intron	1.8172
Chr1	391263	391458	AT1G02100	7	All_Intron	1.83077
Chr1	391541	391652	AT1G02100	8	All_Intron	1.75676
Chr1	391716	392021	AT1G02100	9	All_Intron	1.95738
Chr1	392072	392262	AT1G02100	10	All_Intron	1.74737
Chr1	392300	392374	AT1G02100	11	All_Intron	2.01351
Chr1	392831	393875	AT1G02110	1	All_Exon	1.54406
Chr1	393966	394153	AT1G02110	2	All_Exon	2.06952
Chr1	394228	394451	AT1G02110	3	All_Exon	2.01345
Chr1	394672	395528	AT1G02110	4	All_Exon	1.59463
Chr1	393875	393966	AT1G02110	1	All_Intron	1.97802
Chr1	394153	394228	AT1G02110	2	All_Intron	2.38667
Chr1	394451	394672	AT1G02110	3	All_Intron	1.9457
Chr1	395689	395946	AT1G02120	1	All_Exon	1.61089
Chr1	396029	396088	AT1G02120	2	All_Exon	1.91525
Chr1	396167	396217	AT1G02120	3	All_Exon	1.96
Chr1	396291	396356	AT1G02120	4	All_Exon	1.95385
Chr1	396439	396534	AT1G02120	5	All_Exon	1.82105
Chr1	396609	396725	AT1G02120	6	All_Exon	1.68103
Chr1	396793	396863	AT1G02120	7	All_Exon	1.77143
Chr1	396941	397098	AT1G02120	8	All_Exon	1.77707
Chr1	397703	397743	AT1G02120	9	All_Exon	1.45
Chr1	397877	397964	AT1G02120	10	All_Exon	1.64368
Chr1	398065	398151	AT1G02120	11	All_Exon	1.63953
Chr1	398292	398346	AT1G02120	12	All_Exon	1.27778
Chr1	398460	398526	AT1G02120	13	All_Exon	1.39394
Chr1	398614	398713	AT1G02120	14	All_Exon	1.36364
Chr1	399011	399110	AT1G02120	17	All_Exon	1.41414
Chr1	399182	399393	AT1G02120	19	All_Exon	1.5782
Chr1	399484	400001	AT1G02120	20	All_Exon	1.47582
Chr1	395946	396029	AT1G02120	1	All_Intron	1.75904
Chr1	396088	396167	AT1G02120	2	All_Intron	1.75949
Chr1	396217	396291	AT1G02120	3	All_Intron	2.25676
Chr1	396356	396439	AT1G02120	4	All_Intron	2.18072
Chr1	396534	396609	AT1G02120	5	All_Intron	2.36
Chr1	396725	396793	AT1G02120	6	All_Intron	1.97059
Chr1	396863	396941	AT1G02120	7	All_Intron	2.05128
Chr1	397098	397703	AT1G02120	8	All_Intron	1.77521
Chr1	397743	397877	AT1G02120	9	All_Intron	1.78358
Chr1	397964	398065	AT1G02120	10	All_Intron	1.60396
Chr1	398151	398292	AT1G02120	11	All_Intron	1.63121
Chr1	398346	398460	AT1G02120	12	All_Intron	1.53509
Chr1	398526	398614	AT1G02120	13	All_Intron	1.53409
Chr1	398713	399011	AT1G02120	14	All_Intron	1.4698
Chr1	399110	399182	AT1G02120	15	All_Intron	1.44444
Chr1	399393	399484	AT1G02120	16	All_Intron	1.40659
Chr1	401775	401919	AT1G02130	1	All_Exon	1.32639
Chr1	401595	401667	AT1G02130	2	All_Exon	1.02778
Chr1	401461	401508	AT1G02130	3	All_Exon	1.12766
Chr1	401323	401370	AT1G02130	4	All_Exon	1.46809
Chr1	401164	401235	AT1G02130	5	All_Exon	1.33803
Chr1	400931	401086	AT1G02130	6	All_Exon	1.34839
Chr1	400725	400828	AT1G02130	7	All_Exon	1.61165
Chr1	399983	400446	AT1G02130	8	All_Exon	1.64363
Chr1	401667	401775	AT1G02130	1	All_Intron	1.52778
Chr1	401508	401595	AT1G02130	2	All_Intron	1.63218
Chr1	401370	401461	AT1G02130	3	All_Intron	1.54945
Chr1	401235	401323	AT1G02130	4	All_Intron	1.43182
Chr1	401086	401164	AT1G02130	5	All_Intron	1.62821
Chr1	400828	400931	AT1G02130	6	All_Intron	1.68932
Chr1	400446	400725	AT1G02130	7	All_Intron	1.72043
Chr1	404186	404456	AT1G02140	1	All_Exon	1.64815
Chr1	403771	403947	AT1G02140	2	All_Exon	1.70455
Chr1	403100	403526	AT1G02140	3	All_Exon	1.65258
Chr1	403947	404186	AT1G02140	1	All_Intron	1.6569
Chr1	403526	403771	AT1G02140	2	All_Intron	1.84898
Chr1	404600	404669	AT1G02145	1	All_Exon	1.33333
Chr1	404757	404953	AT1G02145	3	All_Exon	1.46939
Chr1	405065	405110	AT1G02145	5	All_Exon	1.11111
Chr1	405230	405316	AT1G02145	6	All_Exon	1.24419
Chr1	405430	405485	AT1G02145	8	All_Exon	1.34545
Chr1	405648	405765	AT1G02145	9	All_Exon	1.44444
Chr1	405893	405951	AT1G02145	10	All_Exon	1.46552
Chr1	406061	406132	AT1G02145	11	All_Exon	1.33803
Chr1	406247	406310	AT1G02145	12	All_Exon	1.55556
Chr1	406415	406518	AT1G02145	13	All_Exon	1.58252
Chr1	407535	407550	AT1G02145	19	All_Exon	1.2
Chr1	407722	407821	AT1G02145	20	All_Exon	1.46465
Chr1	408073	408138	AT1G02145	21	All_Exon	1.66154
Chr1	408236	408329	AT1G02145	22	All_Exon	1.53763
Chr1	408408	408619	AT1G02145	23	All_Exon	1.72512
Chr1	404669	404757	AT1G02145	1	All_Intron	1.60227
Chr1	404953	405065	AT1G02145	2	All_Intron	1.77679
Chr1	405110	405230	AT1G02145	3	All_Intron	1.35833
Chr1	405316	405430	AT1G02145	4	All_Intron	1.61404
Chr1	405485	405648	AT1G02145	5	All_Intron	1.69325
Chr1	405765	405893	AT1G02145	6	All_Intron	1.70312
Chr1	405951	406061	AT1G02145	7	All_Intron	1.36364
Chr1	406132	406247	AT1G02145	8	All_Intron	1.82609
Chr1	406310	406415	AT1G02145	9	All_Intron	1.84762
Chr1	406518	407535	AT1G02145	10	All_Intron	1.55457
Chr1	407550	407722	AT1G02145	11	All_Intron	1.72674
Chr1	407821	408073	AT1G02145	12	All_Intron	1.48016
Chr1	408138	408236	AT1G02145	13	All_Intron	1.53061
Chr1	408329	408408	AT1G02145	14	All_Intron	1.49367
Chr1	408622	409138	AT1G02150	1	All_Exon	1.45543
Chr1	409219	410680	AT1G02150	2	All_Exon	1.84463
Chr1	409138	409219	AT1G02150	1	All_Intron	1.74074
Chr1	410744	410893	AT1G02160	1	All_Exon	1.58389
Chr1	411177	411253	AT1G02160	3	All_Exon	2.05263
Chr1	411336	411632	AT1G02160	5	All_Exon	1.79054
Chr1	410893	411177	AT1G02160	1	All_Intron	2.10211
Chr1	411253	411336	AT1G02160	2	All_Intron	2.14458
Chr1	411664	412258	AT1G02170	1	All_Exon	1.51684
Chr1	412460	412790	AT1G02170	2	All_Exon	1.98485
Chr1	412883	413003	AT1G02170	3	All_Exon	1.925
Chr1	413080	413295	AT1G02170	4	All_Exon	1.99535
Chr1	413367	413554	AT1G02170	5	All_Exon	1.99465
Chr1	412258	412460	AT1G02170	1	All_Intron	1.78713
Chr1	412790	412883	AT1G02170	2	All_Intron	2.46237
Chr1	413003	413080	AT1G02170	3	All_Intron	2.32468
Chr1	413295	413367	AT1G02170	4	All_Intron	2.04167
Chr1	414424	414649	AT1G02180	1	All_Exon	1.83111
Chr1	413522	414217	AT1G02180	2	All_Exon	1.82158
Chr1	414217	414424	AT1G02180	1	All_Intron	1.81643
Chr1	415074	415670	AT1G02190	1	All_Exon	1.25168
Chr1	415742	415961	AT1G02190	3	All_Exon	1.37443
Chr1	416045	416435	AT1G02190	4	All_Exon	1.47179
Chr1	416731	416838	AT1G02190	5	All_Exon	1.43925
Chr1	416962	417162	AT1G02190	7	All_Exon	1.5
Chr1	417248	417520	AT1G02190	8	All_Exon	1.625
Chr1	417623	418027	AT1G02190	10	All_Exon	1.20545
Chr1	415670	415742	AT1G02190	1	All_Intron	1.5
Chr1	415961	416045	AT1G02190	2	All_Intron	1.53571
Chr1	416435	416731	AT1G02190	3	All_Intron	1.58784
Chr1	416838	416962	AT1G02190	4	All_Intron	1.41129
Chr1	417162	417248	AT1G02190	5	All_Intron	1.56977
Chr1	417520	417623	AT1G02190	6	All_Intron	1.39806
Chr1	418416	418877	AT1G02205	1	All_Exon	1.37961
Chr1	418987	419210	AT1G02205	5	All_Exon	1.30493
Chr1	419297	419529	AT1G02205	6	All_Exon	1.31466
Chr1	419675	419894	AT1G02205	9	All_Exon	1.14612
Chr1	420514	420889	AT1G02205	10	All_Exon	1.592
Chr1	420984	421091	AT1G02205	11	All_Exon	1.84112
Chr1	421191	421391	AT1G02205	12	All_Exon	1.72
Chr1	421526	421633	AT1G02205	13	All_Exon	1.72897
Chr1	421735	421908	AT1G02205	15	All_Exon	2.02312
Chr1	421981	422579	AT1G02205	19	All_Exon	1.71906
Chr1	418877	418987	AT1G02205	1	All_Intron	1.68182
Chr1	419210	419297	AT1G02205	2	All_Intron	1.47126
Chr1	419529	419675	AT1G02205	3	All_Intron	1.74658
Chr1	419894	420514	AT1G02205	4	All_Intron	1.42097
Chr1	420889	420984	AT1G02205	5	All_Intron	1.77895
Chr1	421091	421191	AT1G02205	6	All_Intron	1.83
Chr1	421391	421526	AT1G02205	7	All_Intron	1.76296
Chr1	421633	421735	AT1G02205	8	All_Intron	2.26471
Chr1	421908	421981	AT1G02205	9	All_Intron	2.13699
Chr1	427548	427811	AT1G02210	1	All_Exon	1.47529
Chr1	430414	430720	AT1G02220	1	All_Exon	1.45098
Chr1	430069	430316	AT1G02220	2	All_Exon	1.59514
Chr1	429851	429997	AT1G02220	3	All_Exon	1.86986
Chr1	429462	429776	AT1G02220	4	All_Exon	1.79299
Chr1	429248	429370	AT1G02220	5	All_Exon	1.81967
Chr1	428650	429099	AT1G02220	6	All_Exon	1.63474
Chr1	430316	430414	AT1G02220	1	All_Intron	1.70408
Chr1	429997	430069	AT1G02220	2	All_Intron	1.88889
Chr1	429776	429851	AT1G02220	3	All_Intron	2.48
Chr1	429370	429462	AT1G02220	4	All_Intron	1.82609
Chr1	429099	429248	AT1G02220	5	All_Intron	1.97315
Chr1	436622	436922	AT1G02230	1	All_Exon	1.63
Chr1	436277	436539	AT1G02230	2	All_Exon	1.72901
Chr1	435997	436128	AT1G02230	3	All_Exon	1.9771
Chr1	435650	435916	AT1G02230	4	All_Exon	1.61654
Chr1	435450	435563	AT1G02230	5	All_Exon	1.29204
Chr1	434965	435323	AT1G02230	6	All_Exon	1.43855
Chr1	436539	436622	AT1G02230	1	All_Intron	1.79518
Chr1	436128	436277	AT1G02230	2	All_Intron	2.00671
Chr1	435916	435997	AT1G02230	3	All_Intron	2.28395
Chr1	435563	435650	AT1G02230	4	All_Intron	1.62069
Chr1	435323	435450	AT1G02230	5	All_Intron	1.64567
Chr1	439406	439559	AT1G02250	1	All_Exon	1.4902
Chr1	439052	439314	AT1G02250	2	All_Exon	1.72901
Chr1	438783	438923	AT1G02250	3	All_Exon	1.91429
Chr1	438422	438679	AT1G02250	4	All_Exon	1.68872
Chr1	438218	438334	AT1G02250	5	All_Exon	1.56897
Chr1	437860	438106	AT1G02250	6	All_Exon	1.42683
Chr1	439314	439406	AT1G02250	1	All_Intron	1.63043
Chr1	438923	439052	AT1G02250	2	All_Intron	1.90698
Chr1	438679	438783	AT1G02250	3	All_Intron	1.86538
Chr1	438334	438422	AT1G02250	4	All_Intron	2.01136
Chr1	438106	438218	AT1G02250	5	All_Intron	1.64286
Chr1	442718	442972	AT1G02260	1	All_Exon	1.52362
Chr1	441398	442620	AT1G02260	3	All_Exon	1.67758
Chr1	441136	441325	AT1G02260	4	All_Exon	1.7037
Chr1	440200	441013	AT1G02260	5	All_Exon	1.49077
Chr1	442620	442718	AT1G02260	1	All_Intron	1.67347
Chr1	441325	441398	AT1G02260	2	All_Intron	1.72603
Chr1	441013	441136	AT1G02260	3	All_Intron	1.93496
Chr1	446030	446296	AT1G02270	1	All_Exon	1.27444
Chr1	445844	445942	AT1G02270	3	All_Exon	1.80612
Chr1	445648	445752	AT1G02270	5	All_Exon	1.55769
Chr1	445454	445559	AT1G02270	6	All_Exon	1.30476
Chr1	444846	445066	AT1G02270	7	All_Exon	1.86818
Chr1	444683	444759	AT1G02270	8	All_Exon	1.86842
Chr1	444489	444597	AT1G02270	9	All_Exon	1.7037
Chr1	444258	444383	AT1G02270	10	All_Exon	1.584
Chr1	443979	444089	AT1G02270	11	All_Exon	1.73636
Chr1	443629	443736	AT1G02270	12	All_Exon	1.60748
Chr1	443118	443525	AT1G02270	14	All_Exon	1.56265
Chr1	445942	446030	AT1G02270	1	All_Intron	1.79545
Chr1	445752	445844	AT1G02270	2	All_Intron	1.79348
Chr1	445559	445648	AT1G02270	3	All_Intron	1.73034
Chr1	445066	445454	AT1G02270	4	All_Intron	1.65722
Chr1	444759	444846	AT1G02270	5	All_Intron	1.98851
Chr1	444597	444683	AT1G02270	6	All_Intron	2.05814
Chr1	444383	444489	AT1G02270	7	All_Intron	1.73585
Chr1	444089	444258	AT1G02270	8	All_Intron	1.89941
Chr1	443736	443979	AT1G02270	9	All_Intron	1.74074
Chr1	443525	443629	AT1G02270	10	All_Intron	1.98077
Chr1	450361	450426	AT1G02280	1	All_Exon	1.72308
Chr1	450151	450258	AT1G02280	2	All_Exon	1.71963
Chr1	449939	450046	AT1G02280	4	All_Exon	1.49533
Chr1	449714	449838	AT1G02280	5	All_Exon	1.46774
Chr1	449225	449489	AT1G02280	6	All_Exon	1.70076
Chr1	449055	449123	AT1G02280	7	All_Exon	1.5
Chr1	448812	448973	AT1G02280	8	All_Exon	1.91304
Chr1	448423	448733	AT1G02280	10	All_Exon	1.8129
Chr1	450258	450361	AT1G02280	1	All_Intron	1.57282
Chr1	450046	450151	AT1G02280	2	All_Intron	1.58095
Chr1	449838	449939	AT1G02280	3	All_Intron	1.50495
Chr1	449489	449714	AT1G02280	4	All_Intron	1.58222
Chr1	449123	449225	AT1G02280	5	All_Intron	1.73529
Chr1	448973	449055	AT1G02280	6	All_Intron	1.76829
Chr1	448733	448812	AT1G02280	7	All_Intron	1.93671
Chr1	452583	452743	AT1G02290	1	All_Exon	1.725
Chr1	450461	452066	AT1G02290	2	All_Exon	1.68847
Chr1	452066	452583	AT1G02290	1	All_Intron	1.86074
Chr1	453107	453365	AT1G02300	1	All_Exon	1.71705
Chr1	453594	453647	AT1G02300	2	All_Exon	1.73585
Chr1	453730	453810	AT1G02300	3	All_Exon	1.7875
Chr1	453907	454063	AT1G02300	4	All_Exon	1.86538
Chr1	454197	454336	AT1G02300	5	All_Exon	1.81295
Chr1	454415	454540	AT1G02300	6	All_Exon	1.896
Chr1	454622	454840	AT1G02300	7	All_Exon	1.3578
Chr1	454927	455040	AT1G02300	8	All_Exon	1.61062
Chr1	455112	455147	AT1G02300	9	All_Exon	1.34286
Chr1	455242	455519	AT1G02300	10	All_Exon	1.70758
Chr1	453365	453594	AT1G02300	1	All_Intron	1.86026
Chr1	453647	453730	AT1G02300	2	All_Intron	1.59036
Chr1	453810	453907	AT1G02300	3	All_Intron	1.73196
Chr1	454063	454197	AT1G02300	4	All_Intron	1.85821
Chr1	454336	454415	AT1G02300	5	All_Intron	1.48101
Chr1	454540	454622	AT1G02300	6	All_Intron	1.7561
Chr1	454840	454927	AT1G02300	7	All_Intron	1.93103
Chr1	455040	455112	AT1G02300	8	All_Intron	1.58333
Chr1	455147	455242	AT1G02300	9	All_Intron	1.6
Chr1	455688	455902	AT1G02305	1	All_Exon	1.90187
Chr1	456178	456231	AT1G02305	2	All_Exon	1.81132
Chr1	456314	456394	AT1G02305	3	All_Exon	1.85
Chr1	456490	456646	AT1G02305	4	All_Exon	1.59615
Chr1	456757	456761	AT1G02305	5	All_Exon	1.25
Chr1	456843	456917	AT1G02305	6	All_Exon	1.62162
Chr1	457010	457135	AT1G02305	7	All_Exon	1.544
Chr1	457211	457429	AT1G02305	8	All_Exon	1.43578
Chr1	457514	457627	AT1G02305	9	All_Exon	1.33628
Chr1	457716	457751	AT1G02305	10	All_Exon	0.885714
Chr1	457840	458164	AT1G02305	11	All_Exon	1.46605
Chr1	455902	456178	AT1G02305	1	All_Intron	2.09783
Chr1	456231	456314	AT1G02305	2	All_Intron	2.06024
Chr1	456394	456490	AT1G02305	3	All_Intron	2.07292
Chr1	456646	456757	AT1G02305	4	All_Intron	1.8018
Chr1	456761	456843	AT1G02305	5	All_Intron	1.7439
Chr1	456917	457010	AT1G02305	6	All_Intron	1.55914
Chr1	457135	457211	AT1G02305	7	All_Intron	1.19737
Chr1	457429	457514	AT1G02305	8	All_Intron	1.58824
Chr1	457627	457716	AT1G02305	9	All_Intron	1.44944
Chr1	457751	457840	AT1G02305	10	All_Intron	1.42697
Chr1	460323	460831	AT1G02310	1	All_Exon	1.40945
Chr1	459503	459682	AT1G02310	3	All_Exon	1.13966
Chr1	459021	459143	AT1G02310	4	All_Exon	1.16393
Chr1	458732	458940	AT1G02310	5	All_Exon	1.38942
Chr1	458243	458636	AT1G02310	6	All_Exon	1.5369
Chr1	459682	460323	AT1G02310	1	All_Intron	1.39158
Chr1	459143	459503	AT1G02310	2	All_Intron	1.16111
Chr1	458940	459021	AT1G02310	3	All_Intron	1.38272
Chr1	458636	458732	AT1G02310	4	All_Intron	1.53125
Chr1	461828	461974	AT1G02320	1	All_Exon	1.43836
Chr1	463421	463618	AT1G02330	1	All_Exon	1.27919
Chr1	463123	463323	AT1G02330	2	All_Exon	1.575
Chr1	462876	462999	AT1G02330	3	All_Exon	1.82114
Chr1	462727	462800	AT1G02330	4	All_Exon	1.50685
Chr1	462475	462632	AT1G02330	5	All_Exon	1.52866
Chr1	461946	462383	AT1G02330	6	All_Exon	1.60641
Chr1	463323	463421	AT1G02330	1	All_Intron	1.46939
Chr1	462999	463123	AT1G02330	2	All_Intron	1.8871
Chr1	462800	462876	AT1G02330	3	All_Intron	1.84211
Chr1	462632	462727	AT1G02330	4	All_Intron	1.8
Chr1	462383	462475	AT1G02330	5	All_Intron	2.09783
Chr1	464762	464981	AT1G02335	1	All_Exon	1.29224
Chr1	463754	464523	AT1G02335	2	All_Exon	1.39142
Chr1	464523	464762	AT1G02335	1	All_Intron	1.18828
Chr1	467684	467880	AT1G02340	1	All_Exon	1.51531
Chr1	467186	467552	AT1G02340	3	All_Exon	1.80874
Chr1	466958	467086	AT1G02340	4	All_Exon	1.82812
Chr1	466732	466797	AT1G02340	5	All_Exon	1.43077
Chr1	465616	466247	AT1G02340	7	All_Exon	1.53566
Chr1	467552	467684	AT1G02340	1	All_Intron	1.89394
Chr1	467086	467186	AT1G02340	2	All_Intron	1.88
Chr1	466797	466958	AT1G02340	3	All_Intron	1.75776
Chr1	466247	466732	AT1G02340	4	All_Intron	1.66804
Chr1	469818	469971	AT1G02350	1	All_Exon	1.65359
Chr1	470252	470288	AT1G02350	2	All_Exon	2.11111
Chr1	470371	470482	AT1G02350	3	All_Exon	1.65766
Chr1	470574	470693	AT1G02350	4	All_Exon	1.78992
Chr1	469971	470252	AT1G02350	1	All_Intron	1.76157
Chr1	470288	470371	AT1G02350	2	All_Intron	1.9759
Chr1	470482	470574	AT1G02350	3	All_Intron	1.83696
Chr1	472668	473336	AT1G02360	1	All_Exon	1.72605
Chr1	471971	472507	AT1G02360	4	All_Exon	1.37873
Chr1	472507	472668	AT1G02360	1	All_Intron	1.42236
Chr1	474373	474887	AT1G02370	1	All_Exon	1.64591
Chr1	475142	476612	AT1G02370	2	All_Exon	2.06259
Chr1	474887	475142	AT1G02370	1	All_Intron	2.27843
Chr1	476945	477205	AT1G02380	1	All_Exon	1.69615
Chr1	477716	478303	AT1G02380	2	All_Exon	2.01363
Chr1	478525	478669	AT1G02380	3	All_Exon	1.59722
Chr1	478790	479112	AT1G02380	4	All_Exon	1.47205
Chr1	477205	477716	AT1G02380	1	All_Intron	1.89041
Chr1	478303	478525	AT1G02380	2	All_Intron	2.04054
Chr1	478669	478790	AT1G02380	3	All_Intron	1.94215
Chr1	480650	481619	AT1G02390	1	All_Exon	1.71104
Chr1	482270	483373	AT1G02390	2	All_Exon	1.75159
Chr1	481619	482270	AT1G02390	1	All_Intron	1.61137
Chr1	486800	487364	AT1G02400	1	All_Exon	1.54433
Chr1	488720	489062	AT1G02400	3	All_Exon	1.4269
Chr1	489146	489651	AT1G02400	5	All_Exon	1.30297
Chr1	487364	488720	AT1G02400	1	All_Intron	1.50885
Chr1	489062	489146	AT1G02400	2	All_Intron	1.40476
Chr1	489874	490627	AT1G02405	1	All_Exon	1.21912
Chr1	490860	491006	AT1G02410	1	All_Exon	1.43836
Chr1	491234	491379	AT1G02410	4	All_Exon	1.45517
Chr1	491488	491803	AT1G02410	5	All_Exon	1.57143
Chr1	491907	491959	AT1G02410	6	All_Exon	1.36538
Chr1	492086	492158	AT1G02410	7	All_Exon	1.61111
Chr1	492248	492352	AT1G02410	8	All_Exon	1.32692
Chr1	492443	492523	AT1G02410	9	All_Exon	1.45
Chr1	492607	492963	AT1G02410	11	All_Exon	1.48876
Chr1	491006	491234	AT1G02410	1	All_Intron	1.46491
Chr1	491379	491488	AT1G02410	2	All_Intron	1.62385
Chr1	491803	491907	AT1G02410	3	All_Intron	2.24038
Chr1	491959	492086	AT1G02410	4	All_Intron	1.88189
Chr1	492158	492248	AT1G02410	5	All_Intron	1.57778
Chr1	492352	492443	AT1G02410	6	All_Intron	1.34066
Chr1	492523	492607	AT1G02410	7	All_Intron	1.36905
Chr1	493639	495158	AT1G02420	1	All_Exon	1.7709
Chr1	495912	496332	AT1G02430	1	All_Exon	1.40714
Chr1	495757	495833	AT1G02430	2	All_Exon	1.35526
Chr1	495563	495682	AT1G02430	3	All_Exon	1.48739
Chr1	495350	495489	AT1G02430	4	All_Exon	1.33813
Chr1	495050	495259	AT1G02430	6	All_Exon	1.27751
Chr1	495833	495912	AT1G02430	1	All_Intron	1.59494
Chr1	495682	495757	AT1G02430	2	All_Intron	1.82667
Chr1	495489	495563	AT1G02430	3	All_Intron	1.35135
Chr1	495259	495350	AT1G02430	4	All_Intron	1.51648
Chr1	497329	497555	AT1G02440	1	All_Exon	1.64159
Chr1	497165	497241	AT1G02440	3	All_Exon	1.44737
Chr1	496972	497091	AT1G02440	4	All_Exon	1.53782
Chr1	496760	496899	AT1G02440	5	All_Exon	1.4964
Chr1	496586	496670	AT1G02440	6	All_Exon	1.10714
Chr1	497241	497329	AT1G02440	1	All_Intron	1.70455
Chr1	497091	497165	AT1G02440	2	All_Intron	1.43243
Chr1	496899	496972	AT1G02440	3	All_Intron	1.41096
Chr1	496670	496760	AT1G02440	4	All_Intron	1.72222
Chr1	497917	498539	AT1G02450	1	All_Exon	1.87621
Chr1	506644	507268	AT1G02460	1	All_Exon	1.45032
Chr1	506367	506534	AT1G02460	2	All_Exon	1.23353
Chr1	506137	506184	AT1G02460	3	All_Exon	1.2766
Chr1	505845	506052	AT1G02460	4	All_Exon	0.922705
Chr1	505499	505583	AT1G02460	5	All_Exon	1.11905
Chr1	504463	505407	AT1G02460	6	All_Exon	1.35805
Chr1	506534	506644	AT1G02460	1	All_Intron	1.56364
Chr1	506184	506367	AT1G02460	2	All_Intron	1.20219
Chr1	506052	506137	AT1G02460	3	All_Intron	1.41176
Chr1	505583	505845	AT1G02460	4	All_Intron	0.977099
Chr1	505407	505499	AT1G02460	5	All_Intron	1.17391
Chr1	513332	513721	AT1G02470	1	All_Exon	2.10797
Chr1	513147	513246	AT1G02470	3	All_Exon	1.94949
Chr1	512525	512620	AT1G02470	4	All_Exon	1.73684
Chr1	512378	512430	AT1G02470	5	All_Exon	1.86538
Chr1	512214	512262	AT1G02470	6	All_Exon	2.16667
Chr1	512074	512121	AT1G02470	7	All_Exon	1.89362
Chr1	511765	511990	AT1G02470	9	All_Exon	1.85333
Chr1	513246	513332	AT1G02470	1	All_Intron	2.22093
Chr1	512620	513147	AT1G02470	2	All_Intron	1.96584
Chr1	512430	512525	AT1G02470	3	All_Intron	2.10526
Chr1	512262	512378	AT1G02470	4	All_Intron	1.82759
Chr1	512121	512214	AT1G02470	5	All_Intron	1.70968
Chr1	511990	512074	AT1G02470	6	All_Intron	1.84524
Chr1	515093	515422	AT1G02475	1	All_Exon	1.7234
Chr1	514892	514991	AT1G02475	2	All_Exon	2.0101
Chr1	514705	514800	AT1G02475	3	All_Exon	2.02105
Chr1	514553	514605	AT1G02475	4	All_Exon	1.92308
Chr1	514422	514470	AT1G02475	5	All_Exon	1.83333
Chr1	514271	514318	AT1G02475	6	All_Exon	2.08511
Chr1	514106	514184	AT1G02475	7	All_Exon	1.67949
Chr1	513699	514034	AT1G02475	8	All_Exon	1.98507
Chr1	514991	515093	AT1G02475	1	All_Intron	2.11765
Chr1	514800	514892	AT1G02475	2	All_Intron	2.11957
Chr1	514605	514705	AT1G02475	3	All_Intron	1.93
Chr1	514470	514553	AT1G02475	4	All_Intron	2.07229
Chr1	514318	514422	AT1G02475	5	All_Intron	1.68269
Chr1	514184	514271	AT1G02475	6	All_Intron	1.94253
Chr1	514034	514106	AT1G02475	7	All_Intron	1.72222
Chr1	516569	516866	AT1G02490	1	All_Exon	1.33333
Chr1	518091	518378	AT1G02500	1	All_Exon	1.43554
Chr1	519036	520495	AT1G02500	4	All_Exon	1.58944
Chr1	518378	519036	AT1G02500	1	All_Intron	1.72492
Chr1	520890	521668	AT1G02510	1	All_Exon	1.91902
Chr1	520498	520804	AT1G02510	2	All_Exon	1.49673
Chr1	520804	520890	AT1G02510	1	All_Intron	1.67442
Chr1	523536	523675	AT1G02520	1	All_Exon	1.76978
Chr1	524125	524436	AT1G02520	4	All_Exon	2.2283
Chr1	524521	524575	AT1G02520	5	All_Exon	2.07407
Chr1	524662	524837	AT1G02520	6	All_Exon	1.78286
Chr1	524917	525138	AT1G02520	7	All_Exon	1.50226
Chr1	525224	525462	AT1G02520	8	All_Exon	1.52941
Chr1	525546	527202	AT1G02520	9	All_Exon	1.45229
Chr1	527311	527577	AT1G02520	10	All_Exon	1.54135
Chr1	527658	527921	AT1G02520	11	All_Exon	1.3346
Chr1	528010	528309	AT1G02520	12	All_Exon	1.301
Chr1	528392	529069	AT1G02520	15	All_Exon	1.33087
Chr1	523675	524125	AT1G02520	1	All_Intron	2.04667
Chr1	524436	524521	AT1G02520	2	All_Intron	2.04706
Chr1	524575	524662	AT1G02520	3	All_Intron	2.28736
Chr1	524837	524917	AT1G02520	4	All_Intron	1.6625
Chr1	525138	525224	AT1G02520	5	All_Intron	1.83721
Chr1	525462	525546	AT1G02520	6	All_Intron	1.52381
Chr1	527202	527311	AT1G02520	7	All_Intron	1.66055
Chr1	527577	527658	AT1G02520	8	All_Intron	1.53086
Chr1	527921	528010	AT1G02520	9	All_Intron	1.96629
Chr1	528309	528392	AT1G02520	10	All_Intron	1.40964
Chr1	529679	530099	AT1G02530	1	All_Exon	1.70476
Chr1	530182	530236	AT1G02530	2	All_Exon	1.98148
Chr1	530403	530578	AT1G02530	3	All_Exon	1.84571
Chr1	530681	530902	AT1G02530	4	All_Exon	1.65611
Chr1	530980	531218	AT1G02530	5	All_Exon	1.76471
Chr1	531325	533005	AT1G02530	6	All_Exon	1.41488
Chr1	533079	533345	AT1G02530	7	All_Exon	1.33083
Chr1	533453	533716	AT1G02530	9	All_Exon	1.28897
Chr1	533808	534107	AT1G02530	10	All_Exon	1.301
Chr1	534189	534677	AT1G02530	11	All_Exon	1.49795
Chr1	530099	530182	AT1G02530	1	All_Intron	2.03614
Chr1	530236	530403	AT1G02530	2	All_Intron	1.80838
Chr1	530578	530681	AT1G02530	3	All_Intron	1.72816
Chr1	530902	530980	AT1G02530	4	All_Intron	1.66667
Chr1	531218	531325	AT1G02530	5	All_Intron	1.57944
Chr1	533005	533079	AT1G02530	6	All_Intron	1.60811
Chr1	533345	533453	AT1G02530	7	All_Intron	1.27778
Chr1	533716	533808	AT1G02530	8	All_Intron	1.63043
Chr1	534107	534189	AT1G02530	9	All_Intron	1.63415
Chr1	534827	535699	AT1G02540	1	All_Exon	1.6445
Chr1	536483	537211	AT1G02550	1	All_Exon	1.40934
Chr1	537740	538130	AT1G02560	1	All_Exon	1.85385
Chr1	538209	538328	AT1G02560	2	All_Exon	2.05042
Chr1	538419	538533	AT1G02560	3	All_Exon	2.13158
Chr1	538627	538719	AT1G02560	4	All_Exon	2.05435
Chr1	538808	538853	AT1G02560	5	All_Exon	1.88889
Chr1	538936	539008	AT1G02560	6	All_Exon	1.79167
Chr1	539255	539289	AT1G02560	7	All_Exon	1.64706
Chr1	539391	539479	AT1G02560	8	All_Exon	1.39773
Chr1	539611	540127	AT1G02560	9	All_Exon	1.56395
Chr1	538130	538209	AT1G02560	1	All_Intron	2.18987
Chr1	538328	538419	AT1G02560	2	All_Intron	2.31868
Chr1	538533	538627	AT1G02560	3	All_Intron	2.04255
Chr1	538719	538808	AT1G02560	4	All_Intron	1.83146
Chr1	538853	538936	AT1G02560	5	All_Intron	1.85542
Chr1	539008	539255	AT1G02560	6	All_Intron	2.17004
Chr1	539289	539391	AT1G02560	7	All_Intron	1.82353
Chr1	539479	539611	AT1G02560	8	All_Intron	1.76515
Chr1	541236	542245	AT1G02570	1	All_Exon	1.59762
Chr1	543011	544057	AT1G02575	1	All_Exon	1.8738
Chr1	544733	544804	AT1G02580	1	All_Exon	1.21127
Chr1	544973	545062	AT1G02580	2	All_Exon	1.46067
Chr1	545632	545963	AT1G02580	3	All_Exon	1.38671
Chr1	546062	546235	AT1G02580	4	All_Exon	1.60116
Chr1	546313	546400	AT1G02580	5	All_Exon	1.22989
Chr1	546512	546637	AT1G02580	6	All_Exon	1.552
Chr1	546727	546774	AT1G02580	7	All_Exon	1.46809
Chr1	546871	546939	AT1G02580	8	All_Exon	1.23529
Chr1	547024	547172	AT1G02580	9	All_Exon	1.42568
Chr1	547248	547374	AT1G02580	10	All_Exon	1.44444
Chr1	547463	547671	AT1G02580	11	All_Exon	1.58654
Chr1	547748	547879	AT1G02580	12	All_Exon	1.60305
Chr1	547970	548051	AT1G02580	13	All_Exon	1.5679
Chr1	548134	548254	AT1G02580	15	All_Exon	1.45833
Chr1	544804	544973	AT1G02580	1	All_Intron	1.4142
Chr1	545062	545632	AT1G02580	2	All_Intron	1.09298
Chr1	545963	546062	AT1G02580	3	All_Intron	1.56566
Chr1	546235	546313	AT1G02580	4	All_Intron	1.66667
Chr1	546400	546512	AT1G02580	5	All_Intron	1.71429
Chr1	546637	546727	AT1G02580	6	All_Intron	1.63333
Chr1	546774	546871	AT1G02580	7	All_Intron	1.59794
Chr1	546939	547024	AT1G02580	8	All_Intron	1.54118
Chr1	547172	547248	AT1G02580	9	All_Intron	1.97368
Chr1	547374	547463	AT1G02580	10	All_Intron	1.98876
Chr1	547671	547748	AT1G02580	11	All_Intron	1.5974
Chr1	547879	547970	AT1G02580	12	All_Intron	1.87912
Chr1	548051	548134	AT1G02580	13	All_Intron	1.40964
Chr1	552687	552761	AT1G02590	1	All_Exon	1.40541
Chr1	552456	552506	AT1G02590	2	All_Exon	1.2
Chr1	552275	552373	AT1G02590	3	All_Exon	1.58163
Chr1	552138	552182	AT1G02590	4	All_Exon	1.40909
Chr1	552506	552687	AT1G02590	1	All_Intron	1.41989
Chr1	552373	552456	AT1G02590	2	All_Intron	1.3253
Chr1	552182	552275	AT1G02590	3	All_Intron	1.30108
Chr1	555726	556152	AT1G02610	1	All_Exon	1.80047
Chr1	555572	555643	AT1G02610	2	All_Exon	1.42254
Chr1	554796	554863	AT1G02610	4	All_Exon	1.26866
Chr1	554472	554613	AT1G02610	5	All_Exon	1.41844
Chr1	553600	553677	AT1G02610	6	All_Exon	1.48052
Chr1	553019	553490	AT1G02610	9	All_Exon	1.25902
Chr1	555643	555726	AT1G02610	1	All_Intron	2.08434
Chr1	554863	555572	AT1G02610	2	All_Intron	1.62059
Chr1	554613	554796	AT1G02610	3	All_Intron	1.59016
Chr1	553677	554472	AT1G02610	4	All_Intron	1.54214
Chr1	553490	553600	AT1G02610	5	All_Intron	1.54545
Chr1	557092	557108	AT1G02620	1	All_Exon	1.25
Chr1	557317	558175	AT1G02620	2	All_Exon	1.58042
Chr1	558268	558774	AT1G02620	3	All_Exon	1.33202
Chr1	557108	557317	AT1G02620	1	All_Intron	1.66986
Chr1	558175	558268	AT1G02620	2	All_Intron	1.49462
Chr1	561902	562598	AT1G02630	1	All_Exon	1.91523
Chr1	560610	561695	AT1G02630	4	All_Exon	1.52258
Chr1	561695	561902	AT1G02630	1	All_Intron	1.66184
Chr1	564018	564697	AT1G02640	1	All_Exon	1.60236
Chr1	565433	565711	AT1G02640	2	All_Exon	1.19424
Chr1	565784	565953	AT1G02640	3	All_Exon	1.26627
Chr1	566043	566140	AT1G02640	4	All_Exon	1
Chr1	566226	567771	AT1G02640	5	All_Exon	1.34498
Chr1	564697	565433	AT1G02640	1	All_Intron	1.28261
Chr1	565711	565784	AT1G02640	2	All_Intron	1.38356
Chr1	565953	566043	AT1G02640	3	All_Intron	1.35556
Chr1	566140	566226	AT1G02640	4	All_Intron	1.37209
Chr1	568558	568739	AT1G02650	1	All_Exon	1.81768
Chr1	568832	569223	AT1G02650	3	All_Exon	1.78772
Chr1	569305	570554	AT1G02650	4	All_Exon	1.6253
Chr1	568739	568832	AT1G02650	1	All_Intron	2.01075
Chr1	569223	569305	AT1G02650	2	All_Intron	1.80488
Chr1	574120	575085	AT1G02660	1	All_Exon	1.61036
Chr1	573489	573953	AT1G02660	2	All_Exon	1.82112
Chr1	573338	573397	AT1G02660	3	All_Exon	2
Chr1	572836	573252	AT1G02660	4	All_Exon	1.71394
Chr1	571826	572759	AT1G02660	5	All_Exon	1.5284
Chr1	573953	574120	AT1G02660	1	All_Intron	2.01198
Chr1	573397	573489	AT1G02660	2	All_Intron	1.79348
Chr1	573252	573338	AT1G02660	3	All_Intron	1.67442
Chr1	572759	572836	AT1G02660	4	All_Intron	1.72727
Chr1	575922	576145	AT1G02670	1	All_Exon	1.21973
Chr1	576548	576613	AT1G02670	5	All_Exon	1.10769
Chr1	576850	576912	AT1G02670	6	All_Exon	1.59677
Chr1	576994	577592	AT1G02670	8	All_Exon	1.76923
Chr1	577784	577941	AT1G02670	10	All_Exon	1.64968
Chr1	577979	578079	AT1G02670	12	All_Exon	1.67
Chr1	578181	578244	AT1G02670	13	All_Exon	1.50794
Chr1	578546	578620	AT1G02670	16	All_Exon	1.75676
Chr1	578722	578791	AT1G02670	17	All_Exon	1.57971
Chr1	578895	579017	AT1G02670	18	All_Exon	1.58197
Chr1	579196	579312	AT1G02670	19	All_Exon	1.93103
Chr1	579421	579525	AT1G02670	21	All_Exon	1.47115
Chr1	579647	579799	AT1G02670	22	All_Exon	1.76316
Chr1	579879	579967	AT1G02670	23	All_Exon	1.38636
Chr1	580050	580130	AT1G02670	25	All_Exon	1.725
Chr1	580227	580299	AT1G02670	26	All_Exon	1.44444
Chr1	576145	576548	AT1G02670	1	All_Intron	1.50868
Chr1	576613	576850	AT1G02670	2	All_Intron	1.59072
Chr1	576912	576994	AT1G02670	3	All_Intron	1.54878
Chr1	577592	577784	AT1G02670	4	All_Intron	1.59375
Chr1	577941	577979	AT1G02670	5	All_Intron	1.34211
Chr1	578079	578181	AT1G02670	6	All_Intron	1.90196
Chr1	578244	578546	AT1G02670	7	All_Intron	1.71192
Chr1	578620	578722	AT1G02670	8	All_Intron	1.86275
Chr1	578791	578895	AT1G02670	9	All_Intron	1.31731
Chr1	579017	579196	AT1G02670	10	All_Intron	1.84916
Chr1	579312	579421	AT1G02670	11	All_Intron	1.69725
Chr1	579525	579647	AT1G02670	12	All_Intron	1.70492
Chr1	579799	579879	AT1G02670	13	All_Intron	1.7375
Chr1	579967	580050	AT1G02670	14	All_Intron	1.55422
Chr1	580130	580227	AT1G02670	15	All_Intron	1.83505
Chr1	580625	580745	AT1G02680	1	All_Exon	1.325
Chr1	581070	581186	AT1G02680	2	All_Exon	1.61207
Chr1	581278	581315	AT1G02680	3	All_Exon	1.16216
Chr1	581497	581556	AT1G02680	4	All_Exon	1.9322
Chr1	581644	581718	AT1G02680	5	All_Exon	1.59459
Chr1	581815	582310	AT1G02680	6	All_Exon	1.34141
Chr1	580745	581070	AT1G02680	1	All_Intron	1.37538
Chr1	581186	581278	AT1G02680	2	All_Intron	1.84783
Chr1	581315	581497	AT1G02680	3	All_Intron	1.68681
Chr1	581556	581644	AT1G02680	4	All_Intron	1.76136
Chr1	581718	581815	AT1G02680	5	All_Intron	1.79381
Chr1	584134	584618	AT1G02690	1	All_Exon	1.47314
Chr1	584860	584956	AT1G02690	3	All_Exon	1.45833
Chr1	585053	585144	AT1G02690	4	All_Exon	1.79121
Chr1	585237	585368	AT1G02690	5	All_Exon	1.76336
Chr1	585500	585685	AT1G02690	6	All_Exon	1.4973
Chr1	585779	585942	AT1G02690	8	All_Exon	1.71779
Chr1	586023	586101	AT1G02690	9	All_Exon	1.55128
Chr1	586192	586320	AT1G02690	10	All_Exon	1.78906
Chr1	586439	586566	AT1G02690	11	All_Exon	1.8189
Chr1	586649	587327	AT1G02690	13	All_Exon	1.70354
Chr1	584618	584860	AT1G02690	1	All_Intron	1.46694
Chr1	584956	585053	AT1G02690	2	All_Intron	1.6701
Chr1	585144	585237	AT1G02690	3	All_Intron	1.78495
Chr1	585368	585500	AT1G02690	4	All_Intron	1.92424
Chr1	585685	585779	AT1G02690	5	All_Intron	1.92553
Chr1	585942	586023	AT1G02690	6	All_Intron	1.60494
Chr1	586101	586192	AT1G02690	7	All_Intron	1.7033
Chr1	586320	586439	AT1G02690	8	All_Intron	1.86555
Chr1	586566	586649	AT1G02690	9	All_Intron	1.71084
Chr1	588003	588540	AT1G02700	1	All_Exon	1.41899
Chr1	588663	589480	AT1G02700	2	All_Exon	1.85924
Chr1	588540	588663	AT1G02700	1	All_Intron	1.82927
Chr1	589584	590003	AT1G02705	1	All_Exon	1.7327
Chr1	590401	590406	AT1G02705	2	All_Exon	2
Chr1	590003	590401	AT1G02705	1	All_Intron	1.83417
Chr1	589706	589996	AT1G02710	1	All_Exon	1.65862
Chr1	591682	593229	AT1G02720	1	All_Exon	1.62961
Chr1	593866	594264	AT1G02720	3	All_Exon	1.51005
Chr1	593229	593866	AT1G02720	1	All_Intron	1.80534
Chr1	597521	598657	AT1G02730	1	All_Exon	1.60475
Chr1	596572	597382	AT1G02730	2	All_Exon	1.61358
Chr1	594502	596478	AT1G02730	3	All_Exon	1.46255
Chr1	597382	597521	AT1G02730	1	All_Intron	1.54676
Chr1	596478	596572	AT1G02730	2	All_Intron	1.53191
Chr1	601812	602199	AT1G02740	1	All_Exon	1.81137
Chr1	601653	601706	AT1G02740	2	All_Exon	1.64151
Chr1	601547	601560	AT1G02740	3	All_Exon	1.30769
Chr1	601227	601372	AT1G02740	4	All_Exon	1.85517
Chr1	600936	600976	AT1G02740	5	All_Exon	1.875
Chr1	600721	600825	AT1G02740	6	All_Exon	1.97115
Chr1	600434	600513	AT1G02740	7	All_Exon	1.58228
Chr1	600065	600234	AT1G02740	8	All_Exon	1.60355
Chr1	599892	599976	AT1G02740	9	All_Exon	1.65476
Chr1	599330	599812	AT1G02740	10	All_Exon	1.52282
Chr1	601706	601812	AT1G02740	1	All_Intron	1.67925
Chr1	601560	601653	AT1G02740	2	All_Intron	1.64516
Chr1	601372	601547	AT1G02740	3	All_Intron	1.91429
Chr1	600976	601227	AT1G02740	4	All_Intron	1.94422
Chr1	600825	600936	AT1G02740	5	All_Intron	1.97297
Chr1	600513	600721	AT1G02740	6	All_Intron	1.84615
Chr1	600234	600434	AT1G02740	7	All_Intron	1.92
Chr1	599976	600065	AT1G02740	8	All_Intron	1.85393
Chr1	599812	599892	AT1G02740	9	All_Intron	2.075
Chr1	602489	602754	AT1G02750	1	All_Exon	1.91698
Chr1	602980	603125	AT1G02750	3	All_Exon	1.75172
Chr1	603601	603678	AT1G02750	5	All_Exon	1.80519
Chr1	603775	604387	AT1G02750	6	All_Exon	1.64379
Chr1	602754	602980	AT1G02750	1	All_Intron	2.10619
Chr1	603125	603601	AT1G02750	2	All_Intron	2.06092
Chr1	603678	603775	AT1G02750	3	All_Intron	1.83505
Chr1	606529	606708	AT1G02770	1	All_Exon	1.27933
Chr1	606176	606322	AT1G02770	2	All_Exon	1.30822
Chr1	605919	606102	AT1G02770	3	All_Exon	1.71585
Chr1	605705	605805	AT1G02770	4	All_Exon	1.38
Chr1	605515	605604	AT1G02770	5	All_Exon	1.48315
Chr1	604873	605403	AT1G02770	6	All_Exon	1.29811
Chr1	606322	606529	AT1G02770	1	All_Intron	1.49275
Chr1	606102	606176	AT1G02770	2	All_Intron	1.5
Chr1	605805	605919	AT1G02770	3	All_Intron	1.85088
Chr1	605604	605705	AT1G02770	4	All_Intron	1.87129
Chr1	605403	605515	AT1G02770	5	All_Intron	1.71429
Chr1	609280	609534	AT1G02780	1	All_Exon	1.49213
Chr1	608816	608938	AT1G02780	2	All_Exon	1.53279
Chr1	608398	608711	AT1G02780	3	All_Exon	1.84026
Chr1	608242	608309	AT1G02780	4	All_Exon	1.14925
Chr1	607799	608147	AT1G02780	5	All_Exon	1.5431
Chr1	608938	609280	AT1G02780	1	All_Intron	1.59649
Chr1	608711	608816	AT1G02780	2	All_Intron	1.46667
Chr1	608309	608398	AT1G02780	3	All_Intron	2.17978
Chr1	608147	608242	AT1G02780	4	All_Intron	1.26316
Chr1	612019	612324	AT1G02790	1	All_Exon	1.34098
Chr1	611618	611920	AT1G02790	2	All_Exon	1.39735
Chr1	611026	611529	AT1G02790	3	All_Exon	1.52883
Chr1	610363	610935	AT1G02790	4	All_Exon	1.38462
Chr1	611920	612019	AT1G02790	1	All_Intron	1.17172
Chr1	611529	611618	AT1G02790	2	All_Intron	1.46067
Chr1	610935	611026	AT1G02790	3	All_Intron	1.82418
Chr1	615852	616231	AT1G02800	1	All_Exon	2.04485
Chr1	615277	615483	AT1G02800	2	All_Exon	1.57767
Chr1	614989	615189	AT1G02800	3	All_Exon	1.55
Chr1	614722	614814	AT1G02800	4	All_Exon	1.11957
Chr1	614449	614610	AT1G02800	5	All_Exon	1.78882
Chr1	614240	614345	AT1G02800	6	All_Exon	1.42857
Chr1	613994	614157	AT1G02800	7	All_Exon	1.11043
Chr1	613197	613706	AT1G02800	8	All_Exon	1.43026
Chr1	615483	615852	AT1G02800	1	All_Intron	2.18699
Chr1	615189	615277	AT1G02800	2	All_Intron	1.72727
Chr1	614814	614989	AT1G02800	3	All_Intron	1.48
Chr1	614610	614722	AT1G02800	4	All_Intron	1.48214
Chr1	614345	614449	AT1G02800	5	All_Intron	1.46154
Chr1	614157	614240	AT1G02800	6	All_Intron	1.6747
Chr1	613706	613994	AT1G02800	7	All_Intron	1.29861
Chr1	618061	619328	AT1G02810	1	All_Exon	1.38674
Chr1	619639	620502	AT1G02810	2	All_Exon	1.30127
Chr1	619328	619639	AT1G02810	1	All_Intron	1.2926
Chr1	620678	621329	AT1G02813	1	All_Exon	1.41014
Chr1	621453	623054	AT1G02816	1	All_Exon	1.82948
Chr1	624231	624567	AT1G02820	1	All_Exon	1.82143
Chr1	623656	624134	AT1G02820	2	All_Exon	1.57322
Chr1	624134	624231	AT1G02820	1	All_Intron	1.69072
Chr1	625373	625608	AT1G02830	1	All_Exon	1.79574
Chr1	625084	625292	AT1G02830	2	All_Exon	1.57212
Chr1	625292	625373	AT1G02830	1	All_Intron	1.7284
Chr1	626639	626828	AT1G02840	1	All_Exon	1.56614
Chr1	626913	627004	AT1G02840	6	All_Exon	1.53846
Chr1	627100	627165	AT1G02840	8	All_Exon	1.89231
Chr1	627308	627382	AT1G02840	9	All_Exon	2.10811
Chr1	627482	627614	AT1G02840	10	All_Exon	1.50758
Chr1	627701	627747	AT1G02840	11	All_Exon	1.41304
Chr1	627835	627892	AT1G02840	12	All_Exon	1.68421
Chr1	627970	628019	AT1G02840	13	All_Exon	1.59184
Chr1	628112	628168	AT1G02840	14	All_Exon	1.89286
Chr1	628246	628469	AT1G02840	15	All_Exon	1.88789
Chr1	629288	629321	AT1G02840	20	All_Exon	2.06061
Chr1	629418	629494	AT1G02840	21	All_Exon	2.43421
Chr1	629580	629993	AT1G02840	24	All_Exon	2.23245
Chr1	626828	626913	AT1G02840	1	All_Intron	1.64706
Chr1	627004	627100	AT1G02840	2	All_Intron	2.375
Chr1	627165	627308	AT1G02840	3	All_Intron	1.84615
Chr1	627382	627482	AT1G02840	4	All_Intron	2.07
Chr1	627614	627701	AT1G02840	5	All_Intron	1.81609
Chr1	627747	627835	AT1G02840	6	All_Intron	1.64773
Chr1	627892	627970	AT1G02840	7	All_Intron	1.97436
Chr1	628019	628112	AT1G02840	8	All_Intron	1.66667
Chr1	628168	628246	AT1G02840	9	All_Intron	1.70513
Chr1	628469	629288	AT1G02840	10	All_Intron	1.91453
Chr1	629321	629418	AT1G02840	11	All_Intron	2.31959
Chr1	629494	629580	AT1G02840	12	All_Intron	2.59302
Chr1	630374	630703	AT1G02850	1	All_Exon	1.94529
Chr1	630832	630895	AT1G02850	3	All_Exon	2
Chr1	630978	631033	AT1G02850	4	All_Exon	1.4
Chr1	631104	631179	AT1G02850	5	All_Exon	1.86667
Chr1	631265	631336	AT1G02850	6	All_Exon	2.08451
Chr1	631431	631518	AT1G02850	7	All_Exon	1.67816
Chr1	631603	632043	AT1G02850	9	All_Exon	1.77045
Chr1	632128	632348	AT1G02850	12	All_Exon	1.69545
Chr1	632421	632449	AT1G02850	13	All_Exon	1.82143
Chr1	632528	632806	AT1G02850	15	All_Exon	1.78058
Chr1	632884	633420	AT1G02850	18	All_Exon	1.60261
Chr1	630703	630832	AT1G02850	1	All_Intron	2.08527
Chr1	630895	630978	AT1G02850	2	All_Intron	1.87952
Chr1	631033	631104	AT1G02850	3	All_Intron	1.76056
Chr1	631179	631265	AT1G02850	4	All_Intron	1.66279
Chr1	631336	631431	AT1G02850	5	All_Intron	2.22105
Chr1	631518	631603	AT1G02850	6	All_Intron	2.07059
Chr1	632043	632128	AT1G02850	7	All_Intron	2.08235
Chr1	632348	632421	AT1G02850	8	All_Intron	1.64384
Chr1	632449	632528	AT1G02850	9	All_Intron	1.62025
Chr1	632806	632884	AT1G02850	10	All_Intron	1.73077
Chr1	635144	635651	AT1G02860	1	All_Exon	1.67258
Chr1	635739	635986	AT1G02860	2	All_Exon	1.96761
Chr1	636081	636389	AT1G02860	4	All_Exon	1.7987
Chr1	635651	635739	AT1G02860	1	All_Intron	1.54545
Chr1	635986	636081	AT1G02860	2	All_Intron	2.01053
Chr1	638258	638681	AT1G02870	1	All_Exon	1.6383
Chr1	637602	637723	AT1G02870	2	All_Exon	1.87603
Chr1	637214	637514	AT1G02870	3	All_Exon	1.69333
Chr1	637723	638258	AT1G02870	1	All_Intron	1.87103
Chr1	637514	637602	AT1G02870	2	All_Intron	2.28409
Chr1	644606	644903	AT1G02880	1	All_Exon	1.51178
Chr1	644350	644478	AT1G02880	6	All_Exon	1.53906
Chr1	644160	644256	AT1G02880	8	All_Exon	1.57292
Chr1	643877	643949	AT1G02880	12	All_Exon	1.55556
Chr1	643644	643745	AT1G02880	13	All_Exon	1.67327
Chr1	643305	643554	AT1G02880	14	All_Exon	1.72691
[truncated: 263,248+ more rows]

## Sheet: Supplementary Figure 7a
ID	Normalized CAP-C 22℃ contact density per gene	Normalized plaNET-seq reads per gene (22℃)
AT1G01010	-4.41027	-5.05172
AT1G01020	-4.33485	-4.30719
AT1G01030	-4.37898	-4.54973
AT1G01040	-3.79681	-3.62761
AT1G01050	-4.4156	-4.57647
AT1G01060	-4.0541	-3.94221
AT1G01070	-4.3343	-5.12288
AT1G01080	-4.37141	-4.22371
AT1G01090	-4.37445	-4.22746
AT1G01100	-4.60042	-4.25579
AT1G01110	-4.26727	-4.905
AT1G01120	-4.45868	-3.82127
AT1G01130	-4.4666	-4.90301
AT1G01140	-4.13361	-3.40583
AT1G01150	-4.33832	-6.39835
AT1G01160	-4.45134	-4.45706
AT1G01170	-4.84336	-4.39681
AT1G01180	-4.63477	-4.8235
AT1G01190	-4.49979	-5.87239
[truncated: 22,891 more rows]

## Sheet: Supplementary Figure12
Supplementary Fig. 12b
[truncated: 83 more rows]

[truncated: 2 more sheets: Supplementary Figure13, Supplementary Figure 14]
